# Supplementary material for: Non-canonical Metatranscriptomic analysis of COVID-19 and Dengue reveals an expanded microbial and AMR landscape in COVID-19 mortality patients
Source: PLoS Pathog. 2025 Nov 19;21(11):e1013703. doi: 10.1371/journal.ppat.1013703 (PMC12629440; doi:10.1371/journal.ppat.1013703)
Supplement: S1 Table — (XLSX) [file ppat.1013703.s008.xlsx]

## Sheet: Sheet1
	Supplementary Table S1: Antibiotic Data for COVID-19 Patients (n=145)
S.No.	Antibiotics	COVID-19 Disease Severity (%)				p-values
		Mild (n=128)	Moderate (n=33)	Severe (n=24)	Mortality(n=60)
1	Antiviral	47 (36.7)	12 (36.4)	9 (36)	3 (5)	5.9e-05
2	Anti-inflammatory	21 (16.4)	2 (6.1)	2 (8)	5 (8.3)	0.218311
3	Anticoagulant	16 (12.5)	6 (18.2)	0	0	0.396821
4	Antibacterial	53 (41.4)	9 (27.3)	9 (36)	4 (6.7)	2.6e-05
4A	Beta-lactams	5(3.9)	3 (9.1)	3(12.5)	0	0.184581
4B	Tetracycline	18(14.1)	2(6.1)	2(8.3)	0	0.379726
4C	Macrolides	29(22.7)	6(18.2)	5(20.8)	4 (6.7)	0.064477
4D	Nitro imidazole	0	1 (3)	0	0
4E	Oxazolidinone	0	0	1(4.2)	0
