# Supplementary material for: Non-canonical Metatranscriptomic analysis of COVID-19 and Dengue reveals an expanded microbial and AMR landscape in COVID-19 mortality patients
Source: PLoS Pathog. 2025 Nov 19;21(11):e1013703. doi: 10.1371/journal.ppat.1013703 (PMC12629440; doi:10.1371/journal.ppat.1013703)
Supplement: S2 Table — (XLSX) [file ppat.1013703.s009.xlsx]

## Sheet: Total ARGs_COVID-19
	Supplementary Table S2: Gene Coverage Per Million (GCPM) Values of Antimicrobial Resistance Genes (ARGs) Identified via CARD in COVID-19 and Dengue Patients
	Total ARGs Identified in COVID-19 Patients
S.No.	ARGs	AMR Gene Family	Drug Class	Resistance Mechanism	IGIB113001	IGIB11300693	IGIB113006	IGIB113008	IGIB113009	IGIB1130104209	IGIB11301042671V	IGIB11301074	IGIB1130111V	IGIB113011563	IGIB11301217	IGIB113012	IGIB11301309	IGIB11301382	IGIB11301392	IGIB11301393	IGIB113013	IGIB11301402	IGIB11301406	IGIB11301413	IGIB11301421	IGIB11301567	IGIB1130157887	IGIB11301578	IGIB11301660	IGIB11301692	IGIB11301715	IGIB11301748	IGIB11301775	IGIB11301795	IGIB11301829	IGIB11301835	IGIB11301874	IGIB1130188012V	IGIB11301895	IGIB11301910	IGIB11301955	IGIB11301959	IGIB1130207236	IGIB1130207490	IGIB1130222666V	IGIB11302233	IGIB11302237	IGIB11302238	IGIB11302239
1	AAC(3)-IId	AAC(3)	aminoglycoside antibiotic	antibiotic inactivation	141.507	0	0	470.912	0	25.4638	26.1179	0	0	0	0	267.962	0	0	0	0	228.591	0	2.14814	0	0	0	18.1948	0	0	51.8187	0	0	0	0	0	0	0	0	0	0	0	131.14	26.2113	0	0	0	0	0	0
2	AAC(6')-Ib-cr6	AAC(6'); AAC(6')-Ib-cr	fluoroquinolone antibiotic; aminoglycoside antibiotic	antibiotic inactivation	154242	162061	373314	705372	343947	199.689	7001.43	23012.3	2757.92	2449.79	31106	269503	93591	10834.9	13054.6	20258.6	259337	49576.8	2622.88	21439.9	99385	683.606	183.085	269748	4140.17	256050	137163	405.183	3592.42	2710.02	3831.36	75245.9	132901	5571.71	93779.1	1193	2106.25	231905	141.313	131.883	15474.9	16074.7	6550.21	18092.6	18103.7
3	ArnT	pmr phosphoethanolamine transferase	peptide antibiotic	antibiotic target alteration	52640.5	50585.5	98831.4	17115.8	94292.7	0	13.3627	0	0	8.48098	0	10232.8	35112.2	0	0	0	109352	0	0	0	24117.1	0	0	24270.9	0	0	0	0	0	0	0	0	10574.4	0	38322.4	0	5.47553	951.703	6.26791	0	0	0	0	0	0
4	Escherichia coli mdfA	major facilitator superfamily (MFS) antibiotic efflux pump	tetracycline antibiotic; disinfecting agents and antiseptics	antibiotic efflux	15013.9	4081.63	22547.9	9327.68	22510.4	0	650.519	512.492	78.0002	286.536	526.512	9680.12	4763.09	369.964	286.848	634.299	25116.4	543.307	44.037	252.674	3604.5	72.0334	34.6838	10034.6	163.228	563.096	6093.91	33.3694	247.124	517.5	51.4984	0	0	302.81	1628.89	173.472	352.259	0	9.68677	26.964	579.84	1252.88	224.862	330.893	378.541
5	Klebsiella pneumoniae KpnH	major facilitator superfamily (MFS) antibiotic efflux pump	macrolide antibiotic; fluoroquinolone antibiotic; aminoglycoside antibiotic; carbapenem; cephalosporin; penam; peptide antibiotic; penem	antibiotic efflux	17561	1472.06	29176.2	3414.11	28993.5	6.03089	2726.59	0	14.779	388.308	823.197	10199.3	1122.19	0	403.38	22.2561	30431.2	0	94.5184	37.4332	1031.82	111.04	170.576	1878.4	29.049	722.007	1398.6	38.1191	0	1.82862	108.264	1014.29	1393.9	0	3705.41	219.122	343.133	2592.83	4.55848	4.80547	0	16105.1	861.485	0	0
6	OprN	resistance-nodulation-cell division (RND) antibiotic efflux pump	fluoroquinolone antibiotic; diaminopyrimidine antibiotic; phenicol antibiotic	antibiotic efflux	28.3014	133.824	0	0	0	0	66.2059	0	0	0	4.17866	0	0	0	0	0	0	0	0	0	0	2.27774	15.9204	0	0	0	0	0	0	0	0	0	0	0	0	0	0	0	22.2226	0	0	226.261	0	0	0
7	TEM-1	TEM beta-lactamase	monobactam; cephalosporin; penam; penem	antibiotic inactivation	297.164	6691.2	306.513	1150.11	233.819	1.3402	744.665	0	29.558	157.504	83.5733	552.671	3915.21	0	2.988	0	16887.2	18.5218	9.66665	37.4332	5379.23	9.39566	0	4448.84	0	5941.87	6293.71	36.0487	97.8543	62.1731	42.135	786.269	5527.52	181.686	4264.95	76.8449	49.2797	4728.54	5.6981	5.87335	0	13.5081	70.0869	0	28.3905
8	TEM-116	TEM beta-lactamase	monobactam; cephalosporin; penam; penem	antibiotic inactivation	5122.54	64637	7567.05	38352.2	3677.33	467.059	19881.8	64773.3	10633.5	11861.3	45012.6	12343	31496.3	30656.7	38013.3	62628.7	57.1478	59436.6	8375.62	53828.9	37957.3	1995.01	282.019	51359.4	11899	31533.4	60339.7	1265.11	7088.63	10814.5	4724.98	3333.78	53064.2	20954.5	47337.2	5856.95	7036.05	47023.1	196.015	235.201	51587.1	42091.3	21192.5	49382.9	63803
9	TEM-156	TEM beta-lactamase	monobactam; cephalosporin; penam; penem	antibiotic inactivation	14.1507	0	0	72.448	0	0	40.6954	0	0	6.05785	0	0	0	0	0	0	0	0	0	0	137.576	0	0	98.8631	0	0	0	1.21786	0	0	0	0	0	0	37.3028	0	1.82518	74.9372	0	0	24.9394	0	0	0	0
10	TEM-176	TEM beta-lactamase	monobactam; cephalosporin; penam; penem	antibiotic inactivation	28.3014	0	0	0	0	0	0	0	0	0.605785	0	0	0	0	0	0	0	0	0	0	0	0	0	0	0	0	0	0	0	0	0	0	0	0	24.8685	0	0	0	0	0	0	0	0	0	0
11	TEM-214	TEM beta-lactamase	monobactam; cephalosporin; penam; penem	antibiotic inactivation	84.9041	3479.42	0	1086.72	0	11.3917	309.771	0	0	270.18	91.9306	100.486	1546.13	88.0011	0	0	485.756	49.3916	4.29629	0	1472.07	2.27774	5.68586	1581.81	0	2307.66	2497.5	35.1962	51.415	95.0883	98.9003	369.546	3220.38	0	2549.02	123.256	10.0385	1536.21	7.97734	4.27152	236.924	10.1311	8.76086	0	56.7811
12	TEM-243	TEM beta-lactamase	monobactam; cephalosporin; penam; penem	antibiotic inactivation	155.657	8230.18	153.257	760.704	0	2.0103	1158.91	35.5897	18.8843	418.597	242.362	251.214	4389.03	16.1635	44.82	66.7683	200.017	345.741	6.44443	262.032	4292.38	16.2289	11.3717	5734.06	37.3487	2815.48	5294.71	49.567	202.343	195.663	208.92	471.761	6921.41	545.058	5645.15	152.929	220.846	3596.99	7.40753	6.67426	199.515	20.2622	186.898	30.4269	104.099
13	TEM-84	TEM beta-lactamase	monobactam; cephalosporin; penam; penem	antibiotic inactivation	325.466	3211.78	536.398	1874.59	170.05	0	29.1549	0	0	3.63471	0	502.428	1620.95	0	0	0	942.938	0	0	0	1430.79	0	4.54869	1631.24	0	877.463	2897.1	0.121786	0	0	0	55.0388	2451.33	0	2138.69	4.56505	0	1644.87	0	0	0	0	0	0	0
14	aadA	ANT(3'')	aminoglycoside antibiotic	antibiotic inactivation	1146.2	0	0	181.12	0	0	16.3996	0	0	0	0	33.4952	0	0	0	0	57.1478	0	0	0	0	0	2.84293	0	0	6.90915	0	0.852503	0	0	1.75563	0	0	0	0	0	0	52.4561	5.4132	5.33941	0	0	0	0	0
15	acrB	resistance-nodulation-cell division (RND) antibiotic efflux pump	fluoroquinolone antibiotic; cephalosporin; glycylcycline; penam; tetracycline antibiotic; rifamycin antibiotic; phenicol antibiotic; disinfecting agents and antiseptics	antibiotic efflux	463675	38875.9	19387	38687.2	17961.5	550139	237109	3751.16	532475	300764	80384.9	470072	42768.1	287394	456898	69956.5	14715.5	24560	677601	157444	19260.7	166130	540531	46811.7	535196	541204	89510.5	105514	159375	111244	413903	7375.2	29319.9	136688	96850.4	254268	224879	18134.8	555519	554680	49429.8	9850.8	87775.1	86876.5	83506
16	emrB	major facilitator superfamily (MFS) antibiotic efflux pump	fluoroquinolone antibiotic	antibiotic efflux	19046.8	5085.31	29367.8	2952.26	55011.2	1.3402	3112.29	0	31.2001	333.181	351.008	9663.37	3591.02	32.3269	0	439.558	20373.2	358.089	0	18.7166	3398.13	5.12491	767.023	0	0	107.092	0	4.26252	834.25	1912.74	426.032	3160.8	0	0	0	0	345.871	9082.39	124.788	0.800911	947.696	3198.05	0	0	0
17	kdpE	kdpDE	aminoglycoside antibiotic	antibiotic efflux	153464	438073	238793	131203	243044	985.716	232814	360474	22643.9	81639.2	211854	129509	634040	87085.2	129766	290720	303169	148187	17393.5	355148	677962	6715.05	762.474	416807	28307.5	128555	476124	4992.02	279417	361919	47685.7	855256	627974	164123	628091	18460.3	49173	589209	647.874	995.265	162854	122789	72583.8	231994	228222
18	leuO	major facilitator superfamily (MFS) antibiotic efflux pump	nucleoside antibiotic; disinfecting agents and antiseptics	antibiotic efflux	18438.3	26363.3	28773.9	8322.47	27356.8	0	2.42958	0	0	0	0	12125.3	11296.8	0	0	0	34803	0	0	0	7112.69	0	0	14582.3	0	4107.49	30069.9	0	0	0	0	46185.4	36145.2	0	33473	0	0	16902.1	0	0	0	0	0	0	0
19	lsaB	lsa-type ABC-F protein	lincosamide antibiotic; streptogramin antibiotic; pleuromutilin antibiotic	antibiotic target protection	438.671	0	0	0	0	0	0	0	0	0	0	0	0	7.18377	0	0	0	0	5.37036	0	0	0	0	0	0	0	0	0.121786	0	0	0	0	0	0	0	0	0	0	0	0	12.4697	0	8.76086	0	0
20	mdtM	major facilitator superfamily (MFS) antibiotic efflux pump	fluoroquinolone antibiotic; lincosamide antibiotic; nucleoside antibiotic; phenicol antibiotic; disinfecting agents and antiseptics	antibiotic efflux	2448.07	1873.54	3927.2	1023.33	6143.05	383.297	348.644	2498.4	215.938	360.442	1930.54	2512.14	4214.46	1149.4	1147.39	2537.2	3743.18	1932.44	123.518	1806.15	18627.8	527.011	663.54	17647.1	316.772	1354.19	2097.9	442.936	220.587	354.753	141.035	1737.65	5815.91	1271.8	1305.6	181.08	1295.87	2349.28	647.874	1079.89	1508.83	1533.17	659.985	2133.69	1495.24
21	mexM	resistance-nodulation-cell division (RND) antibiotic efflux pump	phenicol antibiotic	antibiotic efflux	62829	9233.86	95383.1	10197.1	102200	0	1808.82	540.964	48.4423	389.519	923.485	26377.5	5087.28	156.247	161.352	372.79	99665.7	321.045	41.8888	290.107	4952.74	17.083	72.779	13346.5	76.0807	369.64	399.6	7.9161	89.5616	892.367	46.8167	0	6536.89	0	4041.13	20.5427	520.175	266.027	23.932	12.5476	442.674	2546.28	148.935	182.562	350.15
22	tet(C)	major facilitator superfamily (MFS) antibiotic efflux pump	tetracycline antibiotic	antibiotic efflux	2278.26	11642.7	2318.01	4383.11	2104.37	18.0927	6350.91	306.072	80.4634	1618.05	1069.74	2110.2	4738.15	79.0214	131.472	166.921	3114.55	932.266	9.66665	411.765	6658.69	54.6657	179.673	8007.91	70.5475	4003.86	11188.8	105.71	761.274	1375.12	683.524	809.857	9420.81	666.182	8940.23	298.25	584.969	6995.39	35.0433	32.8373	723.242	449.145	306.63	136.921	321.759
23	vanT gene in vanG cluster	glycopeptide resistance gene cluster; vanT	glycopeptide antibiotic	antibiotic target alteration	56.6027	401.472	95.7854	36.224	85.025	0	0	0	0	0	0	100.486	149.626	0	0	0	28.5739	0	0	0	0	0	0	1186.36	0	69.0915	2697.3	0	0	0	0	15.7254	48.0654	0	273.554	0	0	29.9749	0	0	0	0	0	0	0
24	vanW gene in vanI cluster	vanW; glycopeptide resistance gene cluster	glycopeptide antibiotic	antibiotic target alteration	30169.2	23084.6	43429.1	5333.99	48570.5	0	0	0	0	0	0	11723.3	17256.9	0	0	0	49775.7	0	0	0	14638.1	0	0	24270.9	0	6681.15	24475.5	0	0	0	0	0	18216.8	0	14224.8	0	0	23680.2	0	0	0	0	0	0	0
25	vanY gene in vanB cluster	vanY; glycopeptide resistance gene cluster	glycopeptide antibiotic	antibiotic target alteration	353.767	0	363.985	271.68	148.794	0.670099	0	0	0	0	0	200.971	74.813	0	0	0	85.7216	0	0	0	82.5457	0	0	988.631	0	72.5461	1098.9	0	0	0	0	0	0	0	37.3028	0	0	14.9874	0	0	0	0	0	0	0
26	AAC(3)-IIb	AAC(3)	aminoglycoside antibiotic	antibiotic inactivation	0	4884.58	0	144.896	0	91.1335	170.07	0	0	61.1842	0	0	1995.01	0	0	94.5884	285.739	0	0	28.0749	1141.88	19.9302	131.343	3559.07	0	335.094	0	32.6387	107.806	25.6007	118.212	251.606	1490.03	0	261.119	41.8463	121.374	805.575	133.905	58.4665	0	0	0	0	0
27	AAC(6')-Ib-cr3	AAC(6'); AAC(6')-Ib-cr	fluoroquinolone antibiotic; aminoglycoside antibiotic	antibiotic inactivation	0	200.736	0	0	0	0	0	0	0	0	0	150.729	0	0	0	0	0	0	0	0	0	0	2.84293	0	0	0	0	0	0	0	0	0	0	0	0	0	0	0	0	3.73758	0	0	0	0	0
28	AAC(6')-Ib8	AAC(6')	aminoglycoside antibiotic	antibiotic inactivation	0	334.56	0	0	0	86.4428	0	0	0	0	0	16.7476	0	0	0	94.5884	0	0	0	0	0	0	32.978	0	0	0	0	0	0	0	0	0	0	121.124	0	0	0	0	36.7528	20.0228	0	0	0	3.80337	0
29	ANT(3'')-IIa	ANT(3'')	aminoglycoside antibiotic	antibiotic inactivation	0	14988.3	1590.04	16654	106.281	69.0202	471.338	7.11794	0.821055	92.0792	154.611	6766.04	5236.91	17.9594	8.964	38.9482	3743.18	37.0437	3.22222	28.0749	2847.83	13.097	43.7811	12901.6	12.4496	2176.38	12887.1	13.1529	51.415	87.7738	59.6913	338.096	8123.05	121.124	6204.69	54.7806	116.811	5916.3	51.2829	120.137	49.8787	40.5244	90.5289	41.837	37.8541
30	APH(3'')-Ib	APH(3'')	aminoglycoside antibiotic	antibiotic inactivation	0	11575.8	0	0	0	190.978	9477.77	0	0	1098.89	0	117.233	3491.27	0	0	294.893	1028.66	0	12.8889	18.7166	509.032	59800	195.025	1384.08	24.8991	34.5458	0	26299.8	807.713	9.14311	1297.99	0	1009.37	5147.77	0	105177	921.714	22.4812	145.302	133.752	18230.7	6.75406	0	0	0
31	APH(6)-Id	APH(6)	aminoglycoside antibiotic	antibiotic inactivation	0	802.944	0	0	0	88.4531	1118.82	78.2974	14.779	235.044	108.645	66.9905	1670.82	35.9188	17.928	50.0762	1000.09	185.218	4.29629	112.3	797.942	37.5826	73.9162	692.042	17.9827	27.6366	0	63.3288	167.513	67.659	211.26	0	192.261	0	0	130.104	177.042	11.2406	109.688	125.476	130.932	16.8852	169.377	19.0168	123.026
32	AxyX	resistance-nodulation-cell division (RND) antibiotic efflux pump	macrolide antibiotic; fluoroquinolone antibiotic; aminoglycoside antibiotic; cephalosporin	antibiotic efflux	0	267.648	0	0	0	0	0	0	0	0	0	0	99.7506	0	0	0	0	0	0	0	0	0	0	0	0	0	0	0.730717	0	25.6007	1.75563	0	288.392	0	0	0	0.912588	29.9749	0	0	0	0	0	0	0
33	AxyY	resistance-nodulation-cell division (RND) antibiotic efflux pump	macrolide antibiotic; fluoroquinolone antibiotic; aminoglycoside antibiotic; cephalosporin	antibiotic efflux	0	401.472	0	0	0	0	20.044	0	0	14.5388	0	0	324.19	0	0	0	0	0	0	0	0	0.569434	0.568586	0	0	6.90915	0	0	0	67.659	5.26688	0	576.784	0	0	0	20.9895	0	1.70943	0	0	0	0	0	0
34	BPU-1	BPU Beta-lactamase	penam	antibiotic inactivation	0	66.912	0	0	0	0	0	0	0	0	0	0	0	0	0	0	0	0	0	0	0	0	0	0	0	0	0	0	0	0	0	0	0	0	0	0	0	0	0	0	0	0	0	0	0
35	Bifidobacterium adolescentis rpoB mutants conferring resistance to rifampicin	rifamycin-resistant beta-subunit of RNA polymerase (rpoB)	rifamycin antibiotic	antibiotic target alteration; antibiotic target replacement	0	3144.86	19.1571	0	0	9.38138	1055.04	0	2988.64	56.9437	8.35733	33.4952	1446.38	9173.67	917.316	27.8201	142.869	6.17394	20615.7	121.658	921.76	41.8534	51.1728	1927.83	27135.9	217.638	0	13.1529	23.2197	78.6307	1314.38	133.666	624.85	0	161.645	3.80421	98.5595	0	55.8414	20.2897	0	6.75406	0	0	0
36	Burkholderia pseudomallei Omp38	General Bacterial Porin with reduced permeability to beta-lactams	monobactam; carbapenem; cephalosporin; cephamycin; penam; penem	reduced permeability to antibiotic	0	33054.5	0	0	0	0	0	0	0	655.459	0	0	31122.2	0	0	0	0	0	0	0	17403.4	229.197	0	14137.4	0	3012.39	0	731.204	646.834	160.919	136.939	1108.64	10334.1	0	0	933.552	512.874	21814.2	0	0	0	0	73.0072	0	0
37	CRP	resistance-nodulation-cell division (RND) antibiotic efflux pump	macrolide antibiotic; fluoroquinolone antibiotic; penam	antibiotic efflux	0	267.648	19.1571	9.056	0	14.7422	32.7993	14.2359	0.821055	0	8.35733	217.719	349.127	3.59188	0	0	28.5739	0	0	0	935.518	23.0621	10.2346	444.884	0	0	0	28.2544	0	5.48586	8.77813	0	144.196	0	0	7.60841	162.441	14.9874	9.11696	27.4979	0	20.2622	0	0	0
38	CfxA3	CfxA beta-lactamase	cephamycin	antibiotic inactivation	0	1137.5	0	217.344	0	2.0103	29.1549	0	3.28422	0	0	0	0	8.97971	827.676	0	0	0	273.888	0	0	3.98604	0	197.726	31.8155	0	599.401	0	0	5.48586	259.247	0	0	0	571.976	0	0	0	5.12829	0.533941	0	0	0	0	0
39	ErmX	Erm 23S ribosomal RNA methyltransferase	macrolide antibiotic; lincosamide antibiotic; streptogramin antibiotic; streptogramin A antibiotic; streptogramin B antibiotic	antibiotic target alteration	0	535.296	0	0	0	0	65.5985	14.2359	1582.99	9.08677	29.2506	100.486	0	15427.1	1039.82	11.1281	0	0	715.332	748.664	0	1.7083	0	0	24.8991	6.90915	599.401	0.365359	0	10.9717	15.8006	0	0	0	211.382	6.08673	3.65035	22.4812	0	3.73758	0	0	14.6014	30.4269	0
40	Escherichia coli acrA	resistance-nodulation-cell division (RND) antibiotic efflux pump	fluoroquinolone antibiotic; cephalosporin; glycylcycline; penam; tetracycline antibiotic; rifamycin antibiotic; phenicol antibiotic; disinfecting agents and antiseptics	antibiotic efflux	0	334.56	0	0	0	0	4.85915	0	0	0	0	334.952	0	0	0	0	0	0	0	0	206.364	2.56245	0	49.4315	0	0	0	2.92287	0	0	0	0	0	0	0	0	22.8147	0	0	2.13576	0	0	23.3623	7.60673	0
41	L1 beta-lactamase	L1 family beta-lactamase	cephalosporin	antibiotic inactivation	0	133.824	0	0	0	0.670099	0	0	0	1.21157	0	0	0	0	0	0	0	0	0	0	0	0	1.13717	247.158	0	0	0	0	0	3.65724	0	0	0	0	0	0	3.65035	0	2.56415	0	0	0	0	0	0
42	MexK	resistance-nodulation-cell division (RND) antibiotic efflux pump	macrolide antibiotic; tetracycline antibiotic; disinfecting agents and antiseptics	antibiotic efflux	0	736.032	0	0	0	7.37109	202.87	0	0	0	0	0	548.628	0	0	16.6921	0	0	0	0	96.3033	0	52.3099	642.61	0	0	0	0	0	12.8004	2.92604	0	0	0	0	0	10.0385	0	37.6075	13.0815	0	0	0	11.4101	37.8541
43	MuxB	resistance-nodulation-cell division (RND) antibiotic efflux pump	macrolide antibiotic; monobactam; tetracycline antibiotic; aminocoumarin antibiotic	antibiotic efflux	0	133.824	0	0	0	0	55.2728	0	0	19.3851	0	0	49.8753	0	0	0	0	0	0	0	0	0	12.5089	0	0	0	0	0	0	0	1.17042	0	0	0	0	0	0	0	3.13396	0	0	0	0	0	0
44	OprZ	resistance-nodulation-cell division (RND) antibiotic efflux pump	macrolide antibiotic; fluoroquinolone antibiotic; aminoglycoside antibiotic; cephalosporin	antibiotic efflux	0	66.912	0	0	0	0	0	0	0	0	0	0	0	0	0	0	0	0	0	0	13.7576	0	0	0	0	0	0	0	0	25.6007	0	0	0	0	0	0	1.82518	0	0.854715	0	0	0	0	0	0
45	TEM-135	TEM beta-lactamase	monobactam; cephalosporin; penam; penem	antibiotic inactivation	0	133.824	0	0	0	0	9.11091	0	0	0	0	0	0	0	0	0	0	0	0	18.7166	0	1.42359	0	0	0	0	0	0.974289	0	0	0	0	0	0	0	0	10.9511	0	0	0	0	0	0	0	0
46	TEM-171	TEM beta-lactamase	monobactam; cephalosporin; penam; penem	antibiotic inactivation	0	133.824	0	0	0	9.38138	230.202	419.959	88.674	1691.35	8.35733	0	99.7506	172.41	218.124	356.098	1371.55	1271.83	15.037	963.905	110.061	5.12491	6.82304	395.452	81.6138	0	0	17.2936	636.882	872.252	56.18	0	0	908.43	24.8685	24.3469	592.269	41.2155	9.68677	2.6697	1003.81	0	662.905	220.595	615.128
47	TEM-187	TEM beta-lactamase	monobactam; cephalosporin; penam; penem	antibiotic inactivation	0	133.824	0	0	0	0	1.21479	0	0	0	0	0	0	0	0	0	0	0	0	0	0	0	0	0	0	0	0	0	0	0	0	0	0	0	0	1.52168	0	0	0	0	0	0	0	0	0
48	TEM-206	TEM beta-lactamase	monobactam; cephalosporin; penam; penem	antibiotic inactivation	0	1137.5	0	0	0	0	20.6514	0	1.64211	11.5099	0	0	673.317	1.79594	0	0	0	0	0	0	82.5457	1.42359	19.3319	0	0	34.5458	0	0.365359	0	0	7.60771	0	0	121.124	0	0	12.7762	0	2.56415	89.969	43.6439	0	0	3.80337	0
49	TEM-215	TEM beta-lactamase	monobactam; cephalosporin; penam; penem	antibiotic inactivation	0	200.736	0	0	0	0	6.68133	0	0	12.7215	0	0	124.688	0	0	0	0	0	0	0	165.091	0	0	543.747	0	158.911	0	1.21786	0	0	0	47.1761	240.327	0	198.948	0	0	89.9247	0	0	0	0	0	0	0
50	TEM-228	TEM beta-lactamase	monobactam; cephalosporin; penam; penem	antibiotic inactivation	0	133.824	0	0	0	0	0	0	0	0	0	0	0	0	0	0	0	0	0	0	0	0	0	0	0	0	0	0	0	0	0	0	0	0	0	0	0	0	0.56981	0	0	0	0	0	0
51	TEM-232	TEM beta-lactamase	monobactam; cephalosporin; penam; penem	antibiotic inactivation	0	133.824	0	0	0	0	0	0	0	2.42314	0	0	0	0	0	0	0	0	0	0	0	0	0	98.8631	0	0	0	0.243572	0	0	0	0	0	0	37.3028	3.04336	0	0	0	0	0	0	0	0	0
52	TEM-34	TEM beta-lactamase	monobactam; cephalosporin; penam; penem	antibiotic inactivation	0	133.824	0	0	0	0	13.3627	0	0	6.05785	25.072	0	0	0	0	0	0	0	0	0	68.7881	0	0	0	0	93.2736	0	0.365359	9.95129	0	0	0	0	0	49.737	6.84757	0	33.7218	0	0	0	0	0	0	0
53	TEM-95	TEM beta-lactamase	monobactam; cephalosporin; penam; penem	antibiotic inactivation	0	200.736	0	0	0	0	2.42958	0	0	1.21157	0	16.7476	0	0	0	0	0	0	0	0	0	0	0	0	0	0	0	0.852503	0	0	0	0	0	0	0	0	0	0	0	0	0	0	0	0	0
54	YajC	resistance-nodulation-cell division (RND) antibiotic efflux pump	fluoroquinolone antibiotic; cephalosporin; glycylcycline; penam; tetracycline antibiotic; oxazolidinone antibiotic; glycopeptide antibiotic; rifamycin antibiotic; phenicol antibiotic; disinfecting agents and antiseptics	antibiotic efflux	0	802.944	0	0	0	8.04119	19.4366	0	0	3.63471	0	0	199.501	0	0	11.1281	0	0	0	0	55.0305	0.569434	6.25445	0	0	0	0	0	0	14.629	0	0	96.1307	0	0	0	0	0	6.26791	9.8779	24.9394	0	0	0	0
55	aadA5	ANT(3'')	aminoglycoside antibiotic	antibiotic inactivation	0	43091.3	325.67	0	0	0	48.5915	0	0	336.21	0	385.195	15511.2	0	0	0	4857.56	0	0	0	9864.21	33.8813	0	0	19.366	1430.2	0	45.4262	335.027	0	229.402	1454.6	12112.5	0	0	0	187.993	6418.37	5.6981	33.9052	274.333	0	0	0	0
56	adeF	resistance-nodulation-cell division (RND) antibiotic efflux pump	fluoroquinolone antibiotic; tetracycline antibiotic	antibiotic efflux	0	12847.1	134.1	199.232	0	25.4638	2315.39	42.7077	9.85266	508.859	41.7866	66.9905	8877.81	70.0417	11.952	550.838	285.739	166.697	187.963	74.8664	2655.22	41.8534	99.5026	12259	53.9481	898.19	13286.7	28.498	197.367	678.419	603.35	503.212	6584.96	181.686	161.645	35.7595	637.899	1228.97	111.683	97.7111	0	27.0163	5.84058	79.8707	18.927
57	amrA	resistance-nodulation-cell division (RND) antibiotic efflux pump	macrolide antibiotic; aminoglycoside antibiotic	antibiotic efflux	0	133.824	0	0	0	0	1538.53	0	146.969	0	1303.74	0	0	556.742	74.7	1185.14	0	0	0	0	0	0	27.8607	148.295	24.8991	0	0	32.0298	306.831	650.989	78.418	0	96.1307	0	0	14.456	0	0	6.55282	13.6155	243.159	2276.12	490.608	893.791	1003.13
58	amrB	resistance-nodulation-cell division (RND) antibiotic efflux pump	macrolide antibiotic; aminoglycoside antibiotic	antibiotic efflux	0	401.472	0	0	0	0	22.4736	0	0	1.21157	0	0	124.688	0	0	0	0	0	0	0	27.5152	0	0	197.726	0	0	0	0.243572	3.3171	16.4576	0	47.1761	192.261	0	0	0	6.38811	0	0	0	0	0	0	0	0
59	catB8	chloramphenicol acetyltransferase (CAT)	phenicol antibiotic	antibiotic inactivation	0	66.912	0	0	0	0	12.1479	0	0	0	0	0	74.813	0	0	0	0	0	0	0	0	0	0	0	0	0	0	0	0	0	0	0	0	0	0	0	0	7.49372	0	60.3353	0	0	0	0	0
60	dfrA14	trimethoprim resistant dihydrofolate reductase dfr	diaminopyrimidine antibiotic	antibiotic target replacement	0	535.296	0	0	0	23.4535	12.7553	0	0	0.605785	0	16.7476	773.067	0	0	0	0	0	0	0	261.395	2.27774	36.3895	197.726	0	0	0	3.28823	0	0	5.85209	0	0	0	0	0	18.2518	0	34.7584	47.2537	0	0	0	0	0
61	mel	msr-type ABC-F protein	macrolide antibiotic; streptogramin antibiotic	antibiotic target protection	0	468.384	0	0	0	5.36079	23.081	0	102.632	1.21157	33.4293	0	0	2693.91	1353.56	0	57.1478	0	1141.74	0	0	1.7083	0.568586	49.4315	430.202	20.7275	37862.1	0	0	7.31449	170.881	0	288.392	0	882.832	0	30.1154	0	0.854715	0.800911	0	0	2.92029	0	75.7081
62	patA	ATP-binding cassette (ABC) antibiotic efflux pump	fluoroquinolone antibiotic	antibiotic efflux	0	133.824	0	0	0	2.0103	106.294	0	5030.6	40.5876	104.467	33.4952	149.626	558.538	953.172	11.1281	0	0	2419.88	0	137.576	0	1.13717	889.768	2094.29	10.3637	1898.1	0	0	0	1725.78	0	720.981	0	149.211	0	23.7273	0	4.27358	4.80547	0	3.37703	0	7.60673	435.322
63	patB	ATP-binding cassette (ABC) antibiotic efflux pump	fluoroquinolone antibiotic	antibiotic efflux	0	267.648	153.257	0	0	6.03089	146.382	28.4718	6857.45	27.8661	167.147	117.233	174.564	2158.72	1473.08	22.2561	0	0	3033.18	0	27.5152	6.26377	6.25445	2076.12	3715.5	20.7275	2797.2	0	0	7.31449	1901.93	0	240.327	0	87.0398	0	16.4266	14.9874	5.4132	8.54305	0	0	29.2029	15.2135	794.935
64	rmtF	16S rRNA methyltransferase (G1405)	aminoglycoside antibiotic	antibiotic target alteration	0	535.296	0	0	0	14.7422	71.0651	0	0	0	0	0	124.688	0	0	0	0	0	0	0	123.819	0	20.4691	197.726	0	27.6366	0	0	18.244	42.0583	16.3858	0	0	363.372	0	0	11.8636	0	32.7641	78.7562	49.8787	0	0	0	0
65	rpoB2	rifamycin-resistant beta-subunit of RNA polymerase (rpoB)	rifamycin antibiotic	antibiotic target alteration; antibiotic target replacement	0	802.944	0	0	0	1.3402	347.429	0	169.958	7.26941	0	33.4952	274.314	355.596	0	0	0	18.5218	1521.96	102.941	0	2.27774	19.9005	494.315	2715.39	127.819	0	0	16.5855	89.6025	79.5884	31.4507	0	0	0	0	46.542	63.6967	31.9094	36.5749	37.409	20.2622	0	0	0
66	rsmA	resistance-nodulation-cell division (RND) antibiotic efflux pump	fluoroquinolone antibiotic; diaminopyrimidine antibiotic; phenicol antibiotic	antibiotic efflux	0	669.12	0	54.336	0	25.4638	44.3398	42.7077	0	19.9909	8.35733	234.467	6483.79	7.18377	0	22.2561	0	12.3479	4.29629	0	2490.13	56.0893	22.1749	1482.95	0	13.8183	199.8	76.7253	6.63419	7.31449	16.3858	0	48.0654	6419.57	0	5.32589	164.266	11.2406	24.2169	152.974	342.916	0	14.6014	0	37.8541
67	smeE	resistance-nodulation-cell division (RND) antibiotic efflux pump	macrolide antibiotic; fluoroquinolone antibiotic; tetracycline antibiotic; phenicol antibiotic	antibiotic efflux	0	535.296	0	0	0	63.6594	50.4137	0	0	6.66363	0	0	399.002	0	0	50.0762	0	0	0	0	275.152	1.13887	91.5424	593.178	0	10.3637	0	0.243572	33.171	107.889	16.9711	0	0	0	0	0	68.4441	14.9874	113.677	36.8419	0	0	0	0	0
68	smeF	resistance-nodulation-cell division (RND) antibiotic efflux pump	macrolide antibiotic; fluoroquinolone antibiotic; tetracycline antibiotic; phenicol antibiotic	antibiotic efflux	0	267.648	0	0	0	8.71129	1.21479	0	0	1.21157	0	0	274.314	0	0	0	0	0	0	0	137.576	0	15.3518	494.315	0	0	0	0	0	31.0866	0	0	0	0	0	0	5.47553	0	28.4905	3.20364	0	0	0	0	0
69	sul1	sulfonamide resistant sul	sulfonamide antibiotic	antibiotic target replacement	0	535.296	0	0	0	7009.23	14926.1	162844	17002.4	11632.3	78863.9	66.9905	1022.44	27477.9	17922	137114	57.1478	111224	4761.36	33671.2	110.061	1122.64	3627.58	642.61	5364.38	0	0	336690	5456.62	4227.77	15209.6	0	96.1307	3028.1	87.0398	550.849	11278.7	0	3024.84	1857.05	162131	133089	20447.9	81354	47232.4
70	tet(37)	tetracycline inactivation enzyme	tetracycline antibiotic	antibiotic inactivation	0	267.648	0	0	0	2.0103	0	0	0	0	0	0	0	7.18377	0	0	0	0	0	0	0	0	0	0	5.53314	0	0	0	0	0	32.1865	0	0	0	509.804	0	5.47553	0	2.27924	0	0	0	0	0	0
71	tet(M)	tetracycline-resistant ribosomal protection protein	tetracycline antibiotic	antibiotic target protection	0	334.56	0	0	0	21.4432	35.8362	284.718	631.391	67.8479	300.864	33.4952	1122.19	1540.92	747	38.9482	914.364	0	1455.37	0	0	0.854151	8.52879	543.747	291.873	13.8183	7892.11	0.730717	0	0	307.82	0	336.458	0	721.187	4.56505	41.979	0	7.40753	38.1768	0	0	0	365.123	529.957
72	tet(Q)	tetracycline-resistant ribosomal protection protein	tetracycline antibiotic	antibiotic target protection	0	535.296	76.6284	108.672	0	4.02059	12.1479	0	6.56844	9.69255	0	0	0	3.59188	80.676	0	57.1478	37.0437	254.555	0	0	11.3887	0	296.589	19.366	0	4095.9	0	0	0	18.1415	0	961.307	0	198.948	0	0	0	5.12829	3.20364	0	0	0	0	0
73	tet(W)	tetracycline-resistant ribosomal protection protein	tetracycline antibiotic	antibiotic target protection	0	468.384	0	18.112	42.5125	4.02059	71.6725	0	138.758	19.9909	0	100.486	0	8627.7	230.076	0	171.443	0	30575.6	0	0	0	1.13717	0	11.0663	0	2397.6	0	1.65855	0	344.103	0	0	0	136.777	0	0	0	5.4132	0	0	6.75406	0	0	0
74	tetA(46)	ATP-binding cassette (ABC) antibiotic efflux pump	tetracycline antibiotic	antibiotic efflux	0	133.824	95.7854	0	0	8.71129	21.2588	0	1925.37	0	0	0	0	2510.73	167.328	0	0	0	215.889	0	0	1.13887	8.52879	98.8631	2070.78	0	2897.1	0	0	0	13.4598	0	96.1307	0	136.777	1.52168	7.3007	0	13.3905	0	0	0	5.84058	0	0
75	tetA(60)	ATP-binding cassette (ABC) antibiotic efflux pump	tetracycline antibiotic	antibiotic efflux	0	66.912	0	0	0	0	2.42958	0	5.74739	3.02892	8.35733	0	0	44.8985	0	0	0	49.3916	36.5185	0	0	0	1.13717	98.8631	37.3487	0	0	0	0	0	0	0	0	0	0	0	0	0	0	0	0	0	11.6812	0	0
76	tetB(46)	ATP-binding cassette (ABC) antibiotic efflux pump	tetracycline antibiotic	antibiotic efflux	0	133.824	210.728	0	0	6.70099	33.4067	0	1817	0	0	0	0	2977.67	618.516	0	28.5739	0	309.333	0	0	0	7.96021	0	1987.78	0	699.301	0.487145	0	0	18.1415	0	96.1307	0	261.119	1.52168	9.12588	0	7.40753	0.26697	0	0	0	7.60673	0
77	tetB(60)	ATP-binding cassette (ABC) antibiotic efflux pump	tetracycline antibiotic	antibiotic efflux	0	267.648	0	0	0	0.670099	3.64436	0	11.4948	0	0	0	0	50.2864	0	0	0	6.17394	21.4814	0	0	0	0	0	49.7982	0	0	0.487145	0	0	0	0	0	0	24.8685	0	0	0	0	0	0	0	0	0	0
78	vanH gene in vanB cluster	vanH; glycopeptide resistance gene cluster	glycopeptide antibiotic	antibiotic target alteration	0	133.824	38.3142	0	0	0	0	0	0	0	0	0	0	0	0	0	0	0	0	0	0	0	0	0	0	0	0	0	0	0	0	0	0	0	0	0	0	0	0	0	0	0	0	0	0
79	vanH gene in vanO cluster	vanH; glycopeptide resistance gene cluster	glycopeptide antibiotic	antibiotic target alteration	0	133.824	0	0	0	0	0	0	0	0	0	0	174.564	0	0	0	0	0	0	0	178.849	0	0	98.8631	0	0	0	0	0	0	0	0	0	0	0	0	0	7.49372	0	0	0	0	0	0	0
80	vanR gene in vanO cluster	glycopeptide resistance gene cluster; vanR	glycopeptide antibiotic	antibiotic target alteration	0	401.472	0	0	0	0	33.4067	0	0	0	0	0	0	0	0	0	0	0	0	0	0	0	0	0	0	0	0	0	0	23.7721	0	0	0	0	0	0	0	0	0	0	0	0	0	0	0
81	vanY gene in vanM cluster	vanY; glycopeptide resistance gene cluster	glycopeptide antibiotic	antibiotic target alteration	0	401.472	0	0	0	0	0	0	0	0	0	66.9905	224.439	0	0	0	57.1478	0	0	0	247.637	0	0	346.021	0	165.82	2397.6	0	0	0	0	0	288.392	0	99.474	0	0	22.4812	0	0	0	0	0	0	0
82	AAC(3)-IVa	AAC(3)	aminoglycoside antibiotic	antibiotic inactivation	0	0	19.1571	0	0	0	9.11091	0	0	0	0	16.7476	0	0	0	0	0	0	0	0	0	0	0	0	0	0	0	0	0	0	0	0	0	0	0	0	0	0	0	0	0	0	0	0	0
83	AAC(6')-Ib10	AAC(6')	aminoglycoside antibiotic	antibiotic inactivation	0	0	114.943	0	0	18.0927	8.50351	0	0	4.24049	0	66.9905	0	0	0	0	200.017	0	0	0	55.0305	1.42359	18.1948	148.295	0	27.6366	0	0	0	0	0	0	0	0	24.8685	0	0	0	15.6698	55.5298	0	0	0	0	0
84	APH(3')-Ia	APH(3')	aminoglycoside antibiotic	antibiotic inactivation	0	0	76.6284	9.056	0	0	61.9542	0	0	30.2892	8.35733	0	149.626	7.18377	11.952	0	342.887	0	3.22222	0	27.5152	1.7083	1.13717	0	0	86.3644	0	1.82679	0	7.31449	0	15.7254	0	121.124	24.8685	1.52168	0	314.736	0.56981	35.5071	0	0	17.5217	0	0
85	Erm(42)	Erm 23S ribosomal RNA methyltransferase	macrolide antibiotic; lincosamide antibiotic; streptogramin antibiotic	antibiotic target alteration	0	0	1973.18	0	0	0	0	0	0	0	0	0	0	0	0	0	0	0	0	0	0	0	0	0	0	0	0	0	0	0	0	0	0	0	0	0	0	0	0	0	0	0	0	0	0
86	TEM-150	TEM beta-lactamase	monobactam; cephalosporin; penam; penem	antibiotic inactivation	0	0	57.4713	144.896	42.5125	0	13.9701	0	0	7.8752	0	50.2428	49.8753	0	0	0	457.182	0	0	0	123.819	1.42359	0	148.295	0	41.4549	299.7	2.43572	4.97564	3.65724	0	0	0	0	99.474	8.36925	5.47553	63.6967	0	0	0	0	0	0	0
87	TEM-181	TEM beta-lactamase	monobactam; cephalosporin; penam; penem	antibiotic inactivation	0	0	114.943	0	0	8.71129	37.6584	0	0	4.24049	0	0	99.7506	0	17.928	0	2171.61	24.6958	0	37.4332	715.396	15.9442	5.11728	197.726	0	55.2732	0	16.1976	9.95129	0	11.119	0	96.1307	0	0	0	117.724	63.6967	3.41886	0	0	0	0	0	0
88	TEM-219	TEM beta-lactamase	monobactam; cephalosporin; penam; penem	antibiotic inactivation	0	0	38.3142	0	0	1.3402	19.4366	21.3538	0	0	29.2506	0	49.8753	0	0	0	57.1478	0	0	0	0	0	0	0	0	0	0	1.58322	0	0	4.09646	0	0	0	0	3.80421	3.65035	0	0	0	0	0	0	0	0
89	TEM-47	TEM beta-lactamase	monobactam; cephalosporin; penam; penem	antibiotic inactivation	0	0	38.3142	0	0	0	57.7024	0	0	24.8372	8.35733	0	0	0	0	0	0	0	0	0	0	0	0	0	0	0	0	0	0	3.65724	9.36334	0	0	0	0	4.56505	0	0	0	0	0	0	11.6812	0	0
90	lsaC	lsa-type ABC-F protein	lincosamide antibiotic; streptogramin antibiotic; pleuromutilin antibiotic	antibiotic target protection	0	0	38.3142	0	0	0	2.42958	0	3.28422	0	0	0	0	0	0	0	0	12.3479	0	0	0	1.7083	0	98.8631	0	0	0	0	0	0	0	0	0	0	0	0	0	0	0	0	0	0	0	0	0
91	mtrC	resistance-nodulation-cell division (RND) antibiotic efflux pump	macrolide antibiotic; penam	antibiotic efflux	0	0	249.042	0	0	0	9.11091	0	0	41.1933	0	0	149.626	138.287	0	0	828.642	0	0	0	0	0	0	148.295	80.2305	6.90915	499.5	0	0	0	0	0	0	0	24.8685	0	0	0	0.56981	0	0	0	0	0	0
92	mtrD	resistance-nodulation-cell division (RND) antibiotic efflux pump	macrolide antibiotic; penam	antibiotic efflux	0	0	210.728	0	0	0	0	0	3.28422	100.56	0	0	299.252	448.985	0	0	1800.15	0	0	0	0	1.13887	0	642.61	186.743	3.45458	1698.3	0	0	0	0	0	288.392	0	87.0398	0	0.912588	0	0	0.533941	0	0	0	3.80337	0
93	nimJ	nitroimidazole reductase	nitroimidazole antibiotic	antibiotic inactivation	0	0	38.3142	54.336	0	0	0	0	0	0	0	0	0	37.7148	0	0	0	0	3.22222	0	0	0	0	0	11.0663	55.2732	0	0	0	0	0	0	0	0	596.844	0	0	0	0	0	0	0	0	0	0
94	vanG	glycopeptide resistance gene cluster; Van ligase	glycopeptide antibiotic	antibiotic target alteration	0	0	95.7854	0	0	0	0	0	0	0	0	66.9905	0	0	0	0	0	0	0	0	343.94	0	0	247.158	0	0	0	0	0	0	0	0	0	0	0	0	0	0	0	0	0	0	0	0	0
95	ErmB	Erm 23S ribosomal RNA methyltransferase	macrolide antibiotic; lincosamide antibiotic; streptogramin antibiotic; streptogramin A antibiotic; streptogramin B antibiotic	antibiotic target alteration	0	0	0	126.784	0	0.670099	116.62	0	28.7369	10.2983	16.7147	0	0	321.474	0	0	0	0	911.887	0	0	12.8123	0	0	52.5648	0	32467.5	0	0	0	536.051	0	0	242.248	124.343	0	5.47553	0	1.70943	19.4888	24.9394	0	0	0	0
96	FosA8	fosfomycin thiol transferase	phosphonic acid antibiotic	antibiotic inactivation	0	0	0	9.056	0	0	0	0	0	0	0	0	99.7506	0	0	0	0	0	0	0	0	0	0	98.8631	0	0	0	0	0	0	0	0	0	0	0	0	0	0	0	0	0	0	0	0	0
97	OmpA	General Bacterial Porin with reduced permeability to peptide antibiotics	peptide antibiotic	reduced permeability to antibiotic	0	0	0	27.168	0	69.0202	35.8362	0	0	45.4338	0	904.371	1471.32	0	0	0	0	0	16.1111	0	10951.1	397.75	59.7016	4102.82	0	20.7275	199.8	424.425	0	7.31449	21.0675	0	720.981	0	0	19.021	1159.9	0	58.1206	224.789	0	0	0	41.837	0
98	PEDO-2	subclass B3 PEDO beta-lactamase	carbapenem	antibiotic inactivation	0	0	0	18.112	0	0.670099	1.21479	14.2359	0	0	0	0	0	0	2.988	16.6921	0	0	4.29629	0	0	0	0	0	0	0	0	0	0	0	0	0	0	0	0	0	0	3.74686	0	0	18.7045	0	2.92029	0	0
99	TEM-169	TEM beta-lactamase	monobactam; cephalosporin; penam; penem	antibiotic inactivation	0	0	0	326.016	0	0	13.3627	0	0	24.2314	0	0	274.314	0	0	0	0	0	0	18.7166	0	0	0	98.8631	0	138.183	199.8	1.46143	0	7.31449	5.85209	0	0	0	149.211	0	0	277.268	0	0	0	0	0	0	0
100	TEM-17	TEM beta-lactamase	monobactam; cephalosporin; penam; penem	antibiotic inactivation	0	0	0	27.168	0	0	99.0052	0	0	0	0	0	0	0	0	0	0	0	0	0	0	0	0	0	0	120.91	0	0.974289	0	0	0	0	0	0	37.3028	0	0	29.9749	0	0	0	13.5081	0	0	0
101	TEM-183	TEM beta-lactamase	monobactam; cephalosporin; penam; penem	antibiotic inactivation	0	0	0	36.224	0	14.0721	68.0281	0	0	11.5099	4.17866	0	0	1.79594	0	0	0	0	0	0	96.3033	0.569434	7.39162	0	5.53314	131.274	0	4.87145	36.4881	14.629	12.2894	0	0	0	161.645	13.6951	20.0769	119.9	24.2169	5.07244	0	0	23.3623	34.2303	0
102	TEM-235	TEM beta-lactamase	monobactam; cephalosporin; penam; penem	antibiotic inactivation	0	0	0	45.28	0	0	0	0	0	0	0	0	0	0	0	0	0	0	0	0	0	0	0	0	0	38.0004	0	0	0	0	4.68167	0	0	0	0	0	4.56294	63.6967	0	0	0	0	0	0	0
103	mecA	methicillin resistant PBP2	penam	antibiotic target replacement	0	0	0	18.112	0	2.0103	6.68133	199.302	0	3.63471	8.35733	0	0	0	0	77.8964	0	37.0437	0	0	0	0	0	0	0	0	0	0	0	0	1.17042	0	0	0	0	0	0	0	0	0.533941	0	0	0	0	0
104	msbA	ATP-binding cassette (ABC) antibiotic efflux pump	nitroimidazole antibiotic	antibiotic efflux	0	0	0	90.56	0	34.8451	43.125	0	0	25.4429	0	318.205	49.8753	0	0	0	0	0	0	0	495.274	109.901	19.3319	444.884	0	17.2729	0	79.4046	0	3.65724	19.3119	0	96.1307	0	0	7.60841	345.871	0	15.6698	45.385	0	13.5081	0	0	9.46351
105	norC	major facilitator superfamily (MFS) antibiotic efflux pump	fluoroquinolone antibiotic; disinfecting agents and antiseptics	antibiotic efflux	0	0	0	18.112	0	0.670099	108.116	142.359	0	0	16.7147	0	0	0	0	44.5122	0	148.175	0	0	0	0	0	0	0	0	0	0	0	0	0	15.7254	0	0	0	0	0	0	0	0	0	0	0	0	0
106	smeD	resistance-nodulation-cell division (RND) antibiotic efflux pump	macrolide antibiotic; fluoroquinolone antibiotic; tetracycline antibiotic; phenicol antibiotic	antibiotic efflux	0	0	0	9.056	0	10.7216	17.007	0	0	1.21157	0	0	0	0	0	0	0	0	0	0	82.5457	0	29.5665	197.726	0	13.8183	0	0	9.95129	56.6873	34.5273	0	0	0	0	0	37.4161	0	31.9094	2.6697	0	0	0	0	0
107	tet(45)	major facilitator superfamily (MFS) antibiotic efflux pump	tetracycline antibiotic	antibiotic efflux	0	0	0	45.28	0	23.4535	761.672	355.897	0	0	12.536	0	0	0	0	0	0	0	0	0	0	0	1.13717	0	0	0	0	0	0	0	1.17042	0	0	0	0	0	0	0	0.56981	0.533941	0	0	0	0	0
108	MexH	resistance-nodulation-cell division (RND) antibiotic efflux pump	fluoroquinolone antibiotic; tetracycline antibiotic; disinfecting agents and antiseptics	antibiotic efflux	0	0	0	0	3252.21	7.37109	46.1619	0	0	0	0	0	0	0	0	0	4086.06	0	0	0	0	0	592.467	0	0	0	0	0	0	0	0	0	0	0	0	0	1405.39	0	148.151	307.55	0	0	0	0	0
109	mdeA	major facilitator superfamily (MFS) antibiotic efflux pump	fluoroquinolone antibiotic; aminoglycoside antibiotic; penam; tetracycline antibiotic; disinfecting agents and antiseptics	antibiotic efflux	0	0	0	0	42.5125	1.3402	29.7623	0	0	0	8.35733	16.7476	0	0	0	33.3842	0	18.5218	0	9.3583	0	0	0	0	0	0	299.7	0	0	0	2.34083	0	0	0	0	0	0	22.4812	1.99434	0	6.23484	0	11.6812	0	18.927
110	mdtN	major facilitator superfamily (MFS) antibiotic efflux pump	nucleoside antibiotic; disinfecting agents and antiseptics	antibiotic efflux	0	0	0	0	63.7687	0	2.42958	0	0	0	0	887.624	0	0	0	0	114.296	0	0	0	0	0	0	0	0	0	0	0	0	0	0	0	0	0	0	0	0	0	0	0	0	0	0	0	0
111	AAC(3)-IIa	AAC(3)	aminoglycoside antibiotic	antibiotic inactivation	0	0	0	0	0	38.8657	0	0	0	0	0	0	0	0	0	0	0	0	0	0	0	0	36.3895	0	0	0	0	0	0	0	0	0	0	0	0	0	0	0	43.5905	0	0	0	0	0	0
112	AAC(3)-IIc	AAC(3)	aminoglycoside antibiotic	antibiotic inactivation	0	0	0	0	0	4.69069	13.9701	0	0	0	0	267.962	0	0	0	0	485.756	0	0	0	0	0	0.568586	98.8631	0	0	0	0	0	0	0	0	96.1307	0	0	0	0	0	3.98867	1.60182	0	0	0	0	0
113	AAC(3)-IIe	AAC(3)	aminoglycoside antibiotic	antibiotic inactivation	0	0	0	0	0	8.71129	0	0	0	0	0	820.633	0	0	0	0	0	0	2.14814	0	0	0	15.9204	0	0	0	0	0	0	0	0	0	0	0	0	0	0	0	23.3622	23.7604	0	0	0	0	0
114	AAC(3)-Ib	AAC(3)	aminoglycoside antibiotic	antibiotic inactivation	0	0	0	0	0	2.0103	0	0	0	0	0	0	0	0	0	0	0	0	0	0	0	0	1.70576	0	0	0	0	0	0	0	0	0	0	0	0	0	5.47553	0	0.854715	0	0	0	0	0	0
115	AAC(6')-30/AAC(6')-Ib' bifunctional protein	aminoglycoside bifunctional resistance protein	aminoglycoside antibiotic	antibiotic inactivation	0	0	0	0	0	8.71129	0	0	0	0	0	0	0	0	0	0	0	0	0	0	0	0	2.27435	0	0	0	0	0	0	0	0	0	0	0	0	0	0	0	6.55282	10.6788	0	0	0	3.80337	0
116	AAC(6')-Ia	AAC(6')	aminoglycoside antibiotic	antibiotic inactivation	0	0	0	0	0	2.0103	9.11091	0	0	0	0	0	0	0	0	155.793	0	0	0	0	0	0	2.27435	0	0	0	0	0	0	0	1.17042	0	0	0	0	0	0	0	1.70943	9.34396	0	0	0	0	9.46351
117	AAC(6')-Ib4	AAC(6')	aminoglycoside antibiotic	antibiotic inactivation	0	0	0	0	0	0.670099	0	0	0	0	0	0	0	0	0	0	0	0	0	0	0	0	0	0	0	0	0	0	0	0	0	0	0	0	0	0	0	0	0	0	0	0	0	0	0
118	AAC(6')-Ib7	AAC(6')	aminoglycoside antibiotic	antibiotic inactivation	0	0	0	0	0	154521	23397.4	590.789	1018.93	31792.8	8148.39	0	0	27494.1	917.316	14600	0	2568.36	832.406	4098.94	0	18553.6	213538	0	47455	0	0	22259.3	21796.6	12776.6	16282.3	0	0	85089.6	0	41376.8	29702.9	0	210741	181915	20232.1	786.848	10428.3	2342.87	30463
119	AAC(6')-Ib9	AAC(6')	aminoglycoside antibiotic	antibiotic inactivation	0	0	0	0	0	18.7628	0	0	0	0	0	33.4952	49.8753	0	0	0	0	0	0	0	165.091	4.55547	16.489	0	0	0	0	7.79431	0	0	0	0	0	363.372	0	0	21.9021	0	17.3792	82.2269	31.1742	0	0	0	0
120	AAC(6')-Ig	AAC(6')	aminoglycoside antibiotic	antibiotic inactivation	0	0	0	0	0	0.670099	0	0	0	0	0	0	0	0	0	0	0	0	0	0	0	0	0	0	0	0	0	0	0	0	0	0	0	0	0	0	0	0	0	0	0	0	0	0	0
121	AAC(6')-Ii	AAC(6')	aminoglycoside antibiotic	antibiotic inactivation	0	0	0	0	0	0.670099	0	0	0	0	0	0	0	0	0	0	0	0	0	0	0	0	0	0	0	0	0	0	0	0	0	0	0	0	0	0	0	0	0.56981	0.533941	0	0	0	0	0
122	AAC(6')-Il	AAC(6')	aminoglycoside antibiotic	antibiotic inactivation	0	0	0	0	0	40.876	0	0	0	0	0	401.943	0	0	0	0	0	0	0	0	0	0	46.0555	0	0	0	0	0	0	0	0	0	0	0	0	0	0	0	33.3339	34.1722	0	0	0	0	0
123	ANT(2'')-Ia	ANT(2'')	aminoglycoside antibiotic	antibiotic inactivation	0	0	0	0	0	18.0927	3.64436	0	0	0	0	0	0	0	0	0	0	0	0	0	0	0	21.6063	0	0	0	0	0	0	0	7.0225	0	0	1332.36	0	0	0	0	14.2453	123.607	105.992	0	0	0	18.927
124	APH(3')-IIb	APH(3')	aminoglycoside antibiotic	antibiotic inactivation	0	0	0	0	0	1.3402	0	0	0	0	0	0	0	0	0	0	0	0	0	0	0	0	7.39162	0	0	0	0	0	0	0	0	0	0	0	0	0	0	0	7.69244	3.20364	0	0	0	0	0
125	APH(3')-IIc	APH(3')	aminoglycoside antibiotic	antibiotic inactivation	0	0	0	0	0	0.670099	0	0	0	0	0	0	0	0	0	0	0	0	0	0	0	0	1.70576	98.8631	0	0	0	0	0	0	0	0	0	0	0	0	19.1643	0	0	0	0	0	0	0	0
126	APH(9)-Ic	APH(9)	aminoglycoside antibiotic	antibiotic inactivation	0	0	0	0	0	2.6804	1.21479	0	0	0	0	0	49.8753	0	0	0	0	0	0	0	68.7881	0	10.8031	0	0	0	0	0	28.1953	60.3445	1.17042	0	48.0654	0	0	0	11.8636	0	8.26225	1.06788	0	0	0	0	0
127	AcrE	resistance-nodulation-cell division (RND) antibiotic efflux pump	fluoroquinolone antibiotic; cephalosporin; cephamycin; penam	antibiotic efflux	0	0	0	0	0	3.35049	0	0	0	0	0	0	0	0	0	0	0	0	0	0	0	0	0	98.8631	0	0	0	0	0	0	0	0	48.0654	0	0	0	2.73776	0	1.70943	2.40273	0	0	0	0	0
128	AcrF	resistance-nodulation-cell division (RND) antibiotic efflux pump	fluoroquinolone antibiotic; cephalosporin; cephamycin; penam	antibiotic efflux	0	0	0	0	0	1.3402	27.3327	0	0	15.7504	0	251.214	0	0	0	0	0	12.3479	0	0	0	0	0.568586	0	0	0	0	0.243572	0	0	0	0	0	0	24.8685	0	12.7762	7.49372	1.13962	0	0	0	0	0	0
129	AcrS	resistance-nodulation-cell division (RND) antibiotic efflux pump	fluoroquinolone antibiotic; cephalosporin; glycylcycline; cephamycin; penam; tetracycline antibiotic; rifamycin antibiotic; phenicol antibiotic; disinfecting agents and antiseptics	antibiotic efflux	0	0	0	0	0	1.3402	751.346	3893.52	322.675	905.648	3677.22	0	0	1578.63	2722.07	2292.38	0	3729.06	290	2143.05	0	43.277	3.9801	0	633.544	0	0	25.4533	1126.15	1682.33	184.926	0	0	1271.8	0	119.452	815.853	0	1.70943	10.1449	1284.38	3809.29	674.586	3575.16	2375.34
130	BLMT	Bleomycin resistant protein	glycopeptide antibiotic	antibiotic inactivation	0	0	0	0	0	0.670099	3.64436	0	0	3.63471	0	0	74.813	0	0	0	0	0	0	0	0	0.569434	1.13717	0	0	0	0	0	0	0	0	0	0	0	0	3.04336	0	0	2.56415	0	0	0	5.84058	0	0
131	BRP(MBL)	Bleomycin resistant protein	glycopeptide antibiotic	antibiotic inactivation	0	0	0	0	0	8.04119	86.2499	0	0	0	12.536	0	224.439	0	0	194.741	0	0	1.07407	0	68.7881	0	3.41152	0	0	17.2729	0	0.730717	0	0	0	0	192.261	0	0	0	0	7.49372	3.70377	14.6834	0	6.75406	0	0	0
132	CMY-139	CMY beta-lactamase	cephamycin	antibiotic inactivation	0	0	0	0	0	10.7216	0	0	0	24.2314	8.35733	0	0	0	0	0	0	0	8.59258	0	0	231.475	9.66597	0	0	0	0	308.728	23.2197	0	39.209	0	0	0	0	21.3035	1412.69	0	7.12263	32.8373	0	0	0	0	0
133	CMY-22	CMY beta-lactamase	cephamycin	antibiotic inactivation	0	0	0	0	0	0.670099	0	0	0	0	0	0	0	0	0	0	0	0	0	0	0	0	0	0	0	0	0	0.121786	0	0	0	0	0	0	0	0	0	0	0.56981	0	0	0	0	0	0
134	CMY-23	CMY beta-lactamase	cephamycin	antibiotic inactivation	0	0	0	0	0	0.670099	0	0	0	0	0	0	0	0	0	0	0	0	0	0	0	0	0	0	0	0	0	0	0	0	0	0	0	0	0	0	0	0	0	0	0	0	0	0	0
135	CMY-59	CMY beta-lactamase	cephamycin	antibiotic inactivation	0	0	0	0	0	0.670099	0	0	0	0	0	0	0	0	0	0	0	0	0	0	0	0	0	0	0	0	0	0	0	0	0	0	0	0	0	0	0	0	5.12829	0	0	0	0	0	0
136	CTX-M-105	CTX-M beta-lactamase	cephalosporin	antibiotic inactivation	0	0	0	0	0	2.0103	15.7922	0	0	2.42314	4.17866	0	0	3.59188	0	0	0	12.3479	0	0	0	1.99302	0	0	0	0	0	1.09608	0	0	4.68167	0	0	0	0	0	15.514	0	3.98867	3.20364	0	0	11.6812	0	0
137	CTX-M-138	CTX-M beta-lactamase	cephalosporin	antibiotic inactivation	0	0	0	0	0	2.0103	0	0	0	0	0	0	0	0	0	0	0	0	0	0	0	0	0	0	0	0	0	0	0	0	0	0	0	0	0	0	0	0	1.13962	0	0	0	0	0	0
138	CTX-M-15	CTX-M beta-lactamase	cephalosporin; penam	antibiotic inactivation	0	0	0	0	0	28.1442	0	0	0	0	0	2327.92	0	0	0	0	0	0	0	0	0	0	29.5665	0	0	0	0	0	0	0	0	0	0	0	0	0	0	0	37.8924	65.9417	0	0	0	0	0
139	CTX-M-155	CTX-M beta-lactamase	cephalosporin	antibiotic inactivation	0	0	0	0	0	3.35049	0	0	0	0	0	0	0	0	0	0	0	0	0	0	0	0	0	0	0	0	0	0	0	0	0	0	0	0	0	0	0	0	0	2.40273	0	0	0	0	0
140	CTX-M-212	CTX-M beta-lactamase	cephalosporin	antibiotic inactivation	0	0	0	0	0	11.3917	0	0	0	0	0	0	0	0	0	0	0	0	0	0	0	0	15.3518	0	0	0	0	0	0	0	0	0	0	0	0	0	0	0	13.1056	49.9234	0	0	0	0	0
141	CTX-M-225	CTX-M beta-lactamase	cephalosporin	antibiotic inactivation	0	0	0	0	0	36.8554	1.21479	1822.19	0	0	0	0	0	0	0	2309.07	0	0	2.14814	1431.82	0	17.3677	23.8806	0	0	0	0	0	0	0	0	0	0	0	0	0	55.6679	0	22.5075	52.3262	1795.63	0	0	1646.86	1731.82
142	CTX-M-244	CTX-M beta-lactamase	cephalosporin	antibiotic inactivation	0	0	0	0	0	5.36079	0	0	0	0	0	0	0	0	0	0	0	0	0	0	0	0	4.54869	0	0	0	0	0	0	0	0	0	0	0	0	0	0	0	3.70377	10.4118	0	0	0	0	0
143	CTX-M-35	CTX-M beta-lactamase	cephalosporin	antibiotic inactivation	0	0	0	0	0	14.7422	0	2989.54	0	0	0	0	0	0	0	0	0	0	0	0	0	0	0	0	0	0	0	0	0	0	0	0	0	0	0	0	0	0	0	0	0	0	0	0	0
144	CTX-M-68	CTX-M beta-lactamase	cephalosporin	antibiotic inactivation	0	0	0	0	0	3.35049	0	0	0	0	0	0	0	0	0	0	0	0	0	0	0	0	0	0	0	0	0	0	0	0	0	0	0	0	0	0	0	0	6.26791	0	0	0	0	0	0
145	CTX-M-77	CTX-M beta-lactamase	cephalosporin	antibiotic inactivation	0	0	0	0	0	1128.45	20482.5	0	8052.91	5055.27	65095.2	0	0	0	0	0	0	95109.6	0	0	0	0	278.039	0	8541.78	0	0	0	2051.62	0	18429.4	0	0	0	0	0	0	0	388.895	171.395	0	0	0	32728	0
146	DIM-1	DIM beta-lactamase	carbapenem; cephalosporin	antibiotic inactivation	0	0	0	0	0	0.670099	1.21479	0	0	0	0	0	0	0	2.988	0	0	0	0	0	0	0	0	0	0	0	0	0	0	0	0	0	0	14716.6	0	0	0	0	0.284905	298.206	1078.63	0	0	0	0
147	Enterobacter cloacae acrA	resistance-nodulation-cell division (RND) antibiotic efflux pump	fluoroquinolone antibiotic; cephalosporin; glycylcycline; penam; tetracycline antibiotic; rifamycin antibiotic; phenicol antibiotic; disinfecting agents and antiseptics	antibiotic efflux	0	0	0	0	0	2.0103	20.6514	0	0	8.48098	0	0	199.501	0	0	0	0	0	0	0	330.183	14.5206	1.13717	197.726	0	0	0	11.3261	0	0	9.36334	0	0	0	0	0	129.587	0	1.70943	9.07699	0	0	0	0	0
148	EreA2	macrolide esterase	macrolide antibiotic	antibiotic inactivation	0	0	0	0	0	18.7628	4.85915	0	0	0	0	0	0	0	0	0	0	0	0	0	0	0	26.7236	0	0	0	0	0	0	0	0	0	0	0	0	0	0	0	21.3679	70.4802	0	0	0	0	0
149	Escherichia coli emrE	small multidrug resistance (SMR) antibiotic efflux pump	macrolide antibiotic	antibiotic efflux	0	0	0	0	0	7.37109	44.9472	0	0	0	0	200.971	99.7506	0	0	0	0	0	0	0	0	0.284717	1.13717	98.8631	0	0	0	0	0	0	1.17042	0	0	0	0	0	0	22.4812	3.41886	0	0	0	0	0	0
150	FRI-1	FRI beta-lactamase	penam	antibiotic inactivation	0	0	0	0	0	48.2471	86.2499	7737.21	150.253	286.536	952.735	0	0	536.987	1780.85	5096.65	0	1092.79	0	3088.24	0	13.097	17.6262	0	697.175	0	0	24.7226	124.391	64.0018	536.051	0	0	0	0	94.3443	44.7168	0	13.9603	2.6697	10742.6	37.1474	1571.11	848.151	6208.06
151	GES-13	GES beta-lactamase	carbapenem; cephalosporin; penam	antibiotic inactivation	0	0	0	0	0	42.2162	1.21479	0	0	0	0	0	0	0	0	0	0	0	0	0	0	10.5345	51.7414	0	0	0	0	15.7104	0	0	0	0	0	0	0	0	48.3672	0	41.5961	0	12.4697	0	0	0	0
152	H-NS	major facilitator superfamily (MFS) antibiotic efflux pump; resistance-nodulation-cell division (RND) antibiotic efflux pump	macrolide antibiotic; fluoroquinolone antibiotic; cephalosporin; cephamycin; penam; tetracycline antibiotic	antibiotic efflux	0	0	0	0	0	20.7731	213.803	1145.99	63.2212	445.252	497.261	334.952	548.628	343.025	316.728	1301.98	0	364.263	61.2221	1459.89	2641.46	140.366	24.4492	296.589	63.6311	27.6366	0	145.047	225.563	192.005	38.0386	0	192.261	121.124	0	157.494	390.588	7.49372	25.0716	69.1453	523.727	253.277	481.847	931.825	690.836
153	IreK	Serine/threonine kinases	cephalosporin	reduced permeability to antibiotic	0	0	0	0	0	2.0103	0	0	0	0	0	0	0	0	0	0	0	0	0	0	0	0	0	0	0	0	0	0	0	0	0	0	0	0	0	0	0	0	1.70943	0	0	0	0	0	0
154	Klebsiella pneumoniae KpnE	small multidrug resistance (SMR) antibiotic efflux pump	macrolide antibiotic; aminoglycoside antibiotic; cephalosporin; tetracycline antibiotic; peptide antibiotic; rifamycin antibiotic; disinfecting agents and antiseptics	antibiotic efflux	0	0	0	0	0	1.3402	21.8662	0	0	0	0	66.9905	49.8753	0	0	0	0	0	2.14814	0	137.576	0	5.11728	148.295	0	0	0	1.58322	1.65855	0	8.19292	0	0	0	0	0.760841	4.56294	0	2.56415	3.47061	0	0	0	0	0
155	Klebsiella pneumoniae KpnG	major facilitator superfamily (MFS) antibiotic efflux pump	macrolide antibiotic; fluoroquinolone antibiotic; aminoglycoside antibiotic; carbapenem; cephalosporin; penam; peptide antibiotic; penem	antibiotic efflux	0	0	0	0	0	4.02059	4.25176	0	0	7.8752	0	0	24.9377	0	0	0	0	6.17394	8.59258	0	123.819	1.7083	7.96021	0	0	0	0	1.21786	0	3.65724	0.585209	0	0	0	0	0	16.4266	0	2.27924	3.73758	0	0	0	0	0
156	Klebsiella pneumoniae OmpK37	General Bacterial Porin with reduced permeability to beta-lactams	monobactam; carbapenem; cephalosporin; cephamycin; penam; penem	reduced permeability to antibiotic	0	0	0	0	0	12.0618	31.5845	0	0	0	0	0	0	0	38.844	0	0	0	1.07407	0	0	0	10.8031	0	1.38328	0	0	0	0	0	3.51125	0	0	0	0	0	264.65	0	10.2566	28.0319	0	0	0	3.80337	0
157	Klebsiella pneumoniae acrA	resistance-nodulation-cell division (RND) antibiotic efflux pump	fluoroquinolone antibiotic; cephalosporin; glycylcycline; penam; tetracycline antibiotic; rifamycin antibiotic; phenicol antibiotic; disinfecting agents and antiseptics	antibiotic efflux	0	0	0	0	0	1.3402	1.21479	0	0	0	0	0	74.813	0	0	0	0	0	2.14814	0	55.0305	0	3.9801	0	0	0	0	0	0	0	0	0	0	0	0	0	0	0	6.26791	8.00911	0	0	0	0	0
158	LptD	ATP-binding cassette (ABC) antibiotic efflux pump	carbapenem; peptide antibiotic; aminocoumarin antibiotic; rifamycin antibiotic	antibiotic efflux	0	0	0	0	0	6.70099	21.8662	0	0	4.24049	0	133.981	99.7506	0	0	0	0	0	0	0	385.213	5.97906	12.5089	395.452	0	0	0	9.01218	0	0	2.34083	0	0	0	0	1.52168	64.7937	0	6.83772	9.61093	0	0	0	0	0
159	MdtK	multidrug and toxic compound extrusion (MATE) transporter	fluoroquinolone antibiotic	antibiotic efflux	0	0	0	0	0	2.0103	21.8662	14.2359	0	0	0	0	0	0	0	0	0	0	0	0	0	10.2498	0	0	0	0	0	4.87145	0	0	0	0	0	0	0	0	26.465	0	3.70377	7.2082	0	0	0	0	0
160	MexA	resistance-nodulation-cell division (RND) antibiotic efflux pump	macrolide antibiotic; fluoroquinolone antibiotic; monobactam; carbapenem; cephalosporin; cephamycin; penam; tetracycline antibiotic; peptide antibiotic; aminocoumarin antibiotic; diaminopyrimidine antibiotic; sulfonamide antibiotic; phenicol antibiotic; penem	antibiotic efflux	0	0	0	0	0	2.6804	20.044	0	0	0	0	0	0	0	0	0	0	0	0	0	0	0	11.3717	0	0	0	0	0	0	0	2.34083	0	0	0	0	0	0	0	10.8264	0.533941	0	0	0	0	0
161	MexB	resistance-nodulation-cell division (RND) antibiotic efflux pump	macrolide antibiotic; fluoroquinolone antibiotic; monobactam; carbapenem; cephalosporin; cephamycin; penam; tetracycline antibiotic; peptide antibiotic; aminocoumarin antibiotic; diaminopyrimidine antibiotic; sulfonamide antibiotic; phenicol antibiotic; penem	antibiotic efflux	0	0	0	0	0	5.36079	6.68133	0	0	2.42314	0	0	0	0	0	0	0	0	0	0	0	0	32.978	0	0	0	0	0	1.65855	0	0	0	0	0	0	0	0	0	34.4735	6.40729	0	0	0	0	0
162	MexD	resistance-nodulation-cell division (RND) antibiotic efflux pump	macrolide antibiotic; fluoroquinolone antibiotic; aminoglycoside antibiotic; cephalosporin; penam; tetracycline antibiotic; aminocoumarin antibiotic; diaminopyrimidine antibiotic; phenicol antibiotic	antibiotic efflux	0	0	0	0	0	3.35049	159.745	0	0	4.84628	0	0	0	0	0	22.2561	0	0	0	0	0	0	22.7435	0	0	0	0	0	13.2684	20.1148	10.5338	0	0	242.248	0	0	9.12588	0	31.3396	4.27152	0	6.75406	0	0	0
163	MexE	resistance-nodulation-cell division (RND) antibiotic efflux pump	fluoroquinolone antibiotic; diaminopyrimidine antibiotic; phenicol antibiotic	antibiotic efflux	0	0	0	0	0	3.35049	22.4736	0	0	5.45206	0	0	274.314	0	0	0	0	0	0	0	0	0	32.978	0	0	6.90915	0	0	0	0	1.17042	0	0	0	0	0	16.4266	0	15.6698	2.6697	0	0	0	0	0
164	MexF	resistance-nodulation-cell division (RND) antibiotic efflux pump	fluoroquinolone antibiotic; diaminopyrimidine antibiotic; phenicol antibiotic	antibiotic efflux	0	0	0	0	0	2.0103	0	0	0	0	0	0	0	0	0	0	0	0	0	0	0	0	20.4691	0	0	0	0	0	0	0	0	0	0	0	0	0	0	0	19.3735	2.13576	0	0	0	0	0
165	MexG	resistance-nodulation-cell division (RND) antibiotic efflux pump	fluoroquinolone antibiotic; tetracycline antibiotic; disinfecting agents and antiseptics	antibiotic efflux	0	0	0	0	0	0.670099	4.25176	0	0	0	0	0	0	0	0	0	0	0	0	0	0	0	10.8031	0	0	0	0	0	0	0	0	0	0	0	0	0	0	0	5.4132	0	0	0	0	0	0
166	MexI	resistance-nodulation-cell division (RND) antibiotic efflux pump	fluoroquinolone antibiotic; tetracycline antibiotic; disinfecting agents and antiseptics	antibiotic efflux	0	0	0	0	0	2.6804	32.7993	0	0	0	12.536	0	99.7506	0	0	0	0	0	0	0	0	0	66.5246	0	0	0	0	0	0	27.4293	0	0	0	0	0	0	0.912588	0	45.8697	12.8146	0	0	0	0	56.7811
167	MexJ	resistance-nodulation-cell division (RND) antibiotic efflux pump	macrolide antibiotic; tetracycline antibiotic; disinfecting agents and antiseptics	antibiotic efflux	0	0	0	0	0	4.69069	2490.32	14406.7	1286.59	2850.22	12452.4	0	124.688	10421.8	8730.94	16931.3	0	13551.8	1213.7	10659.1	0	484.019	52.8785	0	2358.5	0	0	274.019	3346.95	3995.54	987.247	0	0	6722.38	0	1138.22	2119.03	0	25.9264	124.675	10100.4	17135.1	6488.88	22352.4	9454.05
168	MexL	resistance-nodulation-cell division (RND) antibiotic efflux pump	macrolide antibiotic; tetracycline antibiotic; disinfecting agents and antiseptics	antibiotic efflux	0	0	0	0	0	2.0103	0	0	0	0	0	0	249.377	0	0	0	0	0	0	0	0	0	8.52879	0	0	0	0	0	0	0	0	0	0	0	0	0	0	0	3.98867	0	0	0	0	0	18.927
169	MexV	resistance-nodulation-cell division (RND) antibiotic efflux pump	macrolide antibiotic; fluoroquinolone antibiotic; tetracycline antibiotic; phenicol antibiotic; disinfecting agents and antiseptics	antibiotic efflux	0	0	0	0	0	2.0103	0	0	0	0	0	0	0	0	0	0	0	0	0	0	0	0	9.09738	0	0	0	0	0	0	0	0	0	0	0	0	0	0	0	7.40753	0.533941	0	0	0	0	0
170	MexW	resistance-nodulation-cell division (RND) antibiotic efflux pump	macrolide antibiotic; fluoroquinolone antibiotic; tetracycline antibiotic; phenicol antibiotic; disinfecting agents and antiseptics	antibiotic efflux	0	0	0	0	0	2.0103	50.4137	0	0	12.1157	0	0	149.626	0	0	89.0244	0	0	0	0	0	0	29.5665	0	0	0	0	0	6.63419	0	3.51125	0	0	0	0	0	32.8532	0	30.4848	0.533941	0	0	0	0	0
171	MuxA	resistance-nodulation-cell division (RND) antibiotic efflux pump	macrolide antibiotic; monobactam; tetracycline antibiotic; aminocoumarin antibiotic	antibiotic efflux	0	0	0	0	0	377.936	141938	229803	31752.7	103014	253311	0	0	174589	138846	236766	0	253014	30376.9	171350	0	20327.4	3088.56	0	51047.4	0	0	10118	135956	213387	22470.8	0	0	263808	0	52377.8	84965.6	0	876.083	6073.57	184240	498794	189448	319228	155230
172	MuxC	resistance-nodulation-cell division (RND) antibiotic efflux pump	macrolide antibiotic; monobactam; tetracycline antibiotic; aminocoumarin antibiotic	antibiotic efflux	0	0	0	0	0	4.69069	85.0351	0	0	0	0	0	249.377	0	0	0	0	0	0	0	0	0	32.978	0	0	0	0	0	0	12.8004	0	0	0	0	0	0	0	0	35.898	0	0	0	0	0	0
173	NDM-16a	NDM beta-lactamase	carbapenem; cephalosporin; cephamycin; penam	antibiotic inactivation	0	0	0	0	0	127.989	0	0	1140.45	0	9218.13	0	0	4780.8	0	0	0	12415.8	704.591	10116.3	0	361.875	56.8586	0	1423.4	0	0	271.218	1975.33	1126.43	1811.22	0	0	0	0	778.34	1039.44	0	39.3169	33.1043	0	11191.5	0	0	12614.9
174	NDM-20	NDM beta-lactamase	carbapenem; cephalosporin; cephamycin; penam	antibiotic inactivation	0	0	0	0	0	13.402	3.03697	0	0	0	0	0	0	0	0	0	0	0	0	0	0	0	13.6461	0	0	0	0	0	0	0	0	0	48.0654	0	0	0	0	0	15.3849	40.3125	18.7045	0	0	0	0
175	OXA-10	OXA beta-lactamase; OXA-10-like beta-lactamase	cephalosporin; penam	antibiotic inactivation	0	0	0	0	0	2.0103	0	0	0	0	0	0	174.564	0	0	0	0	0	0	0	522.789	2.27774	5.68586	444.884	0	0	0	1.70501	0	0	11.119	0	0	0	0	0	0	0	0	0	0	0	0	0	0
176	OXA-181	OXA beta-lactamase; OXA-48-like beta-lactamase	carbapenem; penam	antibiotic inactivation	0	0	0	0	0	79.7418	0	0	0	0	0	0	0	0	0	0	0	0	0	0	0	0	84.1508	0	0	0	0	0	0	0	0	0	0	0	0	0	0	0	59.2603	319.563	0	0	0	0	0
177	OXA-232	OXA beta-lactamase; OXA-48-like beta-lactamase	carbapenem; penam	antibiotic inactivation	0	0	0	0	0	226.493	2.42958	0	0	0	0	0	0	0	0	0	0	0	0	0	0	0	197.299	0	0	0	0	0	0	0	0	0	0	0	0	0	0	0	203.137	1095.91	0	0	0	0	0
178	OXA-244	OXA beta-lactamase; OXA-48-like beta-lactamase	carbapenem; penam	antibiotic inactivation	0	0	0	0	0	2.0103	0	0	0	0	0	0	0	0	0	0	0	0	0	0	0	0	1.70576	0	0	0	0	0	0	0	0	0	0	0	0	0	0	0	2.27924	6.40729	0	0	0	0	0
179	OXA-320	OXA beta-lactamase; OXA-1-like beta-lactamase	cephalosporin; penam	antibiotic inactivation	0	0	0	0	0	4.02059	0	0	0	0	0	0	0	0	0	0	0	0	0	0	0	0	0	0	0	0	0	0	0	0	0	0	0	0	0	0	0	0	0	0	0	0	0	0	0
180	OXA-608	OXA beta-lactamase; OXA-61-like beta-lactamase	penam	antibiotic inactivation	0	0	0	0	0	12.7319	239.313	0	599.37	312.585	25.072	0	0	1027.28	633.456	0	0	12.3479	593.962	271.391	0	136.095	7.39162	0	883.919	0	0	168.917	184.099	84.1166	286.167	0	0	121.124	0	227.491	648.85	0	8.83206	26.1631	31.1742	0	55.4855	155.938	0
181	OXA-923	OXA beta-lactamase; OXA-48-like beta-lactamase	carbapenem; penam	antibiotic inactivation	0	0	0	0	0	11.3917	10.3257	0	0	0	0	0	0	0	0	11.1281	0	0	0	0	0	0	7.96021	0	0	0	0	0	0	0	0	0	0	0	0	0	0	0	26.2113	3.47061	0	0	0	0	0
182	OpmB	resistance-nodulation-cell division (RND) antibiotic efflux pump	macrolide antibiotic; monobactam; tetracycline antibiotic; aminocoumarin antibiotic	antibiotic efflux	0	0	0	0	0	3.35049	9.7183	0	0	0	0	0	0	0	0	0	0	0	0	0	0	0	17.0576	0	0	0	0	0	0	0	0	0	0	0	0	0	0	0	18.2339	0	0	0	0	0	0
183	OpmD	resistance-nodulation-cell division (RND) antibiotic efflux pump	fluoroquinolone antibiotic; tetracycline antibiotic; disinfecting agents and antiseptics	antibiotic efflux	0	0	0	0	0	2.6804	77.139	99.6512	17.2422	21.2025	0	0	0	0	0	166.921	0	0	16.1111	102.941	0	0	19.9005	0	0	0	0	7.18538	0	14.629	0	0	0	0	0	25.8686	15.514	0	20.5132	0	0	0	81.7681	83.6741	0
184	OprJ	resistance-nodulation-cell division (RND) antibiotic efflux pump	macrolide antibiotic; fluoroquinolone antibiotic; aminoglycoside antibiotic; cephalosporin; penam; tetracycline antibiotic; aminocoumarin antibiotic; diaminopyrimidine antibiotic; phenicol antibiotic	antibiotic efflux	0	0	0	0	0	1.3402	69.8503	0	0.821055	0	0	0	0	0	0	0	0	0	0	0	0	0	33.5466	0	0	0	0	0	0	3.65724	0	0	0	0	0	0	0	0	33.3339	0.533941	0	3.37703	0	0	0
185	OprM	resistance-nodulation-cell division (RND) antibiotic efflux pump	macrolide antibiotic; fluoroquinolone antibiotic; monobactam; aminoglycoside antibiotic; carbapenem; cephalosporin; cephamycin; penam; tetracycline antibiotic; peptide antibiotic; aminocoumarin antibiotic; diaminopyrimidine antibiotic; sulfonamide antibiotic; phenicol antibiotic; penem; disinfecting agents and antiseptics	antibiotic efflux	0	0	0	0	0	4.69069	6930.97	10321	1307.12	3303.34	10271.2	0	0	7445.97	5596.52	11211.5	0	10619.2	1212.63	8394.4	0	1176.45	137.598	0	2236.77	0	0	660.446	3517.78	6621.44	771.305	0	0	8902.62	0	3157.49	3504.34	0	44.1603	97.1772	10031.9	22423.5	10349.5	12691.8	7807.4
186	PAU-1	PAU beta-lactamase	carbapenem; cephalosporin	antibiotic inactivation	0	0	0	0	0	3.35049	0	0	0	0	0	0	0	0	0	0	0	0	0	0	0	0	2.27435	0	0	0	0	0	0	0	0	0	0	0	0	0	0	0	4.27358	1.60182	0	0	0	0	0
187	ParR	resistance-nodulation-cell division (RND) antibiotic efflux pump; Outer Membrane Porin (Opr)	macrolide antibiotic; fluoroquinolone antibiotic; monobactam; aminoglycoside antibiotic; carbapenem; cephalosporin; cephamycin; penam; tetracycline antibiotic; phenicol antibiotic; penem; disinfecting agents and antiseptics	antibiotic efflux; reduced permeability to antibiotic	0	0	0	0	0	0.670099	0	0	0	0	0	0	0	0	0	0	0	0	0	0	0	0	7.96021	0	0	0	0	0	0	0	0	0	0	0	0	0	0	0	6.26791	0	0	0	0	0	0
188	Plasmid-encoded cat (pp-cat)	chloramphenicol acetyltransferase (CAT)	phenicol antibiotic	antibiotic inactivation	0	0	0	0	0	1.3402	2.42958	0	0	0	0	0	0	0	0	0	0	0	0	0	0	0	1.13717	0	0	0	0	0	0	0	0	0	0	0	0	0	0	0	0	0	0	0	0	0	0
189	PmpM	multidrug and toxic compound extrusion (MATE) transporter	fluoroquinolone antibiotic; aminoglycoside antibiotic; disinfecting agents and antiseptics	antibiotic efflux	0	0	0	0	0	1.3402	8.50351	0	0	0	0	0	0	0	0	0	57.1478	0	0	0	0	0	7.96021	0	0	0	0	0	0	0	0	0	0	0	0	0	0	0	6.26791	0.533941	0	0	0	0	0
190	PmrF	pmr phosphoethanolamine transferase	peptide antibiotic	antibiotic target alteration	0	0	0	0	0	0.670099	1.21479	0	0.821055	0	0	66.9905	0	0	0	0	0	0	0	0	13.7576	0	0	0	0	0	0	0.487145	0	0	0	0	0	0	0	0	13.6888	0	0	1.06788	0	0	0	0	0
191	Pseudomonas aeruginosa CpxR	resistance-nodulation-cell division (RND) antibiotic efflux pump	macrolide antibiotic; fluoroquinolone antibiotic; monobactam; aminoglycoside antibiotic; carbapenem; cephalosporin; cephamycin; penam; tetracycline antibiotic; peptide antibiotic; aminocoumarin antibiotic; diaminopyrimidine antibiotic; sulfonamide antibiotic; phenicol antibiotic; penem	antibiotic efflux	0	0	0	0	0	2.0103	66.2059	0	0	3.63471	0	0	0	0	0	0	0	0	0	0	0	0	11.9403	0	0	0	0	0	0	0	1.17042	0	0	0	0	0	0	0	17.949	0	0	0	0	0	18.927
192	Pseudomonas aeruginosa catB7	chloramphenicol acetyltransferase (CAT)	phenicol antibiotic	antibiotic inactivation	0	0	0	0	0	2.6804	2.42958	0	0	0	0	0	0	0	0	0	0	0	0	0	0	0	9.09738	0	0	0	0	0	0	0	0	0	0	0	0	0	0	0	17.949	0.533941	0	0	0	0	0
193	Pseudomonas aeruginosa emrE	small multidrug resistance (SMR) antibiotic efflux pump	aminoglycoside antibiotic	antibiotic efflux	0	0	0	0	0	4.02059	24.9032	0	0	3.02892	0	0	149.626	0	0	11.1281	0	0	0	0	0	0	15.3518	0	0	0	0	0	0	7.31449	2.34083	0	0	60.562	0	0	0	0	20.2283	3.20364	0	0	0	0	28.3905
194	QnrB1	quinolone resistance protein (qnr)	fluoroquinolone antibiotic	antibiotic target protection	0	0	0	0	0	6.03089	0	0	0	0	0	0	0	0	0	0	0	0	0	0	0	0	0	0	0	0	0	0	0	0	0	0	0	0	0	0	0	0	1.13962	0	0	0	0	0	0
195	QnrVC1	quinolone resistance protein (qnr)	fluoroquinolone antibiotic	antibiotic target protection	0	0	0	0	0	1.3402	0	0	0	0	0	0	0	0	0	0	0	0	0	0	0	0	3.9801	0	0	0	0	0	0	0	0	0	0	2664.73	0	0	0	0	0.854715	12.0137	311.742	0	0	0	0
196	QnrVC6	quinolone resistance protein (qnr)	fluoroquinolone antibiotic	antibiotic target protection	0	0	0	0	0	1.3402	0	0	0	0	0	0	0	0	0	0	0	0	0	0	0	0	0	0	0	0	0	0	0	0	0	0	0	0	0	0	0	0	0	0	0	0	0	0	0
197	SAT-4	streptothricin acetyltransferase (SAT)	nucleoside antibiotic	antibiotic inactivation	0	0	0	0	0	1.3402	26.7253	142.359	1.64211	4.24049	8.35733	0	0	0	0	11.1281	0	0	0	0	0	0	0	0	0	0	0	0	0	0	0	0	0	0	0	0	0	0	0	2.13576	0	0	0	0	0
198	SHV-129	SHV beta-lactamase	cephalosporin; penam	antibiotic inactivation	0	0	0	0	0	73985.3	13744.7	363.015	16721.6	322143	3915.41	0	0	18201.9	519.912	2609.53	0	1376.79	1384.48	1020.05	0	61048.7	72278.1	0	29577.4	0	0	182745	302391	199728	188194	0	0	39607.6	0	289881	500183	0	69922.3	49555.3	9146.51	425.506	94240.6	3385	1428.99
199	SHV-160	SHV beta-lactamase	cephalosporin; penam	antibiotic inactivation	0	0	0	0	0	48.2471	310.378	0	0	91.4735	0	0	0	0	0	111.281	0	0	0	0	0	0	100.071	0	0	0	0	17.7808	104.489	95.0883	76.0771	0	0	0	0	28.912	101.297	0	88.3206	56.5977	0	0	0	0	0
200	SHV-5	SHV beta-lactamase	cephalosporin; penam	antibiotic inactivation	0	0	0	0	0	1.3402	1.82218	0	0	0	0	0	0	0	0	0	0	0	0	0	0	0	0.568586	0	0	0	0	0	0	0	0	0	0	0	0	0	0	0	1.70943	0	0	0	0	0	0
201	SHV-7	SHV beta-lactamase	cephalosporin; penam	antibiotic inactivation	0	0	0	0	0	0.670099	7567.52	0	0	0	0	0	0	0	0	0	0	0	0	0	0	0	1.70576	0	0	0	0	0	0	0	0	0	0	0	0	0	0	0	0	0	0	0	0	0	0
202	SHV-92	SHV beta-lactamase	cephalosporin; penam	antibiotic inactivation	0	0	0	0	0	0.670099	0	0	0	0	0	0	0	0	0	0	0	0	0	0	0	0	0	0	0	0	0	0	0	0	0	0	0	0	0	0	0	0	0	0	0	0	0	0	0
203	Staphylococcus aureus LmrS	major facilitator superfamily (MFS) antibiotic efflux pump	macrolide antibiotic; aminoglycoside antibiotic; oxazolidinone antibiotic; diaminopyrimidine antibiotic; phenicol antibiotic	antibiotic efflux	0	0	0	0	0	207248	156168	2398.75	304288	83105.8	111420	0	0	232246	128642	21032	0	102401	182326	62672.5	0	44943.7	158548	0	213964	0	0	42086	44520.4	25216.7	230155	0	0	116097	0	89433.8	51476.3	0	153474	196168	31959.8	5288.43	22687.7	85480.7	199510
204	TEM-102	TEM beta-lactamase	monobactam; cephalosporin; penam; penem	antibiotic inactivation	0	0	0	0	0	2.0103	95.9682	0	0	26.6545	25.072	0	0	0	0	0	0	0	0	18.7166	0	0	0	0	0	0	0	6.57645	3.3171	0	7.60771	0	0	0	0	25.8686	20.0769	71.1904	3.98867	0	0	0	0	0	0
205	TEM-105	TEM beta-lactamase	monobactam; cephalosporin; penam; penem	antibiotic inactivation	0	0	0	0	0	2.0103	672.992	42.7077	6.56844	293.2	150.432	0	0	17.9594	11.952	44.5122	0	111.131	0	102.941	0	9.68038	5.11728	0	16.5994	0	0	42.7469	194.05	140.804	105.923	0	0	181.686	0	122.495	95.8217	0	5.6981	6.14032	218.219	10.1311	172.297	22.8202	28.3905
206	TEM-108	TEM beta-lactamase	monobactam; cephalosporin; penam; penem	antibiotic inactivation	0	0	0	0	0	1.3402	16.3996	0	0	4.24049	0	0	49.8753	0	0	0	0	0	16.1111	0	41.2729	0	0	0	0	0	0	0	0	0	0	0	0	0	0	0	1.82518	0	0.56981	0	0	0	0	0	0
207	TEM-127	TEM beta-lactamase	monobactam; cephalosporin; penam; penem	antibiotic inactivation	0	0	0	0	0	1.3402	15.1848	0	0	1.21157	0	0	0	0	0	0	0	0	0	0	0	0	0	0	0	0	0	0	0	0	0.585209	0	0	0	0	0	1.82518	29.9749	0	0	0	0	0	0	0
208	TEM-131	TEM beta-lactamase	monobactam; cephalosporin; penam; penem	antibiotic inactivation	0	0	0	0	0	0.670099	7.89612	0	0	0	0	0	0	0	0	0	0	0	0	0	0	0	0	0	0	0	0	0	0	0	0	0	0	0	0	0	0	0	0	0	24.9394	0	5.84058	0	0
209	TEM-160	TEM beta-lactamase	monobactam; cephalosporin; penam; penem	antibiotic inactivation	0	0	0	0	0	3.35049	256.32	14.2359	0	82.9925	75.2159	0	0	10.7756	0	5.56403	0	24.6958	1.07407	65.5081	0	11.104	5.11728	0	11.0663	0	0	14.9797	29.8539	25.6007	46.2315	0	0	0	0	33.477	29.2028	0	3.13396	3.73758	43.6439	0	43.8043	7.60673	18.927
210	TEM-162	TEM beta-lactamase	monobactam; cephalosporin; penam; penem	antibiotic inactivation	0	0	0	0	0	0.670099	12.7553	0	0	3.02892	0	0	0	0	0	0	0	0	0	0	0	0	10.2346	0	0	41.4549	0	2.07036	0	0	0	0	0	0	0	6.08673	0	18.7343	2.84905	6.40729	0	0	0	0	0
211	TEM-193	TEM beta-lactamase	monobactam; cephalosporin; penam; penem	antibiotic inactivation	0	0	0	0	0	0.670099	105.687	0	0.821055	0	0	0	0	0	0	0	0	0	0	0	0	0.284717	0	0	0	186.547	0	0.365359	34.8295	0	1.17042	0	0	0	0	3.04336	0	303.496	0	0	0	0	0	0	18.927
212	TEM-224	TEM beta-lactamase	monobactam; cephalosporin; penam; penem	antibiotic inactivation	0	0	0	0	0	0.670099	3.03697	0	0	2.42314	4.17866	0	0	0	0	0	0	0	0	0	0	0	0	0	0	0	0	0.243572	0	0	0	0	0	0	0	0.760841	1.82518	0	0	0	0	0	0	0	0
213	TEM-229	TEM beta-lactamase	monobactam; cephalosporin; penam; penem	antibiotic inactivation	0	0	0	0	0	45.5667	5994.98	1017.87	96.8845	228.987	2515.56	0	49.8753	398.699	513.936	1357.62	0	2870.88	82.7036	1151.07	55.0305	93.6719	63.1131	0	153.545	0	0	219.702	267.026	292.579	869.62	0	96.1307	0	49.737	72.2799	217.196	0	37.6075	46.1859	1502.6	830.75	294.949	574.308	1343.82
214	TEM-230	TEM beta-lactamase	monobactam; cephalosporin; penam; penem	antibiotic inactivation	0	0	0	0	0	4.69069	5060.81	291.836	59.116	2234.74	2060.08	0	0	323.269	119.52	194.741	0	23170.8	31.1481	1983.96	0	47.5477	49.467	0	110.663	13.8183	0	347.212	588.785	323.666	1423.81	0	0	545.058	0	209.992	517.437	0	29.0603	11.7467	473.848	432.26	1287.85	125.511	1485.77
215	TEM-36	TEM beta-lactamase	monobactam; cephalosporin; penam; penem	antibiotic inactivation	0	0	0	0	0	6.03089	915.343	35.5897	13.1369	268.363	208.933	0	0	30.531	44.82	55.6403	0	166.697	6.44443	140.375	0	20.7843	12.5089	0	8.29971	0	0	35.1962	165.855	126.175	170.296	0	0	121.124	0	113.365	181.605	0	4.55848	6.40729	243.159	27.0163	160.616	41.837	66.2446
216	TEM-5	TEM beta-lactamase	monobactam; cephalosporin; penam; penem	antibiotic inactivation	0	0	0	0	0	2.6804	12.7553	0	0	6.05785	0	0	0	0	0	0	0	0	0	18.7166	0	0.569434	0	0	0	0	0	1.58322	0	0	11.119	0	0	0	0	0	0	0	0	0	0	0	2.92029	0	0
217	TEM-53	TEM beta-lactamase	monobactam; cephalosporin; penam; penem	antibiotic inactivation	0	0	0	0	0	0.670099	4.25176	7.11794	0	3.02892	8.35733	0	0	0	0	0	0	6.17394	0	0	0	0.569434	0	0	0	0	0	0.852503	0	0	0.585209	0	0	0	0	3.80421	0.912588	0	0	0.26697	0	3.37703	2.92029	0	0
218	TEM-79	TEM beta-lactamase	monobactam; cephalosporin; penam; penem	antibiotic inactivation	0	0	0	0	0	2.0103	9.11091	0	0	0	0	0	0	0	0	38.9482	0	0	2.14814	0	0	0	3.9801	0	0	0	0	0.730717	6.63419	0	1.17042	0	0	0	0	3.80421	16.4266	0	5.12829	2.40273	0	0	0	0	0
219	TEM-98	TEM beta-lactamase	monobactam; cephalosporin; penam; penem	antibiotic inactivation	0	0	0	0	0	26.804	1779.66	5352.69	33.6633	1095.86	16058.6	0	0	1727.7	2055.74	2220.05	0	10674.8	0	9124.34	0	28.7564	294.528	0	1525.76	0	0	75.751	618.638	1426.32	356.977	0	0	1877.42	0	247.273	448.081	0	28.4905	19.2219	741.946	5524.82	356.275	2647.14	4040.92
220	TolC	ATP-binding cassette (ABC) antibiotic efflux pump; major facilitator superfamily (MFS) antibiotic efflux pump; resistance-nodulation-cell division (RND) antibiotic efflux pump	macrolide antibiotic; fluoroquinolone antibiotic; aminoglycoside antibiotic; carbapenem; cephalosporin; glycylcycline; cephamycin; penam; tetracycline antibiotic; peptide antibiotic; aminocoumarin antibiotic; rifamycin antibiotic; phenicol antibiotic; penem; disinfecting agents and antiseptics	antibiotic efflux	0	0	0	0	0	0.670099	6.07394	0	0	1.21157	0	100.486	0	0	0	0	0	0	0	0	398.971	2.84717	4.54869	0	0	0	0	13.0311	0	0	0	0	0	0	0	5.32589	67.5315	0	1.70943	10.4118	0	0	0	3.80337	0
221	VIM-18	VIM beta-lactamase	carbapenem; cephalosporin; cephamycin; penam; penem	antibiotic inactivation	0	0	0	0	0	84.4325	0	0	0	0	0	0	0	0	0	0	0	0	0	0	0	0	94.9539	0	0	0	0	0	0	0	0	0	0	0	0	0	0	0	69.5168	0	0	0	0	0	0
222	VIM-2	VIM beta-lactamase	carbapenem; cephalosporin; cephamycin; penam; penem	antibiotic inactivation	0	0	0	0	0	18.7628	0	0	0	0	0	0	0	0	0	0	0	0	0	0	0	0	15.9204	0	0	0	0	0	0	0	0	0	0	0	0	0	0	0	16.5245	18.9549	0	0	0	0	0
223	VIM-23	VIM beta-lactamase	carbapenem; cephalosporin; cephamycin; penam; penem	antibiotic inactivation	0	0	0	0	0	2.0103	0	0	0	0	0	0	0	0	0	0	0	0	0	0	0	0	0	0	0	0	0	0	0	0	0	0	0	0	0	0	0	0	3.70377	2.13576	0	0	0	0	0
224	VIM-36	VIM beta-lactamase	carbapenem; cephalosporin; cephamycin; penam; penem	antibiotic inactivation	0	0	0	0	0	1.3402	0	0	0	0	0	0	0	0	0	0	0	0	0	0	0	0	2.27435	0	0	0	0	0	0	0	0	0	0	0	0	0	0	0	4.55848	1.06788	0	0	0	0	0
225	aadA12	ANT(3'')	aminoglycoside antibiotic	antibiotic inactivation	0	0	0	0	0	1.3402	0	0	0	0	0	0	0	0	0	0	0	0	0	0	0	0	0	0	0	0	0	0	0	0	0	0	0	0	0	0	0	0	0	0.26697	0	0	0	0	0
226	aadA17	ANT(3'')	aminoglycoside antibiotic	antibiotic inactivation	0	0	0	0	0	10.7216	2263.15	128.123	12.3158	111.464	284.149	0	0	134.696	65.736	155.793	0	142.001	2.14814	262.032	0	8.54151	15.9204	0	42.8818	0	0	23.8701	447.808	51.2014	1112.48	0	0	0	0	99.6702	38.3287	0	14.8151	7.2082	349.151	138.458	128.493	220.595	170.343
227	aadA2	ANT(3'')	aminoglycoside antibiotic	antibiotic inactivation	0	0	0	0	0	1.3402	3.64436	0	0	0	0	0	0	0	155.376	0	0	0	12.8889	0	0	0.854151	2.84293	0	0	0	0	0	0	0	6.4373	0	0	0	0	0	0	0	2.56415	2.93667	0	0	0	0	0
228	aadA24	ANT(3'')	aminoglycoside antibiotic	antibiotic inactivation	0	0	0	0	0	166.185	7462.44	1259.88	6800.8	7769.79	656.05	0	0	39.5107	0	50.0762	0	987.831	2.14814	1141.71	0	385128	76.7591	0	29.049	0	0	45125.9	8699.08	13142.3	1547.29	0	0	1453.49	0	130776	1608.89	0	82.0527	112.128	27308.6	942.192	431508	83.6741	236.588
229	aadA4	ANT(3'')	aminoglycoside antibiotic	antibiotic inactivation	0	0	0	0	0	6.70099	35.2288	0	0	2.42314	0	0	0	0	0	0	0	0	0	0	0	0	2.27435	0	0	0	0	0	0	0	0	0	0	0	0	0	0	0	0.854715	0	0	0	0	0	0
230	aadA6	ANT(3'')	aminoglycoside antibiotic	antibiotic inactivation	0	0	0	0	0	10.7216	7.28873	0	0	0	0	0	0	0	0	77.8964	0	0	0	0	0	0	0	0	0	0	0	0	0	0	0	0	0	0	0	0	0	0	8.83206	14.4164	0	0	0	0	0
231	aadA8	ANT(3'')	aminoglycoside antibiotic	antibiotic inactivation	0	0	0	0	0	4.69069	7.89612	0	0	0.605785	0	0	0	0	0	0	0	0	0	0	0	0.284717	6.82304	0	0	0	0	0.121786	0	0	0	0	0	2361.92	0	0	0	0	7.97734	15.2173	0	0	0	0	0
232	aadA8b	ANT(3'')	aminoglycoside antibiotic	antibiotic inactivation	0	0	0	0	0	723.707	4209.85	74944.8	7524.15	4297.44	29685.2	0	0	13410.3	31170.8	52346.3	0	48125.9	2099.81	68119.1	0	416.256	216.631	0	6967.6	0	0	154.303	1260.5	1804.85	4727.9	0	0	4663.28	0	572.152	1083.24	0	323.937	99.313	67367.5	59547.2	13827.6	24896.8	96206.1
233	aadS	ANT(6)	aminoglycoside antibiotic	antibiotic inactivation	0	0	0	0	0	0.670099	82.6056	0	0	1.21157	0	0	0	0	0	150.229	0	12.3479	15.037	0	0	0	0	0	0	0	0	0	6.63419	0	3.51125	0	0	0	0	0	11.8636	0	0	0	0	0	0	0	0
234	adeA	resistance-nodulation-cell division (RND) antibiotic efflux pump	glycylcycline; tetracycline antibiotic	antibiotic efflux	0	0	0	0	0	1.3402	95.3608	0	0	14.5388	0	0	0	0	0	66.7683	0	0	0	0	0	0	3.41152	0	0	0	0	0	0	0	1.75563	0	0	0	0	0	0	0	1.13962	20.0228	0	0	0	0	0
235	adeH	resistance-nodulation-cell division (RND) antibiotic efflux pump	fluoroquinolone antibiotic; tetracycline antibiotic	antibiotic efflux	0	0	0	0	0	6.70099	68.6355	0	0	6.05785	0	0	0	3.59188	0	27.8201	0	0	0	0	0	0	5.11728	0	0	0	0	0.243572	0	0	2.34083	0	0	0	0	0	4.56294	0	2.84905	59.2674	0	6.75406	0	0	0
236	adeJ	resistance-nodulation-cell division (RND) antibiotic efflux pump	macrolide antibiotic; fluoroquinolone antibiotic; lincosamide antibiotic; carbapenem; cephalosporin; tetracycline antibiotic; rifamycin antibiotic; diaminopyrimidine antibiotic; phenicol antibiotic; penem	antibiotic efflux	0	0	0	0	0	1.3402	45.5545	0	0.821055	14.5388	0	0	0	0	5.976	0	0	6.17394	0	0	0	0	3.9801	0	0	0	0	0	0	0	3.51125	0	0	0	0	0	0	0	1.42453	182.074	0	0	0	0	0
237	arnA	pmr phosphoethanolamine transferase	peptide antibiotic	antibiotic target alteration	0	0	0	0	0	3.35049	43.7324	0	0	2.42314	0	0	0	0	0	0	0	0	0	0	0	0	32.978	0	0	0	0	0	0	0	0	0	0	0	0	0	0	0	28.4905	0	0	0	0	0	0
238	arr-2	rifampin ADP-ribosyltransferase (Arr)	rifamycin antibiotic	antibiotic inactivation	0	0	0	0	0	3.35049	0	0	0	3.02892	0	0	448.878	0	0	0	0	0	0	0	2490.13	59.7906	11.3717	98.8631	0	0	0	79.7699	0	0	2.34083	0	240.327	0	0	4.56505	292.941	0	6.83772	16.5522	0	0	0	0	0
239	arr-3	rifampin ADP-ribosyltransferase (Arr)	rifamycin antibiotic	antibiotic inactivation	0	0	0	0	0	2.6804	0	0	0	0	0	0	49.8753	0	0	0	0	0	0	0	151.334	4.55547	6.25445	49.4315	0	0	0	4.99323	0	0	2.34083	0	0	0	0	0	4.56294	0	1.13962	1.60182	0	0	0	0	0
240	bacA	undecaprenyl pyrophosphate related proteins	peptide antibiotic	antibiotic target alteration	0	0	0	0	0	0.670099	22.4736	0	0	12.1157	4.17866	83.7381	49.8753	0	0	0	0	0	2.14814	0	0	3.4166	0	197.726	8.29971	0	0	2.92287	0	0	5.85209	0	0	0	0	0	21.9021	0	3.41886	1.06788	0	0	0	0	18.927
241	bcr-1	major facilitator superfamily (MFS) antibiotic efflux pump	bicyclomycin-like antibiotic	antibiotic efflux	0	0	0	0	0	2.0103	9.7183	0	0	0	0	0	0	0	0	0	0	0	0	0	0	0	18.1948	0	0	0	0	0	0	0	0	0	0	0	0	0	0	0	16.8094	0	0	0	0	0	18.927
242	catA1	chloramphenicol acetyltransferase (CAT)	phenicol antibiotic	antibiotic inactivation	0	0	0	0	0	15.4123	30.3697	0	0	1.21157	0	301.457	0	0	0	0	0	0	0	0	0	9.68038	13.0775	0	0	0	0	3.04465	0	0	5.85209	0	0	0	0	0	18.2518	26.228	25.9264	12.2806	0	0	0	0	0
243	catB3	chloramphenicol acetyltransferase (CAT)	phenicol antibiotic	antibiotic inactivation	0	0	0	0	0	7.37109	13.3627	0	0	0	0	66.9905	0	0	0	0	0	0	0	0	0	0	6.82304	0	0	0	0	0	0	0	0	0	0	0	0	0	0	0	8.26225	13.3485	0	0	0	0	0
244	catS	chloramphenicol acetyltransferase (CAT)	phenicol antibiotic	antibiotic inactivation	0	0	0	0	0	0.670099	0	0	0	0	0	0	0	0	0	0	0	0	0	0	0	0	0	0	0	0	0	0	0	0	0	0	96.1307	0	0	0	0	0	0	0	0	0	0	0	0
245	cmlA4	major facilitator superfamily (MFS) antibiotic efflux pump	phenicol antibiotic	antibiotic efflux	0	0	0	0	0	9.38138	0	0	0	0	0	0	0	0	0	0	0	0	0	0	0	0	3.41152	0	0	0	0	0	0	0	0	0	0	0	0	0	0	0	3.98867	13.6155	0	0	0	0	0
246	cmlA5	major facilitator superfamily (MFS) antibiotic efflux pump	phenicol antibiotic	antibiotic efflux	0	0	0	0	0	10.7216	3.64436	0	0	15.7504	16.7147	0	49.8753	0	5.976	0	0	24.6958	0	18.7166	467.759	12.5275	11.9403	790.905	0	0	0	13.5183	0	0	4.68167	0	288.392	60.562	0	0	54.7553	0	11.1113	21.3576	12.4697	6.75406	0	0	0
247	cmlA9	major facilitator superfamily (MFS) antibiotic efflux pump	phenicol antibiotic	antibiotic efflux	0	0	0	0	0	14.7422	4.85915	0	0	0	0	0	0	0	0	0	0	0	0	0	0	0	14.7832	0	0	0	0	0	0	0	0	0	0	242.248	0	0	0	0	13.3905	50.1904	87.2878	0	0	0	0
248	cprR	pmr phosphoethanolamine transferase	peptide antibiotic	antibiotic target alteration; antibiotic efflux	0	0	0	0	0	2.0103	81.9982	0	10.6737	26.0487	58.5013	0	0	37.7148	14.94	72.3323	0	0	10.7407	56.1498	0	5.12491	27.8607	0	12.4496	0	0	2.43572	29.8539	56.6873	7.0225	0	0	0	0	13.6951	27.3776	0	25.6415	1.06788	81.0529	300.556	35.0435	64.6572	56.7811
249	cpxA	resistance-nodulation-cell division (RND) antibiotic efflux pump	aminoglycoside antibiotic; aminocoumarin antibiotic	antibiotic efflux	0	0	0	0	0	1.3402	63.7764	0	0	9.08677	8.35733	318.205	149.626	0	0	0	0	0	1.07407	0	0	2.56245	5.11728	444.884	0	0	0	1.58322	0	3.65724	7.60771	0	0	0	0	0	3.65035	0	5.6981	5.33941	0	6.75406	0	0	0
250	dfrA1	trimethoprim resistant dihydrofolate reductase dfr	diaminopyrimidine antibiotic	antibiotic target replacement	0	0	0	0	0	0.670099	10.9331	0	0	0	0	0	0	0	0	0	0	0	0	0	41.2729	0	0.568586	0	0	0	0	0	0	0	0	0	0	2301.36	0	0	0	0	1.99434	31.7695	74.8181	0	0	0	0
251	dfrA12	trimethoprim resistant dihydrofolate reductase dfr	diaminopyrimidine antibiotic	antibiotic target replacement	0	0	0	0	0	26.804	0	0	0	0	0	0	0	0	0	0	0	0	0	0	0	0	14.2147	0	0	0	0	0	0	0	0	0	0	0	0	0	0	0	15.6698	46.7198	0	0	0	0	0
252	dfrA17	trimethoprim resistant dihydrofolate reductase dfr	diaminopyrimidine antibiotic	antibiotic target replacement	0	0	0	0	0	9.38138	14.5775	0	0	0	4.17866	33.4952	324.19	0	0	0	0	0	0	0	0	0	9.09738	0	0	0	0	0.487145	3.3171	0	1.75563	0	0	0	0	0	5.47553	0	25.9264	36.308	12.4697	0	0	0	0
253	dfrA32	trimethoprim resistant dihydrofolate reductase dfr	diaminopyrimidine antibiotic	antibiotic target replacement	0	0	0	0	0	12.7319	0	0	0	0	0	0	0	0	0	0	0	0	0	0	0	0	0	0	0	0	0	0	0	0	0	0	0	0	0	0	0	0	0	0	0	0	0	0	0
254	dfrB5	trimethoprim resistant dihydrofolate reductase dfr	diaminopyrimidine antibiotic	antibiotic target replacement	0	0	0	0	0	12.7319	0	0	0	0	0	0	0	0	0	0	0	0	0	0	0	0	8.52879	0	0	0	0	0	0	0	0	0	0	242.248	0	0	0	0	11.3962	67.0095	37.409	0	0	7.60673	0
255	dfrE	trimethoprim resistant dihydrofolate reductase dfr	diaminopyrimidine antibiotic	antibiotic target replacement	0	0	0	0	0	0.670099	0	0	0	0	0	0	0	0	0	0	0	0	0	0	0	0	2.27435	0	0	0	0	0	0	0	0	0	0	0	0	0	0	0	0.56981	0	0	0	0	0	0
256	dfrG	trimethoprim resistant dihydrofolate reductase dfr	diaminopyrimidine antibiotic	antibiotic target replacement	0	0	0	0	0	1.3402	8.50351	106.769	0	0	8.35733	0	0	0	0	55.6403	0	0	0	0	0	0	0	0	0	0	0	0	0	0	0	0	0	0	24.8685	0	0	22.4812	0.56981	0.533941	0	0	0	22.8202	0
257	efrB	ATP-binding cassette (ABC) antibiotic efflux pump	macrolide antibiotic; fluoroquinolone antibiotic; rifamycin antibiotic	antibiotic efflux	0	0	0	0	0	0.670099	0	0	0	0	0	0	0	0	0	0	0	0	0	0	0	0	0	0	0	0	0	0	0	0	0	0	0	0	0	0	0	0	0.56981	0	0	0	0	0	0
258	emrK	major facilitator superfamily (MFS) antibiotic efflux pump	tetracycline antibiotic	antibiotic efflux	0	0	0	0	0	4.69069	28.5475	42.7077	0	0	0	0	0	0	0	0	0	0	0	0	0	0	2.27435	0	1.38328	0	0	0	0	0	0	0	0	0	0	0	0	0	3.41886	0	0	10.1311	0	0	47.3176
259	emrR	major facilitator superfamily (MFS) antibiotic efflux pump	fluoroquinolone antibiotic	antibiotic efflux	0	0	0	0	0	6.70099	36.4436	0	0	3.63471	0	251.214	0	0	0	0	0	0	6.44443	0	550.305	236.315	5.68586	642.61	5.53314	6.90915	0	692.963	6.63419	3.65724	32.7717	0	0	3391.47	0	6.08673	2524.22	7.49372	4.84339	11.7467	0	0	0	7.60673	0
260	emrY	major facilitator superfamily (MFS) antibiotic efflux pump	tetracycline antibiotic	antibiotic efflux	0	0	0	0	0	1.3402	121.479	0	0	0	0	50.2428	0	0	0	0	0	0	0	0	0	0	0	0	0	0	0	0	0	0	0	0	0	0	0	0	0	0	3.98867	0	0	0	0	7.60673	0
261	eptA	pmr phosphoethanolamine transferase	peptide antibiotic	antibiotic target alteration	0	0	0	0	0	2.6804	0	14.2359	0	15.7504	0	133.981	0	0	0	0	0	6.17394	0	0	0	0	0	0	1.38328	0	0	0	0	0	0	0	0	0	24.8685	0	0	0	6.83772	0	0	0	0	0	0
262	evgS	major facilitator superfamily (MFS) antibiotic efflux pump; resistance-nodulation-cell division (RND) antibiotic efflux pump	macrolide antibiotic; fluoroquinolone antibiotic; penam; tetracycline antibiotic	antibiotic efflux	0	0	0	0	0	4.02059	2.42958	0	0	1.21157	0	66.9905	0	156.247	0	0	0	0	1.07407	0	0	10.8192	2.84293	0	0	0	0	9.86468	0	0	0	0	0	0	0	0.760841	20.0769	0	1.99434	6.67426	0	0	0	0	0
263	floR	major facilitator superfamily (MFS) antibiotic efflux pump	phenicol antibiotic	antibiotic efflux	0	0	0	0	0	9.38138	14.5775	0	0	0	0	0	0	0	0	5.56403	0	0	0	0	0	0	5.68586	0	0	0	0	0	0	7.31449	0	0	0	726.744	0	0	0	0	8.54715	33.9052	81.0529	0	0	0	0
264	gadX	resistance-nodulation-cell division (RND) antibiotic efflux pump	macrolide antibiotic; fluoroquinolone antibiotic; penam	antibiotic efflux	0	0	0	0	0	8.04119	3.64436	0	0	0	0	33.4952	0	0	0	0	0	0	0	0	0	0	0	0	0	0	0	0.365359	0	0	0	0	0	0	0	0	0	0	0	7.47517	0	0	0	0	0
265	lin	lincosamide nucleotidyltransferase (LNU)	lincosamide antibiotic	antibiotic inactivation	0	0	0	0	0	0.670099	0	0	0	0	0	0	0	0	0	0	0	0	0	0	0	0	0	0	0	0	0	0	0	0	0	0	0	0	0	0	0	0	0	0	0	0	0	0	0
266	linG	lincosamide nucleotidyltransferase (LNU)	lincosamide antibiotic	antibiotic inactivation	0	0	0	0	0	0.670099	0	0	0	0	0	0	0	0	0	0	0	0	0	0	0	1.7083	4.54869	0	0	0	0	1.70501	0	0	5.85209	0	0	0	0	0	3.65035	0	0.854715	0	0	0	0	0	0
267	lmrD	ATP-binding cassette (ABC) antibiotic efflux pump	lincosamide antibiotic	antibiotic efflux	0	0	0	0	0	1.3402	1.21479	0	0	0	0	0	0	0	0	0	0	0	9.66665	0	0	0	3.41152	0	0	0	0	0	0	0	0.585209	0	0	0	0	0	0	0	1.70943	0	0	0	0	0	18.927
268	lsaA	lsa-type ABC-F protein	lincosamide antibiotic; streptogramin antibiotic; streptogramin A antibiotic; streptogramin B antibiotic; pleuromutilin antibiotic	antibiotic target protection	0	0	0	0	0	0.670099	0	0	0	0	0	0	0	0	0	0	0	0	0	0	0	0	0	0	0	0	0	0	0	0	0	0	0	0	0	0	0	0	0.56981	0	0	0	0	0	0
269	marA	resistance-nodulation-cell division (RND) antibiotic efflux pump; General Bacterial Porin with reduced permeability to beta-lactams	fluoroquinolone antibiotic; monobactam; carbapenem; cephalosporin; glycylcycline; cephamycin; penam; tetracycline antibiotic; rifamycin antibiotic; phenicol antibiotic; penem; disinfecting agents and antiseptics	antibiotic efflux; reduced permeability to antibiotic	0	0	0	0	0	0.670099	2.42958	0	0	0	0	703.4	99.7506	0	0	0	0	0	0	0	454.001	5.69434	2.27435	1136.93	0	0	0	11.0825	0	0	53.8392	0	0	0	0	7.60841	90.3462	0	1.13962	2.13576	0	0	0	7.60673	0
270	mdtB	resistance-nodulation-cell division (RND) antibiotic efflux pump	aminocoumarin antibiotic	antibiotic efflux	0	0	0	0	0	1.3402	75.9242	14.2359	0	4.84628	0	100.486	24.9377	0	0	5.56403	0	0	0	0	0	0.569434	5.68586	197.726	0	0	0	0.608931	0	10.9717	1.17042	0	0	0	0	0	0	7.49372	2.84905	0	0	0	0	0	0
271	mdtC	resistance-nodulation-cell division (RND) antibiotic efflux pump	aminocoumarin antibiotic	antibiotic efflux	0	0	0	0	0	1.3402	139.701	0	0	16.3562	0	33.4952	324.19	0	0	0	0	0	0	18.7166	0	0.569434	57.9958	1581.81	0	0	0	0	26.5368	93.2597	9.36334	0	0	787.306	0	4.56505	14.6014	0	3.41886	0	0	0	0	0	0
272	mecR1	methicillin resistant PBP2	penam	antibiotic target replacement	0	0	0	0	0	0.670099	77.7464	476.902	0	0	0	0	0	0	0	183.613	0	185.218	0	0	0	0	0	0	0	0	0	0	0	0	0	0	0	0	0	0	0	0	0	0	6.23484	0	0	0	0
273	mef(B)	major facilitator superfamily (MFS) antibiotic efflux pump	macrolide antibiotic	antibiotic efflux	0	0	0	0	0	2.0103	0	0	0	0	0	0	0	0	0	0	0	0	0	0	0	0	0	0	0	0	0	0	0	0	0	0	0	0	0	0	0	0	0	0	0	0	0	0	0
274	mexN	resistance-nodulation-cell division (RND) antibiotic efflux pump	phenicol antibiotic	antibiotic efflux	0	0	0	0	0	4.02059	112.975	0	0	0	0	0	124.688	0	0	0	0	0	0	0	0	0	42.644	0	0	0	0	0	0	10.9717	0	0	0	0	0	0	2.73776	0	45.015	0.800911	0	0	0	0	0
275	mexQ	resistance-nodulation-cell division (RND) antibiotic efflux pump	macrolide antibiotic; carbapenem; tetracycline antibiotic; diaminopyrimidine antibiotic; phenicol antibiotic; disinfecting agents and antiseptics	antibiotic efflux	0	0	0	0	0	4.69069	0	0	0	0	0	0	0	0	0	0	0	0	0	0	0	0	30.7037	0	0	0	0	0	0	0	0	0	0	0	0	0	0	0	25.0716	0	0	0	0	0	104.099
276	mexX	resistance-nodulation-cell division (RND) antibiotic efflux pump	macrolide antibiotic; fluoroquinolone antibiotic; aminoglycoside antibiotic; carbapenem; cephalosporin; cephamycin; penam; tetracycline antibiotic; phenicol antibiotic; disinfecting agents and antiseptics	antibiotic efflux	0	0	0	0	0	0.670099	0	0	0	0	0	0	0	0	0	0	0	0	0	0	0	0	12.5089	0	0	0	0	0	0	0	0	0	0	0	0	0	0	0	9.11696	0	0	0	0	0	0
277	mexY	resistance-nodulation-cell division (RND) antibiotic efflux pump	macrolide antibiotic; fluoroquinolone antibiotic; aminoglycoside antibiotic; carbapenem; cephalosporin; cephamycin; penam; tetracycline antibiotic; phenicol antibiotic; disinfecting agents and antiseptics	antibiotic efflux	0	0	0	0	0	6.03089	77.7464	0	0	0	0	0	0	12.5716	0	0	0	0	0	0	0	0	23.8806	0	0	0	0	0	0	0	0	0	0	0	0	0	0	0	26.4962	1.33485	12.4697	0	0	0	0
278	mphA	macrolide phosphotransferase (MPH)	macrolide antibiotic	antibiotic inactivation	0	0	0	0	0	9.38138	1194.74	4142.64	518.086	1169.77	4889.04	33.4952	299.252	3090.82	2985.01	3739.02	0	4908.29	450.036	2348.93	0	213.538	32.978	0	944.783	0	0	159.662	1278.74	2055.37	229.402	0	0	1392.93	0	347.704	1979.4	0	24.5018	40.3125	2375.47	8554.02	1512.71	6568.41	3113.5
279	mphC	macrolide phosphotransferase (MPH)	macrolide antibiotic	antibiotic inactivation	0	0	0	0	0	0.670099	56.4876	149.477	0	3.63471	0	0	0	0	0	133.537	0	37.0437	0	0	0	0	0	0	0	13.8183	0	0.243572	0	0	2.92604	0	0	0	0	0	0	0	0	0	0	0	0	0	0
280	mphE	macrolide phosphotransferase (MPH)	macrolide antibiotic	antibiotic inactivation	0	0	0	0	0	3.35049	86.8573	0	0	3.63471	16.7147	0	423.94	0	0	194.741	0	0	0	18.7166	13.7576	1.13887	2.84293	0	0	24.182	0	0	9.95129	7.31449	4.68167	0	0	1574.61	0	0	5.47553	22.4812	2.84905	19.4888	230.689	6.75406	8.76086	0	0
281	msrA	msr-type ABC-F protein	macrolide antibiotic; streptogramin antibiotic; streptogramin B antibiotic	antibiotic target protection	0	0	0	0	0	1.3402	52.2359	320.307	0	3.63471	0	0	99.7506	5.38782	5.976	144.665	0	24.6958	0	0	0	0	0	0	0	0	0	0	0	0	0.585209	0	0	0	0	0	0	0	0	0	24.9394	0	0	0	0
282	msrE	msr-type ABC-F protein	macrolide antibiotic; streptogramin antibiotic	antibiotic target protection	0	0	0	0	0	8.04119	157.922	0	0	20.5967	16.7147	0	548.628	7.18377	0	61.2043	0	12.3479	0	56.1498	96.3033	0.569434	7.96021	49.4315	2.76657	10.3637	199.8	0	13.2684	0	1.75563	0	192.261	908.43	0	0	9.12588	44.9623	6.55282	44.0501	168.341	0	23.3623	0	0
283	opmE	resistance-nodulation-cell division (RND) antibiotic efflux pump	macrolide antibiotic; carbapenem; tetracycline antibiotic; diaminopyrimidine antibiotic; phenicol antibiotic; disinfecting agents and antiseptics	antibiotic efflux	0	0	0	0	0	2.0103	33.4067	0	0	0	0	0	0	0	0	0	0	0	0	0	0	0	9.09738	0	0	0	0	0	0	0	0	0	0	0	0	0	0	0	6.83772	0	0	0	0	0	0
284	optrA	Miscellaneous ABC-F subfamily ATP-binding cassette ribosomal protection proteins	oxazolidinone antibiotic; phenicol antibiotic	antibiotic target protection	0	0	0	0	0	2.0103	0	0	0	0	0	0	0	0	0	0	0	0	0	0	0	0	2.27435	0	0	0	0	0	0	0	0	0	0	0	0	0	0	0	2.27924	25.3622	0	0	0	0	0
285	oqxB	resistance-nodulation-cell division (RND) antibiotic efflux pump	fluoroquinolone antibiotic; glycylcycline; tetracycline antibiotic; diaminopyrimidine antibiotic; nitrofuran antibiotic	antibiotic efflux	0	0	0	0	0	2.6804	20.6514	0	0	2.42314	0	0	0	0	0	0	0	0	0	18.7166	0	0	4.54869	0	0	0	0	0.243572	0	0	4.68167	0	0	0	0	0	0	0	0	6.14032	0	0	0	0	0
286	pmrA	major facilitator superfamily (MFS) antibiotic efflux pump	fluoroquinolone antibiotic	antibiotic efflux	0	0	0	0	0	1.3402	14.5775	14.2359	772.613	13.3273	96.1092	0	99.7506	301.718	176.292	0	0	18.5218	323.296	0	0	0.569434	0	0	373.487	0	199.8	0	0	32.9152	644.9	0	0	0	0	0	5.47553	0	0	0	0	0	0	0	482.639
287	rmtB	16S rRNA methyltransferase (G1405)	aminoglycoside antibiotic	antibiotic target alteration	0	0	0	0	0	10.7216	0	0	0	0	0	0	0	0	0	0	0	0	0	0	0	0	10.8031	0	0	0	0	0	0	0	0	0	0	121.124	0	0	0	0	10.5415	7.47517	0	0	0	0	0
288	rmtC	16S rRNA methyltransferase (G1405)	aminoglycoside antibiotic	antibiotic target alteration	0	0	0	0	0	12.7319	0	0	0	0	0	0	0	0	0	0	0	0	0	0	0	0	13.6461	0	0	0	0	0	0	0	0	0	0	0	0	0	0	0	18.2339	2.13576	0	0	0	0	0
289	sdrM	major facilitator superfamily (MFS) antibiotic efflux pump	fluoroquinolone antibiotic; disinfecting agents and antiseptics	antibiotic efflux	0	0	0	0	0	0.670099	61.3468	85.4153	9.03161	6.66363	37.608	16.7476	0	0	0	27.8201	0	49.3916	0	0	0	0	1.13717	0	0	0	0	0	0	0	1.75563	0	0	0	0	0	9.12588	0	0	0	0	0	0	3.80337	0
290	smeB	resistance-nodulation-cell division (RND) antibiotic efflux pump	aminoglycoside antibiotic; cephalosporin; cephamycin; penam	antibiotic efflux	0	0	0	0	0	0.670099	21.2588	0	0	7.8752	0	0	822.943	0	0	0	0	0	0	0	385.213	0	6.82304	790.905	0	6.90915	0	0	31.5124	126.175	39.7942	39.3134	144.196	0	0	0	73.9196	14.9874	6.26791	0	0	0	0	0	0
291	smeC	resistance-nodulation-cell division (RND) antibiotic efflux pump	aminoglycoside antibiotic; cephalosporin; cephamycin; penam	antibiotic efflux	0	0	0	0	0	0.670099	1.21479	0	0	0	0	0	199.501	0	0	0	0	0	0	0	27.5152	0	1.13717	98.8631	0	6.90915	0	0	36.4881	69.4876	5.26688	0	192.261	0	0	0	25.5525	0	2.27924	0	0	0	0	0	0
292	sul2	sulfonamide resistant sul	sulfonamide antibiotic	antibiotic target replacement	0	0	0	0	0	6.70099	38.2658	0	0	0	0	0	673.317	0	0	89.0244	1200.1	0	9.66665	0	1540.85	22.2079	10.2346	2768.17	9.68299	0	0	40.3112	0	3.65724	20.4823	0	480.654	0	0	0	304.804	29.9749	14.5302	35.774	0	0	0	0	0
293	tet(A)	major facilitator superfamily (MFS) antibiotic efflux pump	tetracycline antibiotic	antibiotic efflux	0	0	0	0	0	7.37109	985.193	2078.44	223.327	1018.32	2030.83	0	149.626	1082.95	1359.54	1335.37	0	2228.79	227.703	1366.31	27.5152	53.8115	16.489	2372.71	337.521	0	0	53.0988	1550.74	2042.57	275.633	0	0	3512.6	0	169.668	641.549	0	18.2339	9.8779	816.764	3353.39	768.036	2137.49	1372.21
294	tet(D)	major facilitator superfamily (MFS) antibiotic efflux pump	tetracycline antibiotic	antibiotic efflux	0	0	0	0	0	13.402	8.50351	0	0	3.02892	0	0	0	0	0	0	0	0	0	0	0	0	11.9403	0	0	0	0	0	0	53.03	2.34083	0	0	1211.24	0	0	0	0	18.2339	41.1134	0	3.37703	0	0	0
295	tet(K)	major facilitator superfamily (MFS) antibiotic efflux pump	tetracycline antibiotic	antibiotic efflux	0	0	0	0	0	2.0103	39347.6	11104	8951.96	9081.32	4767.85	0	0	4626.35	3962.09	31798.4	0	7773	1639.03	9610.98	0	227431	24.4492	0	1838.39	0	0	215912	6204.63	12780.2	9897.05	0	0	82001	0	0	5948.25	0	30.1999	13.6155	148526	7108.65	2.92029	4548.83	15652.7
296	tet(X)	tetracycline inactivation enzyme	glycylcycline; tetracycline antibiotic	antibiotic inactivation	0	0	0	0	0	2.0103	7.28873	0	0	0	8.35733	0	0	14.3675	0	133.537	0	0	0	0	0	0	0	0	0	0	0	0	6.63419	0	7.0225	0	0	0	0	0	0	0	1.70943	0	0	3.37703	0	0	0
297	tet(X3)	tetracycline inactivation enzyme	glycylcycline; tetracycline antibiotic	antibiotic inactivation	0	0	0	0	0	2.6804	0	0	0	0	0	0	0	0	0	0	0	0	0	0	0	0	2.84293	0	0	0	0	0	0	0	0	0	0	0	0	0	0	0	2.27924	0	0	0	0	0	0
298	vanH gene in vanA cluster	vanH; glycopeptide resistance gene cluster	glycopeptide antibiotic	antibiotic target alteration	0	0	0	0	0	0.670099	0	0	0	0	0	0	0	0	0	0	0	0	0	0	0	0	0	0	0	0	0	0	0	0	0	0	0	0	0	0	0	0	0	20.0228	0	0	0	0	0
299	vanS gene in vanA cluster	vanS; glycopeptide resistance gene cluster	glycopeptide antibiotic	antibiotic target alteration	0	0	0	0	0	1.3402	6.07394	0	0	0	0	0	0	0	0	0	0	0	0	0	0	0	0	0	0	0	0	0	0	0	0	0	0	0	0	0	0	0	2.84905	16.8191	0	0	0	0	0
300	23S rRNA (adenine(2058)-N(6))-methyltransferase Erm(A)	Erm 23S ribosomal RNA methyltransferase	macrolide antibiotic; lincosamide antibiotic; streptogramin antibiotic	antibiotic target alteration	0	0	0	0	0	0	6.07394	0	0	0	0	0	0	0	0	0	0	0	1.07407	0	0	0	0	0	5.53314	0	0	0	13.2684	0	0	0	0	0	0	0	0	0	0	0	0	0	0	0	0
301	AAC(3)-VIIIa	AAC(3)	aminoglycoside antibiotic	antibiotic inactivation	0	0	0	0	0	0	3.03697	0	0	0	0	0	0	0	0	5.56403	0	0	0	0	0	0	0	0	0	0	0	0	0	0	0	0	0	0	0	0	0	0	0	0	0	0	0	0	0
302	AAC(6')-Ie-APH(2'')-Ia bifunctional protein	aminoglycoside bifunctional resistance protein	aminoglycoside antibiotic	antibiotic inactivation	0	0	0	0	0	0	86.2499	149.477	27.0948	1.81735	0	0	0	244.248	0	5.56403	0	12.3479	345.851	18.7166	0	0.569434	0	0	56.7147	10.3637	0	0	6.63419	0	2.92604	0	0	0	0	0	0	0	2.27924	12.2806	0	0	0	0	0
303	AAC(6')-Iz	AAC(6')	aminoglycoside antibiotic	antibiotic inactivation	0	0	0	0	0	0	2.42958	0	0	0	0	0	0	0	0	0	0	0	0	0	0	0	0	0	0	0	0	0	0	10.9717	0	0	0	0	0	0	0	0	0	0	0	0	0	0	0
304	ADC-154	ADC beta-lactamases pending classification for carbapenemase activity	cephalosporin	antibiotic inactivation	0	0	0	0	0	0	6.07394	0	0	0	0	0	0	0	0	33.3842	0	0	0	0	0	0	0	0	0	0	0	0	0	0	0	0	0	0	0	0	0	0	0	0	0	0	0	0	0
305	ADC-53	ADC beta-lactamases pending classification for carbapenemase activity	cephalosporin	antibiotic inactivation	0	0	0	0	0	0	14.5775	0	0	0	0	0	448.878	0	0	0	0	0	0	0	0	0	0	0	0	31.0912	0	0	0	0	0	0	0	0	0	0	0	0	0	0	0	0	0	0	0
306	ADC-63	ADC beta-lactamases pending classification for carbapenemase activity	cephalosporin	antibiotic inactivation	0	0	0	0	0	0	13.3627	0	0	0	0	0	0	0	0	0	0	0	0	0	0	0	0	0	0	0	0	0	0	0	0	0	0	0	0	0	0	0	0	0	0	0	0	0	0
307	ADC-84	ADC beta-lactamases pending classification for carbapenemase activity	cephalosporin	antibiotic inactivation	0	0	0	0	0	0	3.64436	0	0	0	0	0	0	0	0	0	0	0	0	0	0	0	0	0	0	0	0	0	0	0	0	0	0	0	0	0	0	0	0	0	0	0	0	0	0
308	ANT(3'')-IIc	ANT(3'')	aminoglycoside antibiotic	antibiotic inactivation	0	0	0	0	0	0	3.64436	0	0	0	0	0	0	0	0	11.1281	0	0	0	0	0	0	0	0	0	6.90915	0	0	0	0	0	0	0	0	0	0	0	0	0	6.40729	0	0	0	0	18.927
309	ANT(4')-Ib	ANT(4')	aminoglycoside antibiotic	antibiotic inactivation	0	0	0	0	0	0	106.294	185.067	0	0	12.536	0	0	0	0	44.5122	0	67.9134	0	0	0	0	0.568586	0	0	0	0	0	0	0	5.26688	0	0	0	0	0	1.82518	0	0.56981	0	43.6439	0	0	0	0
310	ANT(6)-Ia	ANT(6)	aminoglycoside antibiotic	antibiotic inactivation	0	0	0	0	0	0	134.234	313.19	0	6.05785	0	0	0	44.8985	0	33.3842	0	49.3916	0	0	0	0	0	0	0	0	0	0	0	0	3.51125	0	0	0	24.8685	0	0	14.9874	0	0	0	0	0	0	0
311	APH(3'')-Ic	APH(3'')	aminoglycoside antibiotic	antibiotic inactivation	0	0	0	0	0	0	1.21479	0	0	0	0	0	0	0	0	0	0	0	0	0	0	0	0	0	0	0	0	0	0	0	0	0	0	0	0	0	0	0	0	0	0	0	0	0	0
312	APH(3')-IIIa	APH(3')	aminoglycoside antibiotic	antibiotic inactivation	0	0	0	0	0	0	9.7183	206.42	0	0	8.35733	0	0	0	0	127.973	0	37.0437	13.9629	0	0	0	0	0	0	6.90915	0	0	0	0	2.34083	0	0	0	0	0	0	0	3.41886	2.13576	0	0	0	0	0
313	APH(3')-VIa	APH(3')	aminoglycoside antibiotic	antibiotic inactivation	0	0	0	0	0	0	2.42958	0	0	0	0	0	49.8753	0	0	0	0	0	0	0	0	0	0.568586	0	1.38328	0	0	0	0	0	0	0	0	363.372	0	0	0	0	2.84905	9.07699	49.8787	0	0	0	0
314	Acinetobacter baumannii AbaF	major facilitator superfamily (MFS) antibiotic efflux pump	phosphonic acid antibiotic	antibiotic efflux	0	0	0	0	0	0	52.2359	0	0	0	0	0	0	0	0	44.5122	0	0	0	0	0	0	0	0	0	0	0	0	0	0	0	0	0	0	0	0	0	0	0	4.80547	0	0	0	0	0
315	Acinetobacter baumannii AbaQ	major facilitator superfamily (MFS) antibiotic efflux pump	fluoroquinolone antibiotic	antibiotic efflux	0	0	0	0	0	0	36.4436	0	0	10.2983	0	0	0	0	0	0	0	0	0	18.7166	0	0	0	0	0	0	0	0	0	3.65724	1.17042	0	0	0	0	0	3.65035	0	0	14.4164	0	0	0	15.2135	0
316	Acinetobacter baumannii AmvA	major facilitator superfamily (MFS) antibiotic efflux pump	macrolide antibiotic; disinfecting agents and antiseptics	antibiotic efflux	0	0	0	0	0	0	64.9912	0	0	16.3562	0	0	1072.32	0	2.988	22.2561	0	0	0	0	0	0	0	0	2.76657	58.7278	0	0	0	0	2.34083	0	0	0	0	1.52168	0.912588	0	0	4.80547	0	0	0	0	0
317	BcI	class A Bacillus cereus Bc beta-lactamase	cephalosporin; penem	antibiotic inactivation	0	0	0	0	0	0	7.28873	0	0	1.81735	0	0	0	0	0	0	0	0	0	0	0	0	0	0	0	0	0	0	0	0	0	0	0	0	0	0	0	0	0	0	0	0	0	0	0
318	BcII	subclass B1 Bacillus cereus Bc beta-lactamase	cephalosporin; penam	antibiotic inactivation	0	0	0	0	0	0	9.7183	0	0	0	0	0	0	0	0	5.56403	0	12.3479	0	0	0	0	0	0	0	0	0	0	0	0	0	0	0	0	0	0	0	0	0	0	0	0	0	0	0
319	BcIII	class A Bacillus cereus Bc beta-lactamase	cephalosporin; penem	antibiotic inactivation	0	0	0	0	0	0	1.21479	7.11794	4.10528	0	0	16.7476	0	5.38782	0	0	0	0	0	18.7166	0	0	0	0	5.53314	0	0	0	0	0	0	0	0	0	0	0	0	0	0	0.26697	0	0	0	0	0
320	Bifidobacterium bifidum ileS conferring resistance to mupirocin	antibiotic-resistant isoleucyl-tRNA synthetase (ileS)	mupirocin-like antibiotic	antibiotic target alteration	0	0	0	0	0	0	99.6126	0	41.0528	7.26941	0	0	0	46.6945	0	0	0	0	95.5924	0	0	0	0	0	699.942	0	0	0	0	0	7.0225	0	0	0	0	0	0	0	0	0	0	0	0	0	0
321	CARB-3	CARB beta-lactamase	penam	antibiotic inactivation	0	0	0	0	0	0	6.07394	0	0	0	0	0	0	0	0	0	0	0	0	0	0	0	0	0	0	0	0	0	0	0	0	0	0	0	0	0	0	0	0	0	0	0	0	0	0
322	CGA-1	CGA beta-lactamase	penam	antibiotic inactivation	0	0	0	0	0	0	1.82218	0	0	0	0	0	0	0	0	0	0	0	0	0	0	0	0	0	0	0	0	0	0	0	0	0	0	0	0	0	0	0	0	0	0	0	0	0	0
323	CMY-73	CMY beta-lactamase	cephamycin	antibiotic inactivation	0	0	0	0	0	0	0.607394	0	0	0	0	0	0	0	0	0	0	0	0	0	0	0	0	0	0	0	0	0	0	0	0	0	0	0	0	0	0	0	0	0	0	0	0	0	0
324	CTX-M-20	CTX-M beta-lactamase	cephalosporin	antibiotic inactivation	0	0	0	0	0	0	104.472	0	139.579	136.302	1186.74	0	0	933.89	1066.72	0	0	1629.92	69.8147	0	0	0	0	0	261.441	0	0	0	48.0979	87.7738	38.0386	0	0	0	0	0	0	0	0	0	0	867.897	464.326	0	0
325	CTX-M-66	CTX-M beta-lactamase	cephalosporin	antibiotic inactivation	0	0	0	0	0	0	1.21479	0	0	0	0	0	0	0	0	0	0	0	0	0	0	5.69434	1.70576	0	0	0	0	2.92287	0	0	0	0	0	0	0	0	31.028	0	1.13962	4.00455	0	0	0	0	0
326	CTX-M-74	CTX-M beta-lactamase	cephalosporin	antibiotic inactivation	0	0	0	0	0	0	13.3627	0	0	0	0	0	0	0	0	0	0	0	0	0	0	0	0	0	0	0	0	0	0	0	0	0	0	0	0	0	0	0	0	0	0	3.37703	0	0	0
327	CfxA4	CfxA beta-lactamase	cephamycin	antibiotic inactivation	0	0	0	0	0	0	1.21479	0	0	0	0	0	74.813	10.7756	0	0	0	0	0	0	0	0	0	0	0	0	399.6	0	0	0	0	0	0	0	0	0	0	0	0	0	0	0	0	0	0
328	Corynebacterium striatum tetA	major facilitator superfamily (MFS) antibiotic efflux pump	penam; tetracycline antibiotic	antibiotic efflux	0	0	0	0	0	0	39.4806	14.2359	0	0	0	16.7476	0	0	0	0	0	0	0	0	0	0	0	0	2.76657	0	0	0	0	0	1.17042	0	0	0	0	0	0	0	1.13962	0	0	0	0	0	0
329	EC-5	EC beta-lactamase	cephalosporin	antibiotic inactivation	0	0	0	0	0	0	1.21479	0	0	0	0	100.486	0	0	0	0	0	0	0	0	0	0	0	0	0	0	0	0	0	0	0	0	0	0	0	0	0	0	0	0	0	0	0	0	0
330	Erm(36)	Erm 23S ribosomal RNA methyltransferase	macrolide antibiotic; lincosamide antibiotic; streptogramin antibiotic; streptogramin A antibiotic; streptogramin B antibiotic	antibiotic target alteration	0	0	0	0	0	0	21.2588	0	0	0	0	0	0	1.79594	0	0	0	0	0	0	0	0	0	0	0	0	0	0	0	0	0	0	0	0	0	0	0	0	0	0	0	0	0	0	0
331	ErmC	Erm 23S ribosomal RNA methyltransferase	macrolide antibiotic; lincosamide antibiotic; streptogramin antibiotic; streptogramin A antibiotic; streptogramin B antibiotic	antibiotic target alteration	0	0	0	0	0	0	15.7922	291.836	0	0	0	0	0	0	0	50.0762	0	12.3479	0	0	0	0	0	0	0	0	199.8	0	0	0	0	0	0	0	0	0	10.9511	7.49372	0	0	0	0	0	0	0
332	ErmF	Erm 23S ribosomal RNA methyltransferase	macrolide antibiotic; lincosamide antibiotic; streptogramin antibiotic; streptogramin A antibiotic; streptogramin B antibiotic	antibiotic target alteration	0	0	0	0	0	0	17.007	0	0	0	0	0	0	34.1229	304.776	0	0	18.5218	118.148	0	0	0.569434	0	642.61	0	0	699.301	0	0	0	11.7042	0	0	0	87.0398	0	0	0	0.56981	0	0	0	0	0	0
333	Escherichia coli ampC beta-lactamase	ampC-type beta-lactamase	cephalosporin; penam	antibiotic inactivation	0	0	0	0	0	0	10.9331	0	0	0	0	0	0	0	0	0	0	0	0	0	0	0	0	0	0	0	0	0	0	0	0	0	0	0	0	0	0	0	0	0	0	0	0	0	0
334	FosA2	fosfomycin thiol transferase	phosphonic acid antibiotic	antibiotic inactivation	0	0	0	0	0	0	9.7183	0	0	6.05785	0	0	99.7506	0	0	0	0	0	0	18.7166	0	0	0	840.336	0	0	0	2.07036	0	0	3.51125	0	0	0	0	0	17.3392	0	0	0	0	0	0	0	0
335	FosA6	fosfomycin thiol transferase	phosphonic acid antibiotic	antibiotic inactivation	0	0	0	0	0	0	9.11091	0	0	0	0	0	0	0	0	0	0	0	0	0	0	0	0	0	0	0	0	0	0	0	0	0	0	0	0	0	0	0	0	0	0	0	0	0	0
336	FosD	fosfomycin thiol transferase	phosphonic acid antibiotic	antibiotic inactivation	0	0	0	0	0	0	6.68133	0	0	0	0	0	0	0	0	0	0	0	0	0	0	0	0	0	0	0	0	0	0	0	0	0	0	0	0	0	0	0	0	0	0	0	0	0	0
337	GOB-21	GOB beta-lactamase	carbapenem; cephalosporin; penam	antibiotic inactivation	0	0	0	0	0	0	10.9331	0	0	0	0	0	0	0	0	0	0	0	0	0	0	0	0	0	0	0	0	0	0	0	0	0	0	0	0	0	0	0	0	0	0	0	0	0	0
338	HERA-3	HERA beta-lactamase	penam	antibiotic inactivation	0	0	0	0	0	0	1.21479	0	0	0	0	0	0	0	0	0	0	0	0	0	0	0	0	0	0	0	0	0	0	0	0	0	0	0	0	0	0	0	0	0	0	0	0	0	0
339	HERA-8	HERA beta-lactamase	penam	antibiotic inactivation	0	0	0	0	0	0	1.21479	0	0	0	0	0	0	0	0	0	0	0	0	0	0	0	0	0	0	0	0	0	0	0	0	0	0	0	0	0	0	0	0	0	0	0	0	0	0
340	HelR	helicase-like RNA polymerase protection protein	rifamycin antibiotic	antibiotic target protection	0	0	0	0	0	0	7.28873	0	0	0	0	0	0	0	0	0	0	0	0	0	0	0	0	0	0	0	0	0	0	0	0	0	0	0	0	0	0	0	0	0	0	0	0	0	0
341	ICR-Mo	intrinsic colistin resistant phosphoethanolamine transferase	peptide antibiotic	antibiotic target alteration	0	0	0	0	0	0	48.5915	0	0	8.48098	0	0	0	0	0	0	0	0	0	0	0	0	0	0	0	0	0	0	0	0	1.17042	0	0	0	0	3.04336	3.65035	0	0	0	0	0	0	0	0
342	Klebsiella pneumoniae KpnF	small multidrug resistance (SMR) antibiotic efflux pump	macrolide antibiotic; aminoglycoside antibiotic; cephalosporin; tetracycline antibiotic; peptide antibiotic; rifamycin antibiotic; disinfecting agents and antiseptics	antibiotic efflux	0	0	0	0	0	0	6.68133	0	0	6.66363	0	83.7381	99.7506	0	0	0	0	0	0	0	0	0	0	98.8631	4.14985	0	0	0	0	0	11.7042	0	0	0	0	0	0	7.49372	0.56981	1.33485	0	0	0	3.80337	0
343	LEN-15	LEN beta-lactamase	penam; penem	antibiotic inactivation	0	0	0	0	0	0	0.607394	0	0	0	0	0	0	0	0	0	0	0	0	0	0	0	0	0	0	0	0	0	0	0	0	0	0	0	0	0	0	0	0	0	0	0	0	0	0
344	LnuH	lincosamide nucleotidyltransferase (LNU)	lincosamide antibiotic	antibiotic inactivation	0	0	0	0	0	0	13.3627	0	0	0	0	0	0	0	0	77.8964	0	12.3479	0	0	0	0	0	0	0	0	0	0	0	29.2579	2.34083	0	0	0	0	0	0	0	0	0	0	0	0	0	0
345	LpsB	Intrinsic peptide antibiotic resistant Lps	peptide antibiotic	reduced permeability to antibiotic	0	0	0	0	0	0	4.85915	0	0	0	0	0	0	0	0	83.4604	0	0	0	0	0	0	0	0	0	0	0	0	0	0	0	0	0	0	0	0	0	0	0	14.1494	0	0	0	0	0
346	MBL1b	MBL beta-lactamase	carbapenem	antibiotic inactivation	0	0	0	0	0	0	3.64436	0	0	0	0	0	0	0	0	0	0	0	0	9.3583	0	0	0	0	4.14985	0	0	0	0	0	0	0	0	0	0	0	0	0	0	0	0	0	0	0	0
347	MOX-12	MOX beta-lactamase	cephalosporin; cephamycin; penam	antibiotic inactivation	0	0	0	0	0	0	8.50351	0	0	0	0	0	0	0	0	0	0	0	0	0	0	0	0	0	0	0	0	0	0	0	0	0	0	0	0	0	0	0	0	0	0	0	0	0	0
348	MdtQ	Outer Membrane Porin (Opr)	monobactam; carbapenem; cephalosporin; cephamycin; penam; penem	reduced permeability to antibiotic	0	0	0	0	0	0	0.607394	0	0	0	0	0	0	0	0	0	0	0	0	0	0	0	0	0	0	0	0	0	0	0	0	0	0	0	0	0	0	0	0.56981	0.533941	0	0	0	0	0
349	MexC	resistance-nodulation-cell division (RND) antibiotic efflux pump	macrolide antibiotic; fluoroquinolone antibiotic; aminoglycoside antibiotic; cephalosporin; penam; tetracycline antibiotic; aminocoumarin antibiotic; diaminopyrimidine antibiotic; phenicol antibiotic	antibiotic efflux	0	0	0	0	0	0	38.8732	0	0	0	0	0	0	0	0	0	0	0	0	0	0	0	7.39162	0	0	0	0	0	0	0	0	0	0	0	0	0	0	0	12.2509	0	0	0	0	0	0
350	OXA-134	OXA beta-lactamase; OXA-134-like beta-lactamase	carbapenem; penam	antibiotic inactivation	0	0	0	0	0	0	2.42958	0	0	0	0	0	0	0	0	0	0	0	0	0	0	0	0	0	0	0	0	0	0	0	0	0	0	0	0	0	0	0	0	0	0	0	0	0	0
351	OXA-136	OXA beta-lactamase; OXA-63-like beta-lactamase	penam	antibiotic inactivation	0	0	0	0	0	0	6.07394	0	0	0	0	167.476	0	0	0	0	0	0	0	0	0	0	0	0	0	0	0	0	0	0	0	0	0	0	0	0	0	0	0	0	0	0	0	0	0
352	OXA-212	OXA beta-lactamase; OXA-211-like beta-lactamase	carbapenem; penam	antibiotic inactivation	0	0	0	0	0	0	1.21479	0	0	0	0	0	0	0	0	0	0	0	0	0	0	0	0	0	0	0	0	0	0	0	0	0	0	0	0	0	0	14.9874	0	0	0	0	0	0	0
353	OXA-23	OXA beta-lactamase; OXA-23-like beta-lactamase	carbapenem; penam	antibiotic inactivation	0	0	0	0	0	0	3.64436	0	0	0	0	0	0	0	0	0	0	0	0	0	0	0	0	0	0	0	0	0	0	0	0	0	0	0	0	0	0	0	0	24.2943	0	0	0	0	0
354	OXA-272	OXA beta-lactamase; OXA-213-like beta-lactamase	carbapenem; penam	antibiotic inactivation	0	0	0	0	0	0	6.07394	0	0	0	0	0	0	0	0	0	0	0	0	0	0	0	0	0	0	0	0	0	0	0	0	0	0	0	0	0	0	0	0	0	0	0	0	0	0
355	OXA-283	OXA beta-lactamase; OXA-134-like beta-lactamase	carbapenem; penam	antibiotic inactivation	0	0	0	0	0	0	3.64436	0	0	0	0	0	49.8753	0	0	0	0	0	0	0	0	0	0	0	0	0	0	0	0	0	0	0	0	0	0	0	0	0	0	0	0	0	0	0	0
356	OXA-334	OXA beta-lactamase; OXA-211-like beta-lactamase	carbapenem; penam	antibiotic inactivation	0	0	0	0	0	0	15.7922	0	0	0	0	0	0	0	0	0	0	0	0	0	0	0	0	0	0	0	0	0	0	0	0	0	0	0	0	0	0	0	0	0	0	0	0	0	0
357	OXA-362	OXA beta-lactamase; OXA-134-like beta-lactamase	carbapenem; penam	antibiotic inactivation	0	0	0	0	0	0	3.64436	0	0	0	0	0	0	0	0	27.8201	0	0	0	0	0	0	0	0	0	0	0	0	0	0	0	0	0	0	0	0	0	0	0	0	0	0	0	0	0
358	OXA-420	OXA beta-lactamase; OXA-58-like beta-lactamase	carbapenem; penam	antibiotic inactivation	0	0	0	0	0	0	66.8133	0	1.64211	15.1446	0	0	448.878	0	0	194.741	0	0	0	0	82.5457	0	0	98.8631	0	41.4549	0	0	16.5855	0	9.36334	0	192.261	0	24.8685	0	0	48.7092	0.56981	0	0	0	5.84058	0	0
359	OXA-565	OXA beta-lactamase; OXA-23-like beta-lactamase	carbapenem; penam	antibiotic inactivation	0	0	0	0	0	0	1.21479	0	0	0	0	0	0	0	0	0	0	0	0	0	0	0	0	0	0	0	0	0	0	0	0	0	0	0	0	0	0	0	0	0	0	0	0	0	0
360	OXA-58	OXA beta-lactamase; OXA-58-like beta-lactamase	carbapenem; penam	antibiotic inactivation	0	0	0	0	0	0	10.3257	0	0.821055	0.605785	0	0	0	0	0	38.9482	0	12.3479	0	0	0	0	0	0	0	0	0	0	0	0	0	0	0	0	0	0	0	0	0	0	0	0	0	0	0
361	OXA-644	OXA beta-lactamase; OXA-211-like beta-lactamase	carbapenem; penam	antibiotic inactivation	0	0	0	0	0	0	7.89612	0	0	3.63471	0	0	0	0	0	0	0	12.3479	0	0	0	0	0	0	0	0	0	0	0	0	0	0	0	0	0	0	0	0	0	0	0	0	0	0	0
362	OXA-646	OXA beta-lactamase; OXA-134-like beta-lactamase	carbapenem; penam	antibiotic inactivation	0	0	0	0	0	0	1.21479	0	0	0	0	0	0	0	0	0	0	0	0	0	0	0	0	0	0	0	0	0	0	0	0	0	0	0	0	0	0	0	0	0	0	0	0	0	0
363	OXA-65	OXA beta-lactamase; OXA-51-like beta-lactamase	carbapenem; penam	antibiotic inactivation	0	0	0	0	0	0	26.7253	0	0	0	0	0	0	0	0	55.6403	0	0	0	0	0	0	0	0	0	0	0	0	0	0	0	0	0	0	0	0	0	0	0	0.800911	0	0	0	0	0
364	OXA-651	OXA beta-lactamase; OXA-211-like beta-lactamase	carbapenem; penam	antibiotic inactivation	0	0	0	0	0	0	1.21479	0	0	0	0	0	0	0	0	0	0	0	0	0	0	0	0	0	0	0	0	0	0	0	0	0	0	0	0	0	0	0	0	0	0	0	0	0	0
365	OXA-726	OXA beta-lactamase; OXA-12-like beta-lactamase	penam	antibiotic inactivation	0	0	0	0	0	0	4.85915	0	0	0	0	0	0	0	0	0	0	0	0	0	0	0	0	0	0	0	0	0	0	0	0	0	0	0	0	0	0	0	0	0	0	0	0	0	0
366	OXA-813	OXA beta-lactamase; OXA-23-like beta-lactamase	carbapenem; penam	antibiotic inactivation	0	0	0	0	0	0	3.64436	0	0	0	0	0	0	0	0	0	0	0	0	0	0	0	0	0	0	0	0	0	0	0	0	0	0	0	0	0	0	0	0	0	0	0	0	0	0
367	OXA-820	OXA beta-lactamase; OXA-213-like beta-lactamase	carbapenem; penam	antibiotic inactivation	0	0	0	0	0	0	32.7993	0	0	0	0	0	0	0	0	0	0	0	0	0	0	0	0	0	0	0	0	0	0	0	8.19292	0	0	0	0	0	0	0	0	0	0	0	0	0	0
368	OXA-926	OXA beta-lactamase	penam	antibiotic inactivation	0	0	0	0	0	0	14.5775	0	0	0	0	0	0	0	0	0	0	0	0	0	0	0	0	0	0	0	0	0	0	0	0	0	0	0	0	0	0	0	0	0	0	0	0	0	0
369	OprA	resistance-nodulation-cell division (RND) antibiotic efflux pump	macrolide antibiotic; fluoroquinolone antibiotic; aminoglycoside antibiotic; carbapenem; tetracycline antibiotic	antibiotic efflux	0	0	0	0	0	0	9.11091	0	0	0	0	0	0	0	0	0	0	0	0	0	0	0	0	0	0	0	0	0	0	0	0	0	0	0	0	0	0	0	0	0	0	0	0	0	0
370	PC1 beta-lactamase (blaZ)	BlaZ beta-lactamase	penam	antibiotic inactivation	0	0	0	0	0	0	17.6144	113.887	0	8.48098	4.17866	0	0	0	2.988	194.741	0	24.6958	0	0	0	0	0	0	0	13.8183	0	0	0	0	14.045	0	0	0	0	0	0	0	0.284905	0	0	6.75406	0	0	0
371	PDC-429	PDC beta-lactamase	monobactam; carbapenem; cephalosporin	antibiotic inactivation	0	0	0	0	0	0	2.42958	0	0	0	0	0	0	0	0	0	0	0	0	0	0	0	0	0	0	0	0	0	0	0	0	0	0	0	0	0	0	0	0	0	0	0	0	0	0
372	PER-9	PER beta-lactamase	monobactam; carbapenem; cephalosporin; penam; penem	antibiotic inactivation	0	0	0	0	0	0	2.42958	0	0	0	0	0	0	0	2.988	0	0	0	0	0	0	0	0	0	0	0	0	0	0	0	0	0	0	0	0	0	0	0	0	0	0	0	0	0	0
373	PME-1	PME beta-lactamase	carbapenem	antibiotic inactivation	0	0	0	0	0	0	1.21479	0	0	0	0	0	0	0	0	0	0	0	0	0	0	0	0	0	0	0	0	0	0	0	0	0	0	0	0	0	0	0	0	0	0	0	0	0	0
374	PRC-1	PRC beta-lactamase	cephalosporin; penam	antibiotic inactivation	0	0	0	0	0	0	2.42958	0	0	4.84628	0	0	748.13	0	0	0	0	0	0	0	27.5152	0	1.70576	0	0	0	0	0	0	0	0	0	0	0	0	0	0	0	0.284905	0.533941	0	0	0	0	0
375	Pseudomonas aeruginosa soxR	ATP-binding cassette (ABC) antibiotic efflux pump; major facilitator superfamily (MFS) antibiotic efflux pump; resistance-nodulation-cell division (RND) antibiotic efflux pump	fluoroquinolone antibiotic; cephalosporin; glycylcycline; penam; tetracycline antibiotic; rifamycin antibiotic; phenicol antibiotic; disinfecting agents and antiseptics	antibiotic target alteration; antibiotic efflux	0	0	0	0	0	0	5.46655	0	0	0	0	0	0	0	2.988	0	0	0	0	0	0	0	4.54869	0	0	0	0	0	0	0	0	0	0	0	0	0	0	0	8.54715	0	0	0	0	0	18.927
376	QepA2	major facilitator superfamily (MFS) antibiotic efflux pump	fluoroquinolone antibiotic	antibiotic efflux	0	0	0	0	0	0	4.85915	0	0	0	0	0	0	0	0	0	0	0	0	0	0	0	0	0	0	0	0	0	0	0	0	0	0	0	0	0	0	0	0	0	0	0	0	0	0
377	QnrB2	quinolone resistance protein (qnr)	fluoroquinolone antibiotic	antibiotic target protection	0	0	0	0	0	0	8.50351	0	0	0	0	0	0	0	0	0	0	0	0	0	0	0	0	0	0	0	0	0	0	0	0	0	0	0	0	0	0	0	0	0	0	0	0	0	0
378	RSA2-1	RSA2 beta-lactamase	carbapenem	antibiotic inactivation	0	0	0	0	0	0	1.21479	0	0	0	0	0	0	0	0	0	0	0	0	0	0	0	0	0	0	0	0	0	0	0	0	0	0	0	0	0	0	0	0	0	0	0	0	0	0
379	RUB-1	RUB beta-lactamase	cephalosporin	antibiotic inactivation	0	0	0	0	0	0	17.007	0	0	6.05785	16.7147	0	0	0	0	0	0	0	0	0	0	0	0	0	0	0	0	0	3.3171	0	5.85209	0	0	0	0	0	1.82518	0	0.56981	0	0	0	0	0	0
380	RbpA	RbpA bacterial RNA polymerase-binding protein	rifamycin antibiotic	antibiotic target protection	0	0	0	0	0	0	8.50351	0	3.28422	0	0	0	0	0	0	0	0	0	112.778	0	0	0	0	0	41.4985	0	0	0	0	0	0	0	0	0	0	0	0	0	0	0	0	0	0	0	0
381	RlmA(II)	non-erm 23S ribosomal RNA methyltransferase (G748)	macrolide antibiotic; lincosamide antibiotic	antibiotic target alteration	0	0	0	0	0	0	12.1479	0	331.706	0	41.7866	0	0	116.736	355.572	0	0	0	239.518	0	0	0.284717	0	0	529.798	0	0	0	0	0	628.514	0	96.1307	0	0	0	0	0	0	0	0	0	0	0	160.88
382	SAT-2	streptothricin acetyltransferase (SAT)	nucleoside antibiotic	antibiotic inactivation	0	0	0	0	0	0	3.64436	0	0	1.21157	0	0	0	0	0	0	0	0	0	0	0	0	0	0	0	0	0	0	0	0	0	0	0	0	0	0	0	0	0	2.13576	0	0	0	0	0
383	SGM-1	SGM beta-lactamase	carbapenem	antibiotic inactivation	0	0	0	0	0	0	5.46655	0	0	0	0	0	0	0	0	0	0	0	0	0	0	0	0	0	0	0	0	0	0	0	0	0	0	0	0	0	0	0	0	0	0	0	0	0	0
384	SGM-6	SGM beta-lactamase	carbapenem	antibiotic inactivation	0	0	0	0	0	0	2.42958	0	0	0	0	0	0	0	0	0	0	0	0	0	0	0	0	0	0	0	0	0	0	0	0	0	0	0	0	0	0	0	0	0	0	0	0	0	0
385	SHV-155	SHV beta-lactamase	cephalosporin; penam	antibiotic inactivation	0	0	0	0	0	0	28.5475	0	0	21.8082	0	0	0	0	0	0	0	0	0	0	0	0	1.13717	0	0	0	0	0	0	0	5.85209	0	0	0	0	0	1.82518	0	0.56981	0	0	0	0	0	0
386	SHV-172	SHV beta-lactamase	cephalosporin; penam	antibiotic inactivation	0	0	0	0	0	0	4.25176	0	0	0	0	0	0	0	0	0	0	0	0	0	0	0	4.54869	0	0	0	0	0	0	0	0	0	0	0	0	0	0	0	2.27924	0	0	0	0	0	0
387	SRT-3	SRT beta-lactamase	cephalosporin	antibiotic inactivation	0	0	0	0	0	0	5.46655	0	0	14.5388	0	0	0	0	0	0	0	0	0	0	0	0	0	0	0	0	0	0	0	0	0	0	0	0	0	0	0	0	0	0	0	6.75406	0	0	0
388	Staphylococcus aureus mupA conferring resistance to mupirocin	antibiotic-resistant isoleucyl-tRNA synthetase (ileS)	mupirocin-like antibiotic	antibiotic target alteration	0	0	0	0	0	0	20.044	0	0	6.66363	16.7147	0	0	0	0	0	0	191.392	0	0	0	0	0	0	0	38.0004	0	0	0	0	0	0	0	0	49.737	0	0	0	0.56981	0	0	0	0	0	0
389	TEM-101	TEM beta-lactamase	monobactam; cephalosporin; penam; penem	antibiotic inactivation	0	0	0	0	0	0	1.21479	0	0	0	0	0	0	0	0	0	0	0	0	0	0	0	0	0	0	0	0	0.121786	0	0	0	0	0	0	0	0	0	0	0	0	0	0	0	0	0
390	TEM-103	TEM beta-lactamase	monobactam; cephalosporin; penam; penem	antibiotic inactivation	0	0	0	0	0	0	3.03697	0	0	0	0	0	0	0	0	0	0	0	0	0	0	0	0	0	0	0	0	0	0	0	0	0	0	0	0	0	0	0	0	0	0	0	0	0	0
391	TEM-110	TEM beta-lactamase	monobactam; cephalosporin; penam; penem	antibiotic inactivation	0	0	0	0	0	0	14.5775	0	0	0	8.35733	0	0	0	0	0	0	0	0	0	0	0	0	0	0	0	0	0.487145	0	0	1.17042	0	0	0	0	0	0	0	0	0	0	0	0	0	0
392	TEM-111	TEM beta-lactamase	monobactam; cephalosporin; penam; penem	antibiotic inactivation	0	0	0	0	0	0	1.82218	0	0	0	0	0	0	0	0	0	0	0	0	0	0	0	0	0	1.38328	0	0	0	0	0	0	0	0	0	0	0	0	0	0	0	0	0	0	0	0
393	TEM-112	TEM beta-lactamase	monobactam; cephalosporin; penam; penem	antibiotic inactivation	0	0	0	0	0	0	1.82218	0	0	0	0	0	0	0	0	0	0	0	0	0	0	0	0	0	0	0	0	0	0	0	0	0	0	0	0	1.52168	0	0	0	0	0	0	0	0	0
394	TEM-118	TEM beta-lactamase	monobactam; cephalosporin; penam; penem	antibiotic inactivation	0	0	0	0	0	0	1.21479	0	0	0	0	0	0	0	0	0	0	0	0	0	0	0	0	0	0	0	0	0	0	0	0	0	0	0	0	0	0	0	0	3.20364	0	0	0	0	0
395	TEM-12	TEM beta-lactamase	monobactam; cephalosporin; penam; penem	antibiotic inactivation	0	0	0	0	0	0	0.607394	0	0	1.21157	0	0	0	0	0	0	0	0	0	0	0	0	0	0	0	0	0	0	3.3171	0	0	0	0	0	49.737	0.760841	0	0	0	0	0	0	0	0	0
396	TEM-122	TEM beta-lactamase	monobactam; cephalosporin; penam; penem	antibiotic inactivation	0	0	0	0	0	0	8.50351	0	0	6.05785	0	0	0	0	0	0	0	0	0	0	0	0.569434	0	0	0	0	0	1.58322	0	0	1.75563	0	0	0	0	4.56505	0	0	0	0	0	0	11.6812	0	0
397	TEM-124	TEM beta-lactamase	monobactam; cephalosporin; penam; penem	antibiotic inactivation	0	0	0	0	0	0	1.82218	0	0	0	0	0	0	0	0	0	0	0	0	0	0	0	0	0	0	0	0	0	0	0	0	0	0	0	0	0	0	0	0	0	0	0	0	0	0
398	TEM-128	TEM beta-lactamase	monobactam; cephalosporin; penam; penem	antibiotic inactivation	0	0	0	0	0	0	1.21479	0	0	0	0	0	0	0	0	0	0	24.6958	0	0	0	0	0	0	0	0	0	0.121786	0	0	16.9711	0	0	0	0	0	0	0	0	0.800911	0	0	0	0	0
399	TEM-132	TEM beta-lactamase	monobactam; cephalosporin; penam; penem	antibiotic inactivation	0	0	0	0	0	0	4.25176	0	0	0	0	0	0	0	0	0	0	0	0	0	0	0	0	0	0	0	0	0	0	0	0	0	0	0	0	0	0	0	0	0	0	0	0	0	0
400	TEM-136	TEM beta-lactamase	monobactam; cephalosporin; penam; penem	antibiotic inactivation	0	0	0	0	0	0	10.9331	0	0	1.81735	0	0	0	0	0	0	0	0	0	0	0	0	0	0	2.76657	0	0	0.608931	6.63419	0	2.34083	0	0	0	0	1.52168	3.65035	0	0	0	0	0	5.84058	0	0
401	TEM-141	TEM beta-lactamase	monobactam; cephalosporin; penam; penem	antibiotic inactivation	0	0	0	0	0	0	34.0141	0	0	6.66363	0	0	0	0	0	0	0	0	0	0	0	1.13887	0	0	0	0	0	0	16.5855	9.14311	9.94855	0	0	0	0	12.1735	7.3007	0	0	1.86879	0	0	0	0	0
402	TEM-142	TEM beta-lactamase	monobactam; cephalosporin; penam; penem	antibiotic inactivation	0	0	0	0	0	0	0.607394	0	0	0	0	0	0	0	0	0	0	0	0	0	0	0	0	0	0	0	0	0	0	0	0	0	0	0	0	0	0	0	0	0	0	0	0	0	0
403	TEM-143	TEM beta-lactamase	monobactam; cephalosporin; penam; penem	antibiotic inactivation	0	0	0	0	0	0	5.46655	0	0	1.21157	0	0	0	0	0	0	0	6.17394	0	0	0	0	0	0	0	0	0	0.487145	0	0	1.17042	0	0	0	0	0	0	0	0	0	0	0	0	0	0
404	TEM-144	TEM beta-lactamase	monobactam; cephalosporin; penam; penem	antibiotic inactivation	0	0	0	0	0	0	3.03697	0	0	0	0	0	0	0	0	0	0	0	0	0	0	0	0	0	0	0	0	0	0	0	0	0	0	0	0	0	0	0	0	0	0	0	0	0	0
405	TEM-145	TEM beta-lactamase	monobactam; cephalosporin; penam; penem	antibiotic inactivation	0	0	0	0	0	0	15.7922	0	0	0	0	0	0	0	0	0	0	0	0	18.7166	0	0	0	49.4315	0	0	0	1.70501	0	10.9717	4.09646	0	0	0	99.474	4.56505	0	59.9498	0	0	0	0	0	0	0
406	TEM-146	TEM beta-lactamase	monobactam; cephalosporin; penam; penem	antibiotic inactivation	0	0	0	0	0	0	7.28873	0	0	0	0	0	0	0	0	0	0	0	0	0	0	0	0	0	0	17.2729	0	0	6.63419	0	1.75563	0	0	0	0	0	0	0	0	0	0	0	0	0	0
407	TEM-147	TEM beta-lactamase	monobactam; cephalosporin; penam; penem	antibiotic inactivation	0	0	0	0	0	0	0.607394	0	0	0	0	0	0	0	0	0	0	0	0	0	0	0	0	0	0	0	0	0	0	0	0	0	96.1307	0	0	0	0	0	0	0	0	0	0	0	0
408	TEM-148	TEM beta-lactamase	monobactam; cephalosporin; penam; penem	antibiotic inactivation	0	0	0	0	0	0	0.607394	0	0	1.21157	0	0	0	0	0	0	0	0	0	0	0	0	0	0	0	0	0	0	0	0	0	0	0	0	0	0	0	0	0	0	0	0	0	0	0
409	TEM-149	TEM beta-lactamase	monobactam; cephalosporin; penam; penem	antibiotic inactivation	0	0	0	0	0	0	2.42958	0	0.821055	0.605785	0	0	0	0	0	0	0	0	0	0	0	2.27774	0	0	1.38328	0	0	1.46143	0	0	0	0	0	0	0	3.04336	0	0	0	0	0	0	0	0	0
410	TEM-157	TEM beta-lactamase	monobactam; cephalosporin; penam; penem	antibiotic inactivation	0	0	0	0	0	0	62.5616	0	0	18.7793	8.35733	0	0	0	0	0	0	18.5218	0	0	55.0305	0.854151	0	0	4.14985	0	0	2.19215	0	18.2862	9.36334	0	0	0	0	12.1735	0	0	0.56981	0	37.409	13.5081	11.6812	0	0
411	TEM-164	TEM beta-lactamase	monobactam; cephalosporin; penam; penem	antibiotic inactivation	0	0	0	0	0	0	1.82218	0	0	0	0	0	0	0	0	0	0	0	0	0	0	0	0	0	0	24.182	0	0	0	0	0	31.4507	0	0	0	0	0	14.9874	0	0	0	0	0	0	0
412	TEM-166	TEM beta-lactamase	monobactam; cephalosporin; penam; penem	antibiotic inactivation	0	0	0	0	0	0	13.3627	0	0	0	0	0	0	0	0	0	0	0	0	0	0	0	0	0	0	0	0	0.730717	0	0	0	0	0	0	0	2.28252	0	0	0	0	6.23484	0	0	0	0
413	TEM-167	TEM beta-lactamase	monobactam; cephalosporin; penam; penem	antibiotic inactivation	0	0	0	0	0	0	3.64436	0	0.821055	0	16.7147	0	0	0	0	0	0	0	0	18.7166	0	0	0	0	0	0	0	0	0	0	1.17042	0	0	0	0	0	0	0	0	0	6.23484	0	0	0	0
414	TEM-168	TEM beta-lactamase	monobactam; cephalosporin; penam; penem	antibiotic inactivation	0	0	0	0	0	0	0.607394	0	0	0	0	0	0	0	0	0	0	0	0	0	0	0	0	49.4315	0	13.8183	0	0.730717	0	0	0	0	0	0	0	0	0	7.49372	0	0	0	0	0	0	0
415	TEM-178	TEM beta-lactamase	monobactam; cephalosporin; penam; penem	antibiotic inactivation	0	0	0	0	0	0	2.42958	0	0	0	0	0	0	0	0	0	0	0	0	0	0	0	0	0	0	0	0	0	0	0	0.585209	0	0	0	0	0	0	0	0	0	0	0	0	0	0
416	TEM-185	TEM beta-lactamase	monobactam; cephalosporin; penam; penem	antibiotic inactivation	0	0	0	0	0	0	12.7553	0	0	1.21157	0	0	0	0	0	0	0	0	0	0	0	0	0	0	0	10.3637	0	0.121786	0	0	7.60771	0	0	0	0	0	0	0	0	0	0	0	0	0	0
417	TEM-186	TEM beta-lactamase	monobactam; cephalosporin; penam; penem	antibiotic inactivation	0	0	0	0	0	0	6.68133	0	0	0	0	0	0	0	0	0	0	0	0	18.7166	0	0	0	0	0	0	0	0.852503	0	0	0.585209	0	0	0	0	0	0	0	0	0	0	0	0	0	0
418	TEM-192	TEM beta-lactamase	monobactam; cephalosporin; penam; penem	antibiotic inactivation	0	0	0	0	0	0	10.3257	0	0	0	0	0	0	0	0	0	0	0	0	0	0	0	0	0	0	0	0	0.487145	0	0	0	0	0	0	0	0	1.82518	0	0	0.533941	0	0	0	0	0
419	TEM-194	TEM beta-lactamase	monobactam; cephalosporin; penam; penem	antibiotic inactivation	0	0	0	0	0	0	6.07394	0	0	2.42314	0	0	24.9377	0	0	0	0	0	0	0	0	0.284717	0	0	0	0	0	1.21786	0	0	1.17042	0	0	0	0	3.80421	0.912588	0	0	0	0	3.37703	0	0	0
420	TEM-195	TEM beta-lactamase	monobactam; cephalosporin; penam; penem	antibiotic inactivation	0	0	0	0	0	0	1.82218	0	0	1.21157	0	0	0	0	0	0	0	0	0	0	0	0	0	0	0	0	0	1.33965	1.65855	0	0	0	0	0	0	0	0.912588	41.2155	0	0	0	0	0	0	0
421	TEM-196	TEM beta-lactamase	monobactam; cephalosporin; penam; penem	antibiotic inactivation	0	0	0	0	0	0	1.82218	0	0	0	0	0	0	0	0	0	0	0	0	0	0	0	0	0	0	0	0	0	0	0	1.75563	0	0	0	0	0	0	0	0	0	62.3484	0	0	0	0
422	TEM-197	TEM beta-lactamase	monobactam; cephalosporin; penam; penem	antibiotic inactivation	0	0	0	0	0	0	13.9701	0	0	0	0	0	0	0	0	0	0	0	0	0	0	0	0	0	0	62.1824	0	0	0	14.629	0	0	0	0	0	0	0.912588	14.9874	0	0	0	0	0	0	0
423	TEM-2	TEM beta-lactamase	monobactam; cephalosporin; penam; penem	antibiotic inactivation	0	0	0	0	0	0	5.46655	0	0	0	0	0	0	0	0	0	0	0	0	0	0	0	0	0	0	0	0	0	0	0	0	0	0	0	0	0	0	0	0	0	0	0	0	0	0
424	TEM-20	TEM beta-lactamase	monobactam; cephalosporin; penam; penem	antibiotic inactivation	0	0	0	0	0	0	1.21479	0	0	0	0	0	0	0	0	0	0	0	0	0	0	0	0	0	0	0	0	0	0	0	0	0	0	0	0	0	0	0	0	0	6.23484	0	0	0	0
425	TEM-201	TEM beta-lactamase	monobactam; cephalosporin; penam; penem	antibiotic inactivation	0	0	0	0	0	0	14.5775	0	0	1.81735	0	0	0	0	0	0	0	0	0	0	0	0	0	0	0	0	0	0	11.6098	0	1.17042	0	0	0	0	0	0	0	0	0	0	0	0	0	0
426	TEM-205	TEM beta-lactamase	monobactam; cephalosporin; penam; penem	antibiotic inactivation	0	0	0	0	0	0	8.50351	0	0	4.24049	0	0	0	0	0	0	0	0	0	0	0	0	0	0	0	0	0	0.365359	0	0	0	0	0	0	49.737	0	0	0	0	0	0	0	0	0	0
427	TEM-207	TEM beta-lactamase	monobactam; cephalosporin; penam; penem	antibiotic inactivation	0	0	0	0	0	0	6.68133	0	0	0	0	0	0	0	0	0	0	0	0	0	0	0	0	0	0	0	0	0.365359	0	1.82862	0	0	0	0	0	0	0	0	0	0	0	0	0	0	0
428	TEM-208	TEM beta-lactamase	monobactam; cephalosporin; penam; penem	antibiotic inactivation	0	0	0	0	0	0	4.85915	0	0	4.84628	0	0	0	16.1635	0	0	0	0	0	0	0	0	0	0	0	0	0	0	0	0	0	0	0	0	0	0	5.47553	0	0	0	12.4697	0	0	0	0
429	TEM-209	TEM beta-lactamase	monobactam; cephalosporin; penam; penem	antibiotic inactivation	0	0	0	0	0	0	4.85915	0	0	7.26941	12.536	0	49.8753	1.79594	8.964	0	0	6.17394	0	9.3583	0	0	0	0	0	0	0	0.974289	0	27.4293	0	0	0	0	49.737	4.56505	1.82518	0	0	0	0	0	0	0	0
430	TEM-213	TEM beta-lactamase	monobactam; cephalosporin; penam; penem	antibiotic inactivation	0	0	0	0	0	0	12.1479	0	0	2.42314	0	0	0	0	0	0	0	0	0	0	0	0	0	0	0	0	0	1.58322	0	0	0	0	0	0	0	5.32589	0	0	0	0	0	0	0	0	0
431	TEM-216	TEM beta-lactamase	monobactam; cephalosporin; penam; penem	antibiotic inactivation	0	0	0	0	0	0	6.68133	0	0	0	0	0	0	0	0	0	0	0	0	18.7166	0	0	0	0	0	0	0	0	0	0	0	0	0	0	0	0	0	0	0	0	0	0	0	0	0
432	TEM-217	TEM beta-lactamase	monobactam; cephalosporin; penam; penem	antibiotic inactivation	0	0	0	0	0	0	178.574	35.5897	0	93.2908	20.8933	0	0	0	0	0	0	37.0437	0	37.4332	0	5.69434	0	0	0	0	0	10.7172	21.5611	32.9152	36.8682	0	0	0	0	47.1721	35.5909	0	0	2.13576	0	0	35.0435	0	0
433	TEM-220	TEM beta-lactamase	monobactam; cephalosporin; penam; penem	antibiotic inactivation	0	0	0	0	0	0	6.07394	0	0	0	0	0	0	0	0	0	0	0	0	0	0	0	0	0	0	0	0	0	0	0	0	0	0	0	0	2.28252	0	0	0	0	0	0	0	0	0
434	TEM-231	TEM beta-lactamase	monobactam; cephalosporin; penam; penem	antibiotic inactivation	0	0	0	0	0	0	12.7553	0	0	0	0	0	0	0	0	0	0	18.5218	0	0	0	0	0	0	0	0	0	0	0	0	0	0	0	0	0	0	0	0	0	0	0	6.75406	0	0	0
435	TEM-233	TEM beta-lactamase	monobactam; cephalosporin; penam; penem	antibiotic inactivation	0	0	0	0	0	0	0.607394	0	0	0	0	0	0	0	0	0	0	0	0	0	0	0	0	0	0	0	0	0	0	0	0	0	0	0	0	0	0	0	0	0	0	0	0	0	0
436	TEM-234	TEM beta-lactamase	monobactam; cephalosporin; penam; penem	antibiotic inactivation	0	0	0	0	0	0	1.82218	0	0	0	0	0	0	0	0	0	57.1478	0	0	0	0	0	0	0	0	0	0	0	0	0	2.34083	0	0	0	0	0	0	0	0	0	0	0	0	0	0
437	TEM-236	TEM beta-lactamase	monobactam; cephalosporin; penam; penem	antibiotic inactivation	0	0	0	0	0	0	0.607394	0	0	0	0	0	0	0	0	0	0	0	0	0	0	0	0	0	0	0	0	0	0	0	0	0	0	0	0	0	0	0	0	0	0	0	0	0	0
438	TEM-237	TEM beta-lactamase	monobactam; cephalosporin; penam; penem	antibiotic inactivation	0	0	0	0	0	0	11.5405	0	0	3.02892	0	0	0	0	0	0	0	0	0	0	0	0	0	0	0	13.8183	0	0.730717	0	9.14311	0.585209	0	0	0	0	3.80421	3.65035	0	0	0	0	0	0	0	0
439	TEM-238	TEM beta-lactamase	monobactam; cephalosporin; penam; penem	antibiotic inactivation	0	0	0	0	0	0	6.68133	0	0	6.05785	0	0	0	0	0	0	0	0	0	0	0	0	0	0	0	38.0004	0	0.608931	0	0	0	0	0	0	0	0	0	14.9874	0	0	0	0	0	0	0
440	TEM-24	TEM beta-lactamase	monobactam; cephalosporin; penam; penem	antibiotic inactivation	0	0	0	0	0	0	1.82218	0	0	0	8.35733	0	0	0	0	0	0	0	0	0	0	0	0	0	0	0	0	0	0	0	0	0	0	0	0	2.28252	0	0	0	0	0	0	0	0	0
441	TEM-240	TEM beta-lactamase	monobactam; cephalosporin; penam; penem	antibiotic inactivation	0	0	0	0	0	0	0.607394	0	0	0	0	0	0	0	0	0	0	0	0	0	0	0	0	0	0	0	0	1.70501	13.2684	0	0	0	0	0	0	0	0	0	0	0	0	0	0	0	0
442	TEM-242	TEM beta-lactamase	monobactam; cephalosporin; penam; penem	antibiotic inactivation	0	0	0	0	0	0	0.607394	0	0.821055	0	0	0	0	0	0	0	0	0	0	0	0	0	0	0	0	0	0	0	0	0	1.17042	0	0	0	0	0	0	0	0	0	0	0	0	0	0
443	TEM-26	TEM beta-lactamase	monobactam; cephalosporin; penam; penem	antibiotic inactivation	0	0	0	0	0	0	1.82218	0	0	0	0	0	0	0	0	0	0	0	0	0	0	0	0	0	0	0	0	0.243572	0	0	0	0	0	0	0	0	0	0	0	0	0	0	0	0	0
444	TEM-28	TEM beta-lactamase	monobactam; cephalosporin; penam; penem	antibiotic inactivation	0	0	0	0	0	0	1.21479	0	0	0	0	0	0	0	0	0	0	0	0	0	0	0	0	0	0	0	0	0	0	0	0	0	0	0	0	0	0	0	0	0	0	0	0	0	0
445	TEM-31	TEM beta-lactamase	monobactam; cephalosporin; penam; penem	antibiotic inactivation	0	0	0	0	0	0	7.28873	0	0	3.63471	0	0	49.8753	0	0	0	0	0	0	0	0	0	0	0	0	0	0	0.730717	0	0	4.09646	0	0	0	0	0	0	0	0	0	0	0	0	0	0
446	TEM-32	TEM beta-lactamase	monobactam; cephalosporin; penam; penem	antibiotic inactivation	0	0	0	0	0	0	5.46655	0	0	0	0	0	49.8753	0	0	0	0	0	0	0	55.0305	0	0	0	0	0	0	0	11.6098	0	0	0	0	0	0	0	0	26.228	0	0	0	0	0	0	0
447	TEM-33	TEM beta-lactamase	monobactam; cephalosporin; penam; penem	antibiotic inactivation	0	0	0	0	0	0	7.28873	0	0	0	0	0	0	0	0	0	0	0	0	0	0	0	0	0	0	31.0912	0	0	0	0	0	0	96.1307	0	0	0	0	0	0	0	0	0	0	0	0
448	TEM-37	TEM beta-lactamase	monobactam; cephalosporin; penam; penem	antibiotic inactivation	0	0	0	0	0	0	1.21479	0	0	0	0	0	0	0	0	0	0	0	0	0	0	0	0	0	0	0	0	0	0	0	0	0	0	0	0	0	0	0	0	0	0	0	0	0	0
449	TEM-40	TEM beta-lactamase	monobactam; cephalosporin; penam; penem	antibiotic inactivation	0	0	0	0	0	0	17.007	14.2359	0	7.8752	0	0	49.8753	0	0	0	0	0	0	0	0	1.7083	0	0	0	0	0	2.19215	0	0	1.17042	0	0	0	37.3028	5.32589	0	0	0	0	0	0	0	0	0
450	TEM-48	TEM beta-lactamase	monobactam; cephalosporin; penam; penem	antibiotic inactivation	0	0	0	0	0	0	0.607394	0	0	0	0	0	0	0	0	0	0	0	0	0	0	0	0	0	0	0	0	0.487145	0	0	0	0	0	0	0	0	0	0	0	0	0	0	0	0	0
451	TEM-54	TEM beta-lactamase	monobactam; cephalosporin; penam; penem	antibiotic inactivation	0	0	0	0	0	0	9.11091	0	0	4.84628	0	0	0	0	0	0	0	0	0	0	0	1.7083	0	0	0	13.8183	0	0	0	0	0	0	0	0	0	0	0	0	0	0	0	0	17.5217	0	0
452	TEM-55	TEM beta-lactamase	monobactam; cephalosporin; penam; penem	antibiotic inactivation	0	0	0	0	0	0	2.42958	0	0	0.605785	0	0	0	0	0	0	0	0	0	0	0	0	0	0	0	0	0	0.243572	1.65855	0	0	0	0	0	37.3028	0	1.82518	89.9247	0	3.20364	0	0	0	0	0
453	TEM-59	TEM beta-lactamase	monobactam; cephalosporin; penam; penem	antibiotic inactivation	0	0	0	0	0	0	0.607394	0	0	0	0	0	0	0	0	0	0	0	0	0	0	0	0	0	0	0	0	0	0	0	0	0	0	0	0	0	0	0	0	0	0	0	0	0	0
454	TEM-6	TEM beta-lactamase	monobactam; cephalosporin; penam; penem	antibiotic inactivation	0	0	0	0	0	0	3.64436	0	0	0	0	0	0	0	0	0	0	0	0	0	0	0	0	0	0	20.7275	0	0	0	0	0	0	0	0	0	0	0	0	0	0	0	0	5.84058	0	0
455	TEM-60	TEM beta-lactamase	monobactam; cephalosporin; penam; penem	antibiotic inactivation	0	0	0	0	0	0	1.82218	0	0	0	0	0	0	0	0	0	0	0	0	0	0	0	0	0	0	0	0	0.487145	0	0	0	0	0	0	0	0	0	0	0	0	0	0	0	0	0
456	TEM-63	TEM beta-lactamase	monobactam; cephalosporin; penam; penem	antibiotic inactivation	0	0	0	0	0	0	40.088	0	0	0	0	0	0	0	0	0	0	0	0	0	0	0	0	0	0	134.729	0	1.33965	0	0	0	15.7254	0	0	0	0	0	0	0	0	0	0	0	0	0
457	TEM-68	TEM beta-lactamase	monobactam; cephalosporin; penam; penem	antibiotic inactivation	0	0	0	0	0	0	3.64436	0	0	0	0	0	0	0	0	0	0	0	0	0	0	0	0	0	0	0	0	0	0	0	0	0	0	0	0	0	0.912588	0	0	0	0	0	0	0	0
458	TEM-70	TEM beta-lactamase	monobactam; cephalosporin; penam; penem	antibiotic inactivation	0	0	0	0	0	0	18.2218	0	0	2.42314	0	0	49.8753	0	0	11.1281	0	6.17394	0	0	0	0.569434	0	0	0	0	0	0.487145	0	0	1.75563	0	0	0	0	0	0.912588	0	0	5.60638	24.9394	0	23.3623	0	0
459	TEM-71	TEM beta-lactamase	monobactam; cephalosporin; penam; penem	antibiotic inactivation	0	0	0	0	0	0	7.89612	0	0	0	0	0	0	0	0	0	0	0	0	0	0	1.7083	0	346.021	0	0	0	0.730717	0	0	0	0	0	0	0	0	2.73776	0	1.99434	0	0	0	0	0	0
460	TEM-73	TEM beta-lactamase	monobactam; cephalosporin; penam; penem	antibiotic inactivation	0	0	0	0	0	0	2.42958	0	0	0	0	0	0	0	0	0	0	0	0	0	0	0	0	0	0	0	0	0	0	14.629	0	0	0	0	0	0	0	0	0	0	0	0	0	0	0
461	TEM-8	TEM beta-lactamase	monobactam; cephalosporin; penam; penem	antibiotic inactivation	0	0	0	0	0	0	0.607394	0	0	0	0	0	0	0	0	0	0	0	0	0	0	0	0	0	0	0	0	0	0	0	0	0	0	0	0	0	0	0	0	0	0	0	0	0	0
462	TEM-81	TEM beta-lactamase	monobactam; cephalosporin; penam; penem	antibiotic inactivation	0	0	0	0	0	0	9.11091	0	0	1.21157	0	0	0	0	0	0	0	0	0	0	0	0	0	0	0	0	0	0	0	0	0	0	0	0	0	0	0	0	0	0	0	0	0	0	0
463	TEM-82	TEM beta-lactamase	monobactam; cephalosporin; penam; penem	antibiotic inactivation	0	0	0	0	0	0	8.50351	0	0	0	0	0	0	0	0	0	0	0	0	0	0	1.13887	0	0	0	0	0	0.730717	0	0	1.17042	0	0	0	0	3.80421	0	0	0	0	0	0	0	0	0
464	TEM-88	TEM beta-lactamase	monobactam; cephalosporin; penam; penem	antibiotic inactivation	0	0	0	0	0	0	1.21479	0	0	0.605785	0	0	0	0	0	0	0	0	0	0	0	0	0	0	0	0	0	0	0	0	2.92604	0	0	0	0	0	0	14.9874	0	1.86879	0	3.37703	0	0	0
465	TEM-9	TEM beta-lactamase	monobactam; cephalosporin; penam; penem	antibiotic inactivation	0	0	0	0	0	0	18.8292	0	0	1.21157	0	0	0	0	0	0	0	0	0	0	0	1.13887	0	98.8631	0	0	0	2.43572	3.3171	0	0	0	0	0	37.3028	0	0	0	0	0	0	0	0	0	0
466	TEM-90	TEM beta-lactamase	monobactam; cephalosporin; penam; penem	antibiotic inactivation	0	0	0	0	0	0	2.42958	0	0	1.81735	12.536	0	0	0	0	0	0	6.17394	0	0	41.2729	0	0	0	0	0	0	0.121786	0	0	1.17042	0	0	0	0	0	0	0	0	0	0	0	0	0	0
467	TEM-96	TEM beta-lactamase	monobactam; cephalosporin; penam; penem	antibiotic inactivation	0	0	0	0	0	0	3.64436	0	0	4.84628	0	0	0	0	0	0	0	0	0	0	0	0	0	197.726	0	0	0	1.70501	0	0	0	0	0	0	0	0	15.514	0	0.56981	0	0	0	0	0	0
468	TEM-99	TEM beta-lactamase	monobactam; cephalosporin; penam; penem	antibiotic inactivation	0	0	0	0	0	0	13.3627	0	0	0	0	0	0	0	0	0	0	0	0	0	0	1.13887	0	0	0	0	0	0.243572	0	0	4.68167	0	0	0	0	0	0	0	1.42453	0	0	0	0	0	0
469	aad(6)	ANT(6)	aminoglycoside antibiotic	antibiotic inactivation	0	0	0	0	0	0	38.8732	71.1794	0	0	8.35733	0	0	0	0	38.9482	0	24.6958	0	0	0	0	0	0	0	27.6366	0	0	0	0	0	0	0	0	0	0	0	0	2.27924	1.06788	0	0	0	0	0
470	aadA10	ANT(3'')	aminoglycoside antibiotic	antibiotic inactivation	0	0	0	0	0	0	41.9102	0	0	0	0	0	0	0	0	0	0	0	0	0	0	0	0	0	0	0	0	0	0	0	0	0	0	0	0	0	10.9511	0	0	0	0	0	0	0	0
471	aadA11	ANT(3'')	aminoglycoside antibiotic	antibiotic inactivation	0	0	0	0	0	0	2.42958	0	0	0	0	0	0	0	0	0	0	0	0	0	0	0	0	0	0	0	0	0	0	0	0	0	0	0	0	0	0	0	0	0	0	0	0	0	0
472	aadA15	ANT(3'')	aminoglycoside antibiotic	antibiotic inactivation	0	0	0	0	0	0	15.1848	0	0	0	0	0	0	0	0	0	0	0	0	0	0	0.284717	0	0	0	0	0	0.121786	0	0	0	0	0	363.372	0	0	0	0	4.55848	5.07244	56.1136	0	0	0	0
473	aadA16	ANT(3'')	aminoglycoside antibiotic	antibiotic inactivation	0	0	0	0	0	0	34.0141	0	0	0	8.35733	0	0	0	0	33.3842	0	0	0	0	0	0	0	0	0	0	0	0	0	0	0	0	0	0	0	0	0	0	0	3.73758	0	0	0	0	0
474	aadA27	ANT(3'')	aminoglycoside antibiotic	antibiotic inactivation	0	0	0	0	0	0	3.64436	0	0	0	0	0	99.7506	0	0	0	0	0	0	0	0	0	0	98.8631	0	55.2732	599.401	0	0	0	0	0	0	0	0	0	0	37.4686	0	0	0	0	0	0	0
475	aadA3	ANT(3'')	aminoglycoside antibiotic	antibiotic inactivation	0	0	0	0	0	0	10.3257	0	0	0	0	0	0	0	0	0	0	0	0	0	0	0	0	0	0	0	0	0	0	0	0	0	0	0	0	0	0	18.7343	0	0	0	0	0	0	0
476	aadA7	ANT(3'')	aminoglycoside antibiotic	antibiotic inactivation	0	0	0	0	0	0	1.21479	0	0	0	0	0	0	0	0	0	0	0	0	0	0	0	0	0	0	0	0	0	0	0	0	0	0	0	0	0	0	0	0	0	0	0	0	0	0
477	aadT	major facilitator superfamily (MFS) antibiotic efflux pump	macrolide antibiotic; tetracycline antibiotic; disinfecting agents and antiseptics	antibiotic efflux	0	0	0	0	0	0	27.9401	0	0	3.63471	33.4293	0	149.626	0	0	255.945	0	24.6958	0	0	0	0	1.13717	0	0	0	0	0	3.3171	0	0	0	0	0	0	0	0	0	0	0	0	0	11.6812	0	0
478	abeM	multidrug and toxic compound extrusion (MATE) transporter	fluoroquinolone antibiotic; disinfecting agents and antiseptics	antibiotic efflux	0	0	0	0	0	0	48.5915	0	0	0	0	0	0	0	2.988	189.177	0	0	0	0	0	0	0	0	0	0	0	0	0	0	0	0	0	0	0	0	0	0	0	16.5522	0	0	0	0	0
479	abeS	small multidrug resistance (SMR) antibiotic efflux pump	macrolide antibiotic; aminocoumarin antibiotic	antibiotic efflux	0	0	0	0	0	0	0.607394	0	0	0	0	0	0	0	0	0	0	0	0	0	0	0	0	0	0	0	0	0	0	0	0	0	0	0	0	0	0	0	0	0	0	0	0	0	0
480	acrD	resistance-nodulation-cell division (RND) antibiotic efflux pump	aminoglycoside antibiotic	antibiotic efflux	0	0	0	0	0	0	8.50351	0	0	0	0	83.7381	0	0	0	0	0	0	0	0	0	3.4166	3.41152	0	0	0	0	3.28823	0	0	0	0	0	0	0	0	2.73776	0	1.70943	0.533941	0	0	0	0	0
481	adeB	resistance-nodulation-cell division (RND) antibiotic efflux pump	glycylcycline; tetracycline antibiotic	antibiotic efflux	0	0	0	0	0	0	26.1179	0	0	2.42314	0	0	24.9377	0	0	22.2561	0	0	0	18.7166	0	0	0	0	0	0	0	0	0	0	5.26688	0	0	0	0	0	0	0	0	19.2219	0	0	0	0	0
482	adeC	resistance-nodulation-cell division (RND) antibiotic efflux pump	glycylcycline; tetracycline antibiotic	antibiotic efflux	0	0	0	0	0	0	3.64436	0	0	1.81735	0	0	0	0	0	0	0	0	0	0	0	0	0	0	0	0	0	0	0	0	0	0	0	0	0	0	0	0	0	5.87335	0	0	0	0	0
483	adeG	resistance-nodulation-cell division (RND) antibiotic efflux pump	fluoroquinolone antibiotic; tetracycline antibiotic	antibiotic efflux	0	0	0	0	0	0	12.7553	0	0	0	0	0	0	0	0	0	0	0	0	0	0	0	0	0	0	0	0	0	0	0	0	0	0	0	0	0	0	0	0	9.07699	0	0	0	0	0
484	adeI	resistance-nodulation-cell division (RND) antibiotic efflux pump	macrolide antibiotic; fluoroquinolone antibiotic; lincosamide antibiotic; carbapenem; cephalosporin; tetracycline antibiotic; rifamycin antibiotic; diaminopyrimidine antibiotic; phenicol antibiotic; penem	antibiotic efflux	0	0	0	0	0	0	18.8292	0	0	0	0	0	0	0	0	0	0	0	0	0	27.5152	0	0.568586	0	0	0	0	0	0	0	0	0	0	0	0	0	0	7.49372	0	130.815	0	0	0	0	0
485	adeK	resistance-nodulation-cell division (RND) antibiotic efflux pump	macrolide antibiotic; fluoroquinolone antibiotic; lincosamide antibiotic; carbapenem; cephalosporin; tetracycline antibiotic; rifamycin antibiotic; diaminopyrimidine antibiotic; phenicol antibiotic; penem	antibiotic efflux	0	0	0	0	0	0	18.8292	0	0	4.84628	0	0	0	0	0	5.56403	0	0	0	46.7915	0	0	0	0	0	0	0	0	0	0	0	0	0	0	0	0	0	37.4686	0.854715	68.0774	0	0	0	0	0
486	adeL	resistance-nodulation-cell division (RND) antibiotic efflux pump	fluoroquinolone antibiotic; tetracycline antibiotic	antibiotic efflux	0	0	0	0	0	0	139.701	0	0	0	4.17866	0	0	3.59188	0	111.281	0	0	0	0	0	0	0	0	0	0	0	0	0	31.0866	2.34083	0	0	0	0	0	0	0	0	17.0861	18.7045	3.37703	14.6014	0	0
487	adeN	resistance-nodulation-cell division (RND) antibiotic efflux pump	macrolide antibiotic; fluoroquinolone antibiotic; lincosamide antibiotic; carbapenem; cephalosporin; tetracycline antibiotic; rifamycin antibiotic; diaminopyrimidine antibiotic; phenicol antibiotic; penem	antibiotic efflux	0	0	0	0	0	0	108.116	0	0	26.0487	0	0	0	0	0	94.5884	0	0	0	0	0	0	0	0	0	0	0	0	0	0	4.09646	0	0	0	0	0	0	0	3.13396	98.512	0	0	0	0	0
488	adeR	resistance-nodulation-cell division (RND) antibiotic efflux pump	glycylcycline; tetracycline antibiotic	antibiotic efflux	0	0	0	0	0	0	12.1479	0	0	0	0	0	0	0	0	0	0	0	0	0	0	0	0	0	0	0	0	0	0	0	1.75563	0	0	0	0	0	0	0	0	3.47061	0	0	0	0	0
489	adeS	resistance-nodulation-cell division (RND) antibiotic efflux pump	glycylcycline; tetracycline antibiotic	antibiotic efflux	0	0	0	0	0	0	54.0581	0	0	0	8.35733	0	0	14.3675	0	111.281	0	0	0	0	0	0	0	0	0	0	0	0	0	0	0	0	0	0	0	0	0	0	0	0	0	3.37703	0	0	104.099
490	apmA	AAC(2')	aminoglycoside antibiotic	antibiotic inactivation	0	0	0	0	0	0	1.82218	0	0	0	0	0	0	0	0	0	0	0	0	0	0	0	0	0	0	0	0	0	0	0	0	0	0	0	0	0	0	0	0	0	0	0	0	0	0
491	arlS	major facilitator superfamily (MFS) antibiotic efflux pump	fluoroquinolone antibiotic; disinfecting agents and antiseptics	antibiotic efflux	0	0	0	0	0	0	1.21479	121.005	0	0	0	0	0	0	0	5.56403	0	0	0	0	0	0	0	0	0	0	0	0	0	0	0	0	0	0	0	0	0	0	0	0	0	0	0	0	0
492	armA	16S rRNA methyltransferase (G1405)	aminoglycoside antibiotic	antibiotic target alteration	0	0	0	0	0	0	6.07394	0	0	1.21157	0	0	0	0	2.988	0	0	0	0	0	0	0	0	0	0	0	0	0	0	0	0	0	0	0	0	0	5.47553	0	0	25.0952	0	0	0	0	0
493	baeR	resistance-nodulation-cell division (RND) antibiotic efflux pump	aminoglycoside antibiotic; aminocoumarin antibiotic	antibiotic efflux	0	0	0	0	0	0	7.28873	0	0	6.05785	0	0	0	3.59188	0	0	0	0	2.14814	0	0	0	0	0	1.38328	0	0	4.87145	0	5.48586	7.60771	0	0	0	0	0	20.0769	0	1.99434	1.06788	0	0	0	0	0
494	baeS	resistance-nodulation-cell division (RND) antibiotic efflux pump	aminoglycoside antibiotic; aminocoumarin antibiotic	antibiotic efflux	0	0	0	0	0	0	5.46655	0	0	0	0	0	0	0	0	0	0	0	0	0	0	0	0	0	0	0	0	0.974289	0	0	0	0	0	0	0	0	13.6888	0	0	0	0	0	0	0	0
495	basS	pmr phosphoethanolamine transferase	peptide antibiotic	antibiotic target alteration; antibiotic efflux	0	0	0	0	0	0	18.2218	0	0	0	0	0	0	0	0	0	0	0	0	0	0	0	15.3518	0	0	0	0	0	0	0	0	0	0	0	0	0	0	0	21.6528	0	0	0	0	0	0
496	catQ	chloramphenicol acetyltransferase (CAT)	phenicol antibiotic	antibiotic inactivation	0	0	0	0	0	0	7.28873	0	1.64211	0	0	0	0	82.6133	0	0	0	0	0	0	0	0	0	0	17.9827	0	0	0	0	0	0	0	0	0	0	0	0	0	0	0	0	0	0	0	0
497	ceoA	resistance-nodulation-cell division (RND) antibiotic efflux pump	fluoroquinolone antibiotic; aminoglycoside antibiotic	antibiotic efflux	0	0	0	0	0	0	6.68133	0	0	0	0	0	24.9377	0	0	0	0	0	0	0	82.5457	0	0	0	0	6.90915	0	0	0	0	2.34083	15.7254	0	0	0	0	0	7.49372	0	0	0	0	0	0	0
498	cfrC	Cfr 23S ribosomal RNA methyltransferase	lincosamide antibiotic; streptogramin antibiotic; oxazolidinone antibiotic; phenicol antibiotic	antibiotic target alteration	0	0	0	0	0	0	1.21479	0	0	0	0	0	0	0	0	0	0	0	0	0	0	0	0	0	0	0	0	0	0	0	0	0	0	0	0	0	0	0	0	0	0	0	0	0	0
499	cmlB1	major facilitator superfamily (MFS) antibiotic efflux pump	phenicol antibiotic	antibiotic efflux	0	0	0	0	0	0	1.21479	0	0	0	0	0	0	0	0	0	0	0	0	0	0	0	0	0	0	0	0	0	0	0	0	0	0	0	0	0	0	0	0	0	0	0	0	0	0
500	cmx	major facilitator superfamily (MFS) antibiotic efflux pump	phenicol antibiotic	antibiotic efflux	0	0	0	0	0	0	18.8292	0	0	0	0	33.4952	0	0	0	0	0	0	0	9.3583	0	0	9.66597	0	8.29971	0	0	0	0	0	0	0	0	0	87.0398	0	0	0	17.0943	0	0	0	0	41.837	0
501	dfrC	trimethoprim resistant dihydrofolate reductase dfr	diaminopyrimidine antibiotic	antibiotic target replacement	0	0	0	0	0	0	27.9401	0	0	0	4.17866	0	0	0	0	11.1281	0	49.3916	0	0	0	0	0	0	0	6.90915	0	0	0	0	0	0	0	0	0	0	0	0	0.284905	0	0	0	0	0	0
502	dfrL	trimethoprim resistant dihydrofolate reductase dfr	aminoglycoside antibiotic; tetracycline antibiotic; diaminopyrimidine antibiotic	antibiotic target replacement	0	0	0	0	0	0	5.46655	0	0	0	0	0	0	0	0	0	0	0	0	0	0	0	0	0	0	0	0	0	0	0	0	0	0	0	0	0	0	0	0	0	0	0	0	0	0
503	efpA	major facilitator superfamily (MFS) antibiotic efflux pump	rifamycin antibiotic; isoniazid-like antibiotic	antibiotic efflux	0	0	0	0	0	0	39.4806	0	0	18.1735	0	0	0	105.961	0	0	0	0	37.5925	0	0	0	1.13717	0	44.2651	0	0	0	0	0	2.34083	0	0	0	0	0	0	0	0	0	0	0	0	0	0
504	emrA	major facilitator superfamily (MFS) antibiotic efflux pump	fluoroquinolone antibiotic	antibiotic efflux	0	0	0	0	0	0	7.28873	0	0	0	0	100.486	0	0	0	0	0	0	0	0	110.061	2.84717	0	148.295	0	0	0	2.19215	0	0	6.4373	0	0	0	0	0	3.65035	0	0	0	0	0	0	0	0
505	eptB	pmr phosphoethanolamine transferase	peptide antibiotic	antibiotic target alteration	0	0	0	0	0	0	9.11091	0	0	4.24049	0	16.7476	0	0	0	0	0	0	2.14814	0	0	0.569434	0	0	0	0	0	0	0	0	0	0	0	0	0	0	0	0	1.13962	1.06788	0	0	0	0	0
506	fexB	major facilitator superfamily (MFS) antibiotic efflux pump	phenicol antibiotic	antibiotic efflux	0	0	0	0	0	0	1.21479	7.11794	0	0	0	0	0	0	0	0	0	0	0	0	0	0	0	0	0	0	0	0	0	0	0	0	0	0	0	0	0	0	0	0	0	0	0	0	0
507	fosA5	fosfomycin thiol transferase	fluoroquinolone antibiotic; aminoglycoside antibiotic; phosphonic acid antibiotic	antibiotic inactivation	0	0	0	0	0	0	2.42958	0	0	0	0	0	0	0	0	0	0	0	0	0	0	0	0	0	0	0	0	0	0	0	0	0	0	0	0	0	0	0	0	0	0	0	0	0	0
508	fusD	Target protecting FusB-type protein conferring resistance to Fusidic acid	fusidane antibiotic	antibiotic target protection	0	0	0	0	0	0	16.3996	0	0	0	0	0	0	0	0	0	0	0	1.07407	0	0	0	0	0	0	0	0	0	0	0	0	0	0	0	0	0	0	0	0	0	0	0	0	0	0
509	iri	rifampin monooxygenase	rifamycin antibiotic	antibiotic inactivation	0	0	0	0	0	0	2.42958	0	0	0	0	0	0	0	0	0	0	0	0	0	0	0	0	0	0	0	0	0	0	0	0	0	0	0	0	0	0	0	0	0	0	0	0	0	0
510	lnuA	lincosamide nucleotidyltransferase (LNU)	lincosamide antibiotic	antibiotic inactivation	0	0	0	0	0	0	20.6514	0	0	0	0	0	0	0	0	0	0	37.0437	0	0	0	0	0	0	0	0	0	0	0	0	0	0	0	0	0	0	0	0	0	0	0	6.75406	0	0	0
511	mdsB	resistance-nodulation-cell division (RND) antibiotic efflux pump	monobactam; carbapenem; cephalosporin; cephamycin; penam; phenicol antibiotic; penem	antibiotic efflux	0	0	0	0	0	0	0.607394	0	8.21055	1.81735	16.7147	0	0	7.18377	5.976	0	0	0	5.37036	9.3583	0	0.569434	0	0	4.14985	0	0	0	3.3171	5.48586	0	0	0	0	0	1.52168	0	0	0	0	12.4697	0	5.84058	7.60673	9.46351
512	mdtA	resistance-nodulation-cell division (RND) antibiotic efflux pump	aminocoumarin antibiotic	antibiotic efflux	0	0	0	0	0	0	7.28873	0	0	0	0	50.2428	0	0	0	0	0	0	0	0	0	0	0	0	0	0	0	0	0	0	0	0	0	0	0	0	0	0	0	0	0	0	0	0	0
513	mdtF	resistance-nodulation-cell division (RND) antibiotic efflux pump	macrolide antibiotic; fluoroquinolone antibiotic; penam	antibiotic efflux	0	0	0	0	0	0	4.85915	14.2359	0	3.63471	0	217.719	0	0	0	0	0	0	0	0	0	2.84717	0	0	0	13.8183	0	0.243572	0	0	4.68167	0	0	0	0	0	19.1643	0	0	0.533941	0	0	0	7.60673	0
514	mdtG	major facilitator superfamily (MFS) antibiotic efflux pump	phosphonic acid antibiotic	antibiotic efflux	0	0	0	0	0	0	22.4736	0	0	0	0	83.7381	49.8753	0	0	0	0	0	0	0	13.7576	0	0	49.4315	0	0	0	0	0	0	1.75563	0	0	0	0	0	0	0	0.56981	0	0	0	0	0	0
515	mdtH	major facilitator superfamily (MFS) antibiotic efflux pump	fluoroquinolone antibiotic	antibiotic efflux	0	0	0	0	0	0	9.7183	0	0	0	0	33.4952	0	0	0	0	0	0	0	0	0	0	0	0	0	0	0	0	0	0	0	0	0	0	0	0	0	0	0.56981	0.533941	0	0	0	0	0
516	mdtO	major facilitator superfamily (MFS) antibiotic efflux pump	nucleoside antibiotic; disinfecting agents and antiseptics	antibiotic efflux	0	0	0	0	0	0	15.7922	0	0	0	0	66.9905	0	0	0	0	0	0	0	0	0	0	0	0	0	0	0	0	0	0	0	0	0	0	0	0	0	7.49372	0	0	0	0	0	0	0
517	mdtP	major facilitator superfamily (MFS) antibiotic efflux pump	nucleoside antibiotic; disinfecting agents and antiseptics	antibiotic efflux	0	0	0	0	0	0	2.42958	0	0	0	0	0	0	0	0	0	0	0	0	0	0	0	0	0	0	0	0	0	0	0	0	0	0	0	0	0	0	0	0	0	0	0	0	0	0
518	mef(C)	major facilitator superfamily (MFS) antibiotic efflux pump	macrolide antibiotic; tetracycline antibiotic	antibiotic efflux	0	0	0	0	0	0	8.50351	0	0	0	8.35733	0	0	0	0	111.281	0	0	0	0	0	0	0	0	0	0	0	0	0	0	0	0	0	0	0	0	0	0	0	0	0	0	0	0	0
519	mepA	multidrug and toxic compound extrusion (MATE) transporter	glycylcycline; tetracycline antibiotic	antibiotic efflux	0	0	0	0	0	0	6.07394	0	0	0	0	0	0	0	0	5.56403	0	0	1.07407	0	0	0.284717	0	0	0	0	0	0	0	0	0	0	0	0	0	0	0	0	0	0	0	0	0	0	0
520	mgrA	ATP-binding cassette (ABC) antibiotic efflux pump; major facilitator superfamily (MFS) antibiotic efflux pump	fluoroquinolone antibiotic; cephalosporin; penam; tetracycline antibiotic; peptide antibiotic; disinfecting agents and antiseptics	antibiotic efflux	0	0	0	0	0	0	61.9542	56.9436	0	0	8.35733	0	0	1.79594	0	0	0	24.6958	0	0	0	0	0	0	0	13.8183	0	0	0	0	0	0	0	0	0	0	0	0	0	0	0	0	0	0	0
521	mgtA	mgt macrolide glycotransferase	macrolide antibiotic	antibiotic inactivation	0	0	0	0	0	0	2.42958	0	0	0	0	0	0	0	0	0	0	0	0	0	0	0	0	0	0	0	0	0	0	0	0	0	0	0	0	0	0	0	0	0	0	0	0	0	0
522	mphG	macrolide phosphotransferase (MPH)	macrolide antibiotic	antibiotic inactivation	0	0	0	0	0	0	1.21479	0	0	8.48098	0	0	0	0	0	55.6403	0	0	0	0	0	0	0	0	0	0	0	0	0	3.65724	5.26688	0	0	0	0	0	0	0	0	0	0	6.75406	0	0	0
523	mphL	macrolide phosphotransferase (MPH)	macrolide antibiotic	antibiotic inactivation	0	0	0	0	0	0	7.28873	0	0	0	0	0	0	0	0	0	0	0	0	0	0	0	0	0	0	0	0	0	0	0	0	0	0	0	0	0	0	0	0	0	0	0	0	0	0
524	mphO	macrolide phosphotransferase (MPH)	macrolide antibiotic	antibiotic inactivation	0	0	0	0	0	0	18.2218	0	0	0	0	0	0	0	0	0	0	0	0	0	0	0	0	0	0	0	0	0	0	0	0	0	0	0	0	0	0	0	0	0	0	0	0	0	0
525	msr(I)	msr-type ABC-F protein	macrolide antibiotic; streptogramin antibiotic; phosphonic acid antibiotic	antibiotic target protection	0	0	0	0	0	0	6.07394	0	0	0	0	0	0	0	0	0	0	0	0	0	0	0	0	0	0	0	0	0	0	0	0	0	0	0	0	0	0	0	0	0	0	0	0	0	0
526	mtrA	resistance-nodulation-cell division (RND) antibiotic efflux pump	macrolide antibiotic; penam	antibiotic efflux	0	0	0	0	0	0	16.3996	0	0	1.81735	0	0	0	0	0	0	200.017	0	0	0	0	0	0	0	0	0	0	0	8.29274	56.6873	0	0	0	0	0	0	0	0	0	0	0	0	0	0	0
527	norA	major facilitator superfamily (MFS) antibiotic efflux pump	fluoroquinolone antibiotic; disinfecting agents and antiseptics	antibiotic efflux	0	0	0	0	0	0	12.1479	0	0	10.9041	0	0	0	0	0	22.2561	0	24.6958	0	0	0	0	0	0	0	0	0	0	0	0	0	0	0	0	0	0	0	0	0	0	0	0	0	0	0
528	novA	ATP-binding cassette (ABC) antibiotic efflux pump	aminocoumarin antibiotic	antibiotic efflux	0	0	0	0	0	0	61.3468	0	0	0	0	0	0	0	0	0	0	0	0	0	0	0	0	0	0	0	0	0	0	0	0	0	0	0	0	0	0	0	0	0	0	0	0	0	0
529	oqxA	resistance-nodulation-cell division (RND) antibiotic efflux pump	fluoroquinolone antibiotic; glycylcycline; tetracycline antibiotic; diaminopyrimidine antibiotic; nitrofuran antibiotic	antibiotic efflux	0	0	0	0	0	0	1.82218	0	0	7.26941	0	0	0	0	0	0	0	0	0	0	192.607	0	0	444.884	0	0	0	2.07036	0	0	7.0225	0	0	0	0	0	36.5035	0	3.13396	4.80547	0	0	0	0	0
530	pp-flo	major facilitator superfamily (MFS) antibiotic efflux pump	phenicol antibiotic	antibiotic efflux	0	0	0	0	0	0	4.85915	0	0	0	0	0	0	0	0	27.8201	0	0	0	0	0	0	5.11728	0	0	0	0	0	0	0	6.4373	0	0	60.562	0	0	7.3007	0	3.98867	2.13576	0	0	0	0	0
531	qacA	major facilitator superfamily (MFS) antibiotic efflux pump	fluoroquinolone antibiotic	antibiotic efflux	0	0	0	0	0	0	23.6884	583.671	0	0	0	0	0	0	0	11.1281	0	92.6092	0	0	0	0	0	0	0	13.8183	0	0	0	0	1.17042	0	0	0	0	0	1.82518	14.9874	0	0	0	0	0	0	0
532	ramA	resistance-nodulation-cell division (RND) antibiotic efflux pump; General Bacterial Porin with reduced permeability to beta-lactams	fluoroquinolone antibiotic; monobactam; carbapenem; cephalosporin; glycylcycline; cephamycin; penam; tetracycline antibiotic; rifamycin antibiotic; phenicol antibiotic; penem; disinfecting agents and antiseptics	antibiotic efflux; reduced permeability to antibiotic	0	0	0	0	0	0	18.2218	0	0	0	0	0	0	0	0	0	0	0	0	0	55.0305	0	0	395.452	0	0	0	6.33288	0	0	15.8006	0	0	0	0	0	27.3776	0	0	6.94123	0	0	0	0	0
533	rosA	major facilitator superfamily (MFS) antibiotic efflux pump	peptide antibiotic	antibiotic efflux	0	0	0	0	0	0	1.21479	0	0	0	0	0	0	0	0	0	0	0	0	0	0	0	0	0	0	0	0	0	0	0	0	0	0	0	0	0	0	0	0	0	0	0	0	0	0
534	salD	sal-type ABC-F protein	lincosamide antibiotic; streptogramin antibiotic; streptogramin A antibiotic; pleuromutilin antibiotic	antibiotic target protection	0	0	0	0	0	0	3.64436	0	0	0	0	0	0	0	0	0	0	0	0	0	0	0	0	0	0	0	0	0	0	0	0	0	0	0	0	0	0	0	0	0.26697	0	0	0	0	0
535	salE	sal-type ABC-F protein	lincosamide antibiotic; streptogramin antibiotic; streptogramin A antibiotic; pleuromutilin antibiotic	antibiotic target protection	0	0	0	0	0	0	18.8292	0	0	0	0	0	0	0	0	0	0	0	0	9.3583	0	0	0	0	0	0	0	0	0	0	0	0	0	0	0	0	0	0	0	0	0	0	0	0	0
536	sdiA	resistance-nodulation-cell division (RND) antibiotic efflux pump	fluoroquinolone antibiotic; cephalosporin; glycylcycline; penam; tetracycline antibiotic; rifamycin antibiotic; phenicol antibiotic; disinfecting agents and antiseptics	antibiotic efflux	0	0	0	0	0	0	4.85915	0	0	0	0	0	0	0	0	0	0	0	0	0	0	0	0	0	0	0	0	0	0	0	0	0	0	0	0	0	0	0	0	0	0	0	0	0	0
537	smeA	resistance-nodulation-cell division (RND) antibiotic efflux pump	aminoglycoside antibiotic; cephalosporin; cephamycin; penam	antibiotic efflux	0	0	0	0	0	0	17.6144	0	0	0	0	0	24.9377	0	0	0	0	0	0	0	55.0305	0	0	49.4315	0	0	0	0	0	40.2297	4.68167	0	0	0	0	0	16.4266	0	3.70377	0	0	0	0	0	0
538	smeR	resistance-nodulation-cell division (RND) antibiotic efflux pump	aminoglycoside antibiotic; cephalosporin; cephamycin; penam	antibiotic efflux	0	0	0	0	0	0	2.42958	0	0	0	0	0	199.501	0	0	0	0	0	0	0	123.819	0	0	296.589	0	0	0	0	0	12.8004	0	0	0	0	0	0	14.6014	0	0	0	0	0	0	0	0
539	smeS	resistance-nodulation-cell division (RND) antibiotic efflux pump	aminoglycoside antibiotic; cephalosporin; cephamycin; penam	antibiotic efflux	0	0	0	0	0	0	7.28873	0	0	6.05785	0	0	49.8753	0	0	0	0	0	0	0	110.061	0	0	247.158	0	0	0	0	6.63419	85.9452	14.6302	47.1761	0	0	0	0	21.9021	0	5.4132	0.533941	0	0	0	0	0
540	sul4	sulfonamide resistant sul	sulfonamide antibiotic	antibiotic target replacement	0	0	0	0	0	0	9.7183	0	0	0	0	0	0	0	0	0	0	0	0	0	0	0	0	0	0	0	0	0	0	0	0	0	0	0	0	0	0	0	0	0	0	0	0	0	0
541	tap	major facilitator superfamily (MFS) antibiotic efflux pump	tetracycline antibiotic	antibiotic efflux	0	0	0	0	0	0	7.28873	0	0	0	0	0	0	0	0	0	0	0	0	0	0	0	0	0	0	0	0	0	0	0	0	0	0	0	0	0	0	0	0	0	0	0	0	0	0
542	tet(32)	tetracycline-resistant ribosomal protection protein	tetracycline antibiotic	antibiotic target protection	0	0	0	0	0	0	3.64436	0	1.64211	0	8.35733	0	0	17.9594	0	0	0	0	40.8147	0	0	0	0	889.768	74.6974	0	1298.7	0	0	0	0	0	0	0	0	0	0	14.9874	0	0	0	0	0	0	0
543	tet(39)	major facilitator superfamily (MFS) antibiotic efflux pump	tetracycline antibiotic	antibiotic efflux	0	0	0	0	0	0	15.7922	0	0	0	0	0	0	0	0	0	0	0	0	0	0	0	0	0	0	0	0	0	0	0	2.34083	0	0	0	0	0	0	7.49372	0	0	0	0	0	0	0
544	tet(42)	major facilitator superfamily (MFS) antibiotic efflux pump	tetracycline antibiotic	antibiotic efflux	0	0	0	0	0	0	2.42958	0	0	0	0	0	0	0	0	0	0	0	0	0	0	0	0	0	0	0	0	0	0	0	0	0	0	0	0	0	0	0	0	0	0	0	0	0	0
545	tet(B)	major facilitator superfamily (MFS) antibiotic efflux pump	tetracycline antibiotic	antibiotic efflux	0	0	0	0	0	0	20.6514	0	18.0632	28.4719	0	33.4952	374.065	14.3675	0	0	171.443	0	0	0	0	0	0	790.905	27.6657	0	0	0	0	3.65724	0.585209	0	0	0	0	0	7.3007	0	0.56981	49.3895	0	0	0	0	0
546	tet(E)	major facilitator superfamily (MFS) antibiotic efflux pump	tetracycline antibiotic	antibiotic efflux	0	0	0	0	0	0	3.03697	0	0	0	0	0	0	0	0	0	0	0	0	0	0	0	0	0	0	0	0	0	0	0	0	0	0	0	0	0	0	0	0	0	0	0	0	0	0
547	tet(O)	tetracycline-resistant ribosomal protection protein	tetracycline antibiotic	antibiotic target protection	0	0	0	0	0	0	7.28873	0	1.64211	0	0	0	0	7.18377	0	0	0	0	1.07407	0	0	0	0	0	2.76657	0	1998	0	0	0	0	0	0	0	0	0	0	0	0	0	0	0	0	0	0
548	tet(O/32/O)	tetracycline-resistant ribosomal protection protein	tetracycline antibiotic	antibiotic target protection	0	0	0	0	0	0	2.42958	0	0	0	0	0	0	0	0	0	0	0	0	0	0	0	0	0	0	0	0	0	0	0	0	0	0	0	24.8685	0	0	0	0	0	0	0	0	0	0
549	tet(T)	tetracycline-resistant ribosomal protection protein	tetracycline antibiotic	antibiotic target protection	0	0	0	0	0	0	0.607394	0	0	0	0	0	0	0	0	0	0	0	0	0	0	0	0	0	0	0	0	0	0	0	0	0	0	0	0	0	10.9511	0	0	0	0	0	0	0	0
550	tet(Z)	major facilitator superfamily (MFS) antibiotic efflux pump	tetracycline antibiotic	antibiotic efflux	0	0	0	0	0	0	1.21479	0	0	0	0	0	0	0	0	0	0	0	0	0	0	0	0	0	0	0	0	0	0	0	0	0	0	0	0	0	0	7.49372	0	0	0	0	0	0	0
551	tetB(P)	tetracycline-resistant ribosomal protection protein	tetracycline antibiotic	antibiotic target protection	0	0	0	0	0	0	12.1479	0	0	0	0	0	0	0	0	0	0	0	0	0	0	0	0	0	0	0	0	0	0	0	0	0	0	0	0	0	0	0	0	0	0	0	0	0	0
552	tlrC	Miscellaneous ABC-F subfamily ATP-binding cassette ribosomal protection proteins	macrolide antibiotic; lincosamide antibiotic	antibiotic target protection	0	0	0	0	0	0	90.5017	0	0	0	0	0	0	0	0	0	0	0	0	0	0	0	0	0	0	0	0	0	0	0	0	0	0	0	0	0	0	0	0	0	0	0	0	0	0
553	ugd	pmr phosphoethanolamine transferase	peptide antibiotic	antibiotic target alteration	0	0	0	0	0	0	6.07394	0	0.821055	0	0	0	0	0	0	0	0	0	0	0	137.576	7.11793	0	0	45.6484	0	0	7.42896	0	0	0	0	0	0	0	0	20.0769	0	0	1.86879	0	0	0	0	0
554	vanS gene in vanB cluster	vanS; glycopeptide resistance gene cluster	glycopeptide antibiotic	antibiotic target alteration	0	0	0	0	0	0	0.607394	0	0	0	0	0	0	0	0	0	0	0	0	0	0	0	0	0	0	0	0	0	0	0	0	0	0	0	0	0	0	0	0	0	0	0	0	0	0
555	vanZ gene in vanF cluster	vanZ; glycopeptide resistance gene cluster	glycopeptide antibiotic	antibiotic target alteration	0	0	0	0	0	0	1.21479	0	0	0	0	0	0	0	0	0	0	0	0	0	0	0	0	0	0	0	0	0	0	0	0	0	0	0	0	0	0	0	0	0	0	0	0	0	0
556	vga(E) Staphylococcus cohnii	vga-type ABC-F protein	lincosamide antibiotic; streptogramin antibiotic; streptogramin A antibiotic; pleuromutilin antibiotic	antibiotic target protection	0	0	0	0	0	0	3.64436	0	0	0	0	0	0	0	0	0	0	0	0	0	0	0	0	0	0	0	0	0	0	0	0	0	0	0	0	0	0	0	0	0	0	0	0	0	0
557	vgaA	vga-type ABC-F protein	lincosamide antibiotic; streptogramin antibiotic; streptogramin A antibiotic; pleuromutilin antibiotic	antibiotic target protection	0	0	0	0	0	0	44.9472	0	0	0	0	0	0	0	0	0	0	55.5655	0	0	0	0	0	0	2.76657	0	0	0	0	0	0	0	0	0	0	0	0	0	0	0	0	0	17.5217	0	0
558	vgaALC	vga-type ABC-F protein	lincosamide antibiotic; streptogramin antibiotic; streptogramin A antibiotic; pleuromutilin antibiotic	antibiotic target protection	0	0	0	0	0	0	19.4366	0	0	0	0	0	0	1.79594	35.856	0	0	0	5.37036	0	0	0	0	0	0	0	0	0	0	0	0	0	96.1307	0	0	0	0	14.9874	0	0	0	0	0	0	0
559	EBR-2	EBR beta-lactamase	carbapenem; cephalosporin; penam	antibiotic inactivation	0	0	0	0	0	0	0	14.2359	0	0	0	0	0	0	0	0	0	0	0	0	0	0	0	0	0	0	0	0	0	0	0	0	0	0	0	0	0	0	0	0	0	0	0	0	0
560	vanS gene in vanG cluster	vanS; glycopeptide resistance gene cluster	glycopeptide antibiotic	antibiotic target alteration	0	0	0	0	0	0	0	14.2359	0	0	0	0	0	0	0	0	0	0	0	0	0	0	0	0	0	0	0	0	0	0	0	0	0	0	0	0	0	0	0	0	0	0	0	0	0
561	CME-1	CME beta-lactamase	penam	antibiotic inactivation	0	0	0	0	0	0	0	0	1.64211	0	8.35733	0	0	32.3269	32.868	0	0	0	1.07407	56.1498	0	0	0	0	1.38328	0	0	0.365359	0	0	0	0	0	0	0	0	0	0	0	0	43.6439	0	0	22.8202	0
562	CfxA2	CfxA beta-lactamase	cephamycin	antibiotic inactivation	0	0	0	0	0	0	0	0	4.10528	0	0	0	0	0	0	0	0	37.0437	0	0	0	0	0	148.295	24.8991	0	7592.41	0	0	0	15.2154	0	0	0	0	0	0	0	0	0	0	0	0	0	0
563	FosX	fosfomycin thiol transferase	phosphonic acid antibiotic	antibiotic inactivation	0	0	0	0	0	0	0	0	4.92633	0	0	0	0	0	0	0	0	0	17.1852	0	0	0	0	0	1.38328	0	0	0	0	0	0	0	0	0	0	0	0	0	0	0	0	0	0	0	0
564	OXA-207	OXA beta-lactamase; OXA-24-like beta-lactamase	carbapenem; penam	antibiotic inactivation	0	0	0	0	0	0	0	0	36.1264	0	0	0	0	168.819	0	0	0	0	0	0	0	0	0	0	0	0	0	0	0	0	0	0	0	0	0	0	0	0	0	0	0	0	0	0	0
565	TEM-7	TEM beta-lactamase	monobactam; cephalosporin; penam; penem	antibiotic inactivation	0	0	0	0	0	0	0	0	0.821055	0	0	0	0	0	0	0	0	0	0	0	0	0	0	0	0	0	0	0	0	0	0	0	0	0	0	0	0.912588	0	0	0	0	0	0	0	0
566	YojI	ATP-binding cassette (ABC) antibiotic efflux pump	peptide antibiotic	antibiotic efflux	0	0	0	0	0	0	0	0	3.28422	18.7793	8.35733	66.9905	0	1.79594	0	0	0	0	0	0	0	1.7083	0	49.4315	1.38328	0	0	0.608931	0	0	0	0	0	0	0	0	22.8147	0	0	1.60182	0	0	0	0	0
567	lnuC	lincosamide nucleotidyltransferase (LNU)	lincosamide antibiotic	antibiotic inactivation	0	0	0	0	0	0	0	0	4.92633	0	0	0	0	0	0	0	0	0	0	0	0	0	0	0	0	0	0	0	0	0	0	0	0	0	0	0	0	0	0	0	0	0	0	0	0
568	vanA	glycopeptide resistance gene cluster; Van ligase	glycopeptide antibiotic	antibiotic target alteration	0	0	0	0	0	0	0	0	1.64211	0	0	0	0	0	0	0	0	0	0	0	0	0	0	0	0	0	0	0	0	0	16.9711	0	0	0	0	0	0	0	0	6.40729	0	0	0	0	0
569	AAC(6')-Iid	AAC(6')	aminoglycoside antibiotic	antibiotic inactivation	0	0	0	0	0	0	0	0	0	2.42314	0	0	0	0	0	0	0	0	0	0	0	0	0	0	0	0	0	0.121786	0	0	0	0	0	0	0	0	0	0	0	0	0	0	0	0	0
570	Erm(41)	Erm 23S ribosomal RNA methyltransferase	macrolide antibiotic; lincosamide antibiotic; streptogramin antibiotic; streptogramin A antibiotic; streptogramin B antibiotic	antibiotic target alteration	0	0	0	0	0	0	0	0	0	8.48098	0	0	74.813	0	0	0	0	0	0	0	55.0305	0	0	98.8631	0	0	0	0	6.63419	34.7438	0	47.1761	0	0	0	0	0	0	0	0	0	0	0	0	0
571	ErmT	Erm 23S ribosomal RNA methyltransferase	macrolide antibiotic; lincosamide antibiotic; streptogramin antibiotic; streptogramin A antibiotic; streptogramin B antibiotic	antibiotic target alteration	0	0	0	0	0	0	0	0	0	6.05785	0	0	0	3.59188	0	11.1281	0	6.17394	0	0	0	0	0	0	0	0	0	0	0	0	1.17042	0	0	0	0	0	0	0	0	0	0	0	0	0	0
572	ICR-Mc	intrinsic colistin resistant phosphoethanolamine transferase	peptide antibiotic	antibiotic target alteration	0	0	0	0	0	0	0	0	0	0.605785	0	0	0	0	0	0	0	0	0	18.7166	0	0	0	0	0	0	0	0	0	0	0	0	0	0	0	0	0	0	0	0	0	0	0	0	0
573	MAB	class A Mycobacterium abscessus beta-lactamase	cephalosporin; penam; penem	antibiotic inactivation	0	0	0	0	0	0	0	0	0	2.42314	0	0	149.626	0	0	0	0	0	0	0	110.061	0	0	395.452	0	0	0	0	0	51.2014	0	23.5881	192.261	0	0	0	31.028	0	0	0	0	0	0	0	0
574	OXA-140	OXA beta-lactamase	penam	antibiotic inactivation	0	0	0	0	0	0	0	0	0	2.42314	0	0	0	0	2.988	0	0	0	0	0	0	0	0	0	0	0	0	0	0	0	0	0	0	0	0	0	0	0	0	0	0	0	0	0	0
575	OXA-504	OXA beta-lactamase	penam	antibiotic inactivation	0	0	0	0	0	0	0	0	0	0.605785	0	0	0	0	0	0	0	0	0	0	0	0	0	0	0	0	0	0	0	0	0	0	0	0	0	0	0	0	0	0	0	0	0	0	0
576	OXA-575	OXA beta-lactamase; OXA-214-like beta-lactamase	carbapenem; penam	antibiotic inactivation	0	0	0	0	0	0	0	0	0	3.63471	0	0	0	0	0	0	0	0	0	0	0	0	0	0	0	0	0	0	0	0	0	0	0	0	0	0	0	0	0	0	0	0	0	0	0
577	PER-5	PER beta-lactamase	monobactam; carbapenem; cephalosporin; penam; penem	antibiotic inactivation	0	0	0	0	0	0	0	0	0	2.42314	0	0	0	0	0	0	0	0	0	0	0	0	0	0	0	0	0	0	0	0	0	0	0	0	0	0	0	0	0	0	0	0	0	0	0
578	QnrB69	quinolone resistance protein (qnr)	fluoroquinolone antibiotic	antibiotic target protection	0	0	0	0	0	0	0	0	0	4.84628	0	0	0	0	0	0	0	0	0	0	0	0	0	0	0	0	0	0	0	0	0	0	0	0	0	0	0	0	0	0	0	0	0	0	0
579	TEM-104	TEM beta-lactamase	monobactam; cephalosporin; penam; penem	antibiotic inactivation	0	0	0	0	0	0	0	0	0	4.84628	0	0	0	0	0	0	0	0	0	0	0	0	0	0	0	0	0	0	0	0	0	0	0	0	0	0	0	0	0	0	0	0	0	0	0
580	TEM-153	TEM beta-lactamase	monobactam; cephalosporin; penam; penem	antibiotic inactivation	0	0	0	0	0	0	0	0	0	15.7504	0	0	0	0	0	0	0	0	0	0	0	0	0	0	0	0	0	0	0	0	8.19292	0	0	0	0	0	0	26.228	0	0	0	0	0	0	0
581	TEM-227	TEM beta-lactamase	monobactam; cephalosporin; penam; penem	antibiotic inactivation	0	0	0	0	0	0	0	0	0	6.05785	0	0	0	0	0	0	0	0	0	0	0	0	0	0	0	0	0	0	0	0	0	0	0	0	0	0	0	0	0	0	0	0	0	0	0
582	cmeC	resistance-nodulation-cell division (RND) antibiotic efflux pump	macrolide antibiotic; fluoroquinolone antibiotic; cephalosporin; fusidane antibiotic	antibiotic efflux	0	0	0	0	0	0	0	0	0	1.21157	0	0	0	0	0	0	0	0	0	0	0	0	0	0	0	0	0	0	0	0	0	0	0	0	0	0	0	0	0	0	0	0	0	0	0
583	hmrM	multidrug and toxic compound extrusion (MATE) transporter	fluoroquinolone antibiotic; disinfecting agents and antiseptics	antibiotic efflux	0	0	0	0	0	0	0	0	0	1.21157	4.17866	0	0	0	0	0	0	0	0	0	0	0	0	0	0	0	0	0	0	0	0	0	0	0	0	0	0	0	0	0	0	0	0	0	0
584	mtrE	resistance-nodulation-cell division (RND) antibiotic efflux pump	macrolide antibiotic; penam	antibiotic efflux	0	0	0	0	0	0	0	0	0	3.02892	0	0	0	0	0	0	400.034	0	0	0	0	0	0	0	0	0	0	0	0	0	0	0	0	0	0	0	0	0	0	0	0	0	0	0	0
585	pgpB	lipid A phosphatase	peptide antibiotic	antibiotic target alteration	0	0	0	0	0	0	0	0	0	7.26941	0	0	74.813	0	0	0	0	0	0	0	0	0	0	0	0	0	0	0	0	0	0	0	0	0	0	0	0	0	0	0	0	0	0	0	0
586	AAC(6')-Iy	AAC(6')	aminoglycoside antibiotic	antibiotic inactivation	0	0	0	0	0	0	0	0	0	0	45.9653	0	0	21.5513	0	0	0	0	0	0	0	0	0	0	0	0	0	0	0	0	0	0	0	0	0	0	0	0	0	0	0	293.802	0	0	0
587	ADC-192	ADC beta-lactamases pending classification for carbapenemase activity	cephalosporin	antibiotic inactivation	0	0	0	0	0	0	0	0	0	0	4.17866	0	0	0	0	0	0	0	0	0	0	0	0	0	0	0	0	0	0	0	0	0	0	0	0	0	0	0	0	0	0	0	0	0	0
588	OXA-308	OXA beta-lactamase	penam	antibiotic inactivation	0	0	0	0	0	0	0	0	0	0	4.17866	0	0	0	0	0	0	0	1.07407	0	0	0.284717	0	0	0	0	0	0	0	0	0	0	0	0	0	0	0.912588	0	0	0	0	0	0	0	0
589	RATA-2	RATA beta-lactamase	carbapenem	antibiotic inactivation	0	0	0	0	0	0	0	0	0	0	4.17866	0	0	0	0	0	0	0	0	0	0	0	0	0	0	0	0	0	0	0	0	0	0	0	0	0	0	0	0	0	0	0	0	0	0
590	TEM-107	TEM beta-lactamase	monobactam; cephalosporin; penam; penem	antibiotic inactivation	0	0	0	0	0	0	0	0	0	0	8.35733	0	0	0	0	0	0	0	0	0	0	0	0	0	0	0	0	0	0	0	2.34083	0	0	0	0	1.52168	0	0	0	0	0	0	0	0	0
591	msrC	msr-type ABC-F protein	macrolide antibiotic; streptogramin antibiotic; streptogramin B antibiotic	antibiotic target protection	0	0	0	0	0	0	0	0	0	0	8.35733	0	0	0	0	0	0	0	0	0	0	0	0	0	2.76657	0	0	0	0	0	0	0	0	0	0	0	0	0	0	5.87335	0	0	0	0	0
592	vanR gene in vanA cluster	glycopeptide resistance gene cluster; vanR	glycopeptide antibiotic	antibiotic target alteration	0	0	0	0	0	0	0	0	0	0	4.17866	0	0	0	0	0	0	0	0	0	0	0	0	0	0	0	0	0	0	0	0	0	0	0	0	0	0	0	0.56981	0.533941	0	0	0	0	0
593	CMY-132	CMY beta-lactamase	cephamycin	antibiotic inactivation	0	0	0	0	0	0	0	0	0	0	0	66.9905	0	0	0	0	0	0	0	0	0	0	0	0	0	0	0	0	0	0	0	0	0	0	0	0	0	0	0	0	0	0	0	0	0
594	CMY-2	CMY beta-lactamase	carbapenem; cephalosporin; cephamycin; penam	antibiotic inactivation	0	0	0	0	0	0	0	0	0	0	0	854.128	0	0	0	0	0	0	0	0	0	0	0	0	0	0	0	0	0	0	0	0	0	0	0	0	0	0	0	0	0	0	0	0	0
595	CMY-42	CMY beta-lactamase	cephalosporin; cephamycin	antibiotic inactivation	0	0	0	0	0	0	0	0	0	0	0	552.671	0	0	0	0	0	0	0	0	0	0	0	0	0	0	0	0	0	0	0	0	0	0	0	0	0	0	0	0	0	0	0	0	0
596	CTX-M-55	CTX-M beta-lactamase	cephalosporin	antibiotic inactivation	0	0	0	0	0	0	0	0	0	0	0	33.4952	0	0	0	0	0	0	0	0	0	0	0	0	0	0	0	0	0	0	0	0	0	0	0	0	0	0	0	0	0	0	0	0	0
597	EC-13	EC beta-lactamase	cephalosporin	antibiotic inactivation	0	0	0	0	0	0	0	0	0	0	0	150.729	0	0	0	0	0	0	0	0	0	0	0	0	0	0	0	0	0	0	0	0	0	0	0	0	0	0	0	0	0	37.1474	0	0	0
598	EC-19	EC beta-lactamase	cephalosporin	antibiotic inactivation	0	0	0	0	0	0	0	0	0	0	0	100.486	0	0	0	0	0	0	0	0	0	0	0	0	0	0	0	0	0	0	0	0	0	0	0	0	0	0	0	0	0	0	0	0	0
599	GOB-40	GOB beta-lactamase	carbapenem; cephalosporin; penam	antibiotic inactivation	0	0	0	0	0	0	0	0	0	0	0	16.7476	0	0	0	0	0	0	0	0	0	0	0	0	0	0	0	0	0	0	0	0	0	0	0	0	0	0	0	0	0	0	0	0	0
600	OXA-1	OXA beta-lactamase; OXA-1-like beta-lactamase	cephalosporin; penam	antibiotic inactivation	0	0	0	0	0	0	0	0	0	0	0	33.4952	0	0	0	0	0	0	0	0	0	0	3.9801	0	0	0	0	0	0	0	0	0	0	0	0	0	0	0	2.27924	2.6697	0	0	0	0	0
601	OXA-2	OXA beta-lactamase; OXA-2-like beta-lactamase	carbapenem; cephalosporin; penam	antibiotic inactivation	0	0	0	0	0	0	0	0	0	0	0	133.981	0	0	0	0	0	0	0	0	0	0	0	0	0	0	0	0	0	0	0	0	0	0	0	0	0	0	0	0	0	13.5081	0	0	0
602	TEM-244	TEM beta-lactamase	monobactam; cephalosporin; penam; penem	antibiotic inactivation	0	0	0	0	0	0	0	0	0	0	0	83.7381	49.8753	0	0	0	371.46	0	0	0	41.2729	0	0	148.295	0	0	0	0	0	0	0	0	192.261	0	0	0	0	11.2406	0	0	0	0	0	0	0
603	aadA22	ANT(3'')	aminoglycoside antibiotic	antibiotic inactivation	0	0	0	0	0	0	0	0	0	0	0	33.4952	0	0	0	0	0	0	0	0	0	0	0	0	0	0	0	0	0	0	0	0	0	0	0	0	0	0	0	0	0	0	0	0	0
604	evgA	major facilitator superfamily (MFS) antibiotic efflux pump; resistance-nodulation-cell division (RND) antibiotic efflux pump	macrolide antibiotic; fluoroquinolone antibiotic; penam; tetracycline antibiotic	antibiotic efflux	0	0	0	0	0	0	0	0	0	0	0	100.486	0	0	0	0	0	0	0	0	0	0	0	0	0	0	0	0.121786	0	0	2.34083	0	0	0	0	0	0	0	0.854715	0	0	0	0	0	0
605	hp1181	major facilitator superfamily (MFS) antibiotic efflux pump	fluoroquinolone antibiotic; tetracycline antibiotic; nitroimidazole antibiotic	antibiotic efflux	0	0	0	0	0	0	0	0	0	0	0	16.7476	0	0	0	0	0	0	0	0	0	0	0	0	0	0	0	0	0	0	0	0	0	0	0	0	0	0	0	0	0	0	0	0	0
606	mdtE	resistance-nodulation-cell division (RND) antibiotic efflux pump	macrolide antibiotic; fluoroquinolone antibiotic; penam	antibiotic efflux	0	0	0	0	0	0	0	0	0	0	0	33.4952	0	0	0	0	0	0	0	0	0	0	0	0	0	0	0	0	0	0	0	0	0	0	0	0	0	0	0	0	0	0	0	0	0
607	mphJ	macrolide phosphotransferase (MPH)	macrolide antibiotic	antibiotic inactivation	0	0	0	0	0	0	0	0	0	0	0	16.7476	0	0	0	0	0	0	0	0	0	0	0	0	0	0	0	0	0	0	0	0	0	0	0	0	0	0	0	0	0	0	0	0	0
608	OXA-22	OXA beta-lactamase; OXA-22-like beta-lactamase	cephalosporin; penam	antibiotic inactivation	0	0	0	0	0	0	0	0	0	0	0	0	49.8753	0	0	0	0	0	0	0	0	0	0	0	0	0	0	0	0	0	0	0	0	0	0	0	0	0	0	0	0	0	0	0	0
609	OXA-309	OXA beta-lactamase; OXA-211-like beta-lactamase	carbapenem; penam	antibiotic inactivation	0	0	0	0	0	0	0	0	0	0	0	0	49.8753	0	0	0	0	0	0	0	0	0	0	0	0	0	0	0	0	0	0	0	0	0	0	0	0	0	0	0	0	0	0	0	0
610	QnrS1	quinolone resistance protein (qnr)	fluoroquinolone antibiotic	antibiotic target protection	0	0	0	0	0	0	0	0	0	0	0	0	74.813	0	0	0	0	0	0	0	481.517	0	0	296.589	0	0	0	9.13396	0	0	11.7042	0	0	0	0	0	92.1714	22.4812	0	5.60638	0	0	0	0	0
611	TEM-247	TEM beta-lactamase	monobactam; cephalosporin; penam; penem	antibiotic inactivation	0	0	0	0	0	0	0	0	0	0	0	0	49.8753	0	0	0	0	0	0	0	0	0	0	0	0	0	0	0	0	0	0	0	0	0	0	0	0	14.9874	0	0	0	0	0	0	0
612	macA	ATP-binding cassette (ABC) antibiotic efflux pump	macrolide antibiotic	antibiotic efflux	0	0	0	0	0	0	0	0	0	0	0	0	24.9377	0	0	0	0	0	0	0	0	0	0	0	0	0	0	0	0	0	0	0	0	0	0	0	0	0	0	0	0	0	0	0	0
613	opcM	resistance-nodulation-cell division (RND) antibiotic efflux pump	fluoroquinolone antibiotic; aminoglycoside antibiotic	antibiotic efflux	0	0	0	0	0	0	0	0	0	0	0	0	49.8753	0	0	0	0	0	0	0	0	0	0	296.589	0	0	0	0	0	0	0	15.7254	0	0	0	0	10.9511	14.9874	0	0	0	0	0	0	0
614	vanH gene in vanF cluster	vanH; glycopeptide resistance gene cluster	glycopeptide antibiotic	antibiotic target alteration	0	0	0	0	0	0	0	0	0	0	0	0	199.501	0	0	0	0	0	0	0	0	0	0	0	0	0	0	0	0	0	0	0	0	0	0	0	0	0	0	0	0	0	0	0	0
615	vanW gene in vanG cluster	vanW; glycopeptide resistance gene cluster	glycopeptide antibiotic	antibiotic target alteration	0	0	0	0	0	0	0	0	0	0	0	0	74.813	0	0	0	0	0	0	0	0	0	0	0	0	13.8183	0	0	0	0	0	0	96.1307	0	0	0	0	0	0	0	0	0	0	0	0
616	ADC-8	ADC beta-lactamase without carbapenemase activity	cephalosporin	antibiotic inactivation	0	0	0	0	0	0	0	0	0	0	0	0	0	1.79594	0	0	0	0	0	0	0	0	0	0	0	0	0	0	0	0	0	0	0	0	0	0	0	0	0	0	0	0	0	0	0
617	ANT(9)-Ia	ANT(9)	aminoglycoside antibiotic	antibiotic inactivation	0	0	0	0	0	0	0	0	0	0	0	0	0	50.2864	0	0	0	0	0	0	0	0	1.13717	0	0	0	0	0	0	0	0	0	0	0	0	0	0	0	0	0	0	0	0	0	0
618	CSP-1	CSP beta-lactamase	cephalosporin	antibiotic inactivation	0	0	0	0	0	0	0	0	0	0	0	0	0	7.18377	77.688	0	0	0	8.59258	0	0	0.569434	0	0	0	0	0	0	0	0	0	0	0	0	0	0	0	0	0	0	0	0	0	0	0
619	CTX-M-178	CTX-M beta-lactamase	cephalosporin	antibiotic inactivation	0	0	0	0	0	0	0	0	0	0	0	0	0	317.882	0	0	0	0	0	0	0	0	29.5665	0	0	0	0	0	0	0	0	0	0	0	0	0	0	0	17.0943	70.7471	0	0	0	0	0
620	KPC-5	KPC beta-lactamase	monobactam; carbapenem; cephalosporin; penam	antibiotic inactivation	0	0	0	0	0	0	0	0	0	0	0	0	0	1.79594	0	0	0	0	0	0	0	0	0	0	0	0	0	0	0	0	0	0	0	0	0	0	0	0	0	0	0	0	0	0	0
621	Limosilactobacillus reuteri cat-TC	chloramphenicol acetyltransferase (CAT)	phenicol antibiotic	antibiotic inactivation	0	0	0	0	0	0	0	0	0	0	0	0	0	1.79594	0	0	0	0	1.07407	0	0	0	0	0	0	0	0	0	0	0	11.7042	0	0	0	0	0	0	0	0	0	0	0	0	0	0
622	SHV-119	SHV beta-lactamase	cephalosporin; penam	antibiotic inactivation	0	0	0	0	0	0	0	0	0	0	0	0	0	41.3067	56.772	72.3323	0	0	0	0	0	4.84019	0	0	23.5158	0	0	2.43572	0	0	0	0	0	0	0	0	0	0	0	0	0	0	0	83.6741	66.2446
623	macB	ATP-binding cassette (ABC) antibiotic efflux pump	macrolide antibiotic	antibiotic efflux	0	0	0	0	0	0	0	0	0	0	0	0	0	7.18377	0	0	285.739	0	0	0	0	0	0	0	2.76657	0	199.8	0	0	0	0	0	0	0	0	0	0	0	0	0	0	0	0	0	0
624	spd	ANT(9)	aminoglycoside antibiotic	antibiotic inactivation	0	0	0	0	0	0	0	0	0	0	0	0	0	1.79594	0	0	0	0	0	0	0	0	0	0	0	0	0	0	0	0	0	0	0	0	0	0	0	0	0	0	0	0	0	0	0
625	tet(O/W/32/O)	tetracycline-resistant ribosomal protection protein	tetracycline antibiotic	antibiotic target protection	0	0	0	0	0	0	0	0	0	0	0	0	0	14.3675	0	0	0	0	3.22222	0	0	0	0	0	0	0	0	0	0	0	0	0	0	0	0	0	0	0	0	0	0	0	0	0	0
626	tet(W/N/W)	tetracycline-resistant ribosomal protection protein	tetracycline antibiotic	antibiotic target protection	0	0	0	0	0	0	0	0	0	0	0	0	0	201.145	0	0	0	0	2.14814	0	0	0	0	0	0	0	0	0	0	0	0	0	0	0	0	0	0	0	0	0	0	0	0	0	0
627	ANT(3'')-IIb	ANT(3'')	aminoglycoside antibiotic	antibiotic inactivation	0	0	0	0	0	0	0	0	0	0	0	0	0	0	2.988	11.1281	0	0	0	0	0	0	0	0	0	0	0	0	0	0	0	0	0	0	0	0	0	0	0	0	0	0	0	0	0
628	FRI-4	FRI beta-lactamase	penam	antibiotic inactivation	0	0	0	0	0	0	0	0	0	0	0	0	0	0	2.988	0	0	0	0	0	0	0	0	0	0	0	0	0	0	0	0	0	0	0	0	0	0	0	0	0	0	0	0	0	0
629	FosA7	fosfomycin thiol transferase	phosphonic acid antibiotic	antibiotic inactivation	0	0	0	0	0	0	0	0	0	0	0	0	0	0	5.976	0	0	0	0	0	0	0	0	0	0	0	0	0	0	0	0	0	0	0	0	0	0	0	0	0	0	0	0	0	0
630	TEM-4	TEM beta-lactamase	monobactam; cephalosporin; penam; penem	antibiotic inactivation	0	0	0	0	0	0	0	0	0	0	0	0	0	0	5.976	0	0	0	0	0	0	0	0	0	0	0	0	0	0	0	0	0	0	0	0	0	3.65035	0	0	0	0	0	0	0	0
631	lsaE	lsa-type ABC-F protein	lincosamide antibiotic; streptogramin antibiotic; pleuromutilin antibiotic	antibiotic target protection	0	0	0	0	0	0	0	0	0	0	0	0	0	0	5.976	0	0	0	0	0	0	0	0	0	4.14985	0	0	0	0	0	0	0	0	0	0	0	0	0	0	0	0	0	0	0	0
632	tet(56)	tetracycline inactivation enzyme	tetracycline antibiotic	antibiotic inactivation	0	0	0	0	0	0	0	0	0	0	0	0	0	0	2.988	0	0	0	0	0	0	0	0	0	0	0	0	0	0	0	0	0	0	0	0	0	0	0	0	0	0	0	0	0	0
633	ADC-129	ADC beta-lactamases pending classification for carbapenemase activity	cephalosporin	antibiotic inactivation	0	0	0	0	0	0	0	0	0	0	0	0	0	0	0	5.56403	0	0	0	0	0	0	0	0	0	0	0	0	0	0	0	0	0	0	0	0	0	0	0	0	0	0	0	0	0
634	FTU-1	FTU beta-lactamase	penam	antibiotic inactivation	0	0	0	0	0	0	0	0	0	0	0	0	0	0	0	5.56403	0	0	0	0	0	0	0	0	0	0	0	0	0	0	0	0	0	0	0	0	0	0	0	0	0	0	0	0	0
635	OXA-282	OXA beta-lactamase; OXA-134-like beta-lactamase	carbapenem; penam	antibiotic inactivation	0	0	0	0	0	0	0	0	0	0	0	0	0	0	0	27.8201	0	0	0	0	0	0	0	0	0	0	0	0	0	0	0	0	0	0	0	0	0	0	0	0	0	0	0	0	0
636	OXA-347	OXA beta-lactamase	penam	antibiotic inactivation	0	0	0	0	0	0	0	0	0	0	0	0	0	0	0	11.1281	0	0	0	0	0	0	0	0	0	0	0	0	0	0	0	0	0	0	0	0	0	0	0	0	0	0	0	0	0
637	vatE	streptogramin vat acetyltransferase	streptogramin antibiotic; streptogramin A antibiotic	antibiotic inactivation	0	0	0	0	0	0	0	0	0	0	0	0	0	0	0	11.1281	0	0	0	0	0	0	0	0	0	0	0	0	0	0	0	0	0	0	0	0	0	0	0	0	0	0	0	0	0
638	ADC-30	ADC beta-lactamase without carbapenemase activity	cephalosporin	antibiotic inactivation	0	0	0	0	0	0	0	0	0	0	0	0	0	0	0	0	57.1478	0	0	0	0	0	0	0	0	0	0	0	0	0	0	0	0	0	0	0	0	0	0	6.67426	0	0	0	0	0
639	OXA-209	OXA beta-lactamase	penam	antibiotic inactivation	0	0	0	0	0	0	0	0	0	0	0	0	0	0	0	0	0	12.3479	0	0	0	0	0	0	0	0	0	0	0	0	0	0	0	0	0	0	0	0	0	0	0	0	0	0	0
640	catA8	chloramphenicol acetyltransferase (CAT)	phenicol antibiotic	antibiotic inactivation	0	0	0	0	0	0	0	0	0	0	0	0	0	0	0	0	0	12.3479	0	0	0	0	0	0	0	0	0	0	0	0	9.36334	0	0	0	0	0	0	0	0	0	0	0	0	0	0
641	fusB	Target protecting FusB-type protein conferring resistance to Fusidic acid	fusidane antibiotic	antibiotic target protection	0	0	0	0	0	0	0	0	0	0	0	0	0	0	0	0	0	6.17394	0	0	0	0	0	0	0	0	0	0	0	0	0	0	0	0	0	0	0	0	0	0	0	0	0	0	0
642	vanS gene in vanE cluster	vanS; glycopeptide resistance gene cluster	glycopeptide antibiotic	antibiotic target alteration	0	0	0	0	0	0	0	0	0	0	0	0	0	0	0	0	0	6.17394	0	0	0	0	0	0	0	0	0	0	0	0	0	0	0	0	0	0	0	0	0	0	0	0	0	0	0
643	CTX-M-184	CTX-M beta-lactamase	cephalosporin	antibiotic inactivation	0	0	0	0	0	0	0	0	0	0	0	0	0	0	0	0	0	0	2.14814	0	0	0	0	0	0	0	0	0	0	0	0	0	0	0	0	0	0	0	0	0	0	0	0	0	0
644	IND-10	IND beta-lactamase	carbapenem	antibiotic inactivation	0	0	0	0	0	0	0	0	0	0	0	0	0	0	0	0	0	0	1.07407	0	0	0	0	0	0	0	0	0	0	0	0	0	0	0	0	0	0	0	0	0	0	0	0	0	0
645	MecC-type methicillin resistance repressor MecI	methicillin resistant PBP2	penam	antibiotic target replacement	0	0	0	0	0	0	0	0	0	0	0	0	0	0	0	0	0	0	1.07407	0	0	0.284717	0	0	0	0	0	0	0	0	0	0	0	0	0	0	0	0	0	0	0	0	0	0	0
646	Streptococcus suis chloramphenicol acetyltransferase	chloramphenicol acetyltransferase (CAT)	phenicol antibiotic	antibiotic inactivation	0	0	0	0	0	0	0	0	0	0	0	0	0	0	0	0	0	0	2.14814	0	0	0	0	0	0	0	0	0	0	0	0	0	0	0	0	0	0	0	0.56981	6.94123	0	0	0	0	0
647	cdeA	multidrug and toxic compound extrusion (MATE) transporter	fluoroquinolone antibiotic; disinfecting agents and antiseptics	antibiotic efflux	0	0	0	0	0	0	0	0	0	0	0	0	0	0	0	0	0	0	2.14814	0	0	0	0	0	0	0	0	0	0	0	0	0	0	0	0	0	0	0	0	0	0	0	0	0	0
648	clcD	Cfr 23S ribosomal RNA methyltransferase	lincosamide antibiotic; streptogramin antibiotic; streptogramin A antibiotic; streptogramin B antibiotic; oxazolidinone antibiotic; phenicol antibiotic; pleuromutilin antibiotic	antibiotic target alteration	0	0	0	0	0	0	0	0	0	0	0	0	0	0	0	0	0	0	1.07407	0	0	0	0	0	0	0	0	0	0	0	0	0	0	0	0	0	0	0	0	0	0	0	0	0	0
649	cmeR	resistance-nodulation-cell division (RND) antibiotic efflux pump	macrolide antibiotic; fluoroquinolone antibiotic; cephalosporin; fusidane antibiotic	antibiotic efflux	0	0	0	0	0	0	0	0	0	0	0	0	0	0	0	0	0	0	3.22222	0	0	0	0	0	0	0	0	0	0	0	0	0	0	0	0	0	0	0	0	0	0	0	0	0	0
650	tet(O/W)	tetracycline-resistant ribosomal protection protein	tetracycline antibiotic	antibiotic target protection	0	0	0	0	0	0	0	0	0	0	0	0	0	0	0	0	0	0	11.8148	0	0	0	0	0	0	0	0	0	0	0	0	0	0	0	0	0	0	0	0	0	0	0	0	0	0
651	tet(O/W/O)	tetracycline-resistant ribosomal protection protein	tetracycline antibiotic	antibiotic target protection	0	0	0	0	0	0	0	0	0	0	0	0	0	0	0	0	0	0	2.14814	0	0	0	0	0	0	0	0	0	0	0	0	0	0	0	0	0	0	0	0	0	0	0	0	0	0
652	BRO-1	BRO Beta-lactamase	penam	antibiotic inactivation	0	0	0	0	0	0	0	0	0	0	0	0	0	0	0	0	0	0	0	177.808	0	0	0	0	0	0	0	0	0	0	0	0	0	0	0	0	0	0	0	0	0	0	0	7.60673	0
653	CTX-M-141	CTX-M beta-lactamase	cephalosporin	antibiotic inactivation	0	0	0	0	0	0	0	0	0	0	0	0	0	0	0	0	0	0	0	46.7915	0	0	0	0	0	0	0	0	0	0	0	0	0	0	0	0	0	0	0	0	0	0	0	0	0
654	TEM-125	TEM beta-lactamase	monobactam; cephalosporin; penam; penem	antibiotic inactivation	0	0	0	0	0	0	0	0	0	0	0	0	0	0	0	0	0	0	0	18.7166	0	0	0	0	0	0	0	0	0	0	0	0	0	0	0	0	3.65035	33.7218	0	0	0	0	0	0	0
655	TEM-212	TEM beta-lactamase	monobactam; cephalosporin; penam; penem	antibiotic inactivation	0	0	0	0	0	0	0	0	0	0	0	0	0	0	0	0	0	0	0	0	55.0305	0	0	0	0	0	0	0	0	0	1.17042	0	0	0	0	1.52168	0	0	0	0	0	0	0	0	0
656	TEM-246	TEM beta-lactamase	monobactam; cephalosporin; penam; penem	antibiotic inactivation	0	0	0	0	0	0	0	0	0	0	0	0	0	0	0	0	0	0	0	0	385.213	0	0	0	0	1734.2	0	22.6522	0	0	0	0	0	0	0	86.7359	0	0	0	0	0	0	0	0	0
657	TEM-30	TEM beta-lactamase	monobactam; cephalosporin; penam; penem	antibiotic inactivation	0	0	0	0	0	0	0	0	0	0	0	0	0	0	0	0	0	0	0	0	110.061	0	0	0	0	0	0	0	0	0	0	0	0	0	0	0	0	0	0	0	0	0	0	0	0
658	dfrA27	trimethoprim resistant dihydrofolate reductase dfr	diaminopyrimidine antibiotic	antibiotic target replacement	0	0	0	0	0	0	0	0	0	0	0	0	0	0	0	0	0	0	0	0	55.0305	1.42359	0	0	0	10.3637	0	1.21786	0	0	0	0	48.0654	0	0	4.56505	3.65035	0	0	0.800911	0	0	0	0	0
659	CMY-29	CMY beta-lactamase	cephamycin	antibiotic inactivation	0	0	0	0	0	0	0	0	0	0	0	0	0	0	0	0	0	0	0	0	0	212.684	0	0	0	0	0	106.563	0	0	5.85209	0	0	0	0	0	402.451	0	0	0	0	0	0	0	0
660	OXA-368	OXA beta-lactamase; OXA-10-like beta-lactamase	cephalosporin; penam	antibiotic inactivation	0	0	0	0	0	0	0	0	0	0	0	0	0	0	0	0	0	0	0	0	0	1.13887	0	0	0	0	0	0	0	0	0	0	0	0	0	0	0	0	0	0	0	0	0	0	0
661	QnrS10	quinolone resistance protein (qnr)	fluoroquinolone antibiotic	antibiotic target protection	0	0	0	0	0	0	0	0	0	0	0	0	0	0	0	0	0	0	0	0	0	4.84019	0	0	0	0	0	0	0	0	0	0	0	0	0	0	12.7762	0	0	0	0	0	0	0	0
662	QnrS9	quinolone resistance protein (qnr)	fluoroquinolone antibiotic	antibiotic target protection	0	0	0	0	0	0	0	0	0	0	0	0	0	0	0	0	0	0	0	0	0	0.569434	0	98.8631	0	0	0	0	0	0	0	0	0	0	0	0	0	0	0	0	0	0	0	0	0
663	TEM-154	TEM beta-lactamase	monobactam; cephalosporin; penam; penem	antibiotic inactivation	0	0	0	0	0	0	0	0	0	0	0	0	0	0	0	0	0	0	0	0	0	0.569434	0	0	0	0	0	0	0	0	0	0	0	0	0	0	0	0	0	0	0	0	2.92029	0	0
664	TEM-158	TEM beta-lactamase	monobactam; cephalosporin; penam; penem	antibiotic inactivation	0	0	0	0	0	0	0	0	0	0	0	0	0	0	0	0	0	0	0	0	0	0.284717	0	0	0	0	0	0	0	0	0	0	0	0	0	0	0	0	0	0	0	0	0	0	0
665	vanI	glycopeptide resistance gene cluster; Van ligase	glycopeptide antibiotic	antibiotic target alteration	0	0	0	0	0	0	0	0	0	0	0	0	0	0	0	0	0	0	0	0	0	1.13887	0	0	0	0	0	0	0	0	0	0	0	0	0	0	0	0	0	0	0	0	0	3.80337	0
666	ANT(4')-IIb	ANT(4')	aminoglycoside antibiotic	antibiotic inactivation	0	0	0	0	0	0	0	0	0	0	0	0	0	0	0	0	0	0	0	0	0	0	3.9801	0	0	0	0	0	0	0	0	0	0	0	0	0	0	0	3.13396	5.60638	0	0	0	0	0
667	ArmR	resistance-nodulation-cell division (RND) antibiotic efflux pump	macrolide antibiotic; fluoroquinolone antibiotic; monobactam; carbapenem; cephalosporin; cephamycin; penam; tetracycline antibiotic; peptide antibiotic; aminocoumarin antibiotic; diaminopyrimidine antibiotic; sulfonamide antibiotic; phenicol antibiotic; penem	antibiotic efflux	0	0	0	0	0	0	0	0	0	0	0	0	0	0	0	0	0	0	0	0	0	0	2.84293	0	0	0	0	0	0	0	0	0	0	0	0	0	0	0	1.42453	0	0	0	0	0	0
668	CTX-M-114	CTX-M beta-lactamase	cephalosporin	antibiotic inactivation	0	0	0	0	0	0	0	0	0	0	0	0	0	0	0	0	0	0	0	0	0	0	1.13717	0	0	0	0	0	0	0	0	0	0	0	0	0	0	0	0	0	0	0	0	0	0
669	CTX-M-170	CTX-M beta-lactamase	cephalosporin	antibiotic inactivation	0	0	0	0	0	0	0	0	0	0	0	0	0	0	0	0	0	0	0	0	0	0	2.27435	0	0	0	0	0	0	0	0	0	0	0	0	0	0	0	2.27924	0.800911	0	0	0	0	0
670	DHA-7	DHA beta-lactamase	cephalosporin; cephamycin	antibiotic inactivation	0	0	0	0	0	0	0	0	0	0	0	0	0	0	0	0	0	0	0	0	0	0	1.70576	0	0	0	0	0	0	0	0	0	0	0	0	0	0	0	0	2.93667	0	0	0	0	0
671	FosA	fosfomycin thiol transferase	phosphonic acid antibiotic	antibiotic inactivation	0	0	0	0	0	0	0	0	0	0	0	0	0	0	0	0	0	0	0	0	0	0	12.5089	0	0	0	0	0	0	0	0	0	0	0	0	0	0	0	9.40187	0	0	0	0	0	9.46351
672	OXA-438	OXA beta-lactamase; OXA-48-like beta-lactamase	carbapenem; penam	antibiotic inactivation	0	0	0	0	0	0	0	0	0	0	0	0	0	0	0	0	0	0	0	0	0	0	1.13717	0	0	0	0	0	0	0	0	0	0	0	0	0	0	0	0	0.26697	0	0	0	0	0
673	OXA-50	OXA beta-lactamase; OXA-50-like beta-lactamase	cephalosporin; penam	antibiotic inactivation	0	0	0	0	0	0	0	0	0	0	0	0	0	0	0	0	0	0	0	0	0	0	5.11728	0	0	0	0	0	0	0	0	0	0	0	0	0	0	0	1.13962	0	0	0	0	0	0
674	OXA-847	OXA beta-lactamase; OXA-50-like beta-lactamase	penam	antibiotic inactivation	0	0	0	0	0	0	0	0	0	0	0	0	0	0	0	0	0	0	0	0	0	0	14.2147	0	0	0	0	0	0	0	0	0	0	0	0	0	0	0	7.12263	0	0	0	0	0	0
675	PDC-114	PDC beta-lactamase	monobactam; carbapenem; cephalosporin	antibiotic inactivation	0	0	0	0	0	0	0	0	0	0	0	0	0	0	0	0	0	0	0	0	0	0	1.13717	0	0	0	0	0	0	0	0	0	0	0	0	0	0	0	0	0	0	0	0	0	0
676	PDC-167	PDC beta-lactamase	monobactam; carbapenem; cephalosporin	antibiotic inactivation	0	0	0	0	0	0	0	0	0	0	0	0	0	0	0	0	0	0	0	0	0	0	2.27435	0	0	0	0	0	0	0	0	0	0	0	0	0	0	0	0	0	0	0	0	0	0
677	PDC-213	PDC beta-lactamase	monobactam; carbapenem; cephalosporin	antibiotic inactivation	0	0	0	0	0	0	0	0	0	0	0	0	0	0	0	0	0	0	0	0	0	0	2.84293	0	0	0	0	0	0	0	0	0	0	0	0	0	0	0	3.13396	0	0	0	0	0	0
678	PDC-374	PDC beta-lactamase	monobactam; carbapenem; cephalosporin	antibiotic inactivation	0	0	0	0	0	0	0	0	0	0	0	0	0	0	0	0	0	0	0	0	0	0	10.2346	0	0	0	0	0	0	0	0	0	0	0	0	0	0	0	0	0	0	0	0	0	0
679	PDC-97	PDC beta-lactamase	monobactam; carbapenem; cephalosporin	antibiotic inactivation	0	0	0	0	0	0	0	0	0	0	0	0	0	0	0	0	0	0	0	0	0	0	2.84293	0	0	0	0	0	0	0	0	0	0	0	0	0	0	0	0	0	0	0	0	0	0
680	ParS	resistance-nodulation-cell division (RND) antibiotic efflux pump; Outer Membrane Porin (Opr)	macrolide antibiotic; fluoroquinolone antibiotic; monobactam; aminoglycoside antibiotic; carbapenem; cephalosporin; cephamycin; penam; tetracycline antibiotic; phenicol antibiotic; penem; disinfecting agents and antiseptics	antibiotic efflux; reduced permeability to antibiotic	0	0	0	0	0	0	0	0	0	0	0	0	0	0	0	0	0	0	0	0	0	0	14.7832	0	0	0	0	0	0	0	0	0	0	0	0	0	0	0	21.083	1.60182	0	6.75406	0	0	18.927
681	QepA1	major facilitator superfamily (MFS) antibiotic efflux pump	fluoroquinolone antibiotic	antibiotic efflux	0	0	0	0	0	0	0	0	0	0	0	0	0	0	0	0	0	0	0	0	0	0	2.84293	0	0	0	0	0	0	0	0	0	0	0	0	0	0	0	0	0	0	0	0	0	0
682	QnrB17	quinolone resistance protein (qnr)	fluoroquinolone antibiotic	antibiotic target protection	0	0	0	0	0	0	0	0	0	0	0	0	0	0	0	0	0	0	0	0	0	0	5.68586	0	0	0	0	0	0	0	0	0	0	0	0	0	0	0	6.55282	4.00455	0	0	0	0	0
683	SHV-123	SHV beta-lactamase	cephalosporin; penam	antibiotic inactivation	0	0	0	0	0	0	0	0	0	0	0	0	0	0	0	0	0	0	0	0	0	0	59.7016	0	0	0	0	0	0	0	0	0	0	0	0	0	0	0	55.2716	0	0	0	0	0	0
684	TEM-163	TEM beta-lactamase	monobactam; cephalosporin; penam; penem	antibiotic inactivation	0	0	0	0	0	0	0	0	0	0	0	0	0	0	0	0	0	0	0	0	0	0	1.13717	0	0	0	0	1.46143	0	0	0	0	192.261	0	0	0	0	0	0	0	0	0	0	0	0
685	cprS	pmr phosphoethanolamine transferase	peptide antibiotic	antibiotic target alteration; antibiotic efflux	0	0	0	0	0	0	0	0	0	0	0	0	0	0	0	0	0	0	0	0	0	0	7.39162	0	0	0	0	0	0	0	0	0	0	0	0	0	0	0	3.70377	0	0	0	0	0	0
686	efmA	major facilitator superfamily (MFS) antibiotic efflux pump	macrolide antibiotic; fluoroquinolone antibiotic	antibiotic efflux	0	0	0	0	0	0	0	0	0	0	0	0	0	0	0	0	0	0	0	0	0	0	0.568586	0	0	0	0	0	0	0	0	0	0	0	0	0	0	0	0	0	0	0	0	0	0
687	mexP	resistance-nodulation-cell division (RND) antibiotic efflux pump	macrolide antibiotic; carbapenem; tetracycline antibiotic; diaminopyrimidine antibiotic; phenicol antibiotic; disinfecting agents and antiseptics	antibiotic efflux	0	0	0	0	0	0	0	0	0	0	0	0	0	0	0	0	0	0	0	0	0	0	7.96021	0	0	0	0	0	0	0	0	0	0	0	0	0	0	0	4.27358	0	0	0	0	0	0
688	mphF	macrolide phosphotransferase (MPH)	macrolide antibiotic	antibiotic inactivation	0	0	0	0	0	0	0	0	0	0	0	0	0	0	0	0	0	0	0	0	0	0	1.13717	0	0	0	0	0	0	0	0	0	0	1332.36	0	0	0	0	0.56981	80.3581	124.697	0	0	0	0
689	FosBx1	fosfomycin thiol transferase	phosphonic acid antibiotic	antibiotic inactivation	0	0	0	0	0	0	0	0	0	0	0	0	0	0	0	0	0	0	0	0	0	0	0	49.4315	0	0	0	0	0	0	0	0	0	0	0	0	0	0	0	0	0	0	0	0	0
690	FosM1	fosfomycin thiol transferase	phosphonic acid antibiotic	antibiotic inactivation	0	0	0	0	0	0	0	0	0	0	0	0	0	0	0	0	0	0	0	0	0	0	0	49.4315	0	0	0	0	0	0	0	0	0	0	0	0	0	0	0	0	0	0	0	0	0
691	BRO-2	BRO Beta-lactamase	penam	antibiotic inactivation	0	0	0	0	0	0	0	0	0	0	0	0	0	0	0	0	0	0	0	0	0	0	0	0	1.38328	0	0	0	0	0	0	0	0	0	0	0	0	0	0	0	0	0	0	0	0
692	TEM-22	TEM beta-lactamase	monobactam; cephalosporin; penam; penem	antibiotic inactivation	0	0	0	0	0	0	0	0	0	0	0	0	0	0	0	0	0	0	0	0	0	0	0	0	1.38328	0	0	0.121786	0	0	0	0	0	0	0	0	0	0	0	0	0	0	0	0	0
693	nimA	nitroimidazole reductase	nitroimidazole antibiotic	antibiotic inactivation	0	0	0	0	0	0	0	0	0	0	0	0	0	0	0	0	0	0	0	0	0	0	0	0	2.76657	0	0	0	0	0	0	0	0	0	0	0	0	0	0	0.533941	0	0	0	0	0
694	ACT-20	ACT beta-lactamase	carbapenem; cephalosporin; cephamycin; penam	antibiotic inactivation	0	0	0	0	0	0	0	0	0	0	0	0	0	0	0	0	0	0	0	0	0	0	0	0	0	13.8183	0	0	0	0	0	0	0	0	0	0	0	0	0	0	0	0	0	0	0
695	ANT(4')-Ia	ANT(4')	aminoglycoside antibiotic	antibiotic inactivation	0	0	0	0	0	0	0	0	0	0	0	0	0	0	0	0	0	0	0	0	0	0	0	0	0	6.90915	0	0	0	0	0	0	0	0	0	0	0	0	0	0	0	0	0	0	0
696	Mrx	macrolide phosphotransferase (MPH)	macrolide antibiotic	antibiotic inactivation	0	0	0	0	0	0	0	0	0	0	0	0	0	0	0	0	0	0	0	0	0	0	0	0	0	6.90915	0	0	0	0	0	0	0	0	0	0	0	0	1.99434	0	0	0	0	0	0
697	OXA-647	OXA beta-lactamase; OXA-134-like beta-lactamase	carbapenem; penam	antibiotic inactivation	0	0	0	0	0	0	0	0	0	0	0	0	0	0	0	0	0	0	0	0	0	0	0	0	0	6.90915	0	0	0	0	0	0	0	0	0	0	0	0	0	0	0	0	0	0	0
698	TEM-115	TEM beta-lactamase	monobactam; cephalosporin; penam; penem	antibiotic inactivation	0	0	0	0	0	0	0	0	0	0	0	0	0	0	0	0	0	0	0	0	0	0	0	0	0	24.182	0	0	0	0	0	0	0	0	0	0	0	0	0	0	0	0	0	0	0
699	TEM-83	TEM beta-lactamase	monobactam; cephalosporin; penam; penem	antibiotic inactivation	0	0	0	0	0	0	0	0	0	0	0	0	0	0	0	0	0	0	0	0	0	0	0	0	0	79.4553	0	0	0	0	0	0	0	0	0	0	0	97.4184	0	0	0	0	0	0	0
700	vanM	glycopeptide resistance gene cluster; Van ligase	glycopeptide antibiotic	antibiotic target alteration	0	0	0	0	0	0	0	0	0	0	0	0	0	0	0	0	0	0	0	0	0	0	0	0	0	13.8183	0	0	0	0	0	0	48.0654	0	0	0	0	0	0	0	0	0	0	0	0
701	vanY gene in vanG cluster	vanY; glycopeptide resistance gene cluster	glycopeptide antibiotic	antibiotic target alteration	0	0	0	0	0	0	0	0	0	0	0	0	0	0	0	0	0	0	0	0	0	0	0	0	0	6.90915	0	0	0	0	0	0	0	0	0	0	0	0	0	0	0	0	0	0	0
702	CfxA5	CfxA beta-lactamase	cephamycin	antibiotic inactivation	0	0	0	0	0	0	0	0	0	0	0	0	0	0	0	0	0	0	0	0	0	0	0	0	0	0	599.401	0	0	0	0	0	192.261	0	0	0	0	0	0	0	0	0	0	0	0
703	IMP-1	IMP beta-lactamase	carbapenem; cephalosporin; cephamycin; penam; penem	antibiotic inactivation	0	0	0	0	0	0	0	0	0	0	0	0	0	0	0	0	0	0	0	0	0	0	0	0	0	0	199.8	0	0	0	0	0	0	0	0	0	0	0	0	0	0	0	0	0	0
704	ACT-69	ACT beta-lactamase	carbapenem; cephalosporin; cephamycin; penam	antibiotic inactivation	0	0	0	0	0	0	0	0	0	0	0	0	0	0	0	0	0	0	0	0	0	0	0	0	0	0	0	0.487145	0	0	1.17042	0	0	0	0	0	3.65035	0	0	0	0	0	0	0	0
705	ACT-84	ACT beta-lactamase	carbapenem; cephalosporin; cephamycin; penam	antibiotic inactivation	0	0	0	0	0	0	0	0	0	0	0	0	0	0	0	0	0	0	0	0	0	0	0	0	0	0	0	0.730717	0	0	0	0	0	0	0	0	0	0	0	0	0	0	0	0	0
706	BahA	Bah amidohydrolase	peptide antibiotic	antibiotic inactivation	0	0	0	0	0	0	0	0	0	0	0	0	0	0	0	0	0	0	0	0	0	0	0	0	0	0	0	0.487145	0	0	0	0	0	0	0	0	0	0	0	0	380.325	0	0	0	0
707	TEM-133	TEM beta-lactamase	monobactam; cephalosporin; penam; penem	antibiotic inactivation	0	0	0	0	0	0	0	0	0	0	0	0	0	0	0	0	0	0	0	0	0	0	0	0	0	0	0	0.121786	0	0	0	0	0	0	0	0	0	0	0	0	0	0	0	0	0
708	TEM-155	TEM beta-lactamase	monobactam; cephalosporin; penam; penem	antibiotic inactivation	0	0	0	0	0	0	0	0	0	0	0	0	0	0	0	0	0	0	0	0	0	0	0	0	0	0	0	0.121786	0	0	0	0	0	0	0	0	0	0	0	0	0	0	0	0	0
709	TEM-159	TEM beta-lactamase	monobactam; cephalosporin; penam; penem	antibiotic inactivation	0	0	0	0	0	0	0	0	0	0	0	0	0	0	0	0	0	0	0	0	0	0	0	0	0	0	0	0.487145	0	0	0	0	0	0	0	7.60841	0	0	0	0	0	0	5.84058	0	0
710	TEM-198	TEM beta-lactamase	monobactam; cephalosporin; penam; penem	antibiotic inactivation	0	0	0	0	0	0	0	0	0	0	0	0	0	0	0	0	0	0	0	0	0	0	0	0	0	0	0	0.487145	0	0	0	0	0	0	0	0	0	0	0	0	0	0	0	0	0
711	TEM-43	TEM beta-lactamase	monobactam; cephalosporin; penam; penem	antibiotic inactivation	0	0	0	0	0	0	0	0	0	0	0	0	0	0	0	0	0	0	0	0	0	0	0	0	0	0	0	0.487145	0	0	0	0	0	0	0	0	0	0	0	0	6.23484	0	0	0	0
712	TEM-57	TEM beta-lactamase	monobactam; cephalosporin; penam; penem	antibiotic inactivation	0	0	0	0	0	0	0	0	0	0	0	0	0	0	0	0	0	0	0	0	0	0	0	0	0	0	0	0.487145	0	0	0	0	0	0	0	0	0	0	0	0	0	0	0	0	0
713	cmlA1	major facilitator superfamily (MFS) antibiotic efflux pump	phenicol antibiotic	antibiotic efflux	0	0	0	0	0	0	0	0	0	0	0	0	0	0	0	0	0	0	0	0	0	0	0	0	0	0	0	0.730717	0	0	0	0	0	0	0	0	0	0	0	0	0	0	0	0	0
714	CTX-M-69	CTX-M beta-lactamase	cephalosporin	antibiotic inactivation	0	0	0	0	0	0	0	0	0	0	0	0	0	0	0	0	0	0	0	0	0	0	0	0	0	0	0	0	3.3171	0	0	0	0	0	0	0	0	0	1.13962	1.33485	0	0	0	0	0
715	AFM-1	AFM beta-lactamase	carbapenem	antibiotic inactivation	0	0	0	0	0	0	0	0	0	0	0	0	0	0	0	0	0	0	0	0	0	0	0	0	0	0	0	0	0	1.82862	0	0	0	0	0	0	0	0	0	0	0	0	0	0	0
716	AMZ-1	AMZ beta-lactamase	cephalosporin; cephamycin; penam	antibiotic inactivation	0	0	0	0	0	0	0	0	0	0	0	0	0	0	0	0	0	0	0	0	0	0	0	0	0	0	0	0	0	3.65724	0	0	0	0	0	0	0	0	0	0	0	0	0	0	0
717	OXA-571	OXA beta-lactamase; OXA-60-like beta-lactamase	carbapenem; penam	antibiotic inactivation	0	0	0	0	0	0	0	0	0	0	0	0	0	0	0	0	0	0	0	0	0	0	0	0	0	0	0	0	0	5.48586	0	0	0	0	0	0	0	0	0	0	0	0	0	0	0
718	OXA-912	OXA beta-lactamase; OXA-12-like beta-lactamase	penam	antibiotic inactivation	0	0	0	0	0	0	0	0	0	0	0	0	0	0	0	0	0	0	0	0	0	0	0	0	0	0	0	0	0	14.629	0	0	0	0	0	0	0	0	0	0	0	0	0	0	0
719	AAC(6')-Ic	AAC(6')	aminoglycoside antibiotic	antibiotic inactivation	0	0	0	0	0	0	0	0	0	0	0	0	0	0	0	0	0	0	0	0	0	0	0	0	0	0	0	0	0	0	1.75563	0	0	0	0	0	0	0	0	0	0	0	0	0	0
720	MCR-3.1	MCR phosphoethanolamine transferase	peptide antibiotic	antibiotic target alteration	0	0	0	0	0	0	0	0	0	0	0	0	0	0	0	0	0	0	0	0	0	0	0	0	0	0	0	0	0	0	1.75563	0	0	0	0	0	0	0	0	0	0	0	0	0	0
721	OCH-2	OCH beta-lactamase	monobactam; cephalosporin; cephamycin; penam; penem	antibiotic inactivation	0	0	0	0	0	0	0	0	0	0	0	0	0	0	0	0	0	0	0	0	0	0	0	0	0	0	0	0	0	0	1.17042	0	0	0	0	0	0	0	0	0	0	0	0	0	0
722	OCH-4	OCH beta-lactamase	monobactam; cephalosporin; cephamycin; penam; penem	antibiotic inactivation	0	0	0	0	0	0	0	0	0	0	0	0	0	0	0	0	0	0	0	0	0	0	0	0	0	0	0	0	0	0	1.17042	0	0	0	0	0	0	0	0	0	0	0	0	0	0
723	OXA-240	OXA beta-lactamase; OXA-10-like beta-lactamase	cephalosporin; penam	antibiotic inactivation	0	0	0	0	0	0	0	0	0	0	0	0	0	0	0	0	0	0	0	0	0	0	0	0	0	0	0	0	0	0	2.34083	0	0	0	0	0	0	0	0	0	0	0	0	0	0
724	QnrD1	quinolone resistance protein (qnr)	fluoroquinolone antibiotic	antibiotic target protection	0	0	0	0	0	0	0	0	0	0	0	0	0	0	0	0	0	0	0	0	0	0	0	0	0	0	0	0	0	0	2.34083	0	0	0	0	0	0	0	0	0	0	0	0	0	9.46351
725	TEM-129	TEM beta-lactamase	monobactam; cephalosporin; penam; penem	antibiotic inactivation	0	0	0	0	0	0	0	0	0	0	0	0	0	0	0	0	0	0	0	0	0	0	0	0	0	0	0	0	0	0	1.75563	0	0	0	0	4.56505	0	0	0	0	0	0	0	0	0
726	TEM-184	TEM beta-lactamase	monobactam; cephalosporin; penam; penem	antibiotic inactivation	0	0	0	0	0	0	0	0	0	0	0	0	0	0	0	0	0	0	0	0	0	0	0	0	0	0	0	0	0	0	1.17042	0	0	0	0	0	0	0	0	0	0	0	0	0	0
727	mef(E)	major facilitator superfamily (MFS) antibiotic efflux pump	macrolide antibiotic	antibiotic efflux	0	0	0	0	0	0	0	0	0	0	0	0	0	0	0	0	0	0	0	0	0	0	0	0	0	0	0	0	0	0	1.17042	0	0	0	0	0	0	0	0	0	0	0	0	0	0
728	CfxA	CfxA beta-lactamase	cephamycin; oxacephem	antibiotic inactivation	0	0	0	0	0	0	0	0	0	0	0	0	0	0	0	0	0	0	0	0	0	0	0	0	0	0	0	0	0	0	0	0	96.1307	0	0	0	0	0	0	0	0	0	0	0	0
729	AAC(6')-31	AAC(6')	aminoglycoside antibiotic	antibiotic inactivation	0	0	0	0	0	0	0	0	0	0	0	0	0	0	0	0	0	0	0	0	0	0	0	0	0	0	0	0	0	0	0	0	0	0	12.4343	0	0	0	0	0	0	0	0	0	0
730	aadA6/aadA10	ANT(3'')	aminoglycoside antibiotic	antibiotic inactivation	0	0	0	0	0	0	0	0	0	0	0	0	0	0	0	0	0	0	0	0	0	0	0	0	0	0	0	0	0	0	0	0	0	0	24.8685	0	0	0	0	0	0	0	0	0	0
731	TEM-19	TEM beta-lactamase	monobactam; cephalosporin; penam; penem	antibiotic inactivation	0	0	0	0	0	0	0	0	0	0	0	0	0	0	0	0	0	0	0	0	0	0	0	0	0	0	0	0	0	0	0	0	0	0	0	1.52168	0	0	0	0	0	0	0	0	0
732	OCH-5	OCH beta-lactamase	monobactam; cephalosporin; cephamycin; penam; penem	antibiotic inactivation	0	0	0	0	0	0	0	0	0	0	0	0	0	0	0	0	0	0	0	0	0	0	0	0	0	0	0	0	0	0	0	0	0	0	0	0	0.912588	0	0	0	0	0	0	0	0
733	OKP-A-11	OKP beta-lactamase	cephalosporin; penam	antibiotic inactivation	0	0	0	0	0	0	0	0	0	0	0	0	0	0	0	0	0	0	0	0	0	0	0	0	0	0	0	0	0	0	0	0	0	0	0	0	0.912588	0	0	0	0	0	0	0	0
734	OXA-573	OXA beta-lactamase; OXA-60-like beta-lactamase	carbapenem; penam	antibiotic inactivation	0	0	0	0	0	0	0	0	0	0	0	0	0	0	0	0	0	0	0	0	0	0	0	0	0	0	0	0	0	0	0	0	0	0	0	0	4.56294	0	0	0	0	0	0	0	0
735	APH(2'')-IIa	APH(2'')	aminoglycoside antibiotic	antibiotic inactivation	0	0	0	0	0	0	0	0	0	0	0	0	0	0	0	0	0	0	0	0	0	0	0	0	0	0	0	0	0	0	0	0	0	0	0	0	0	14.9874	0	0	0	0	0	0	0
736	APH(3')-IIa	APH(3')	aminoglycoside antibiotic	antibiotic inactivation	0	0	0	0	0	0	0	0	0	0	0	0	0	0	0	0	0	0	0	0	0	0	0	0	0	0	0	0	0	0	0	0	0	0	0	0	0	7.49372	0	0	0	0	0	0	0
737	IMI-5	IMI beta-lactamase	carbapenem	antibiotic inactivation	0	0	0	0	0	0	0	0	0	0	0	0	0	0	0	0	0	0	0	0	0	0	0	0	0	0	0	0	0	0	0	0	0	0	0	0	0	3.74686	0	0	0	0	0	0	0
738	OXA-3	OXA beta-lactamase; OXA-2-like beta-lactamase	cephalosporin; penam	antibiotic inactivation	0	0	0	0	0	0	0	0	0	0	0	0	0	0	0	0	0	0	0	0	0	0	0	0	0	0	0	0	0	0	0	0	0	0	0	0	0	7.49372	0	0	0	0	0	0	0
739	Vibrio cholerae varG	Subclass B1 Vibrio cholerae varG beta-lactamase	carbapenem	antibiotic inactivation	0	0	0	0	0	0	0	0	0	0	0	0	0	0	0	0	0	0	0	0	0	0	0	0	0	0	0	0	0	0	0	0	0	0	0	0	0	93.6716	0	0	0	0	0	0	0
740	CTX-M-194	CTX-M beta-lactamase	cephalosporin	antibiotic inactivation	0	0	0	0	0	0	0	0	0	0	0	0	0	0	0	0	0	0	0	0	0	0	0	0	0	0	0	0	0	0	0	0	0	0	0	0	0	0	1.70943	0.800911	0	0	0	0	0
741	NDM-28	NDM beta-lactamase	carbapenem; cephalosporin; cephamycin; penam	antibiotic inactivation	0	0	0	0	0	0	0	0	0	0	0	0	0	0	0	0	0	0	0	0	0	0	0	0	0	0	0	0	0	0	0	0	0	0	0	0	0	0	1.13962	0	0	0	0	0	0
742	NDM-5	NDM beta-lactamase	carbapenem; cephalosporin; cephamycin; penam	antibiotic inactivation	0	0	0	0	0	0	0	0	0	0	0	0	0	0	0	0	0	0	0	0	0	0	0	0	0	0	0	0	0	0	0	0	0	0	0	0	0	0	1.42453	1.60182	0	0	0	0	0
743	OXA-547	OXA beta-lactamase; OXA-48-like beta-lactamase	carbapenem; penam	antibiotic inactivation	0	0	0	0	0	0	0	0	0	0	0	0	0	0	0	0	0	0	0	0	0	0	0	0	0	0	0	0	0	0	0	0	0	0	0	0	0	0	0.56981	0.533941	0	0	0	0	0
744	OXA-833	OXA beta-lactamase; OXA-48-like beta-lactamase	carbapenem; penam	antibiotic inactivation	0	0	0	0	0	0	0	0	0	0	0	0	0	0	0	0	0	0	0	0	0	0	0	0	0	0	0	0	0	0	0	0	0	0	0	0	0	0	0.854715	4.5385	0	0	0	0	0
745	OXA-920	OXA beta-lactamase; OXA-48-like beta-lactamase	carbapenem; penam	antibiotic inactivation	0	0	0	0	0	0	0	0	0	0	0	0	0	0	0	0	0	0	0	0	0	0	0	0	0	0	0	0	0	0	0	0	0	0	0	0	0	0	0.56981	0.533941	0	0	0	0	0
746	PDC-1	PDC beta-lactamase	monobactam; carbapenem; cephalosporin	antibiotic inactivation	0	0	0	0	0	0	0	0	0	0	0	0	0	0	0	0	0	0	0	0	0	0	0	0	0	0	0	0	0	0	0	0	0	0	0	0	0	0	10.8264	0	0	0	0	0	0
747	SHV-121	SHV beta-lactamase	cephalosporin; penam	antibiotic inactivation	0	0	0	0	0	0	0	0	0	0	0	0	0	0	0	0	0	0	0	0	0	0	0	0	0	0	0	0	0	0	0	0	0	0	0	0	0	0	1.13962	0	0	0	0	0	0
748	TEM-109	TEM beta-lactamase	monobactam; cephalosporin; penam; penem	antibiotic inactivation	0	0	0	0	0	0	0	0	0	0	0	0	0	0	0	0	0	0	0	0	0	0	0	0	0	0	0	0	0	0	0	0	0	0	0	0	0	0	0.56981	0	0	0	0	0	0
749	dfrA21	trimethoprim resistant dihydrofolate reductase dfr	diaminopyrimidine antibiotic	antibiotic target replacement	0	0	0	0	0	0	0	0	0	0	0	0	0	0	0	0	0	0	0	0	0	0	0	0	0	0	0	0	0	0	0	0	0	0	0	0	0	0	0.56981	0	0	0	0	0	0
750	efrA	ATP-binding cassette (ABC) antibiotic efflux pump	macrolide antibiotic; fluoroquinolone antibiotic; rifamycin antibiotic	antibiotic efflux	0	0	0	0	0	0	0	0	0	0	0	0	0	0	0	0	0	0	0	0	0	0	0	0	0	0	0	0	0	0	0	0	0	0	0	0	0	0	0.56981	0	0	0	0	0	0
751	poxtA	Miscellaneous ABC-F subfamily ATP-binding cassette ribosomal protection proteins	tetracycline antibiotic; oxazolidinone antibiotic; phenicol antibiotic	antibiotic target protection	0	0	0	0	0	0	0	0	0	0	0	0	0	0	0	0	0	0	0	0	0	0	0	0	0	0	0	0	0	0	0	0	0	0	0	0	0	0	2.84905	0.533941	0	0	0	0	0
752	vanX gene in vanA cluster	vanX; glycopeptide resistance gene cluster	glycopeptide antibiotic	antibiotic target alteration	0	0	0	0	0	0	0	0	0	0	0	0	0	0	0	0	0	0	0	0	0	0	0	0	0	0	0	0	0	0	0	0	0	0	0	0	0	0	0.56981	10.4118	0	0	0	0	0
753	vanY gene in vanA cluster	vanY; glycopeptide resistance gene cluster	glycopeptide antibiotic	antibiotic target alteration	0	0	0	0	0	0	0	0	0	0	0	0	0	0	0	0	0	0	0	0	0	0	0	0	0	0	0	0	0	0	0	0	0	0	0	0	0	0	0.284905	1.06788	0	0	0	7.60673	0
754	AAC(3)-Id	AAC(3)	aminoglycoside antibiotic	antibiotic inactivation	0	0	0	0	0	0	0	0	0	0	0	0	0	0	0	0	0	0	0	0	0	0	0	0	0	0	0	0	0	0	0	0	0	0	0	0	0	0	0	0.533941	0	0	0	0	0
755	AAC(6')-Ian	AAC(6')	aminoglycoside antibiotic	antibiotic inactivation	0	0	0	0	0	0	0	0	0	0	0	0	0	0	0	0	0	0	0	0	0	0	0	0	0	0	0	0	0	0	0	0	0	0	0	0	0	0	0	0.533941	0	0	0	0	0
756	AAC(6')-Ib	AAC(6')	aminoglycoside antibiotic	antibiotic inactivation	0	0	0	0	0	0	0	0	0	0	0	0	0	0	0	0	0	0	0	0	0	0	0	0	0	0	0	0	0	0	0	0	0	0	0	0	0	0	0	0.533941	0	0	0	0	0
757	AAC(6')-Ib'	AAC(6')	aminoglycoside antibiotic	antibiotic inactivation	0	0	0	0	0	0	0	0	0	0	0	0	0	0	0	0	0	0	0	0	0	0	0	0	0	0	0	0	0	0	0	0	0	0	0	0	0	0	0	0.533941	0	0	0	0	0
758	AAC(6')-Ip	AAC(6')	aminoglycoside antibiotic	antibiotic inactivation	0	0	0	0	0	0	0	0	0	0	0	0	0	0	0	0	0	0	0	0	0	0	0	0	0	0	0	0	0	0	0	0	0	0	0	0	0	0	0	0.533941	0	0	0	0	0
759	ACT-28	ACT beta-lactamase	carbapenem; cephalosporin; cephamycin; penam	antibiotic inactivation	0	0	0	0	0	0	0	0	0	0	0	0	0	0	0	0	0	0	0	0	0	0	0	0	0	0	0	0	0	0	0	0	0	0	0	0	0	0	0	0.533941	0	0	0	0	0
760	ADC-185	ADC beta-lactamases pending classification for carbapenemase activity	cephalosporin	antibiotic inactivation	0	0	0	0	0	0	0	0	0	0	0	0	0	0	0	0	0	0	0	0	0	0	0	0	0	0	0	0	0	0	0	0	0	0	0	0	0	0	0	1.06788	0	0	0	0	0
761	ADC-199	ADC beta-lactamases pending classification for carbapenemase activity	cephalosporin	antibiotic inactivation	0	0	0	0	0	0	0	0	0	0	0	0	0	0	0	0	0	0	0	0	0	0	0	0	0	0	0	0	0	0	0	0	0	0	0	0	0	0	0	2.40273	0	0	0	0	0
762	ADC-25	ADC beta-lactamase without carbapenemase activity	cephalosporin	antibiotic inactivation	0	0	0	0	0	0	0	0	0	0	0	0	0	0	0	0	0	0	0	0	0	0	0	0	0	0	0	0	0	0	0	0	0	0	0	0	0	0	0	4.00455	0	0	0	0	0
763	ADC-80	ADC beta-lactamase without carbapenemase activity	cephalosporin	antibiotic inactivation	0	0	0	0	0	0	0	0	0	0	0	0	0	0	0	0	0	0	0	0	0	0	0	0	0	0	0	0	0	0	0	0	0	0	0	0	0	0	0	8.81002	0	0	0	0	0
764	ANT(3'')-II-AAC(6')-IId bifunctional protein	aminoglycoside bifunctional resistance protein	aminoglycoside antibiotic	antibiotic inactivation	0	0	0	0	0	0	0	0	0	0	0	0	0	0	0	0	0	0	0	0	0	0	0	0	0	0	0	0	0	0	0	0	0	0	0	0	0	0	0	0.533941	0	0	0	0	0
765	CTX-M-127	CTX-M beta-lactamase	cephalosporin	antibiotic inactivation	0	0	0	0	0	0	0	0	0	0	0	0	0	0	0	0	0	0	0	0	0	0	0	0	0	0	0	0	0	0	0	0	0	0	0	0	0	0	0	0.533941	0	0	0	0	0
766	CTX-M-156	CTX-M beta-lactamase	cephalosporin	antibiotic inactivation	0	0	0	0	0	0	0	0	0	0	0	0	0	0	0	0	0	0	0	0	0	0	0	0	0	0	0	0	0	0	0	0	0	0	0	0	0	0	0	0.26697	0	0	0	0	0
767	CTX-M-193	CTX-M beta-lactamase	cephalosporin	antibiotic inactivation	0	0	0	0	0	0	0	0	0	0	0	0	0	0	0	0	0	0	0	0	0	0	0	0	0	0	0	0	0	0	0	0	0	0	0	0	0	0	0	0.533941	0	0	0	0	0
768	CTX-M-230	CTX-M beta-lactamase	cephalosporin	antibiotic inactivation	0	0	0	0	0	0	0	0	0	0	0	0	0	0	0	0	0	0	0	0	0	0	0	0	0	0	0	0	0	0	0	0	0	0	0	0	0	0	0	1.06788	0	0	0	0	0
769	CTX-M-42	CTX-M beta-lactamase	cephalosporin	antibiotic inactivation	0	0	0	0	0	0	0	0	0	0	0	0	0	0	0	0	0	0	0	0	0	0	0	0	0	0	0	0	0	0	0	0	0	0	0	0	0	0	0	0.533941	0	0	0	0	0
770	GES-9	GES beta-lactamase	carbapenem; cephalosporin; penam	antibiotic inactivation	0	0	0	0	0	0	0	0	0	0	0	0	0	0	0	0	0	0	0	0	0	0	0	0	0	0	0	0	0	0	0	0	0	0	0	0	0	0	0	10.1449	0	0	0	0	0
771	NDM-10	NDM beta-lactamase	carbapenem; cephalosporin; cephamycin; penam	antibiotic inactivation	0	0	0	0	0	0	0	0	0	0	0	0	0	0	0	0	0	0	0	0	0	0	0	0	0	0	0	0	0	0	0	0	0	0	0	0	0	0	0	0.533941	0	0	0	0	0
772	NDM-33	NDM beta-lactamase	fluoroquinolone antibiotic; carbapenem; cephalosporin; cephamycin; penam	antibiotic inactivation	0	0	0	0	0	0	0	0	0	0	0	0	0	0	0	0	0	0	0	0	0	0	0	0	0	0	0	0	0	0	0	0	0	0	0	0	0	0	0	1.06788	0	0	0	0	0
773	NDM-4	NDM beta-lactamase	carbapenem; cephalosporin; cephamycin; penam; penem	antibiotic inactivation	0	0	0	0	0	0	0	0	0	0	0	0	0	0	0	0	0	0	0	0	0	0	0	0	0	0	0	0	0	0	0	0	0	0	0	0	0	0	0	2.13576	0	0	0	0	0
774	OXA-484	OXA beta-lactamase; OXA-48-like beta-lactamase	carbapenem; penam	antibiotic inactivation	0	0	0	0	0	0	0	0	0	0	0	0	0	0	0	0	0	0	0	0	0	0	0	0	0	0	0	0	0	0	0	0	0	0	0	0	0	0	0	0.26697	0	0	0	0	0
775	OXA-514	OXA beta-lactamase; OXA-48-like beta-lactamase	carbapenem; penam	antibiotic inactivation	0	0	0	0	0	0	0	0	0	0	0	0	0	0	0	0	0	0	0	0	0	0	0	0	0	0	0	0	0	0	0	0	0	0	0	0	0	0	0	0.26697	0	0	0	0	0
776	OXA-76	OXA beta-lactamase; OXA-51-like beta-lactamase	carbapenem; penam	antibiotic inactivation	0	0	0	0	0	0	0	0	0	0	0	0	0	0	0	0	0	0	0	0	0	0	0	0	0	0	0	0	0	0	0	0	0	0	0	0	0	0	0	2.40273	0	0	0	0	0
777	OXA-924	OXA beta-lactamase; OXA-48-like beta-lactamase	carbapenem; penam	antibiotic inactivation	0	0	0	0	0	0	0	0	0	0	0	0	0	0	0	0	0	0	0	0	0	0	0	0	0	0	0	0	0	0	0	0	0	0	0	0	0	0	0	0.533941	0	0	0	0	0
778	PER-7	PER beta-lactamase	monobactam; carbapenem; cephalosporin; penam; penem	antibiotic inactivation	0	0	0	0	0	0	0	0	0	0	0	0	0	0	0	0	0	0	0	0	0	0	0	0	0	0	0	0	0	0	0	0	0	0	0	0	0	0	0	7.47517	0	0	0	0	0
779	QnrB46	quinolone resistance protein (qnr)	fluoroquinolone antibiotic	antibiotic target protection	0	0	0	0	0	0	0	0	0	0	0	0	0	0	0	0	0	0	0	0	0	0	0	0	0	0	0	0	0	0	0	0	0	0	0	0	0	0	0	1.60182	0	0	0	0	0
780	SME-2	SME beta-lactamase	carbapenem	antibiotic inactivation	0	0	0	0	0	0	0	0	0	0	0	0	0	0	0	0	0	0	0	0	0	0	0	0	0	0	0	0	0	0	0	0	0	0	0	0	0	0	0	0.533941	0	0	0	0	0
781	aadA9	ANT(3'')	aminoglycoside antibiotic	antibiotic inactivation	0	0	0	0	0	0	0	0	0	0	0	0	0	0	0	0	0	0	0	0	0	0	0	0	0	0	0	0	0	0	0	0	0	0	0	0	0	0	0	0.800911	0	0	0	0	0
782	dfrA13	trimethoprim resistant dihydrofolate reductase dfr	diaminopyrimidine antibiotic	antibiotic target replacement	0	0	0	0	0	0	0	0	0	0	0	0	0	0	0	0	0	0	0	0	0	0	0	0	0	0	0	0	0	0	0	0	0	0	0	0	0	0	0	0.26697	0	0	0	0	0
783	dfrA5	trimethoprim resistant dihydrofolate reductase dfr	diaminopyrimidine antibiotic	antibiotic target replacement	0	0	0	0	0	0	0	0	0	0	0	0	0	0	0	0	0	0	0	0	0	0	0	0	0	0	0	0	0	0	0	0	0	0	0	0	0	0	0	1.86879	0	0	0	0	0
784	mecB	methicillin resistant PBP2	penam	antibiotic target replacement	0	0	0	0	0	0	0	0	0	0	0	0	0	0	0	0	0	0	0	0	0	0	0	0	0	0	0	0	0	0	0	0	0	0	0	0	0	0	0	1.33485	0	0	0	0	0
785	rmtD	16S rRNA methyltransferase (G1405)	aminoglycoside antibiotic	antibiotic target alteration	0	0	0	0	0	0	0	0	0	0	0	0	0	0	0	0	0	0	0	0	0	0	0	0	0	0	0	0	0	0	0	0	0	0	0	0	0	0	0	0.800911	0	0	0	0	0
786	tet(38)	major facilitator superfamily (MFS) antibiotic efflux pump	tetracycline antibiotic	antibiotic efflux	0	0	0	0	0	0	0	0	0	0	0	0	0	0	0	0	0	0	0	0	0	0	0	0	0	0	0	0	0	0	0	0	0	0	0	0	0	0	0	0.533941	0	0	0	0	0
787	vanC	glycopeptide resistance gene cluster; Van ligase	glycopeptide antibiotic	antibiotic target alteration	0	0	0	0	0	0	0	0	0	0	0	0	0	0	0	0	0	0	0	0	0	0	0	0	0	0	0	0	0	0	0	0	0	0	0	0	0	0	0	0.533941	0	0	0	0	0
788	vanR gene in vanC cluster	glycopeptide resistance gene cluster; vanR	glycopeptide antibiotic	antibiotic target alteration	0	0	0	0	0	0	0	0	0	0	0	0	0	0	0	0	0	0	0	0	0	0	0	0	0	0	0	0	0	0	0	0	0	0	0	0	0	0	0	1.06788	0	0	0	0	0
789	vanS gene in vanC cluster	vanS; glycopeptide resistance gene cluster	glycopeptide antibiotic	antibiotic target alteration	0	0	0	0	0	0	0	0	0	0	0	0	0	0	0	0	0	0	0	0	0	0	0	0	0	0	0	0	0	0	0	0	0	0	0	0	0	0	0	0.533941	0	0	0	0	0
790	vanT gene in vanC cluster	glycopeptide resistance gene cluster; vanT	glycopeptide antibiotic	antibiotic target alteration	0	0	0	0	0	0	0	0	0	0	0	0	0	0	0	0	0	0	0	0	0	0	0	0	0	0	0	0	0	0	0	0	0	0	0	0	0	0	0	1.33485	0	0	0	0	0
791	vanXY gene in vanC cluster	glycopeptide resistance gene cluster; vanXY	glycopeptide antibiotic	antibiotic target alteration	0	0	0	0	0	0	0	0	0	0	0	0	0	0	0	0	0	0	0	0	0	0	0	0	0	0	0	0	0	0	0	0	0	0	0	0	0	0	0	0.800911	0	0	0	0	0
792	vanZ gene in vanA cluster	vanZ; glycopeptide resistance gene cluster	glycopeptide antibiotic	antibiotic target alteration	0	0	0	0	0	0	0	0	0	0	0	0	0	0	0	0	0	0	0	0	0	0	0	0	0	0	0	0	0	0	0	0	0	0	0	0	0	0	0	0.800911	0	0	0	0	0
793	tet(X4)	tetracycline inactivation enzyme	glycylcycline; tetracycline antibiotic	antibiotic inactivation	0	0	0	0	0	0	0	0	0	0	0	0	0	0	0	0	0	0	0	0	0	0	0	0	0	0	0	0	0	0	0	0	0	0	0	0	0	0	0	0	6.23484	0	0	0	0
794	CGB-1	CGB beta-lactamase	carbapenem; cephalosporin; penam	antibiotic inactivation	0	0	0	0	0	0	0	0	0	0	0	0	0	0	0	0	0	0	0	0	0	0	0	0	0	0	0	0	0	0	0	0	0	0	0	0	0	0	0	0	0	3.37703	0	0	0
795	Erm(39)	Erm 23S ribosomal RNA methyltransferase	macrolide antibiotic; lincosamide antibiotic; streptogramin antibiotic; streptogramin A antibiotic; streptogramin B antibiotic	antibiotic target alteration	0	0	0	0	0	0	0	0	0	0	0	0	0	0	0	0	0	0	0	0	0	0	0	0	0	0	0	0	0	0	0	0	0	0	0	0	0	0	0	0	0	6.75406	0	0	0
796	Erm(44)v	Erm 23S ribosomal RNA methyltransferase	macrolide antibiotic; lincosamide antibiotic; streptogramin antibiotic	antibiotic target alteration	0	0	0	0	0	0	0	0	0	0	0	0	0	0	0	0	0	0	0	0	0	0	0	0	0	0	0	0	0	0	0	0	0	0	0	0	0	0	0	0	0	20.2622	0	0	0
797	OXA-366	OXA beta-lactamase; OXA-23-like beta-lactamase	carbapenem; penam	antibiotic inactivation	0	0	0	0	0	0	0	0	0	0	0	0	0	0	0	0	0	0	0	0	0	0	0	0	0	0	0	0	0	0	0	0	0	0	0	0	0	0	0	0	0	6.75406	0	0	0
798	ErmQ	Erm 23S ribosomal RNA methyltransferase	macrolide antibiotic; lincosamide antibiotic; streptogramin antibiotic; streptogramin A antibiotic; streptogramin B antibiotic	antibiotic target alteration	0	0	0	0	0	0	0	0	0	0	0	0	0	0	0	0	0	0	0	0	0	0	0	0	0	0	0	0	0	0	0	0	0	0	0	0	0	0	0	0	0	0	2.92029	0	0
799	mecI	methicillin resistant PBP2	penam	antibiotic target replacement	0	0	0	0	0	0	0	0	0	0	0	0	0	0	0	0	0	0	0	0	0	0	0	0	0	0	0	0	0	0	0	0	0	0	0	0	0	0	0	0	0	0	2.92029	0	9.46351
800	Staphylococcus aureus FosB	fosfomycin thiol transferase	phosphonic acid antibiotic	antibiotic inactivation	0	0	0	0	0	0	0	0	0	0	0	0	0	0	0	0	0	0	0	0	0	0	0	0	0	0	0	0	0	0	0	0	0	0	0	0	0	0	0	0	0	0	0	30.4269	0
801	Staphylococcus aureus norA	major facilitator superfamily (MFS) antibiotic efflux pump	fluoroquinolone antibiotic	antibiotic efflux	0	0	0	0	0	0	0	0	0	0	0	0	0	0	0	0	0	0	0	0	0	0	0	0	0	0	0	0	0	0	0	0	0	0	0	0	0	0	0	0	0	0	0	7.60673	0
802	FPH-1	FPH beta-lactamase	penam	antibiotic inactivation	0	0	0	0	0	0	0	0	0	0	0	0	0	0	0	0	0	0	0	0	0	0	0	0	0	0	0	0	0	0	0	0	0	0	0	0	0	0	0	0	0	0	0	0	18.927
803	OXA-193	OXA beta-lactamase; OXA-61-like beta-lactamase	penam	antibiotic inactivation	0	0	0	0	0	0	0	0	0	0	0	0	0	0	0	0	0	0	0	0	0	0	0	0	0	0	0	0	0	0	0	0	0	0	0	0	0	0	0	0	0	0	0	0	18.927
804	gadW	resistance-nodulation-cell division (RND) antibiotic efflux pump	macrolide antibiotic; fluoroquinolone antibiotic; penam	antibiotic efflux	0	0	0	0	0	0	0	0	0	0	0	0	0	0	0	0	0	0	0	0	0	0	0	0	0	0	0	0	0	0	0	0	0	0	0	0	0	0	0	0	0	0	0	0	18.927
805	tet(53)	tetracycline inactivation enzyme	tetracycline antibiotic	antibiotic inactivation	0	0	0	0	0	0	0	0	0	0	0	0	0	0	0	0	0	0	0	0	0	0	0	0	0	0	0	0	0	0	0	0	0	0	0	0	0	0	0	0	0	0	0	0	9.46351
806	Bacillus subtilis mprF	defensin resistant mprF	peptide antibiotic	antibiotic target alteration	0	0	0	0	0	0	0	0	0	0	0	0	0	0	0	0	0	0	0	0	0	0	0	0	0	0	0	0	0	0	0	0	0	0	0	0	0	0	0	0	0	0	0	0	0
807	CTX-M-11	CTX-M beta-lactamase	cephalosporin	antibiotic inactivation	0	0	0	0	0	0	0	0	0	0	0	0	0	0	0	0	0	0	0	0	0	0	0	0	0	0	0	0	0	0	0	0	0	0	0	0	0	0	0	0	0	0	0	0	0
808	CARB-57	CARB beta-lactamase	penam	antibiotic inactivation	0	0	0	0	0	0	0	0	0	0	0	0	0	0	0	0	0	0	0	0	0	0	0	0	0	0	0	0	0	0	0	0	0	0	0	0	0	0	0	0	0	0	0	0	0
809	ACT-78	ACT beta-lactamase	carbapenem; cephalosporin; cephamycin; penam	antibiotic inactivation	0	0	0	0	0	0	0	0	0	0	0	0	0	0	0	0	0	0	0	0	0	0	0	0	0	0	0	0	0	0	0	0	0	0	0	0	0	0	0	0	0	0	0	0	0
810	ACT-8	ACT beta-lactamase	carbapenem; cephalosporin; cephamycin; penam	antibiotic inactivation	0	0	0	0	0	0	0	0	0	0	0	0	0	0	0	0	0	0	0	0	0	0	0	0	0	0	0	0	0	0	0	0	0	0	0	0	0	0	0	0	0	0	0	0	0
811	TEM-137	TEM beta-lactamase	monobactam; cephalosporin; penam; penem	antibiotic inactivation	0	0	0	0	0	0	0	0	0	0	0	0	0	0	0	0	0	0	0	0	0	0	0	0	0	0	0	0	0	0	0	0	0	0	0	0	0	0	0	0	0	0	0	0	0
812	AAC(6')-IIa	AAC(6')	aminoglycoside antibiotic	antibiotic inactivation	0	0	0	0	0	0	0	0	0	0	0	0	0	0	0	0	0	0	0	0	0	0	0	0	0	0	0	0	0	0	0	0	0	0	0	0	0	0	0	0	0	0	0	0	0
813	ADC-78	ADC beta-lactamase without carbapenemase activity	cephalosporin	antibiotic inactivation	0	0	0	0	0	0	0	0	0	0	0	0	0	0	0	0	0	0	0	0	0	0	0	0	0	0	0	0	0	0	0	0	0	0	0	0	0	0	0	0	0	0	0	0	0
814	Chryseobacterium meningosepticum BlaB	BlaB beta-lactamase	carbapenem; penam	antibiotic inactivation	0	0	0	0	0	0	0	0	0	0	0	0	0	0	0	0	0	0	0	0	0	0	0	0	0	0	0	0	0	0	0	0	0	0	0	0	0	0	0	0	0	0	0	0	0
815	OXA-164	OXA beta-lactamase; OXA-58-like beta-lactamase	carbapenem; penam	antibiotic inactivation	0	0	0	0	0	0	0	0	0	0	0	0	0	0	0	0	0	0	0	0	0	0	0	0	0	0	0	0	0	0	0	0	0	0	0	0	0	0	0	0	0	0	0	0	0
816	OXA-728	OXA beta-lactamase; OXA-727-like beta-lactamase	penam	antibiotic inactivation	0	0	0	0	0	0	0	0	0	0	0	0	0	0	0	0	0	0	0	0	0	0	0	0	0	0	0	0	0	0	0	0	0	0	0	0	0	0	0	0	0	0	0	0	0
817	TEM-29	TEM beta-lactamase	monobactam; cephalosporin; penam; penem	antibiotic inactivation	0	0	0	0	0	0	0	0	0	0	0	0	0	0	0	0	0	0	0	0	0	0	0	0	0	0	0	0	0	0	0	0	0	0	0	0	0	0	0	0	0	0	0	0	0
818	catII	chloramphenicol acetyltransferase (CAT)	phenicol antibiotic	antibiotic inactivation	0	0	0	0	0	0	0	0	0	0	0	0	0	0	0	0	0	0	0	0	0	0	0	0	0	0	0	0	0	0	0	0	0	0	0	0	0	0	0	0	0	0	0	0	0
819	tet(50)	tetracycline inactivation enzyme	tetracycline antibiotic	antibiotic inactivation	0	0	0	0	0	0	0	0	0	0	0	0	0	0	0	0	0	0	0	0	0	0	0	0	0	0	0	0	0	0	0	0	0	0	0	0	0	0	0	0	0	0	0	0	0
820	OXA-727	OXA beta-lactamase; OXA-727-like beta-lactamase	penam	antibiotic inactivation	0	0	0	0	0	0	0	0	0	0	0	0	0	0	0	0	0	0	0	0	0	0	0	0	0	0	0	0	0	0	0	0	0	0	0	0	0	0	0	0	0	0	0	0	0
821	VHW-1	VHW beta-lactamase	carbapenem; cephalosporin; penam	antibiotic inactivation	0	0	0	0	0	0	0	0	0	0	0	0	0	0	0	0	0	0	0	0	0	0	0	0	0	0	0	0	0	0	0	0	0	0	0	0	0	0	0	0	0	0	0	0	0
822	clbA	Cfr 23S ribosomal RNA methyltransferase	lincosamide antibiotic; streptogramin antibiotic; streptogramin A antibiotic; oxazolidinone antibiotic; phenicol antibiotic; pleuromutilin antibiotic	antibiotic target alteration	0	0	0	0	0	0	0	0	0	0	0	0	0	0	0	0	0	0	0	0	0	0	0	0	0	0	0	0	0	0	0	0	0	0	0	0	0	0	0	0	0	0	0	0	0
823	CfxA6	CfxA beta-lactamase	cephamycin	antibiotic inactivation	0	0	0	0	0	0	0	0	0	0	0	0	0	0	0	0	0	0	0	0	0	0	0	0	0	0	0	0	0	0	0	0	0	0	0	0	0	0	0	0	0	0	0	0	0
824	ErmG	Erm 23S ribosomal RNA methyltransferase	macrolide antibiotic; lincosamide antibiotic; streptogramin antibiotic; streptogramin A antibiotic; streptogramin B antibiotic	antibiotic target alteration	0	0	0	0	0	0	0	0	0	0	0	0	0	0	0	0	0	0	0	0	0	0	0	0	0	0	0	0	0	0	0	0	0	0	0	0	0	0	0	0	0	0	0	0	0
825	OXA-810	OXA beta-lactamase; OXA-23-like beta-lactamase	carbapenem; penam	antibiotic inactivation	0	0	0	0	0	0	0	0	0	0	0	0	0	0	0	0	0	0	0	0	0	0	0	0	0	0	0	0	0	0	0	0	0	0	0	0	0	0	0	0	0	0	0	0	0
826	POM-2	POM beta-lactamase	carbapenem	antibiotic inactivation	0	0	0	0	0	0	0	0	0	0	0	0	0	0	0	0	0	0	0	0	0	0	0	0	0	0	0	0	0	0	0	0	0	0	0	0	0	0	0	0	0	0	0	0	0
827	blt	major facilitator superfamily (MFS) antibiotic efflux pump	fluoroquinolone antibiotic; disinfecting agents and antiseptics	antibiotic efflux	0	0	0	0	0	0	0	0	0	0	0	0	0	0	0	0	0	0	0	0	0	0	0	0	0	0	0	0	0	0	0	0	0	0	0	0	0	0	0	0	0	0	0	0	0
828	DHA-25	DHA beta-lactamase	cephalosporin; cephamycin	antibiotic inactivation	0	0	0	0	0	0	0	0	0	0	0	0	0	0	0	0	0	0	0	0	0	0	0	0	0	0	0	0	0	0	0	0	0	0	0	0	0	0	0	0	0	0	0	0	0
829	OXA-246	OXA beta-lactamase; OXA-10-like beta-lactamase	cephalosporin; penam	antibiotic inactivation	0	0	0	0	0	0	0	0	0	0	0	0	0	0	0	0	0	0	0	0	0	0	0	0	0	0	0	0	0	0	0	0	0	0	0	0	0	0	0	0	0	0	0	0	0
830	OXA-538	OXA beta-lactamase; OXA-48-like beta-lactamase	carbapenem; penam	antibiotic inactivation	0	0	0	0	0	0	0	0	0	0	0	0	0	0	0	0	0	0	0	0	0	0	0	0	0	0	0	0	0	0	0	0	0	0	0	0	0	0	0	0	0	0	0	0	0
831	OXA-836	OXA beta-lactamase; OXA-10-like beta-lactamase	cephalosporin; penam	antibiotic inactivation	0	0	0	0	0	0	0	0	0	0	0	0	0	0	0	0	0	0	0	0	0	0	0	0	0	0	0	0	0	0	0	0	0	0	0	0	0	0	0	0	0	0	0	0	0
832	VIM-62	VIM beta-lactamase	carbapenem; cephalosporin; cephamycin; penam; penem	antibiotic inactivation	0	0	0	0	0	0	0	0	0	0	0	0	0	0	0	0	0	0	0	0	0	0	0	0	0	0	0	0	0	0	0	0	0	0	0	0	0	0	0	0	0	0	0	0	0
833	dfrF	trimethoprim resistant dihydrofolate reductase dfr	diaminopyrimidine antibiotic	antibiotic target replacement	0	0	0	0	0	0	0	0	0	0	0	0	0	0	0	0	0	0	0	0	0	0	0	0	0	0	0	0	0	0	0	0	0	0	0	0	0	0	0	0	0	0	0	0	0
834	CME-2	CME beta-lactamase	penam	antibiotic inactivation	0	0	0	0	0	0	0	0	0	0	0	0	0	0	0	0	0	0	0	0	0	0	0	0	0	0	0	0	0	0	0	0	0	0	0	0	0	0	0	0	0	0	0	0	0
835	salA	sal-type ABC-F protein	lincosamide antibiotic; streptogramin antibiotic; streptogramin A antibiotic; pleuromutilin antibiotic	antibiotic target protection	0	0	0	0	0	0	0	0	0	0	0	0	0	0	0	0	0	0	0	0	0	0	0	0	0	0	0	0	0	0	0	0	0	0	0	0	0	0	0	0	0	0	0	0	0
836	CMY-125	CMY beta-lactamase	cephamycin	antibiotic inactivation	0	0	0	0	0	0	0	0	0	0	0	0	0	0	0	0	0	0	0	0	0	0	0	0	0	0	0	0	0	0	0	0	0	0	0	0	0	0	0	0	0	0	0	0	0
837	CMY-134	CMY beta-lactamase	cephamycin	antibiotic inactivation	0	0	0	0	0	0	0	0	0	0	0	0	0	0	0	0	0	0	0	0	0	0	0	0	0	0	0	0	0	0	0	0	0	0	0	0	0	0	0	0	0	0	0	0	0
838	CMY-136	CMY beta-lactamase	cephalosporin; cephamycin	antibiotic inactivation	0	0	0	0	0	0	0	0	0	0	0	0	0	0	0	0	0	0	0	0	0	0	0	0	0	0	0	0	0	0	0	0	0	0	0	0	0	0	0	0	0	0	0	0	0
839	CMY-14	CMY beta-lactamase	cephamycin	antibiotic inactivation	0	0	0	0	0	0	0	0	0	0	0	0	0	0	0	0	0	0	0	0	0	0	0	0	0	0	0	0	0	0	0	0	0	0	0	0	0	0	0	0	0	0	0	0	0
840	CMY-142	CMY beta-lactamase	cephamycin	antibiotic inactivation	0	0	0	0	0	0	0	0	0	0	0	0	0	0	0	0	0	0	0	0	0	0	0	0	0	0	0	0	0	0	0	0	0	0	0	0	0	0	0	0	0	0	0	0	0
841	CMY-148	CMY beta-lactamase	cephamycin	antibiotic inactivation	0	0	0	0	0	0	0	0	0	0	0	0	0	0	0	0	0	0	0	0	0	0	0	0	0	0	0	0	0	0	0	0	0	0	0	0	0	0	0	0	0	0	0	0	0
842	CMY-150	CMY beta-lactamase	cephamycin	antibiotic inactivation	0	0	0	0	0	0	0	0	0	0	0	0	0	0	0	0	0	0	0	0	0	0	0	0	0	0	0	0	0	0	0	0	0	0	0	0	0	0	0	0	0	0	0	0	0
843	CMY-16	CMY beta-lactamase	cephamycin	antibiotic inactivation	0	0	0	0	0	0	0	0	0	0	0	0	0	0	0	0	0	0	0	0	0	0	0	0	0	0	0	0	0	0	0	0	0	0	0	0	0	0	0	0	0	0	0	0	0
844	CMY-163	CMY beta-lactamase	cephamycin	antibiotic inactivation	0	0	0	0	0	0	0	0	0	0	0	0	0	0	0	0	0	0	0	0	0	0	0	0	0	0	0	0	0	0	0	0	0	0	0	0	0	0	0	0	0	0	0	0	0
845	CMY-166	CMY beta-lactamase	cephamycin	antibiotic inactivation	0	0	0	0	0	0	0	0	0	0	0	0	0	0	0	0	0	0	0	0	0	0	0	0	0	0	0	0	0	0	0	0	0	0	0	0	0	0	0	0	0	0	0	0	0
846	CMY-53	CMY beta-lactamase	cephamycin	antibiotic inactivation	0	0	0	0	0	0	0	0	0	0	0	0	0	0	0	0	0	0	0	0	0	0	0	0	0	0	0	0	0	0	0	0	0	0	0	0	0	0	0	0	0	0	0	0	0
847	CTX-M-124	CTX-M beta-lactamase	cephalosporin	antibiotic inactivation	0	0	0	0	0	0	0	0	0	0	0	0	0	0	0	0	0	0	0	0	0	0	0	0	0	0	0	0	0	0	0	0	0	0	0	0	0	0	0	0	0	0	0	0	0
848	CTX-M-224	CTX-M beta-lactamase	cephalosporin	antibiotic inactivation	0	0	0	0	0	0	0	0	0	0	0	0	0	0	0	0	0	0	0	0	0	0	0	0	0	0	0	0	0	0	0	0	0	0	0	0	0	0	0	0	0	0	0	0	0
849	CrcB	multidrug and toxic compound extrusion (MATE) transporter	aminoglycoside antibiotic	antibiotic efflux	0	0	0	0	0	0	0	0	0	0	0	0	0	0	0	0	0	0	0	0	0	0	0	0	0	0	0	0	0	0	0	0	0	0	0	0	0	0	0	0	0	0	0	0	0
850	DHA-1	DHA beta-lactamase	cephalosporin; cephamycin	antibiotic inactivation	0	0	0	0	0	0	0	0	0	0	0	0	0	0	0	0	0	0	0	0	0	0	0	0	0	0	0	0	0	0	0	0	0	0	0	0	0	0	0	0	0	0	0	0	0
851	EC-14	EC beta-lactamase	cephalosporin	antibiotic inactivation	0	0	0	0	0	0	0	0	0	0	0	0	0	0	0	0	0	0	0	0	0	0	0	0	0	0	0	0	0	0	0	0	0	0	0	0	0	0	0	0	0	0	0	0	0
852	EC-15	EC beta-lactamase	cephalosporin	antibiotic inactivation	0	0	0	0	0	0	0	0	0	0	0	0	0	0	0	0	0	0	0	0	0	0	0	0	0	0	0	0	0	0	0	0	0	0	0	0	0	0	0	0	0	0	0	0	0
853	EC-8	EC beta-lactamase	cephalosporin	antibiotic inactivation	0	0	0	0	0	0	0	0	0	0	0	0	0	0	0	0	0	0	0	0	0	0	0	0	0	0	0	0	0	0	0	0	0	0	0	0	0	0	0	0	0	0	0	0	0
854	LlmA 23S ribosomal RNA methyltransferase	Llm 23S ribosomal RNA methyltransferase	lincosamide antibiotic	antibiotic target alteration	0	0	0	0	0	0	0	0	0	0	0	0	0	0	0	0	0	0	0	0	0	0	0	0	0	0	0	0	0	0	0	0	0	0	0	0	0	0	0	0	0	0	0	0	0
855	NDM-1	NDM beta-lactamase	carbapenem; cephalosporin; cephamycin; penam	antibiotic inactivation	0	0	0	0	0	0	0	0	0	0	0	0	0	0	0	0	0	0	0	0	0	0	0	0	0	0	0	0	0	0	0	0	0	0	0	0	0	0	0	0	0	0	0	0	0
856	NDM-11	NDM beta-lactamase	carbapenem; cephalosporin; cephamycin; penam	antibiotic inactivation	0	0	0	0	0	0	0	0	0	0	0	0	0	0	0	0	0	0	0	0	0	0	0	0	0	0	0	0	0	0	0	0	0	0	0	0	0	0	0	0	0	0	0	0	0
857	NDM-24	NDM beta-lactamase	carbapenem; cephalosporin; cephamycin; penam	antibiotic inactivation	0	0	0	0	0	0	0	0	0	0	0	0	0	0	0	0	0	0	0	0	0	0	0	0	0	0	0	0	0	0	0	0	0	0	0	0	0	0	0	0	0	0	0	0	0
858	NDM-45	NDM beta-lactamase	carbapenem; cephalosporin; cephamycin; penam	antibiotic inactivation	0	0	0	0	0	0	0	0	0	0	0	0	0	0	0	0	0	0	0	0	0	0	0	0	0	0	0	0	0	0	0	0	0	0	0	0	0	0	0	0	0	0	0	0	0
859	NDM-9	NDM beta-lactamase	carbapenem; cephalosporin; cephamycin; penam	antibiotic inactivation	0	0	0	0	0	0	0	0	0	0	0	0	0	0	0	0	0	0	0	0	0	0	0	0	0	0	0	0	0	0	0	0	0	0	0	0	0	0	0	0	0	0	0	0	0
860	PER-13	PER beta-lactamase	monobactam; carbapenem; cephalosporin; penam; penem	antibiotic inactivation	0	0	0	0	0	0	0	0	0	0	0	0	0	0	0	0	0	0	0	0	0	0	0	0	0	0	0	0	0	0	0	0	0	0	0	0	0	0	0	0	0	0	0	0	0
861	QnrB4	quinolone resistance protein (qnr)	fluoroquinolone antibiotic	antibiotic target protection	0	0	0	0	0	0	0	0	0	0	0	0	0	0	0	0	0	0	0	0	0	0	0	0	0	0	0	0	0	0	0	0	0	0	0	0	0	0	0	0	0	0	0	0	0
862	TEM-91	TEM beta-lactamase	monobactam; cephalosporin; penam; penem	antibiotic inactivation	0	0	0	0	0	0	0	0	0	0	0	0	0	0	0	0	0	0	0	0	0	0	0	0	0	0	0	0	0	0	0	0	0	0	0	0	0	0	0	0	0	0	0	0	0
863	WUS-1	WUS beta-lactamase	carbapenem; penam	antibiotic inactivation	0	0	0	0	0	0	0	0	0	0	0	0	0	0	0	0	0	0	0	0	0	0	0	0	0	0	0	0	0	0	0	0	0	0	0	0	0	0	0	0	0	0	0	0	0
864	mepR	multidrug and toxic compound extrusion (MATE) transporter	glycylcycline; tetracycline antibiotic	antibiotic efflux	0	0	0	0	0	0	0	0	0	0	0	0	0	0	0	0	0	0	0	0	0	0	0	0	0	0	0	0	0	0	0	0	0	0	0	0	0	0	0	0	0	0	0	0	0
865	tet(40)	major facilitator superfamily (MFS) antibiotic efflux pump	tetracycline antibiotic	antibiotic efflux	0	0	0	0	0	0	0	0	0	0	0	0	0	0	0	0	0	0	0	0	0	0	0	0	0	0	0	0	0	0	0	0	0	0	0	0	0	0	0	0	0	0	0	0	0
866	vanR gene in vanE cluster	glycopeptide resistance gene cluster; vanR	glycopeptide antibiotic	antibiotic target alteration	0	0	0	0	0	0	0	0	0	0	0	0	0	0	0	0	0	0	0	0	0	0	0	0	0	0	0	0	0	0	0	0	0	0	0	0	0	0	0	0	0	0	0	0	0
867	TEM-67	TEM beta-lactamase	monobactam; cephalosporin; penam; penem	antibiotic inactivation	0	0	0	0	0	0	0	0	0	0	0	0	0	0	0	0	0	0	0	0	0	0	0	0	0	0	0	0	0	0	0	0	0	0	0	0	0	0	0	0	0	0	0	0	0
868	IMP-44	IMP beta-lactamase	carbapenem; cephalosporin; cephamycin; penam; penem	antibiotic inactivation	0	0	0	0	0	0	0	0	0	0	0	0	0	0	0	0	0	0	0	0	0	0	0	0	0	0	0	0	0	0	0	0	0	0	0	0	0	0	0	0	0	0	0	0	0
869	tet(S)	tetracycline-resistant ribosomal protection protein	tetracycline antibiotic	antibiotic target protection	0	0	0	0	0	0	0	0	0	0	0	0	0	0	0	0	0	0	0	0	0	0	0	0	0	0	0	0	0	0	0	0	0	0	0	0	0	0	0	0	0	0	0	0	0
870	vanR gene in vanN cluster	glycopeptide resistance gene cluster; vanR	glycopeptide antibiotic	antibiotic target alteration	0	0	0	0	0	0	0	0	0	0	0	0	0	0	0	0	0	0	0	0	0	0	0	0	0	0	0	0	0	0	0	0	0	0	0	0	0	0	0	0	0	0	0	0	0
871	AAC(3)-Ia	AAC(3)	aminoglycoside antibiotic	antibiotic inactivation	0	0	0	0	0	0	0	0	0	0	0	0	0	0	0	0	0	0	0	0	0	0	0	0	0	0	0	0	0	0	0	0	0	0	0	0	0	0	0	0	0	0	0	0	0
872	CTX-M-167	CTX-M beta-lactamase	cephalosporin	antibiotic inactivation	0	0	0	0	0	0	0	0	0	0	0	0	0	0	0	0	0	0	0	0	0	0	0	0	0	0	0	0	0	0	0	0	0	0	0	0	0	0	0	0	0	0	0	0	0
873	CTX-M-176	CTX-M beta-lactamase	cephalosporin	antibiotic inactivation	0	0	0	0	0	0	0	0	0	0	0	0	0	0	0	0	0	0	0	0	0	0	0	0	0	0	0	0	0	0	0	0	0	0	0	0	0	0	0	0	0	0	0	0	0
874	CTX-M-22	CTX-M beta-lactamase	cephalosporin	antibiotic inactivation	0	0	0	0	0	0	0	0	0	0	0	0	0	0	0	0	0	0	0	0	0	0	0	0	0	0	0	0	0	0	0	0	0	0	0	0	0	0	0	0	0	0	0	0	0
875	DHA-27	DHA beta-lactamase	cephalosporin; cephamycin	antibiotic inactivation	0	0	0	0	0	0	0	0	0	0	0	0	0	0	0	0	0	0	0	0	0	0	0	0	0	0	0	0	0	0	0	0	0	0	0	0	0	0	0	0	0	0	0	0	0
876	DHA-3	DHA beta-lactamase	cephalosporin; cephamycin	antibiotic inactivation	0	0	0	0	0	0	0	0	0	0	0	0	0	0	0	0	0	0	0	0	0	0	0	0	0	0	0	0	0	0	0	0	0	0	0	0	0	0	0	0	0	0	0	0	0
877	DHA-5	DHA beta-lactamase	cephalosporin; cephamycin	antibiotic inactivation	0	0	0	0	0	0	0	0	0	0	0	0	0	0	0	0	0	0	0	0	0	0	0	0	0	0	0	0	0	0	0	0	0	0	0	0	0	0	0	0	0	0	0	0	0
878	IND-17	IND beta-lactamase	carbapenem	antibiotic inactivation	0	0	0	0	0	0	0	0	0	0	0	0	0	0	0	0	0	0	0	0	0	0	0	0	0	0	0	0	0	0	0	0	0	0	0	0	0	0	0	0	0	0	0	0	0
879	NDM-44	NDM beta-lactamase	carbapenem; cephalosporin; cephamycin; penam	antibiotic inactivation	0	0	0	0	0	0	0	0	0	0	0	0	0	0	0	0	0	0	0	0	0	0	0	0	0	0	0	0	0	0	0	0	0	0	0	0	0	0	0	0	0	0	0	0	0
880	OXA-285	OXA beta-lactamase; OXA-134-like beta-lactamase	carbapenem; penam	antibiotic inactivation	0	0	0	0	0	0	0	0	0	0	0	0	0	0	0	0	0	0	0	0	0	0	0	0	0	0	0	0	0	0	0	0	0	0	0	0	0	0	0	0	0	0	0	0	0
881	OXA-519	OXA beta-lactamase; OXA-48-like beta-lactamase	carbapenem; penam	antibiotic inactivation	0	0	0	0	0	0	0	0	0	0	0	0	0	0	0	0	0	0	0	0	0	0	0	0	0	0	0	0	0	0	0	0	0	0	0	0	0	0	0	0	0	0	0	0	0
882	OXA-846	OXA beta-lactamase; OXA-50-like beta-lactamase	penam	antibiotic inactivation	0	0	0	0	0	0	0	0	0	0	0	0	0	0	0	0	0	0	0	0	0	0	0	0	0	0	0	0	0	0	0	0	0	0	0	0	0	0	0	0	0	0	0	0	0
883	OXA-848	OXA beta-lactamase; OXA-50-like beta-lactamase	penam	antibiotic inactivation	0	0	0	0	0	0	0	0	0	0	0	0	0	0	0	0	0	0	0	0	0	0	0	0	0	0	0	0	0	0	0	0	0	0	0	0	0	0	0	0	0	0	0	0	0
884	PDC-348	PDC beta-lactamase	monobactam; carbapenem; cephalosporin	antibiotic inactivation	0	0	0	0	0	0	0	0	0	0	0	0	0	0	0	0	0	0	0	0	0	0	0	0	0	0	0	0	0	0	0	0	0	0	0	0	0	0	0	0	0	0	0	0	0
885	QnrA1	quinolone resistance protein (qnr)	fluoroquinolone antibiotic	antibiotic target protection	0	0	0	0	0	0	0	0	0	0	0	0	0	0	0	0	0	0	0	0	0	0	0	0	0	0	0	0	0	0	0	0	0	0	0	0	0	0	0	0	0	0	0	0	0
886	SHV-31	SHV beta-lactamase	cephalosporin; penam	antibiotic inactivation	0	0	0	0	0	0	0	0	0	0	0	0	0	0	0	0	0	0	0	0	0	0	0	0	0	0	0	0	0	0	0	0	0	0	0	0	0	0	0	0	0	0	0	0	0
887	SHV-64	SHV beta-lactamase	cephalosporin; penam	antibiotic inactivation	0	0	0	0	0	0	0	0	0	0	0	0	0	0	0	0	0	0	0	0	0	0	0	0	0	0	0	0	0	0	0	0	0	0	0	0	0	0	0	0	0	0	0	0	0
888	VEB-24	VEB beta-lactamase	monobactam; cephalosporin	antibiotic inactivation	0	0	0	0	0	0	0	0	0	0	0	0	0	0	0	0	0	0	0	0	0	0	0	0	0	0	0	0	0	0	0	0	0	0	0	0	0	0	0	0	0	0	0	0	0
889	VEB-5	VEB beta-lactamase	monobactam; cephalosporin	antibiotic inactivation	0	0	0	0	0	0	0	0	0	0	0	0	0	0	0	0	0	0	0	0	0	0	0	0	0	0	0	0	0	0	0	0	0	0	0	0	0	0	0	0	0	0	0	0	0
890	VEB-6	VEB beta-lactamase	monobactam; cephalosporin	antibiotic inactivation	0	0	0	0	0	0	0	0	0	0	0	0	0	0	0	0	0	0	0	0	0	0	0	0	0	0	0	0	0	0	0	0	0	0	0	0	0	0	0	0	0	0	0	0	0
891	VIM-9	VIM beta-lactamase	carbapenem; cephalosporin; cephamycin; penam; penem	antibiotic inactivation	0	0	0	0	0	0	0	0	0	0	0	0	0	0	0	0	0	0	0	0	0	0	0	0	0	0	0	0	0	0	0	0	0	0	0	0	0	0	0	0	0	0	0	0	0
892	catA4	chloramphenicol acetyltransferase (CAT)	phenicol antibiotic	antibiotic inactivation	0	0	0	0	0	0	0	0	0	0	0	0	0	0	0	0	0	0	0	0	0	0	0	0	0	0	0	0	0	0	0	0	0	0	0	0	0	0	0	0	0	0	0	0	0
893	mef(F)	major facilitator superfamily (MFS) antibiotic efflux pump	macrolide antibiotic	antibiotic efflux	0	0	0	0	0	0	0	0	0	0	0	0	0	0	0	0	0	0	0	0	0	0	0	0	0	0	0	0	0	0	0	0	0	0	0	0	0	0	0	0	0	0	0	0	0
894	AAC(6')-Ib-cr1	AAC(6'); AAC(6')-Ib-cr	fluoroquinolone antibiotic; aminoglycoside antibiotic	antibiotic inactivation	0	0	0	0	0	0	0	0	0	0	0	0	0	0	0	0	0	0	0	0	0	0	0	0	0	0	0	0	0	0	0	0	0	0	0	0	0	0	0	0	0	0	0	0	0
895	ADC-158	ADC beta-lactamases pending classification for carbapenemase activity	cephalosporin	antibiotic inactivation	0	0	0	0	0	0	0	0	0	0	0	0	0	0	0	0	0	0	0	0	0	0	0	0	0	0	0	0	0	0	0	0	0	0	0	0	0	0	0	0	0	0	0	0	0
896	ADC-165	ADC beta-lactamases pending classification for carbapenemase activity	cephalosporin	antibiotic inactivation	0	0	0	0	0	0	0	0	0	0	0	0	0	0	0	0	0	0	0	0	0	0	0	0	0	0	0	0	0	0	0	0	0	0	0	0	0	0	0	0	0	0	0	0	0
897	ADC-176	ADC beta-lactamases pending classification for carbapenemase activity	cephalosporin	antibiotic inactivation	0	0	0	0	0	0	0	0	0	0	0	0	0	0	0	0	0	0	0	0	0	0	0	0	0	0	0	0	0	0	0	0	0	0	0	0	0	0	0	0	0	0	0	0	0
898	CTX-M-139	CTX-M beta-lactamase	cephalosporin	antibiotic inactivation	0	0	0	0	0	0	0	0	0	0	0	0	0	0	0	0	0	0	0	0	0	0	0	0	0	0	0	0	0	0	0	0	0	0	0	0	0	0	0	0	0	0	0	0	0
899	CTX-M-180	CTX-M beta-lactamase	cephalosporin	antibiotic inactivation	0	0	0	0	0	0	0	0	0	0	0	0	0	0	0	0	0	0	0	0	0	0	0	0	0	0	0	0	0	0	0	0	0	0	0	0	0	0	0	0	0	0	0	0	0
900	CTX-M-183	CTX-M beta-lactamase	cephalosporin	antibiotic inactivation	0	0	0	0	0	0	0	0	0	0	0	0	0	0	0	0	0	0	0	0	0	0	0	0	0	0	0	0	0	0	0	0	0	0	0	0	0	0	0	0	0	0	0	0	0
901	CTX-M-220	CTX-M beta-lactamase	cephalosporin	antibiotic inactivation	0	0	0	0	0	0	0	0	0	0	0	0	0	0	0	0	0	0	0	0	0	0	0	0	0	0	0	0	0	0	0	0	0	0	0	0	0	0	0	0	0	0	0	0	0
902	OXA-104	OXA beta-lactamase; OXA-51-like beta-lactamase	carbapenem; penam	antibiotic inactivation	0	0	0	0	0	0	0	0	0	0	0	0	0	0	0	0	0	0	0	0	0	0	0	0	0	0	0	0	0	0	0	0	0	0	0	0	0	0	0	0	0	0	0	0	0
903	OXA-788	OXA beta-lactamase; OXA-48-like beta-lactamase	carbapenem; penam	antibiotic inactivation	0	0	0	0	0	0	0	0	0	0	0	0	0	0	0	0	0	0	0	0	0	0	0	0	0	0	0	0	0	0	0	0	0	0	0	0	0	0	0	0	0	0	0	0	0
904	OXA-903	OXA beta-lactamase; OXA-50-like beta-lactamase	penam	antibiotic inactivation	0	0	0	0	0	0	0	0	0	0	0	0	0	0	0	0	0	0	0	0	0	0	0	0	0	0	0	0	0	0	0	0	0	0	0	0	0	0	0	0	0	0	0	0	0
905	PER-16	PER beta-lactamase	monobactam; carbapenem; cephalosporin; penam; penem	antibiotic inactivation	0	0	0	0	0	0	0	0	0	0	0	0	0	0	0	0	0	0	0	0	0	0	0	0	0	0	0	0	0	0	0	0	0	0	0	0	0	0	0	0	0	0	0	0	0
906	SHV-1	SHV beta-lactamase	cephalosporin; penam	antibiotic inactivation	0	0	0	0	0	0	0	0	0	0	0	0	0	0	0	0	0	0	0	0	0	0	0	0	0	0	0	0	0	0	0	0	0	0	0	0	0	0	0	0	0	0	0	0	0
907	VIM-48	VIM beta-lactamase	carbapenem; cephalosporin; cephamycin; penam; penem	antibiotic inactivation	0	0	0	0	0	0	0	0	0	0	0	0	0	0	0	0	0	0	0	0	0	0	0	0	0	0	0	0	0	0	0	0	0	0	0	0	0	0	0	0	0	0	0	0	0
908	cfr(D)	Cfr 23S ribosomal RNA methyltransferase	lincosamide antibiotic; streptogramin antibiotic; oxazolidinone antibiotic; glycopeptide antibiotic; phenicol antibiotic	antibiotic target alteration	0	0	0	0	0	0	0	0	0	0	0	0	0	0	0	0	0	0	0	0	0	0	0	0	0	0	0	0	0	0	0	0	0	0	0	0	0	0	0	0	0	0	0	0	0
909	kdpD	kdpDE	aminoglycoside antibiotic	antibiotic efflux	0	0	0	0	0	0	0	0	0	0	0	0	0	0	0	0	0	0	0	0	0	0	0	0	0	0	0	0	0	0	0	0	0	0	0	0	0	0	0	0	0	0	0	0	0
910	lnuB	lincosamide nucleotidyltransferase (LNU)	lincosamide antibiotic	antibiotic inactivation	0	0	0	0	0	0	0	0	0	0	0	0	0	0	0	0	0	0	0	0	0	0	0	0	0	0	0	0	0	0	0	0	0	0	0	0	0	0	0	0	0	0	0	0	0
911	ADC-39	ADC beta-lactamase without carbapenemase activity	cephalosporin	antibiotic inactivation	0	0	0	0	0	0	0	0	0	0	0	0	0	0	0	0	0	0	0	0	0	0	0	0	0	0	0	0	0	0	0	0	0	0	0	0	0	0	0	0	0	0	0	0	0
912	ADC-54	ADC beta-lactamases pending classification for carbapenemase activity	cephalosporin	antibiotic inactivation	0	0	0	0	0	0	0	0	0	0	0	0	0	0	0	0	0	0	0	0	0	0	0	0	0	0	0	0	0	0	0	0	0	0	0	0	0	0	0	0	0	0	0	0	0
913	APH(3')-Ib	APH(3')	aminoglycoside antibiotic	antibiotic inactivation	0	0	0	0	0	0	0	0	0	0	0	0	0	0	0	0	0	0	0	0	0	0	0	0	0	0	0	0	0	0	0	0	0	0	0	0	0	0	0	0	0	0	0	0	0
914	ErmR	Erm 23S ribosomal RNA methyltransferase	macrolide antibiotic; lincosamide antibiotic; streptogramin antibiotic; streptogramin A antibiotic; streptogramin B antibiotic	antibiotic target alteration	0	0	0	0	0	0	0	0	0	0	0	0	0	0	0	0	0	0	0	0	0	0	0	0	0	0	0	0	0	0	0	0	0	0	0	0	0	0	0	0	0	0	0	0	0
915	GES-5	GES beta-lactamase	carbapenem; cephalosporin; penam	antibiotic inactivation	0	0	0	0	0	0	0	0	0	0	0	0	0	0	0	0	0	0	0	0	0	0	0	0	0	0	0	0	0	0	0	0	0	0	0	0	0	0	0	0	0	0	0	0	0
916	OXA-73	OXA beta-lactamase; OXA-23-like beta-lactamase	carbapenem; penam	antibiotic inactivation	0	0	0	0	0	0	0	0	0	0	0	0	0	0	0	0	0	0	0	0	0	0	0	0	0	0	0	0	0	0	0	0	0	0	0	0	0	0	0	0	0	0	0	0	0
917	SHV-11	SHV beta-lactamase	cephalosporin; penam	antibiotic inactivation	0	0	0	0	0	0	0	0	0	0	0	0	0	0	0	0	0	0	0	0	0	0	0	0	0	0	0	0	0	0	0	0	0	0	0	0	0	0	0	0	0	0	0	0	0
918	VIM-81	VIM beta-lactamase	carbapenem; cephalosporin; cephamycin; penam; penem	antibiotic inactivation	0	0	0	0	0	0	0	0	0	0	0	0	0	0	0	0	0	0	0	0	0	0	0	0	0	0	0	0	0	0	0	0	0	0	0	0	0	0	0	0	0	0	0	0	0
919	Streptomyces rimosus otr(A)	tetracycline-resistant ribosomal protection protein	tetracycline antibiotic	antibiotic target protection	0	0	0	0	0	0	0	0	0	0	0	0	0	0	0	0	0	0	0	0	0	0	0	0	0	0	0	0	0	0	0	0	0	0	0	0	0	0	0	0	0	0	0	0	0
920	VIM-59	VIM beta-lactamase	carbapenem; cephalosporin; cephamycin; penam; penem	antibiotic inactivation	0	0	0	0	0	0	0	0	0	0	0	0	0	0	0	0	0	0	0	0	0	0	0	0	0	0	0	0	0	0	0	0	0	0	0	0	0	0	0	0	0	0	0	0	0
921	OXA-659	OXA beta-lactamase; OXA-61-like beta-lactamase	penam	antibiotic inactivation	0	0	0	0	0	0	0	0	0	0	0	0	0	0	0	0	0	0	0	0	0	0	0	0	0	0	0	0	0	0	0	0	0	0	0	0	0	0	0	0	0	0	0	0	0
922	TEM-16	TEM beta-lactamase	monobactam; cephalosporin; penam; penem	antibiotic inactivation	0	0	0	0	0	0	0	0	0	0	0	0	0	0	0	0	0	0	0	0	0	0	0	0	0	0	0	0	0	0	0	0	0	0	0	0	0	0	0	0	0	0	0	0	0
923	CTX-M-166	CTX-M beta-lactamase	cephalosporin	antibiotic inactivation	0	0	0	0	0	0	0	0	0	0	0	0	0	0	0	0	0	0	0	0	0	0	0	0	0	0	0	0	0	0	0	0	0	0	0	0	0	0	0	0	0	0	0	0	0
924	CTX-M-188	CTX-M beta-lactamase	cephalosporin	antibiotic inactivation	0	0	0	0	0	0	0	0	0	0	0	0	0	0	0	0	0	0	0	0	0	0	0	0	0	0	0	0	0	0	0	0	0	0	0	0	0	0	0	0	0	0	0	0	0
925	CTX-M-36	CTX-M beta-lactamase	cephalosporin	antibiotic inactivation	0	0	0	0	0	0	0	0	0	0	0	0	0	0	0	0	0	0	0	0	0	0	0	0	0	0	0	0	0	0	0	0	0	0	0	0	0	0	0	0	0	0	0	0	0
926	PDC-335	PDC beta-lactamase	monobactam; carbapenem; cephalosporin	antibiotic inactivation	0	0	0	0	0	0	0	0	0	0	0	0	0	0	0	0	0	0	0	0	0	0	0	0	0	0	0	0	0	0	0	0	0	0	0	0	0	0	0	0	0	0	0	0	0
927	AAC(3)-Ib/AAC(6')-Ib''	aminoglycoside bifunctional resistance protein	aminoglycoside antibiotic	antibiotic inactivation	0	0	0	0	0	0	0	0	0	0	0	0	0	0	0	0	0	0	0	0	0	0	0	0	0	0	0	0	0	0	0	0	0	0	0	0	0	0	0	0	0	0	0	0	0
928	CMY-6	CMY beta-lactamase	cephamycin	antibiotic inactivation	0	0	0	0	0	0	0	0	0	0	0	0	0	0	0	0	0	0	0	0	0	0	0	0	0	0	0	0	0	0	0	0	0	0	0	0	0	0	0	0	0	0	0	0	0
929	CTX-M-157	CTX-M beta-lactamase	cephalosporin	antibiotic inactivation	0	0	0	0	0	0	0	0	0	0	0	0	0	0	0	0	0	0	0	0	0	0	0	0	0	0	0	0	0	0	0	0	0	0	0	0	0	0	0	0	0	0	0	0	0
930	Erm(O)-lrm	Erm 23S ribosomal RNA methyltransferase	macrolide antibiotic; lincosamide antibiotic; streptogramin antibiotic	antibiotic target alteration	0	0	0	0	0	0	0	0	0	0	0	0	0	0	0	0	0	0	0	0	0	0	0	0	0	0	0	0	0	0	0	0	0	0	0	0	0	0	0	0	0	0	0	0	0
931	ErmA	Erm 23S ribosomal RNA methyltransferase	macrolide antibiotic; lincosamide antibiotic; streptogramin antibiotic; streptogramin A antibiotic; streptogramin B antibiotic	antibiotic target alteration	0	0	0	0	0	0	0	0	0	0	0	0	0	0	0	0	0	0	0	0	0	0	0	0	0	0	0	0	0	0	0	0	0	0	0	0	0	0	0	0	0	0	0	0	0
932	GRD33-1	GRD33 beta-lactamase	carbapenem	antibiotic inactivation	0	0	0	0	0	0	0	0	0	0	0	0	0	0	0	0	0	0	0	0	0	0	0	0	0	0	0	0	0	0	0	0	0	0	0	0	0	0	0	0	0	0	0	0	0
933	MCR-3.10	MCR phosphoethanolamine transferase	peptide antibiotic	antibiotic target alteration	0	0	0	0	0	0	0	0	0	0	0	0	0	0	0	0	0	0	0	0	0	0	0	0	0	0	0	0	0	0	0	0	0	0	0	0	0	0	0	0	0	0	0	0	0
934	OXA-14	OXA beta-lactamase; OXA-10-like beta-lactamase	cephalosporin; penam	antibiotic inactivation	0	0	0	0	0	0	0	0	0	0	0	0	0	0	0	0	0	0	0	0	0	0	0	0	0	0	0	0	0	0	0	0	0	0	0	0	0	0	0	0	0	0	0	0	0
935	OXA-214	OXA beta-lactamase; OXA-214-like beta-lactamase	carbapenem; penam	antibiotic inactivation	0	0	0	0	0	0	0	0	0	0	0	0	0	0	0	0	0	0	0	0	0	0	0	0	0	0	0	0	0	0	0	0	0	0	0	0	0	0	0	0	0	0	0	0	0
936	OXA-894	OXA beta-lactamase; OXA-48-like beta-lactamase	carbapenem; penam	antibiotic inactivation	0	0	0	0	0	0	0	0	0	0	0	0	0	0	0	0	0	0	0	0	0	0	0	0	0	0	0	0	0	0	0	0	0	0	0	0	0	0	0	0	0	0	0	0	0
937	OXA-914	OXA beta-lactamase; OXA-50-like beta-lactamase	penam	antibiotic inactivation	0	0	0	0	0	0	0	0	0	0	0	0	0	0	0	0	0	0	0	0	0	0	0	0	0	0	0	0	0	0	0	0	0	0	0	0	0	0	0	0	0	0	0	0	0
938	SHV-152	SHV beta-lactamase	cephalosporin; penam	antibiotic inactivation	0	0	0	0	0	0	0	0	0	0	0	0	0	0	0	0	0	0	0	0	0	0	0	0	0	0	0	0	0	0	0	0	0	0	0	0	0	0	0	0	0	0	0	0	0
939	SHV-182	SHV beta-lactamase	cephalosporin; penam	antibiotic inactivation	0	0	0	0	0	0	0	0	0	0	0	0	0	0	0	0	0	0	0	0	0	0	0	0	0	0	0	0	0	0	0	0	0	0	0	0	0	0	0	0	0	0	0	0	0
940	VIM-41	VIM beta-lactamase	carbapenem; cephalosporin; cephamycin; penam; penem	antibiotic inactivation	0	0	0	0	0	0	0	0	0	0	0	0	0	0	0	0	0	0	0	0	0	0	0	0	0	0	0	0	0	0	0	0	0	0	0	0	0	0	0	0	0	0	0	0	0
941	lnuG	lincosamide nucleotidyltransferase (LNU)	lincosamide antibiotic	antibiotic inactivation	0	0	0	0	0	0	0	0	0	0	0	0	0	0	0	0	0	0	0	0	0	0	0	0	0	0	0	0	0	0	0	0	0	0	0	0	0	0	0	0	0	0	0	0	0
942	mef(H)	major facilitator superfamily (MFS) antibiotic efflux pump	macrolide antibiotic	antibiotic efflux	0	0	0	0	0	0	0	0	0	0	0	0	0	0	0	0	0	0	0	0	0	0	0	0	0	0	0	0	0	0	0	0	0	0	0	0	0	0	0	0	0	0	0	0	0
943	tet(44)	tetracycline-resistant ribosomal protection protein	tetracycline antibiotic	antibiotic target protection	0	0	0	0	0	0	0	0	0	0	0	0	0	0	0	0	0	0	0	0	0	0	0	0	0	0	0	0	0	0	0	0	0	0	0	0	0	0	0	0	0	0	0	0	0
944	tet(63)	major facilitator superfamily (MFS) antibiotic efflux pump	tetracycline antibiotic	antibiotic efflux	0	0	0	0	0	0	0	0	0	0	0	0	0	0	0	0	0	0	0	0	0	0	0	0	0	0	0	0	0	0	0	0	0	0	0	0	0	0	0	0	0	0	0	0	0
945	AAC(6')-Ib3	AAC(6')	aminoglycoside antibiotic	antibiotic inactivation	0	0	0	0	0	0	0	0	0	0	0	0	0	0	0	0	0	0	0	0	0	0	0	0	0	0	0	0	0	0	0	0	0	0	0	0	0	0	0	0	0	0	0	0	0
946	OXA-480	OXA beta-lactamase; OXA-51-like beta-lactamase	carbapenem; penam	antibiotic inactivation	0	0	0	0	0	0	0	0	0	0	0	0	0	0	0	0	0	0	0	0	0	0	0	0	0	0	0	0	0	0	0	0	0	0	0	0	0	0	0	0	0	0	0	0	0
947	PER-8	PER beta-lactamase	monobactam; carbapenem; cephalosporin; penam; penem	antibiotic inactivation	0	0	0	0	0	0	0	0	0	0	0	0	0	0	0	0	0	0	0	0	0	0	0	0	0	0	0	0	0	0	0	0	0	0	0	0	0	0	0	0	0	0	0	0	0
948	ADC-105	ADC beta-lactamases pending classification for carbapenemase activity	cephalosporin	antibiotic inactivation	0	0	0	0	0	0	0	0	0	0	0	0	0	0	0	0	0	0	0	0	0	0	0	0	0	0	0	0	0	0	0	0	0	0	0	0	0	0	0	0	0	0	0	0	0
949	CAE-1	CAE beta-lactamase	cephalosporin; penam	antibiotic inactivation	0	0	0	0	0	0	0	0	0	0	0	0	0	0	0	0	0	0	0	0	0	0	0	0	0	0	0	0	0	0	0	0	0	0	0	0	0	0	0	0	0	0	0	0	0
950	CTX-M-144	CTX-M beta-lactamase	cephalosporin	antibiotic inactivation	0	0	0	0	0	0	0	0	0	0	0	0	0	0	0	0	0	0	0	0	0	0	0	0	0	0	0	0	0	0	0	0	0	0	0	0	0	0	0	0	0	0	0	0	0
951	KBL-1	KBL beta-lactamase	penam	antibiotic inactivation	0	0	0	0	0	0	0	0	0	0	0	0	0	0	0	0	0	0	0	0	0	0	0	0	0	0	0	0	0	0	0	0	0	0	0	0	0	0	0	0	0	0	0	0	0
952	ADC-73	ADC beta-lactamase without carbapenemase activity	cephalosporin	antibiotic inactivation	0	0	0	0	0	0	0	0	0	0	0	0	0	0	0	0	0	0	0	0	0	0	0	0	0	0	0	0	0	0	0	0	0	0	0	0	0	0	0	0	0	0	0	0	0
953	CTX-M-108	CTX-M beta-lactamase	cephalosporin	antibiotic inactivation	0	0	0	0	0	0	0	0	0	0	0	0	0	0	0	0	0	0	0	0	0	0	0	0	0	0	0	0	0	0	0	0	0	0	0	0	0	0	0	0	0	0	0	0	0
954	OXA-750	OXA beta-lactamase; OXA-51-like beta-lactamase	carbapenem; penam	antibiotic inactivation	0	0	0	0	0	0	0	0	0	0	0	0	0	0	0	0	0	0	0	0	0	0	0	0	0	0	0	0	0	0	0	0	0	0	0	0	0	0	0	0	0	0	0	0	0
955	mdsC	resistance-nodulation-cell division (RND) antibiotic efflux pump	monobactam; carbapenem; cephalosporin; cephamycin; penam; phenicol antibiotic; penem	antibiotic efflux	0	0	0	0	0	0	0	0	0	0	0	0	0	0	0	0	0	0	0	0	0	0	0	0	0	0	0	0	0	0	0	0	0	0	0	0	0	0	0	0	0	0	0	0	0
956	ADC-201	ADC beta-lactamases pending classification for carbapenemase activity	cephalosporin	antibiotic inactivation	0	0	0	0	0	0	0	0	0	0	0	0	0	0	0	0	0	0	0	0	0	0	0	0	0	0	0	0	0	0	0	0	0	0	0	0	0	0	0	0	0	0	0	0	0
957	EXO-1	EXO beta-lactamase	penam	antibiotic inactivation	0	0	0	0	0	0	0	0	0	0	0	0	0	0	0	0	0	0	0	0	0	0	0	0	0	0	0	0	0	0	0	0	0	0	0	0	0	0	0	0	0	0	0	0	0
958	FosI	fosfomycin thiol transferase	phosphonic acid antibiotic	antibiotic inactivation	0	0	0	0	0	0	0	0	0	0	0	0	0	0	0	0	0	0	0	0	0	0	0	0	0	0	0	0	0	0	0	0	0	0	0	0	0	0	0	0	0	0	0	0	0
959	mreA	major facilitator superfamily (MFS) antibiotic efflux pump	macrolide antibiotic	antibiotic efflux	0	0	0	0	0	0	0	0	0	0	0	0	0	0	0	0	0	0	0	0	0	0	0	0	0	0	0	0	0	0	0	0	0	0	0	0	0	0	0	0	0	0	0	0	0
960	vanL	glycopeptide resistance gene cluster; Van ligase	glycopeptide antibiotic	antibiotic target alteration	0	0	0	0	0	0	0	0	0	0	0	0	0	0	0	0	0	0	0	0	0	0	0	0	0	0	0	0	0	0	0	0	0	0	0	0	0	0	0	0	0	0	0	0	0
961	ANT(9)-Ib	ANT(9)	aminoglycoside antibiotic	antibiotic inactivation	0	0	0	0	0	0	0	0	0	0	0	0	0	0	0	0	0	0	0	0	0	0	0	0	0	0	0	0	0	0	0	0	0	0	0	0	0	0	0	0	0	0	0	0	0
962	CTX-M-169	CTX-M beta-lactamase	cephalosporin	antibiotic inactivation	0	0	0	0	0	0	0	0	0	0	0	0	0	0	0	0	0	0	0	0	0	0	0	0	0	0	0	0	0	0	0	0	0	0	0	0	0	0	0	0	0	0	0	0	0
963	OXA-918	OXA beta-lactamase; OXA-48-like beta-lactamase	carbapenem; penam	antibiotic inactivation	0	0	0	0	0	0	0	0	0	0	0	0	0	0	0	0	0	0	0	0	0	0	0	0	0	0	0	0	0	0	0	0	0	0	0	0	0	0	0	0	0	0	0	0	0
964	SHV-122	SHV beta-lactamase	carbapenem; cephalosporin; penam	antibiotic inactivation	0	0	0	0	0	0	0	0	0	0	0	0	0	0	0	0	0	0	0	0	0	0	0	0	0	0	0	0	0	0	0	0	0	0	0	0	0	0	0	0	0	0	0	0	0
965	SHV-28	SHV beta-lactamase	carbapenem; cephalosporin; penam	antibiotic inactivation	0	0	0	0	0	0	0	0	0	0	0	0	0	0	0	0	0	0	0	0	0	0	0	0	0	0	0	0	0	0	0	0	0	0	0	0	0	0	0	0	0	0	0	0	0
966	SatA	streptothricin acetyltransferase (SAT)	nucleoside antibiotic	antibiotic inactivation	0	0	0	0	0	0	0	0	0	0	0	0	0	0	0	0	0	0	0	0	0	0	0	0	0	0	0	0	0	0	0	0	0	0	0	0	0	0	0	0	0	0	0	0	0
967	vanH gene in vanD cluster	vanH; glycopeptide resistance gene cluster	glycopeptide antibiotic	antibiotic target alteration	0	0	0	0	0	0	0	0	0	0	0	0	0	0	0	0	0	0	0	0	0	0	0	0	0	0	0	0	0	0	0	0	0	0	0	0	0	0	0	0	0	0	0	0	0
968	BlaB-33	BlaB beta-lactamase	carbapenem; penam	antibiotic inactivation	0	0	0	0	0	0	0	0	0	0	0	0	0	0	0	0	0	0	0	0	0	0	0	0	0	0	0	0	0	0	0	0	0	0	0	0	0	0	0	0	0	0	0	0	0
969	FosB	fosfomycin thiol transferase	phosphonic acid antibiotic	antibiotic inactivation	0	0	0	0	0	0	0	0	0	0	0	0	0	0	0	0	0	0	0	0	0	0	0	0	0	0	0	0	0	0	0	0	0	0	0	0	0	0	0	0	0	0	0	0	0
970	KPC-81	KPC beta-lactamase	monobactam; carbapenem; cephalosporin; penam	antibiotic inactivation	0	0	0	0	0	0	0	0	0	0	0	0	0	0	0	0	0	0	0	0	0	0	0	0	0	0	0	0	0	0	0	0	0	0	0	0	0	0	0	0	0	0	0	0	0
971	LnuP	lincosamide nucleotidyltransferase (LNU)	lincosamide antibiotic	antibiotic inactivation	0	0	0	0	0	0	0	0	0	0	0	0	0	0	0	0	0	0	0	0	0	0	0	0	0	0	0	0	0	0	0	0	0	0	0	0	0	0	0	0	0	0	0	0	0
972	carA	Miscellaneous ABC-F subfamily ATP-binding cassette ribosomal protection proteins	macrolide antibiotic	antibiotic target protection	0	0	0	0	0	0	0	0	0	0	0	0	0	0	0	0	0	0	0	0	0	0	0	0	0	0	0	0	0	0	0	0	0	0	0	0	0	0	0	0	0	0	0	0	0
973	ADC-68	ADC beta-lactamase with carbapenemase activity	carbapenem	antibiotic inactivation	0	0	0	0	0	0	0	0	0	0	0	0	0	0	0	0	0	0	0	0	0	0	0	0	0	0	0	0	0	0	0	0	0	0	0	0	0	0	0	0	0	0	0	0	0
974	ADC-76	ADC beta-lactamase without carbapenemase activity	cephalosporin	antibiotic inactivation	0	0	0	0	0	0	0	0	0	0	0	0	0	0	0	0	0	0	0	0	0	0	0	0	0	0	0	0	0	0	0	0	0	0	0	0	0	0	0	0	0	0	0	0	0
975	NDM-18	NDM beta-lactamase	carbapenem; cephalosporin; cephamycin; penam	antibiotic inactivation	0	0	0	0	0	0	0	0	0	0	0	0	0	0	0	0	0	0	0	0	0	0	0	0	0	0	0	0	0	0	0	0	0	0	0	0	0	0	0	0	0	0	0	0	0
976	OXA-105	OXA beta-lactamase	penam	antibiotic inactivation	0	0	0	0	0	0	0	0	0	0	0	0	0	0	0	0	0	0	0	0	0	0	0	0	0	0	0	0	0	0	0	0	0	0	0	0	0	0	0	0	0	0	0	0	0
977	OXA-166	OXA beta-lactamase; OXA-23-like beta-lactamase	carbapenem; penam	antibiotic inactivation	0	0	0	0	0	0	0	0	0	0	0	0	0	0	0	0	0	0	0	0	0	0	0	0	0	0	0	0	0	0	0	0	0	0	0	0	0	0	0	0	0	0	0	0	0
978	OXA-169	OXA beta-lactamase; OXA-23-like beta-lactamase	carbapenem; penam	antibiotic inactivation	0	0	0	0	0	0	0	0	0	0	0	0	0	0	0	0	0	0	0	0	0	0	0	0	0	0	0	0	0	0	0	0	0	0	0	0	0	0	0	0	0	0	0	0	0
979	OXA-82	OXA beta-lactamase; OXA-51-like beta-lactamase	carbapenem; penam	antibiotic inactivation	0	0	0	0	0	0	0	0	0	0	0	0	0	0	0	0	0	0	0	0	0	0	0	0	0	0	0	0	0	0	0	0	0	0	0	0	0	0	0	0	0	0	0	0	0
980	OXA-822	OXA beta-lactamase; OXA-213-like beta-lactamase	carbapenem; penam	antibiotic inactivation	0	0	0	0	0	0	0	0	0	0	0	0	0	0	0	0	0	0	0	0	0	0	0	0	0	0	0	0	0	0	0	0	0	0	0	0	0	0	0	0	0	0	0	0	0
981	PDC-284	PDC beta-lactamase	monobactam; carbapenem; cephalosporin	antibiotic inactivation	0	0	0	0	0	0	0	0	0	0	0	0	0	0	0	0	0	0	0	0	0	0	0	0	0	0	0	0	0	0	0	0	0	0	0	0	0	0	0	0	0	0	0	0	0
982	PDC-286	PDC beta-lactamase	monobactam; carbapenem; cephalosporin	antibiotic inactivation	0	0	0	0	0	0	0	0	0	0	0	0	0	0	0	0	0	0	0	0	0	0	0	0	0	0	0	0	0	0	0	0	0	0	0	0	0	0	0	0	0	0	0	0	0
983	PER-12	PER beta-lactamase	monobactam; carbapenem; cephalosporin; penam; penem	antibiotic inactivation	0	0	0	0	0	0	0	0	0	0	0	0	0	0	0	0	0	0	0	0	0	0	0	0	0	0	0	0	0	0	0	0	0	0	0	0	0	0	0	0	0	0	0	0	0
984	lmrP	major facilitator superfamily (MFS) antibiotic efflux pump	macrolide antibiotic; lincosamide antibiotic; streptogramin antibiotic; streptogramin A antibiotic; tetracycline antibiotic	antibiotic efflux	0	0	0	0	0	0	0	0	0	0	0	0	0	0	0	0	0	0	0	0	0	0	0	0	0	0	0	0	0	0	0	0	0	0	0	0	0	0	0	0	0	0	0	0	0
985	qacB	major facilitator superfamily (MFS) antibiotic efflux pump	fluoroquinolone antibiotic	antibiotic efflux	0	0	0	0	0	0	0	0	0	0	0	0	0	0	0	0	0	0	0	0	0	0	0	0	0	0	0	0	0	0	0	0	0	0	0	0	0	0	0	0	0	0	0	0	0
986	CAU-1	CAU beta-lactamase	carbapenem; penam	antibiotic inactivation	0	0	0	0	0	0	0	0	0	0	0	0	0	0	0	0	0	0	0	0	0	0	0	0	0	0	0	0	0	0	0	0	0	0	0	0	0	0	0	0	0	0	0	0	0
987	PER-6	PER beta-lactamase	monobactam; carbapenem; cephalosporin; penam; penem	antibiotic inactivation	0	0	0	0	0	0	0	0	0	0	0	0	0	0	0	0	0	0	0	0	0	0	0	0	0	0	0	0	0	0	0	0	0	0	0	0	0	0	0	0	0	0	0	0	0
988	TEM-76	TEM beta-lactamase	monobactam; cephalosporin; penam; penem	antibiotic inactivation	0	0	0	0	0	0	0	0	0	0	0	0	0	0	0	0	0	0	0	0	0	0	0	0	0	0	0	0	0	0	0	0	0	0	0	0	0	0	0	0	0	0	0	0	0
989	CSA-1	CSA beta-lactamase	cephalosporin	antibiotic inactivation	0	0	0	0	0	0	0	0	0	0	0	0	0	0	0	0	0	0	0	0	0	0	0	0	0	0	0	0	0	0	0	0	0	0	0	0	0	0	0	0	0	0	0	0	0
990	ESP-1	ESP beta-lactamase	carbapenem	antibiotic inactivation	0	0	0	0	0	0	0	0	0	0	0	0	0	0	0	0	0	0	0	0	0	0	0	0	0	0	0	0	0	0	0	0	0	0	0	0	0	0	0	0	0	0	0	0	0
991	FosB4	fosfomycin thiol transferase	phosphonic acid antibiotic	antibiotic inactivation	0	0	0	0	0	0	0	0	0	0	0	0	0	0	0	0	0	0	0	0	0	0	0	0	0	0	0	0	0	0	0	0	0	0	0	0	0	0	0	0	0	0	0	0	0
992	PEDO-1	subclass B3 PEDO beta-lactamase	carbapenem	antibiotic inactivation	0	0	0	0	0	0	0	0	0	0	0	0	0	0	0	0	0	0	0	0	0	0	0	0	0	0	0	0	0	0	0	0	0	0	0	0	0	0	0	0	0	0	0	0	0
993	LpsA	Intrinsic peptide antibiotic resistant Lps	peptide antibiotic	reduced permeability to antibiotic	0	0	0	0	0	0	0	0	0	0	0	0	0	0	0	0	0	0	0	0	0	0	0	0	0	0	0	0	0	0	0	0	0	0	0	0	0	0	0	0	0	0	0	0	0
994	OXA-9	OXA beta-lactamase; OXA-9-like beta-lactamase	penam	antibiotic inactivation	0	0	0	0	0	0	0	0	0	0	0	0	0	0	0	0	0	0	0	0	0	0	0	0	0	0	0	0	0	0	0	0	0	0	0	0	0	0	0	0	0	0	0	0	0
995	TEM-114	TEM beta-lactamase	monobactam; cephalosporin; penam; penem	antibiotic inactivation	0	0	0	0	0	0	0	0	0	0	0	0	0	0	0	0	0	0	0	0	0	0	0	0	0	0	0	0	0	0	0	0	0	0	0	0	0	0	0	0	0	0	0	0	0
996	TEM-86	TEM beta-lactamase	monobactam; cephalosporin; penam; penem	antibiotic inactivation	0	0	0	0	0	0	0	0	0	0	0	0	0	0	0	0	0	0	0	0	0	0	0	0	0	0	0	0	0	0	0	0	0	0	0	0	0	0	0	0	0	0	0	0	0
997	OXA-211	OXA beta-lactamase; OXA-211-like beta-lactamase	carbapenem; penam	antibiotic inactivation	0	0	0	0	0	0	0	0	0	0	0	0	0	0	0	0	0	0	0	0	0	0	0	0	0	0	0	0	0	0	0	0	0	0	0	0	0	0	0	0	0	0	0	0	0
998	TEM-199	TEM beta-lactamase	monobactam; cephalosporin; penam; penem	antibiotic inactivation	0	0	0	0	0	0	0	0	0	0	0	0	0	0	0	0	0	0	0	0	0	0	0	0	0	0	0	0	0	0	0	0	0	0	0	0	0	0	0	0	0	0	0	0	0
999	AAC(6')-Ib-Suzhou	AAC(6')	aminoglycoside antibiotic	antibiotic inactivation	0	0	0	0	0	0	0	0	0	0	0	0	0	0	0	0	0	0	0	0	0	0	0	0	0	0	0	0	0	0	0	0	0	0	0	0	0	0	0	0	0	0	0	0	0
1000	CTX-M-58	CTX-M beta-lactamase	cephalosporin	antibiotic inactivation	0	0	0	0	0	0	0	0	0	0	0	0	0	0	0	0	0	0	0	0	0	0	0	0	0	0	0	0	0	0	0	0	0	0	0	0	0	0	0	0	0	0	0	0	0
1001	NDM-26	NDM beta-lactamase	carbapenem; cephalosporin; cephamycin; penam	antibiotic inactivation	0	0	0	0	0	0	0	0	0	0	0	0	0	0	0	0	0	0	0	0	0	0	0	0	0	0	0	0	0	0	0	0	0	0	0	0	0	0	0	0	0	0	0	0	0
1002	OXA-217	OXA beta-lactamase; OXA-51-like beta-lactamase	carbapenem; penam	antibiotic inactivation	0	0	0	0	0	0	0	0	0	0	0	0	0	0	0	0	0	0	0	0	0	0	0	0	0	0	0	0	0	0	0	0	0	0	0	0	0	0	0	0	0	0	0	0	0
1003	OXA-48	OXA beta-lactamase; OXA-48-like beta-lactamase	carbapenem; penam	antibiotic inactivation	0	0	0	0	0	0	0	0	0	0	0	0	0	0	0	0	0	0	0	0	0	0	0	0	0	0	0	0	0	0	0	0	0	0	0	0	0	0	0	0	0	0	0	0	0
1004	QnrB14	quinolone resistance protein (qnr)	fluoroquinolone antibiotic	antibiotic target protection	0	0	0	0	0	0	0	0	0	0	0	0	0	0	0	0	0	0	0	0	0	0	0	0	0	0	0	0	0	0	0	0	0	0	0	0	0	0	0	0	0	0	0	0	0
1005	RanB	ATP-binding cassette (ABC) antibiotic efflux pump	aminoglycoside antibiotic	antibiotic efflux	0	0	0	0	0	0	0	0	0	0	0	0	0	0	0	0	0	0	0	0	0	0	0	0	0	0	0	0	0	0	0	0	0	0	0	0	0	0	0	0	0	0	0	0	0
1006	TEM-191	TEM beta-lactamase	monobactam; cephalosporin; penam; penem	antibiotic inactivation	0	0	0	0	0	0	0	0	0	0	0	0	0	0	0	0	0	0	0	0	0	0	0	0	0	0	0	0	0	0	0	0	0	0	0	0	0	0	0	0	0	0	0	0	0
1007	cmlA6	major facilitator superfamily (MFS) antibiotic efflux pump	phenicol antibiotic	antibiotic efflux	0	0	0	0	0	0	0	0	0	0	0	0	0	0	0	0	0	0	0	0	0	0	0	0	0	0	0	0	0	0	0	0	0	0	0	0	0	0	0	0	0	0	0	0	0
1008	tet(30)	major facilitator superfamily (MFS) antibiotic efflux pump	tetracycline antibiotic	antibiotic efflux	0	0	0	0	0	0	0	0	0	0	0	0	0	0	0	0	0	0	0	0	0	0	0	0	0	0	0	0	0	0	0	0	0	0	0	0	0	0	0	0	0	0	0	0	0
1009	AAC(6')-Ib11	AAC(6')	aminoglycoside antibiotic	antibiotic inactivation	0	0	0	0	0	0	0	0	0	0	0	0	0	0	0	0	0	0	0	0	0	0	0	0	0	0	0	0	0	0	0	0	0	0	0	0	0	0	0	0	0	0	0	0	0
1010	ADC-58	ADC beta-lactamase without carbapenemase activity	cephalosporin	antibiotic inactivation	0	0	0	0	0	0	0	0	0	0	0	0	0	0	0	0	0	0	0	0	0	0	0	0	0	0	0	0	0	0	0	0	0	0	0	0	0	0	0	0	0	0	0	0	0
1011	CTX-M-163	CTX-M beta-lactamase	cephalosporin	antibiotic inactivation	0	0	0	0	0	0	0	0	0	0	0	0	0	0	0	0	0	0	0	0	0	0	0	0	0	0	0	0	0	0	0	0	0	0	0	0	0	0	0	0	0	0	0	0	0
1012	CTX-M-228	CTX-M beta-lactamase	cephalosporin	antibiotic inactivation	0	0	0	0	0	0	0	0	0	0	0	0	0	0	0	0	0	0	0	0	0	0	0	0	0	0	0	0	0	0	0	0	0	0	0	0	0	0	0	0	0	0	0	0	0
1013	Clostridioides difficile cplR	Miscellaneous ABC-F subfamily ATP-binding cassette ribosomal protection proteins	lincosamide antibiotic; streptogramin antibiotic; streptogramin A antibiotic; nucleoside antibiotic	antibiotic target protection	0	0	0	0	0	0	0	0	0	0	0	0	0	0	0	0	0	0	0	0	0	0	0	0	0	0	0	0	0	0	0	0	0	0	0	0	0	0	0	0	0	0	0	0	0
1014	OXA-66	OXA beta-lactamase; OXA-51-like beta-lactamase	carbapenem; penam	antibiotic inactivation	0	0	0	0	0	0	0	0	0	0	0	0	0	0	0	0	0	0	0	0	0	0	0	0	0	0	0	0	0	0	0	0	0	0	0	0	0	0	0	0	0	0	0	0	0
1015	vanTm gene in vanL cluster	glycopeptide resistance gene cluster; vanT	glycopeptide antibiotic	antibiotic target alteration	0	0	0	0	0	0	0	0	0	0	0	0	0	0	0	0	0	0	0	0	0	0	0	0	0	0	0	0	0	0	0	0	0	0	0	0	0	0	0	0	0	0	0	0	0
1016	EreD	macrolide esterase	macrolide antibiotic	antibiotic inactivation	0	0	0	0	0	0	0	0	0	0	0	0	0	0	0	0	0	0	0	0	0	0	0	0	0	0	0	0	0	0	0	0	0	0	0	0	0	0	0	0	0	0	0	0	0
1017	OXA-278	OXA beta-lactamase; OXA-134-like beta-lactamase	carbapenem; penam	antibiotic inactivation	0	0	0	0	0	0	0	0	0	0	0	0	0	0	0	0	0	0	0	0	0	0	0	0	0	0	0	0	0	0	0	0	0	0	0	0	0	0	0	0	0	0	0	0	0
1018	bmr	major facilitator superfamily (MFS) antibiotic efflux pump	fluoroquinolone antibiotic; nucleoside antibiotic; phenicol antibiotic; disinfecting agents and antiseptics	antibiotic efflux	0	0	0	0	0	0	0	0	0	0	0	0	0	0	0	0	0	0	0	0	0	0	0	0	0	0	0	0	0	0	0	0	0	0	0	0	0	0	0	0	0	0	0	0	0
1019	ACT-74	ACT beta-lactamase	carbapenem; cephalosporin; cephamycin; penam	antibiotic inactivation	0	0	0	0	0	0	0	0	0	0	0	0	0	0	0	0	0	0	0	0	0	0	0	0	0	0	0	0	0	0	0	0	0	0	0	0	0	0	0	0	0	0	0	0	0
1020	OXA-144	OXA beta-lactamase; OXA-51-like beta-lactamase	carbapenem; penam	antibiotic inactivation	0	0	0	0	0	0	0	0	0	0	0	0	0	0	0	0	0	0	0	0	0	0	0	0	0	0	0	0	0	0	0	0	0	0	0	0	0	0	0	0	0	0	0	0	0
1021	OXA-264	OXA beta-lactamase; OXA-214-like beta-lactamase	carbapenem; penam	antibiotic inactivation	0	0	0	0	0	0	0	0	0	0	0	0	0	0	0	0	0	0	0	0	0	0	0	0	0	0	0	0	0	0	0	0	0	0	0	0	0	0	0	0	0	0	0	0	0
1022	SHV-57	SHV beta-lactamase	carbapenem; cephalosporin; penam	antibiotic inactivation	0	0	0	0	0	0	0	0	0	0	0	0	0	0	0	0	0	0	0	0	0	0	0	0	0	0	0	0	0	0	0	0	0	0	0	0	0	0	0	0	0	0	0	0	0
1023	dfrA19	trimethoprim resistant dihydrofolate reductase dfr	diaminopyrimidine antibiotic	antibiotic target replacement	0	0	0	0	0	0	0	0	0	0	0	0	0	0	0	0	0	0	0	0	0	0	0	0	0	0	0	0	0	0	0	0	0	0	0	0	0	0	0	0	0	0	0	0	0
1024	tet(36)	tetracycline-resistant ribosomal protection protein	tetracycline antibiotic	antibiotic target protection	0	0	0	0	0	0	0	0	0	0	0	0	0	0	0	0	0	0	0	0	0	0	0	0	0	0	0	0	0	0	0	0	0	0	0	0	0	0	0	0	0	0	0	0	0
1025	ANT(6)-Ib	ANT(6)	aminoglycoside antibiotic	antibiotic inactivation	0	0	0	0	0	0	0	0	0	0	0	0	0	0	0	0	0	0	0	0	0	0	0	0	0	0	0	0	0	0	0	0	0	0	0	0	0	0	0	0	0	0	0	0	0
1026	Bla2	subclass B1 Bacillus anthracis Bla beta-lactamase	carbapenem; cephalosporin; penam	antibiotic inactivation	0	0	0	0	0	0	0	0	0	0	0	0	0	0	0	0	0	0	0	0	0	0	0	0	0	0	0	0	0	0	0	0	0	0	0	0	0	0	0	0	0	0	0	0	0
1027	OXA-786	OXA beta-lactamase; OXA-61-like beta-lactamase	penam	antibiotic inactivation	0	0	0	0	0	0	0	0	0	0	0	0	0	0	0	0	0	0	0	0	0	0	0	0	0	0	0	0	0	0	0	0	0	0	0	0	0	0	0	0	0	0	0	0	0
1028	ykkD	small multidrug resistance (SMR) antibiotic efflux pump	aminoglycoside antibiotic; tetracycline antibiotic; phenicol antibiotic	antibiotic efflux	0	0	0	0	0	0	0	0	0	0	0	0	0	0	0	0	0	0	0	0	0	0	0	0	0	0	0	0	0	0	0	0	0	0	0	0	0	0	0	0	0	0	0	0	0
1029	AAC(3)-IIIc	AAC(3)	aminoglycoside antibiotic	antibiotic inactivation	0	0	0	0	0	0	0	0	0	0	0	0	0	0	0	0	0	0	0	0	0	0	0	0	0	0	0	0	0	0	0	0	0	0	0	0	0	0	0	0	0	0	0	0	0
1030	Agrobacterium fabrum chloramphenicol acetyltransferase	chloramphenicol acetyltransferase (CAT)	phenicol antibiotic	antibiotic inactivation	0	0	0	0	0	0	0	0	0	0	0	0	0	0	0	0	0	0	0	0	0	0	0	0	0	0	0	0	0	0	0	0	0	0	0	0	0	0	0	0	0	0	0	0	0
1031	Erm(50)	Erm 23S ribosomal RNA methyltransferase	macrolide antibiotic; lincosamide antibiotic; streptogramin antibiotic	antibiotic target alteration	0	0	0	0	0	0	0	0	0	0	0	0	0	0	0	0	0	0	0	0	0	0	0	0	0	0	0	0	0	0	0	0	0	0	0	0	0	0	0	0	0	0	0	0	0
1032	ErmN	Erm 23S ribosomal RNA methyltransferase	macrolide antibiotic; lincosamide antibiotic; streptogramin antibiotic; streptogramin A antibiotic; streptogramin B antibiotic	antibiotic target alteration	0	0	0	0	0	0	0	0	0	0	0	0	0	0	0	0	0	0	0	0	0	0	0	0	0	0	0	0	0	0	0	0	0	0	0	0	0	0	0	0	0	0	0	0	0
1033	OXA-17	OXA beta-lactamase; OXA-10-like beta-lactamase	cephalosporin; penam	antibiotic inactivation	0	0	0	0	0	0	0	0	0	0	0	0	0	0	0	0	0	0	0	0	0	0	0	0	0	0	0	0	0	0	0	0	0	0	0	0	0	0	0	0	0	0	0	0	0
1034	OXA-275	OXA beta-lactamase; OXA-274-like beta-lactamase	carbapenem; penam	antibiotic inactivation	0	0	0	0	0	0	0	0	0	0	0	0	0	0	0	0	0	0	0	0	0	0	0	0	0	0	0	0	0	0	0	0	0	0	0	0	0	0	0	0	0	0	0	0	0
1035	OXA-496	OXA beta-lactamase; OXA-134-like beta-lactamase	carbapenem; penam	antibiotic inactivation	0	0	0	0	0	0	0	0	0	0	0	0	0	0	0	0	0	0	0	0	0	0	0	0	0	0	0	0	0	0	0	0	0	0	0	0	0	0	0	0	0	0	0	0	0
1036	OXA-60	OXA beta-lactamase; OXA-60-like beta-lactamase	carbapenem; penam	antibiotic inactivation	0	0	0	0	0	0	0	0	0	0	0	0	0	0	0	0	0	0	0	0	0	0	0	0	0	0	0	0	0	0	0	0	0	0	0	0	0	0	0	0	0	0	0	0	0
1037	OXA-652	OXA beta-lactamase; OXA-211-like beta-lactamase	carbapenem; penam	antibiotic inactivation	0	0	0	0	0	0	0	0	0	0	0	0	0	0	0	0	0	0	0	0	0	0	0	0	0	0	0	0	0	0	0	0	0	0	0	0	0	0	0	0	0	0	0	0	0
1038	OXA-899	OXA beta-lactamase; OXA-22-like beta-lactamase	cephalosporin; penam	antibiotic inactivation	0	0	0	0	0	0	0	0	0	0	0	0	0	0	0	0	0	0	0	0	0	0	0	0	0	0	0	0	0	0	0	0	0	0	0	0	0	0	0	0	0	0	0	0	0
1039	RCP-1	RCP beta-lactamase	penam	antibiotic inactivation	0	0	0	0	0	0	0	0	0	0	0	0	0	0	0	0	0	0	0	0	0	0	0	0	0	0	0	0	0	0	0	0	0	0	0	0	0	0	0	0	0	0	0	0	0
1040	tet(64)	major facilitator superfamily (MFS) antibiotic efflux pump	tetracycline antibiotic	antibiotic efflux	0	0	0	0	0	0	0	0	0	0	0	0	0	0	0	0	0	0	0	0	0	0	0	0	0	0	0	0	0	0	0	0	0	0	0	0	0	0	0	0	0	0	0	0	0
1041	vanY gene in vanF cluster	vanY; glycopeptide resistance gene cluster	glycopeptide antibiotic	antibiotic target alteration	0	0	0	0	0	0	0	0	0	0	0	0	0	0	0	0	0	0	0	0	0	0	0	0	0	0	0	0	0	0	0	0	0	0	0	0	0	0	0	0	0	0	0	0	0
1042	vatF	streptogramin vat acetyltransferase	streptogramin antibiotic; streptogramin A antibiotic	antibiotic inactivation	0	0	0	0	0	0	0	0	0	0	0	0	0	0	0	0	0	0	0	0	0	0	0	0	0	0	0	0	0	0	0	0	0	0	0	0	0	0	0	0	0	0	0	0	0
1043	ACT-32	ACT beta-lactamase	carbapenem; cephalosporin; cephamycin; penam	antibiotic inactivation	0	0	0	0	0	0	0	0	0	0	0	0	0	0	0	0	0	0	0	0	0	0	0	0	0	0	0	0	0	0	0	0	0	0	0	0	0	0	0	0	0	0	0	0	0
1044	PER-11	PER beta-lactamase	monobactam; carbapenem; cephalosporin; penam; penem	antibiotic inactivation	0	0	0	0	0	0	0	0	0	0	0	0	0	0	0	0	0	0	0	0	0	0	0	0	0	0	0	0	0	0	0	0	0	0	0	0	0	0	0	0	0	0	0	0	0
1045	TEM-245	TEM beta-lactamase	monobactam; cephalosporin; penam; penem	antibiotic inactivation	0	0	0	0	0	0	0	0	0	0	0	0	0	0	0	0	0	0	0	0	0	0	0	0	0	0	0	0	0	0	0	0	0	0	0	0	0	0	0	0	0	0	0	0	0
1046	Nocardia farcinica rox	rifampin monooxygenase	rifamycin antibiotic	antibiotic inactivation	0	0	0	0	0	0	0	0	0	0	0	0	0	0	0	0	0	0	0	0	0	0	0	0	0	0	0	0	0	0	0	0	0	0	0	0	0	0	0	0	0	0	0	0	0
1047	OXA-243	OXA beta-lactamase	penam	antibiotic inactivation	0	0	0	0	0	0	0	0	0	0	0	0	0	0	0	0	0	0	0	0	0	0	0	0	0	0	0	0	0	0	0	0	0	0	0	0	0	0	0	0	0	0	0	0	0
1048	OXA-85	OXA beta-lactamase	penam	antibiotic inactivation	0	0	0	0	0	0	0	0	0	0	0	0	0	0	0	0	0	0	0	0	0	0	0	0	0	0	0	0	0	0	0	0	0	0	0	0	0	0	0	0	0	0	0	0	0
1049	TEM-126	TEM beta-lactamase	monobactam; cephalosporin; penam; penem	antibiotic inactivation	0	0	0	0	0	0	0	0	0	0	0	0	0	0	0	0	0	0	0	0	0	0	0	0	0	0	0	0	0	0	0	0	0	0	0	0	0	0	0	0	0	0	0	0	0
1050	TEM-130	TEM beta-lactamase	monobactam; cephalosporin; penam; penem	antibiotic inactivation	0	0	0	0	0	0	0	0	0	0	0	0	0	0	0	0	0	0	0	0	0	0	0	0	0	0	0	0	0	0	0	0	0	0	0	0	0	0	0	0	0	0	0	0	0
1051	VIM-58	VIM beta-lactamase	carbapenem; cephalosporin; cephamycin; penam; penem	antibiotic inactivation	0	0	0	0	0	0	0	0	0	0	0	0	0	0	0	0	0	0	0	0	0	0	0	0	0	0	0	0	0	0	0	0	0	0	0	0	0	0	0	0	0	0	0	0	0
1052	vanH gene in vanM cluster	vanH; glycopeptide resistance gene cluster	glycopeptide antibiotic	antibiotic target alteration	0	0	0	0	0	0	0	0	0	0	0	0	0	0	0	0	0	0	0	0	0	0	0	0	0	0	0	0	0	0	0	0	0	0	0	0	0	0	0	0	0	0	0	0	0
1053	ACT-38	ACT beta-lactamase	carbapenem; cephalosporin; cephamycin; penam	antibiotic inactivation	0	0	0	0	0	0	0	0	0	0	0	0	0	0	0	0	0	0	0	0	0	0	0	0	0	0	0	0	0	0	0	0	0	0	0	0	0	0	0	0	0	0	0	0	0
1054	catP	chloramphenicol acetyltransferase (CAT)	phenicol antibiotic	antibiotic inactivation	0	0	0	0	0	0	0	0	0	0	0	0	0	0	0	0	0	0	0	0	0	0	0	0	0	0	0	0	0	0	0	0	0	0	0	0	0	0	0	0	0	0	0	0	0
1055	AER-1	AER beta-lactamase	penam	antibiotic inactivation	0	0	0	0	0	0	0	0	0	0	0	0	0	0	0	0	0	0	0	0	0	0	0	0	0	0	0	0	0	0	0	0	0	0	0	0	0	0	0	0	0	0	0	0	0
1056	Streptomyces lividans cmlR	major facilitator superfamily (MFS) antibiotic efflux pump	phenicol antibiotic	antibiotic efflux	0	0	0	0	0	0	0	0	0	0	0	0	0	0	0	0	0	0	0	0	0	0	0	0	0	0	0	0	0	0	0	0	0	0	0	0	0	0	0	0	0	0	0	0	0
1057	TEM-210	TEM beta-lactamase	monobactam; cephalosporin; penam; penem	antibiotic inactivation	0	0	0	0	0	0	0	0	0	0	0	0	0	0	0	0	0	0	0	0	0	0	0	0	0	0	0	0	0	0	0	0	0	0	0	0	0	0	0	0	0	0	0	0	0
1058	fusC	Target protecting FusB-type protein conferring resistance to Fusidic acid	fusidane antibiotic	antibiotic target protection	0	0	0	0	0	0	0	0	0	0	0	0	0	0	0	0	0	0	0	0	0	0	0	0	0	0	0	0	0	0	0	0	0	0	0	0	0	0	0	0	0	0	0	0	0
1059	vmlR	Miscellaneous ABC-F subfamily ATP-binding cassette ribosomal protection proteins	lincosamide antibiotic; streptogramin antibiotic; streptogramin A antibiotic; streptogramin B antibiotic; nucleoside antibiotic; pleuromutilin antibiotic	antibiotic target protection	0	0	0	0	0	0	0	0	0	0	0	0	0	0	0	0	0	0	0	0	0	0	0	0	0	0	0	0	0	0	0	0	0	0	0	0	0	0	0	0	0	0	0	0	0
1060	AAC(6')-Ib-cr4	AAC(6'); AAC(6')-Ib-cr	fluoroquinolone antibiotic; aminoglycoside antibiotic	antibiotic inactivation	0	0	0	0	0	0	0	0	0	0	0	0	0	0	0	0	0	0	0	0	0	0	0	0	0	0	0	0	0	0	0	0	0	0	0	0	0	0	0	0	0	0	0	0	0
1061	ADC-162	ADC beta-lactamases pending classification for carbapenemase activity	cephalosporin	antibiotic inactivation	0	0	0	0	0	0	0	0	0	0	0	0	0	0	0	0	0	0	0	0	0	0	0	0	0	0	0	0	0	0	0	0	0	0	0	0	0	0	0	0	0	0	0	0	0
1062	ADC-232	ADC beta-lactamases pending classification for carbapenemase activity	cephalosporin	antibiotic inactivation	0	0	0	0	0	0	0	0	0	0	0	0	0	0	0	0	0	0	0	0	0	0	0	0	0	0	0	0	0	0	0	0	0	0	0	0	0	0	0	0	0	0	0	0	0
1063	ADC-59	ADC beta-lactamase without carbapenemase activity	cephalosporin	antibiotic inactivation	0	0	0	0	0	0	0	0	0	0	0	0	0	0	0	0	0	0	0	0	0	0	0	0	0	0	0	0	0	0	0	0	0	0	0	0	0	0	0	0	0	0	0	0	0
1064	ADC-61	ADC beta-lactamase without carbapenemase activity	cephalosporin	antibiotic inactivation	0	0	0	0	0	0	0	0	0	0	0	0	0	0	0	0	0	0	0	0	0	0	0	0	0	0	0	0	0	0	0	0	0	0	0	0	0	0	0	0	0	0	0	0	0
1065	OXA-103	OXA beta-lactamase; OXA-23-like beta-lactamase	carbapenem; penam	antibiotic inactivation	0	0	0	0	0	0	0	0	0	0	0	0	0	0	0	0	0	0	0	0	0	0	0	0	0	0	0	0	0	0	0	0	0	0	0	0	0	0	0	0	0	0	0	0	0
1066	OXA-146	OXA beta-lactamase; OXA-23-like beta-lactamase	carbapenem; penam	antibiotic inactivation	0	0	0	0	0	0	0	0	0	0	0	0	0	0	0	0	0	0	0	0	0	0	0	0	0	0	0	0	0	0	0	0	0	0	0	0	0	0	0	0	0	0	0	0	0
1067	OXA-173	OXA beta-lactamase; OXA-51-like beta-lactamase	carbapenem; penam	antibiotic inactivation	0	0	0	0	0	0	0	0	0	0	0	0	0	0	0	0	0	0	0	0	0	0	0	0	0	0	0	0	0	0	0	0	0	0	0	0	0	0	0	0	0	0	0	0	0
1068	OXA-239	OXA beta-lactamase; OXA-23-like beta-lactamase	carbapenem; penam	antibiotic inactivation	0	0	0	0	0	0	0	0	0	0	0	0	0	0	0	0	0	0	0	0	0	0	0	0	0	0	0	0	0	0	0	0	0	0	0	0	0	0	0	0	0	0	0	0	0
1069	OXA-27	OXA beta-lactamase; OXA-23-like beta-lactamase	carbapenem; penam	antibiotic inactivation	0	0	0	0	0	0	0	0	0	0	0	0	0	0	0	0	0	0	0	0	0	0	0	0	0	0	0	0	0	0	0	0	0	0	0	0	0	0	0	0	0	0	0	0	0
1070	OXA-398	OXA beta-lactamase; OXA-23-like beta-lactamase	carbapenem; penam	antibiotic inactivation	0	0	0	0	0	0	0	0	0	0	0	0	0	0	0	0	0	0	0	0	0	0	0	0	0	0	0	0	0	0	0	0	0	0	0	0	0	0	0	0	0	0	0	0	0
1071	OXA-423	OXA beta-lactamase; OXA-23-like beta-lactamase	carbapenem; penam	antibiotic inactivation	0	0	0	0	0	0	0	0	0	0	0	0	0	0	0	0	0	0	0	0	0	0	0	0	0	0	0	0	0	0	0	0	0	0	0	0	0	0	0	0	0	0	0	0	0
1072	OXA-440	OXA beta-lactamase; OXA-23-like beta-lactamase	carbapenem; penam	antibiotic inactivation	0	0	0	0	0	0	0	0	0	0	0	0	0	0	0	0	0	0	0	0	0	0	0	0	0	0	0	0	0	0	0	0	0	0	0	0	0	0	0	0	0	0	0	0	0
1073	OXA-483	OXA beta-lactamase; OXA-23-like beta-lactamase	carbapenem; penam	antibiotic inactivation	0	0	0	0	0	0	0	0	0	0	0	0	0	0	0	0	0	0	0	0	0	0	0	0	0	0	0	0	0	0	0	0	0	0	0	0	0	0	0	0	0	0	0	0	0
1074	OXA-49	OXA beta-lactamase; OXA-23-like beta-lactamase	carbapenem; penam	antibiotic inactivation	0	0	0	0	0	0	0	0	0	0	0	0	0	0	0	0	0	0	0	0	0	0	0	0	0	0	0	0	0	0	0	0	0	0	0	0	0	0	0	0	0	0	0	0	0
1075	OXA-508	OXA beta-lactamase; OXA-51-like beta-lactamase	carbapenem; penam	antibiotic inactivation	0	0	0	0	0	0	0	0	0	0	0	0	0	0	0	0	0	0	0	0	0	0	0	0	0	0	0	0	0	0	0	0	0	0	0	0	0	0	0	0	0	0	0	0	0
1076	OXA-816	OXA beta-lactamase; OXA-23-like beta-lactamase	carbapenem; penam	antibiotic inactivation	0	0	0	0	0	0	0	0	0	0	0	0	0	0	0	0	0	0	0	0	0	0	0	0	0	0	0	0	0	0	0	0	0	0	0	0	0	0	0	0	0	0	0	0	0
1077	FRI-6	FRI beta-lactamase	penam	antibiotic inactivation	0	0	0	0	0	0	0	0	0	0	0	0	0	0	0	0	0	0	0	0	0	0	0	0	0	0	0	0	0	0	0	0	0	0	0	0	0	0	0	0	0	0	0	0	0
1078	CMY-101	CMY beta-lactamase	cephamycin	antibiotic inactivation	0	0	0	0	0	0	0	0	0	0	0	0	0	0	0	0	0	0	0	0	0	0	0	0	0	0	0	0	0	0	0	0	0	0	0	0	0	0	0	0	0	0	0	0	0
1079	Enterococcus faecalis chloramphenicol acetyltransferase	chloramphenicol acetyltransferase (CAT)	phenicol antibiotic	antibiotic inactivation	0	0	0	0	0	0	0	0	0	0	0	0	0	0	0	0	0	0	0	0	0	0	0	0	0	0	0	0	0	0	0	0	0	0	0	0	0	0	0	0	0	0	0	0	0
1080	ADC-166	ADC beta-lactamases pending classification for carbapenemase activity	cephalosporin	antibiotic inactivation	0	0	0	0	0	0	0	0	0	0	0	0	0	0	0	0	0	0	0	0	0	0	0	0	0	0	0	0	0	0	0	0	0	0	0	0	0	0	0	0	0	0	0	0	0
1081	ADC-79	ADC beta-lactamase without carbapenemase activity	cephalosporin	antibiotic inactivation	0	0	0	0	0	0	0	0	0	0	0	0	0	0	0	0	0	0	0	0	0	0	0	0	0	0	0	0	0	0	0	0	0	0	0	0	0	0	0	0	0	0	0	0	0
1082	OXA-444	OXA beta-lactamase; OXA-60-like beta-lactamase	carbapenem; penam	antibiotic inactivation	0	0	0	0	0	0	0	0	0	0	0	0	0	0	0	0	0	0	0	0	0	0	0	0	0	0	0	0	0	0	0	0	0	0	0	0	0	0	0	0	0	0	0	0	0
1083	PDC-364	PDC beta-lactamase	monobactam; carbapenem; cephalosporin	antibiotic inactivation	0	0	0	0	0	0	0	0	0	0	0	0	0	0	0	0	0	0	0	0	0	0	0	0	0	0	0	0	0	0	0	0	0	0	0	0	0	0	0	0	0	0	0	0	0
1084	cmeA	resistance-nodulation-cell division (RND) antibiotic efflux pump	macrolide antibiotic; fluoroquinolone antibiotic; cephalosporin; fusidane antibiotic	antibiotic efflux	0	0	0	0	0	0	0	0	0	0	0	0	0	0	0	0	0	0	0	0	0	0	0	0	0	0	0	0	0	0	0	0	0	0	0	0	0	0	0	0	0	0	0	0	0
1085	Clostridium perfringes cplR	Miscellaneous ABC-F subfamily ATP-binding cassette ribosomal protection proteins	lincosamide antibiotic; streptogramin antibiotic; streptogramin A antibiotic; pleuromutilin antibiotic	antibiotic target protection	0	0	0	0	0	0	0	0	0	0	0	0	0	0	0	0	0	0	0	0	0	0	0	0	0	0	0	0	0	0	0	0	0	0	0	0	0	0	0	0	0	0	0	0	0
1086	MIR-9	MIR beta-lactamase	monobactam; cephalosporin	antibiotic inactivation	0	0	0	0	0	0	0	0	0	0	0	0	0	0	0	0	0	0	0	0	0	0	0	0	0	0	0	0	0	0	0	0	0	0	0	0	0	0	0	0	0	0	0	0	0
1087	OXA-537	OXA beta-lactamase; OXA-134-like beta-lactamase	carbapenem; penam	antibiotic inactivation	0	0	0	0	0	0	0	0	0	0	0	0	0	0	0	0	0	0	0	0	0	0	0	0	0	0	0	0	0	0	0	0	0	0	0	0	0	0	0	0	0	0	0	0	0
1088	arlR	major facilitator superfamily (MFS) antibiotic efflux pump	fluoroquinolone antibiotic; disinfecting agents and antiseptics	antibiotic efflux	0	0	0	0	0	0	0	0	0	0	0	0	0	0	0	0	0	0	0	0	0	0	0	0	0	0	0	0	0	0	0	0	0	0	0	0	0	0	0	0	0	0	0	0	0
1089	PDC-99	PDC beta-lactamase	monobactam; carbapenem; cephalosporin	antibiotic inactivation	0	0	0	0	0	0	0	0	0	0	0	0	0	0	0	0	0	0	0	0	0	0	0	0	0	0	0	0	0	0	0	0	0	0	0	0	0	0	0	0	0	0	0	0	0
1090	tet(L)	major facilitator superfamily (MFS) antibiotic efflux pump	tetracycline antibiotic	antibiotic efflux	0	0	0	0	0	0	0	0	0	0	0	0	0	0	0	0	0	0	0	0	0	0	0	0	0	0	0	0	0	0	0	0	0	0	0	0	0	0	0	0	0	0	0	0	0
1091	CfiA4	CfiA beta-lactamase	carbapenem	antibiotic inactivation	0	0	0	0	0	0	0	0	0	0	0	0	0	0	0	0	0	0	0	0	0	0	0	0	0	0	0	0	0	0	0	0	0	0	0	0	0	0	0	0	0	0	0	0	0
1092	Erm(33)	Erm 23S ribosomal RNA methyltransferase	macrolide antibiotic; lincosamide antibiotic; streptogramin antibiotic; streptogramin A antibiotic; streptogramin B antibiotic	antibiotic target alteration	0	0	0	0	0	0	0	0	0	0	0	0	0	0	0	0	0	0	0	0	0	0	0	0	0	0	0	0	0	0	0	0	0	0	0	0	0	0	0	0	0	0	0	0	0
1093	FusF	Target protecting FusB-type protein conferring resistance to Fusidic acid	fusidane antibiotic	antibiotic target protection	0	0	0	0	0	0	0	0	0	0	0	0	0	0	0	0	0	0	0	0	0	0	0	0	0	0	0	0	0	0	0	0	0	0	0	0	0	0	0	0	0	0	0	0	0
1094	ANT(9)-Ic	ANT(9)	aminoglycoside antibiotic	antibiotic inactivation	0	0	0	0	0	0	0	0	0	0	0	0	0	0	0	0	0	0	0	0	0	0	0	0	0	0	0	0	0	0	0	0	0	0	0	0	0	0	0	0	0	0	0	0	0
1095	CARB-8	CARB beta-lactamase	penam	antibiotic inactivation	0	0	0	0	0	0	0	0	0	0	0	0	0	0	0	0	0	0	0	0	0	0	0	0	0	0	0	0	0	0	0	0	0	0	0	0	0	0	0	0	0	0	0	0	0
1096	FosG	fosfomycin thiol transferase	phosphonic acid antibiotic	antibiotic inactivation	0	0	0	0	0	0	0	0	0	0	0	0	0	0	0	0	0	0	0	0	0	0	0	0	0	0	0	0	0	0	0	0	0	0	0	0	0	0	0	0	0	0	0	0	0
1097	PER-1	PER beta-lactamase	monobactam; carbapenem; cephalosporin; penam; penem	antibiotic inactivation	0	0	0	0	0	0	0	0	0	0	0	0	0	0	0	0	0	0	0	0	0	0	0	0	0	0	0	0	0	0	0	0	0	0	0	0	0	0	0	0	0	0	0	0	0
1098	tet(X5)	tetracycline inactivation enzyme	tetracycline antibiotic	antibiotic inactivation	0	0	0	0	0	0	0	0	0	0	0	0	0	0	0	0	0	0	0	0	0	0	0	0	0	0	0	0	0	0	0	0	0	0	0	0	0	0	0	0	0	0	0	0	0
1099	ADC-11	ADC beta-lactamase without carbapenemase activity	cephalosporin	antibiotic inactivation	0	0	0	0	0	0	0	0	0	0	0	0	0	0	0	0	0	0	0	0	0	0	0	0	0	0	0	0	0	0	0	0	0	0	0	0	0	0	0	0	0	0	0	0	0
1100	CTX-M-202	CTX-M beta-lactamase	cephalosporin	antibiotic inactivation	0	0	0	0	0	0	0	0	0	0	0	0	0	0	0	0	0	0	0	0	0	0	0	0	0	0	0	0	0	0	0	0	0	0	0	0	0	0	0	0	0	0	0	0	0
1101	FosXCC	fosfomycin thiol transferase	phosphonic acid antibiotic	antibiotic inactivation	0	0	0	0	0	0	0	0	0	0	0	0	0	0	0	0	0	0	0	0	0	0	0	0	0	0	0	0	0	0	0	0	0	0	0	0	0	0	0	0	0	0	0	0	0
1102	OXA-544	OXA beta-lactamase; OXA-2-like beta-lactamase	cephalosporin; penam	antibiotic inactivation	0	0	0	0	0	0	0	0	0	0	0	0	0	0	0	0	0	0	0	0	0	0	0	0	0	0	0	0	0	0	0	0	0	0	0	0	0	0	0	0	0	0	0	0	0
1103	nimE	nitroimidazole reductase	nitroimidazole antibiotic	antibiotic inactivation	0	0	0	0	0	0	0	0	0	0	0	0	0	0	0	0	0	0	0	0	0	0	0	0	0	0	0	0	0	0	0	0	0	0	0	0	0	0	0	0	0	0	0	0	0
1104	ACT-45	ACT beta-lactamase	carbapenem; cephalosporin; cephamycin; penam	antibiotic inactivation	0	0	0	0	0	0	0	0	0	0	0	0	0	0	0	0	0	0	0	0	0	0	0	0	0	0	0	0	0	0	0	0	0	0	0	0	0	0	0	0	0	0	0	0	0
1105	Enterococcus faecium chloramphenicol acetyltransferase	chloramphenicol acetyltransferase (CAT)	phenicol antibiotic	antibiotic inactivation	0	0	0	0	0	0	0	0	0	0	0	0	0	0	0	0	0	0	0	0	0	0	0	0	0	0	0	0	0	0	0	0	0	0	0	0	0	0	0	0	0	0	0	0	0
1106	OKP-B-6	OKP beta-lactamase	cephalosporin; penam	antibiotic inactivation	0	0	0	0	0	0	0	0	0	0	0	0	0	0	0	0	0	0	0	0	0	0	0	0	0	0	0	0	0	0	0	0	0	0	0	0	0	0	0	0	0	0	0	0	0
1107	OXA-823	OXA beta-lactamase; OXA-10-like beta-lactamase	cephalosporin; penam	antibiotic inactivation	0	0	0	0	0	0	0	0	0	0	0	0	0	0	0	0	0	0	0	0	0	0	0	0	0	0	0	0	0	0	0	0	0	0	0	0	0	0	0	0	0	0	0	0	0
1108	TEM-10	TEM beta-lactamase	monobactam; cephalosporin; penam; penem	antibiotic inactivation	0	0	0	0	0	0	0	0	0	0	0	0	0	0	0	0	0	0	0	0	0	0	0	0	0	0	0	0	0	0	0	0	0	0	0	0	0	0	0	0	0	0	0	0	0
1109	aadA13	ANT(3'')	aminoglycoside antibiotic	antibiotic inactivation	0	0	0	0	0	0	0	0	0	0	0	0	0	0	0	0	0	0	0	0	0	0	0	0	0	0	0	0	0	0	0	0	0	0	0	0	0	0	0	0	0	0	0	0	0
1110	tet(33)	major facilitator superfamily (MFS) antibiotic efflux pump	tetracycline antibiotic	antibiotic efflux	0	0	0	0	0	0	0	0	0	0	0	0	0	0	0	0	0	0	0	0	0	0	0	0	0	0	0	0	0	0	0	0	0	0	0	0	0	0	0	0	0	0	0	0	0
1111	AAC(6')-Isa	AAC(6')	aminoglycoside antibiotic	antibiotic inactivation	0	0	0	0	0	0	0	0	0	0	0	0	0	0	0	0	0	0	0	0	0	0	0	0	0	0	0	0	0	0	0	0	0	0	0	0	0	0	0	0	0	0	0	0	0
1112	ACT-55	ACT beta-lactamase	carbapenem; cephalosporin; cephamycin; penam	antibiotic inactivation	0	0	0	0	0	0	0	0	0	0	0	0	0	0	0	0	0	0	0	0	0	0	0	0	0	0	0	0	0	0	0	0	0	0	0	0	0	0	0	0	0	0	0	0	0
1113	DHA-29	DHA beta-lactamase	cephalosporin; cephamycin	antibiotic inactivation	0	0	0	0	0	0	0	0	0	0	0	0	0	0	0	0	0	0	0	0	0	0	0	0	0	0	0	0	0	0	0	0	0	0	0	0	0	0	0	0	0	0	0	0	0
1114	OXA-732	OXA beta-lactamase	penam	antibiotic inactivation	0	0	0	0	0	0	0	0	0	0	0	0	0	0	0	0	0	0	0	0	0	0	0	0	0	0	0	0	0	0	0	0	0	0	0	0	0	0	0	0	0	0	0	0	0
1115	dfr22	trimethoprim resistant dihydrofolate reductase dfr	diaminopyrimidine antibiotic	antibiotic target replacement	0	0	0	0	0	0	0	0	0	0	0	0	0	0	0	0	0	0	0	0	0	0	0	0	0	0	0	0	0	0	0	0	0	0	0	0	0	0	0	0	0	0	0	0	0
1116	tet(O/M/O)	tetracycline-resistant ribosomal protection protein	tetracycline antibiotic	antibiotic target protection	0	0	0	0	0	0	0	0	0	0	0	0	0	0	0	0	0	0	0	0	0	0	0	0	0	0	0	0	0	0	0	0	0	0	0	0	0	0	0	0	0	0	0	0	0
1117	CPS-1	CPS beta-lactamase	carbapenem	antibiotic inactivation	0	0	0	0	0	0	0	0	0	0	0	0	0	0	0	0	0	0	0	0	0	0	0	0	0	0	0	0	0	0	0	0	0	0	0	0	0	0	0	0	0	0	0	0	0
1118	Erm(35)	Erm 23S ribosomal RNA methyltransferase	macrolide antibiotic; lincosamide antibiotic; streptogramin antibiotic; streptogramin A antibiotic; streptogramin B antibiotic	antibiotic target alteration	0	0	0	0	0	0	0	0	0	0	0	0	0	0	0	0	0	0	0	0	0	0	0	0	0	0	0	0	0	0	0	0	0	0	0	0	0	0	0	0	0	0	0	0	0
1119	OXA-130	OXA beta-lactamase; OXA-51-like beta-lactamase	carbapenem; penam	antibiotic inactivation	0	0	0	0	0	0	0	0	0	0	0	0	0	0	0	0	0	0	0	0	0	0	0	0	0	0	0	0	0	0	0	0	0	0	0	0	0	0	0	0	0	0	0	0	0
1120	OXA-643	OXA beta-lactamase; OXA-211-like beta-lactamase	carbapenem; penam	antibiotic inactivation	0	0	0	0	0	0	0	0	0	0	0	0	0	0	0	0	0	0	0	0	0	0	0	0	0	0	0	0	0	0	0	0	0	0	0	0	0	0	0	0	0	0	0	0	0
1121	TEM-190	TEM beta-lactamase	monobactam; cephalosporin; penam; penem	antibiotic inactivation	0	0	0	0	0	0	0	0	0	0	0	0	0	0	0	0	0	0	0	0	0	0	0	0	0	0	0	0	0	0	0	0	0	0	0	0	0	0	0	0	0	0	0	0	0
1122	CARB-9	CARB beta-lactamase	penam	antibiotic inactivation	0	0	0	0	0	0	0	0	0	0	0	0	0	0	0	0	0	0	0	0	0	0	0	0	0	0	0	0	0	0	0	0	0	0	0	0	0	0	0	0	0	0	0	0	0
1123	MCR-3.36	MCR phosphoethanolamine transferase	peptide antibiotic	antibiotic target alteration	0	0	0	0	0	0	0	0	0	0	0	0	0	0	0	0	0	0	0	0	0	0	0	0	0	0	0	0	0	0	0	0	0	0	0	0	0	0	0	0	0	0	0	0	0
1124	OXA-518	OXA beta-lactamase; OXA-493-like beta-lactamase	penam	antibiotic inactivation	0	0	0	0	0	0	0	0	0	0	0	0	0	0	0	0	0	0	0	0	0	0	0	0	0	0	0	0	0	0	0	0	0	0	0	0	0	0	0	0	0	0	0	0	0
1125	ykkC	small multidrug resistance (SMR) antibiotic efflux pump	aminoglycoside antibiotic; tetracycline antibiotic; phenicol antibiotic	antibiotic efflux	0	0	0	0	0	0	0	0	0	0	0	0	0	0	0	0	0	0	0	0	0	0	0	0	0	0	0	0	0	0	0	0	0	0	0	0	0	0	0	0	0	0	0	0	0
1126	CARB-10	CARB beta-lactamase	penam	antibiotic inactivation	0	0	0	0	0	0	0	0	0	0	0	0	0	0	0	0	0	0	0	0	0	0	0	0	0	0	0	0	0	0	0	0	0	0	0	0	0	0	0	0	0	0	0	0	0
1127	catII from Escherichia coli K-12	chloramphenicol acetyltransferase (CAT)	phenicol antibiotic	antibiotic inactivation	0	0	0	0	0	0	0	0	0	0	0	0	0	0	0	0	0	0	0	0	0	0	0	0	0	0	0	0	0	0	0	0	0	0	0	0	0	0	0	0	0	0	0	0	0
1128	APH(2'')-If	APH(2'')	aminoglycoside antibiotic	antibiotic inactivation	0	0	0	0	0	0	0	0	0	0	0	0	0	0	0	0	0	0	0	0	0	0	0	0	0	0	0	0	0	0	0	0	0	0	0	0	0	0	0	0	0	0	0	0	0
1129	BJP-1	BJP beta-lactamase	carbapenem	antibiotic inactivation	0	0	0	0	0	0	0	0	0	0	0	0	0	0	0	0	0	0	0	0	0	0	0	0	0	0	0	0	0	0	0	0	0	0	0	0	0	0	0	0	0	0	0	0	0
1130	PJM-1	PJM beta-lactamase	carbapenem; cephalosporin; cephamycin; penam	antibiotic inactivation	0	0	0	0	0	0	0	0	0	0	0	0	0	0	0	0	0	0	0	0	0	0	0	0	0	0	0	0	0	0	0	0	0	0	0	0	0	0	0	0	0	0	0	0	0
1131	Clostridium sporogenes cplR	Miscellaneous ABC-F subfamily ATP-binding cassette ribosomal protection proteins	lincosamide antibiotic; pleuromutilin antibiotic	antibiotic target protection	0	0	0	0	0	0	0	0	0	0	0	0	0	0	0	0	0	0	0	0	0	0	0	0	0	0	0	0	0	0	0	0	0	0	0	0	0	0	0	0	0	0	0	0	0
1132	bcrB	ATP-binding cassette (ABC) antibiotic efflux pump	peptide antibiotic	antibiotic efflux	0	0	0	0	0	0	0	0	0	0	0	0	0	0	0	0	0	0	0	0	0	0	0	0	0	0	0	0	0	0	0	0	0	0	0	0	0	0	0	0	0	0	0	0	0
1133	GOB-22	GOB beta-lactamase	carbapenem; cephalosporin; penam	antibiotic inactivation	0	0	0	0	0	0	0	0	0	0	0	0	0	0	0	0	0	0	0	0	0	0	0	0	0	0	0	0	0	0	0	0	0	0	0	0	0	0	0	0	0	0	0	0	0
1134	OXA-446	OXA beta-lactamase; OXA-184-like beta-lactamase	penam	antibiotic inactivation	0	0	0	0	0	0	0	0	0	0	0	0	0	0	0	0	0	0	0	0	0	0	0	0	0	0	0	0	0	0	0	0	0	0	0	0	0	0	0	0	0	0	0	0	0
1135	CARB-50	CARB beta-lactamase	penam	antibiotic inactivation	0	0	0	0	0	0	0	0	0	0	0	0	0	0	0	0	0	0	0	0	0	0	0	0	0	0	0	0	0	0	0	0	0	0	0	0	0	0	0	0	0	0	0	0	0
1136	fexA	major facilitator superfamily (MFS) antibiotic efflux pump	phenicol antibiotic	antibiotic efflux	0	0	0	0	0	0	0	0	0	0	0	0	0	0	0	0	0	0	0	0	0	0	0	0	0	0	0	0	0	0	0	0	0	0	0	0	0	0	0	0	0	0	0	0	0
1137	DfrA38	trimethoprim resistant dihydrofolate reductase dfr	diaminopyrimidine antibiotic	antibiotic target replacement	0	0	0	0	0	0	0	0	0	0	0	0	0	0	0	0	0	0	0	0	0	0	0	0	0	0	0	0	0	0	0	0	0	0	0	0	0	0	0	0	0	0	0	0	0
1138	TEM-78	TEM beta-lactamase	monobactam; cephalosporin; penam; penem	antibiotic inactivation	0	0	0	0	0	0	0	0	0	0	0	0	0	0	0	0	0	0	0	0	0	0	0	0	0	0	0	0	0	0	0	0	0	0	0	0	0	0	0	0	0	0	0	0	0
1139	arr-4	rifampin ADP-ribosyltransferase (Arr)	rifamycin antibiotic	antibiotic inactivation	0	0	0	0	0	0	0	0	0	0	0	0	0	0	0	0	0	0	0	0	0	0	0	0	0	0	0	0	0	0	0	0	0	0	0	0	0	0	0	0	0	0	0	0	0
1140	dfrA15	trimethoprim resistant dihydrofolate reductase dfr	diaminopyrimidine antibiotic	antibiotic target replacement	0	0	0	0	0	0	0	0	0	0	0	0	0	0	0	0	0	0	0	0	0	0	0	0	0	0	0	0	0	0	0	0	0	0	0	0	0	0	0	0	0	0	0	0	0
1141	OXA-645	OXA beta-lactamase; OXA-211-like beta-lactamase	carbapenem; penam	antibiotic inactivation	0	0	0	0	0	0	0	0	0	0	0	0	0	0	0	0	0	0	0	0	0	0	0	0	0	0	0	0	0	0	0	0	0	0	0	0	0	0	0	0	0	0	0	0	0
1142	TEM-225	TEM beta-lactamase	monobactam; cephalosporin; penam; penem	antibiotic inactivation	0	0	0	0	0	0	0	0	0	0	0	0	0	0	0	0	0	0	0	0	0	0	0	0	0	0	0	0	0	0	0	0	0	0	0	0	0	0	0	0	0	0	0	0	0
1143	dfrA15b	trimethoprim resistant dihydrofolate reductase dfr	diaminopyrimidine antibiotic	antibiotic target replacement	0	0	0	0	0	0	0	0	0	0	0	0	0	0	0	0	0	0	0	0	0	0	0	0	0	0	0	0	0	0	0	0	0	0	0	0	0	0	0	0	0	0	0	0	0
1144	dfrA16	trimethoprim resistant dihydrofolate reductase dfr	diaminopyrimidine antibiotic	antibiotic target replacement	0	0	0	0	0	0	0	0	0	0	0	0	0	0	0	0	0	0	0	0	0	0	0	0	0	0	0	0	0	0	0	0	0	0	0	0	0	0	0	0	0	0	0	0	0
1145	lnuD	lincosamide nucleotidyltransferase (LNU)	lincosamide antibiotic	antibiotic inactivation	0	0	0	0	0	0	0	0	0	0	0	0	0	0	0	0	0	0	0	0	0	0	0	0	0	0	0	0	0	0	0	0	0	0	0	0	0	0	0	0	0	0	0	0	0
1146	AAC(6')-Ib-cr5	AAC(6'); AAC(6')-Ib-cr	fluoroquinolone antibiotic; aminoglycoside antibiotic	antibiotic inactivation	0	0	0	0	0	0	0	0	0	0	0	0	0	0	0	0	0	0	0	0	0	0	0	0	0	0	0	0	0	0	0	0	0	0	0	0	0	0	0	0	0	0	0	0	0
1147	MOX-13	MOX beta-lactamase	cephalosporin; cephamycin; penam	antibiotic inactivation	0	0	0	0	0	0	0	0	0	0	0	0	0	0	0	0	0	0	0	0	0	0	0	0	0	0	0	0	0	0	0	0	0	0	0	0	0	0	0	0	0	0	0	0	0
1148	OXA-151	OXA beta-lactamase; OXA-62-like beta-lactamase	carbapenem; penam	antibiotic inactivation	0	0	0	0	0	0	0	0	0	0	0	0	0	0	0	0	0	0	0	0	0	0	0	0	0	0	0	0	0	0	0	0	0	0	0	0	0	0	0	0	0	0	0	0	0
1149	PDC-356	PDC beta-lactamase	monobactam; carbapenem; cephalosporin	antibiotic inactivation	0	0	0	0	0	0	0	0	0	0	0	0	0	0	0	0	0	0	0	0	0	0	0	0	0	0	0	0	0	0	0	0	0	0	0	0	0	0	0	0	0	0	0	0	0
1150	ADC-2	ADC beta-lactamase without carbapenemase activity	cephalosporin	antibiotic inactivation	0	0	0	0	0	0	0	0	0	0	0	0	0	0	0	0	0	0	0	0	0	0	0	0	0	0	0	0	0	0	0	0	0	0	0	0	0	0	0	0	0	0	0	0	0
1151	ORR-1	ORR beta-lactamase	carbapenem	antibiotic inactivation	0	0	0	0	0	0	0	0	0	0	0	0	0	0	0	0	0	0	0	0	0	0	0	0	0	0	0	0	0	0	0	0	0	0	0	0	0	0	0	0	0	0	0	0	0
1152	TEM-123	TEM beta-lactamase	monobactam; cephalosporin; penam; penem	antibiotic inactivation	0	0	0	0	0	0	0	0	0	0	0	0	0	0	0	0	0	0	0	0	0	0	0	0	0	0	0	0	0	0	0	0	0	0	0	0	0	0	0	0	0	0	0	0	0
1153	nimI	nitroimidazole reductase	nitroimidazole antibiotic	antibiotic inactivation	0	0	0	0	0	0	0	0	0	0	0	0	0	0	0	0	0	0	0	0	0	0	0	0	0	0	0	0	0	0	0	0	0	0	0	0	0	0	0	0	0	0	0	0	0
1154	CMY-160	CMY beta-lactamase	cephamycin	antibiotic inactivation	0	0	0	0	0	0	0	0	0	0	0	0	0	0	0	0	0	0	0	0	0	0	0	0	0	0	0	0	0	0	0	0	0	0	0	0	0	0	0	0	0	0	0	0	0
1155	CMY-164	CMY beta-lactamase	cephamycin	antibiotic inactivation	0	0	0	0	0	0	0	0	0	0	0	0	0	0	0	0	0	0	0	0	0	0	0	0	0	0	0	0	0	0	0	0	0	0	0	0	0	0	0	0	0	0	0	0	0
1156	CMY-61	CMY beta-lactamase	cephamycin	antibiotic inactivation	0	0	0	0	0	0	0	0	0	0	0	0	0	0	0	0	0	0	0	0	0	0	0	0	0	0	0	0	0	0	0	0	0	0	0	0	0	0	0	0	0	0	0	0	0
1157	CMY-81	CMY beta-lactamase	cephamycin	antibiotic inactivation	0	0	0	0	0	0	0	0	0	0	0	0	0	0	0	0	0	0	0	0	0	0	0	0	0	0	0	0	0	0	0	0	0	0	0	0	0	0	0	0	0	0	0	0	0
1158	CTX-M-123	CTX-M beta-lactamase	cephalosporin	antibiotic inactivation	0	0	0	0	0	0	0	0	0	0	0	0	0	0	0	0	0	0	0	0	0	0	0	0	0	0	0	0	0	0	0	0	0	0	0	0	0	0	0	0	0	0	0	0	0
1159	CTX-M-221	CTX-M beta-lactamase	cephalosporin	antibiotic inactivation	0	0	0	0	0	0	0	0	0	0	0	0	0	0	0	0	0	0	0	0	0	0	0	0	0	0	0	0	0	0	0	0	0	0	0	0	0	0	0	0	0	0	0	0	0
1160	CTX-M-96	CTX-M beta-lactamase	cephalosporin	antibiotic inactivation	0	0	0	0	0	0	0	0	0	0	0	0	0	0	0	0	0	0	0	0	0	0	0	0	0	0	0	0	0	0	0	0	0	0	0	0	0	0	0	0	0	0	0	0	0
1161	NDM-22	NDM beta-lactamase	carbapenem; cephalosporin; cephamycin; penam	antibiotic inactivation	0	0	0	0	0	0	0	0	0	0	0	0	0	0	0	0	0	0	0	0	0	0	0	0	0	0	0	0	0	0	0	0	0	0	0	0	0	0	0	0	0	0	0	0	0
1162	NDM-40	NDM beta-lactamase	carbapenem; cephalosporin; cephamycin; penam	antibiotic inactivation	0	0	0	0	0	0	0	0	0	0	0	0	0	0	0	0	0	0	0	0	0	0	0	0	0	0	0	0	0	0	0	0	0	0	0	0	0	0	0	0	0	0	0	0	0
1163	SHV-89	SHV beta-lactamase	carbapenem; cephalosporin; penam	antibiotic inactivation	0	0	0	0	0	0	0	0	0	0	0	0	0	0	0	0	0	0	0	0	0	0	0	0	0	0	0	0	0	0	0	0	0	0	0	0	0	0	0	0	0	0	0	0	0
1164	DfrA37	trimethoprim resistant dihydrofolate reductase dfr	diaminopyrimidine antibiotic	antibiotic target replacement	0	0	0	0	0	0	0	0	0	0	0	0	0	0	0	0	0	0	0	0	0	0	0	0	0	0	0	0	0	0	0	0	0	0	0	0	0	0	0	0	0	0	0	0	0
1165	VIM-40	VIM beta-lactamase	carbapenem; cephalosporin; cephamycin; penam; penem	antibiotic inactivation	0	0	0	0	0	0	0	0	0	0	0	0	0	0	0	0	0	0	0	0	0	0	0	0	0	0	0	0	0	0	0	0	0	0	0	0	0	0	0	0	0	0	0	0	0
1166	tet(G)	major facilitator superfamily (MFS) antibiotic efflux pump	tetracycline antibiotic	antibiotic efflux	0	0	0	0	0	0	0	0	0	0	0	0	0	0	0	0	0	0	0	0	0	0	0	0	0	0	0	0	0	0	0	0	0	0	0	0	0	0	0	0	0	0	0	0	0
1167	EstT	macrolide esterase	macrolide antibiotic; glycylcycline; tetracycline antibiotic	antibiotic inactivation	0	0	0	0	0	0	0	0	0	0	0	0	0	0	0	0	0	0	0	0	0	0	0	0	0	0	0	0	0	0	0	0	0	0	0	0	0	0	0	0	0	0	0	0	0
1168	TEM-241	TEM beta-lactamase	monobactam; cephalosporin; penam; penem	antibiotic inactivation	0	0	0	0	0	0	0	0	0	0	0	0	0	0	0	0	0	0	0	0	0	0	0	0	0	0	0	0	0	0	0	0	0	0	0	0	0	0	0	0	0	0	0	0	0
1169	mef(D)	major facilitator superfamily (MFS) antibiotic efflux pump	macrolide antibiotic	antibiotic efflux	0	0	0	0	0	0	0	0	0	0	0	0	0	0	0	0	0	0	0	0	0	0	0	0	0	0	0	0	0	0	0	0	0	0	0	0	0	0	0	0	0	0	0	0	0
1170	tva(A)	Miscellaneous ABC-F subfamily ATP-binding cassette ribosomal protection proteins	pleuromutilin antibiotic	antibiotic target protection	0	0	0	0	0	0	0	0	0	0	0	0	0	0	0	0	0	0	0	0	0	0	0	0	0	0	0	0	0	0	0	0	0	0	0	0	0	0	0	0	0	0	0	0	0
1171	tet(X6)	tetracycline inactivation enzyme	tetracycline antibiotic	antibiotic inactivation	0	0	0	0	0	0	0	0	0	0	0	0	0	0	0	0	0	0	0	0	0	0	0	0	0	0	0	0	0	0	0	0	0	0	0	0	0	0	0	0	0	0	0	0	0
1172	erm(32)	Erm 23S ribosomal RNA methyltransferase	macrolide antibiotic; lincosamide antibiotic; streptogramin antibiotic	antibiotic target alteration	0	0	0	0	0	0	0	0	0	0	0	0	0	0	0	0	0	0	0	0	0	0	0	0	0	0	0	0	0	0	0	0	0	0	0	0	0	0	0	0	0	0	0	0	0
1173	CARB-7	CARB beta-lactamase	penam	antibiotic inactivation	0	0	0	0	0	0	0	0	0	0	0	0	0	0	0	0	0	0	0	0	0	0	0	0	0	0	0	0	0	0	0	0	0	0	0	0	0	0	0	0	0	0	0	0	0
1174	NDM-43	NDM beta-lactamase	carbapenem; cephalosporin; cephamycin; penam	antibiotic inactivation	0	0	0	0	0	0	0	0	0	0	0	0	0	0	0	0	0	0	0	0	0	0	0	0	0	0	0	0	0	0	0	0	0	0	0	0	0	0	0	0	0	0	0	0	0
1175	CMY-117	CMY beta-lactamase	cephamycin	antibiotic inactivation	0	0	0	0	0	0	0	0	0	0	0	0	0	0	0	0	0	0	0	0	0	0	0	0	0	0	0	0	0	0	0	0	0	0	0	0	0	0	0	0	0	0	0	0	0
1176	cfrA	Cfr 23S ribosomal RNA methyltransferase	lincosamide antibiotic; streptogramin antibiotic; streptogramin A antibiotic; oxazolidinone antibiotic; phenicol antibiotic; pleuromutilin antibiotic	antibiotic target alteration	0	0	0	0	0	0	0	0	0	0	0	0	0	0	0	0	0	0	0	0	0	0	0	0	0	0	0	0	0	0	0	0	0	0	0	0	0	0	0	0	0	0	0	0	0
1177	tet(59)	major facilitator superfamily (MFS) antibiotic efflux pump	tetracycline antibiotic	antibiotic efflux	0	0	0	0	0	0	0	0	0	0	0	0	0	0	0	0	0	0	0	0	0	0	0	0	0	0	0	0	0	0	0	0	0	0	0	0	0	0	0	0	0	0	0	0	0
1178	Clostridium butyricum catB	chloramphenicol acetyltransferase (CAT)	phenicol antibiotic	antibiotic inactivation	0	0	0	0	0	0	0	0	0	0	0	0	0	0	0	0	0	0	0	0	0	0	0	0	0	0	0	0	0	0	0	0	0	0	0	0	0	0	0	0	0	0	0	0	0
1179	GES-34	GES beta-lactamase	carbapenem; cephalosporin; penam	antibiotic inactivation	0	0	0	0	0	0	0	0	0	0	0	0	0	0	0	0	0	0	0	0	0	0	0	0	0	0	0	0	0	0	0	0	0	0	0	0	0	0	0	0	0	0	0	0	0
1180	QnrVC4	quinolone resistance protein (qnr)	fluoroquinolone antibiotic	antibiotic target protection	0	0	0	0	0	0	0	0	0	0	0	0	0	0	0	0	0	0	0	0	0	0	0	0	0	0	0	0	0	0	0	0	0	0	0	0	0	0	0	0	0	0	0	0	0
1181	VEB-11	VEB beta-lactamase	monobactam; cephalosporin	antibiotic inactivation	0	0	0	0	0	0	0	0	0	0	0	0	0	0	0	0	0	0	0	0	0	0	0	0	0	0	0	0	0	0	0	0	0	0	0	0	0	0	0	0	0	0	0	0	0
1182	AXC-3	AXC beta-lactamase	carbapenem	antibiotic inactivation	0	0	0	0	0	0	0	0	0	0	0	0	0	0	0	0	0	0	0	0	0	0	0	0	0	0	0	0	0	0	0	0	0	0	0	0	0	0	0	0	0	0	0	0	0
1183	FosB2	fosfomycin thiol transferase	phosphonic acid antibiotic	antibiotic inactivation	0	0	0	0	0	0	0	0	0	0	0	0	0	0	0	0	0	0	0	0	0	0	0	0	0	0	0	0	0	0	0	0	0	0	0	0	0	0	0	0	0	0	0	0	0
1184	JOHN-1	JOHN beta-lactamase	carbapenem; cephalosporin; penam	antibiotic inactivation	0	0	0	0	0	0	0	0	0	0	0	0	0	0	0	0	0	0	0	0	0	0	0	0	0	0	0	0	0	0	0	0	0	0	0	0	0	0	0	0	0	0	0	0	0
1185	vanH gene in vanP cluster	vanH; glycopeptide resistance gene cluster	glycopeptide antibiotic	antibiotic target alteration	0	0	0	0	0	0	0	0	0	0	0	0	0	0	0	0	0	0	0	0	0	0	0	0	0	0	0	0	0	0	0	0	0	0	0	0	0	0	0	0	0	0	0	0	0
1186	vanN	glycopeptide resistance gene cluster; Van ligase	glycopeptide antibiotic	antibiotic target alteration	0	0	0	0	0	0	0	0	0	0	0	0	0	0	0	0	0	0	0	0	0	0	0	0	0	0	0	0	0	0	0	0	0	0	0	0	0	0	0	0	0	0	0	0	0
1187	vanXY gene in vanL cluster	glycopeptide resistance gene cluster; vanXY	glycopeptide antibiotic	antibiotic target alteration	0	0	0	0	0	0	0	0	0	0	0	0	0	0	0	0	0	0	0	0	0	0	0	0	0	0	0	0	0	0	0	0	0	0	0	0	0	0	0	0	0	0	0	0	0
1188	vgaB	vga-type ABC-F protein	streptogramin antibiotic; streptogramin A antibiotic; pleuromutilin antibiotic	antibiotic target protection	0	0	0	0	0	0	0	0	0	0	0	0	0	0	0	0	0	0	0	0	0	0	0	0	0	0	0	0	0	0	0	0	0	0	0	0	0	0	0	0	0	0	0	0	0
1189	QnrVC3	quinolone resistance protein (qnr)	fluoroquinolone antibiotic	antibiotic target protection	0	0	0	0	0	0	0	0	0	0	0	0	0	0	0	0	0	0	0	0	0	0	0	0	0	0	0	0	0	0	0	0	0	0	0	0	0	0	0	0	0	0	0	0	0
1190	AAC(6')-Im	AAC(6')	aminoglycoside antibiotic	antibiotic inactivation	0	0	0	0	0	0	0	0	0	0	0	0	0	0	0	0	0	0	0	0	0	0	0	0	0	0	0	0	0	0	0	0	0	0	0	0	0	0	0	0	0	0	0	0	0
1191	ADC-239	ADC beta-lactamases pending classification for carbapenemase activity	cephalosporin	antibiotic inactivation	0	0	0	0	0	0	0	0	0	0	0	0	0	0	0	0	0	0	0	0	0	0	0	0	0	0	0	0	0	0	0	0	0	0	0	0	0	0	0	0	0	0	0	0	0
1192	Erm(43)	Erm 23S ribosomal RNA methyltransferase	macrolide antibiotic; lincosamide antibiotic; streptogramin antibiotic; streptogramin B antibiotic	antibiotic target alteration	0	0	0	0	0	0	0	0	0	0	0	0	0	0	0	0	0	0	0	0	0	0	0	0	0	0	0	0	0	0	0	0	0	0	0	0	0	0	0	0	0	0	0	0	0
1193	IMI-21	IMI beta-lactamase	carbapenem	antibiotic inactivation	0	0	0	0	0	0	0	0	0	0	0	0	0	0	0	0	0	0	0	0	0	0	0	0	0	0	0	0	0	0	0	0	0	0	0	0	0	0	0	0	0	0	0	0	0
1194	ORN-1	ORN beta-lactamase	carbapenem; cephalosporin	antibiotic inactivation	0	0	0	0	0	0	0	0	0	0	0	0	0	0	0	0	0	0	0	0	0	0	0	0	0	0	0	0	0	0	0	0	0	0	0	0	0	0	0	0	0	0	0	0	0
1195	tet(35)	ATP-binding cassette (ABC) antibiotic efflux pump	tetracycline antibiotic	antibiotic efflux	0	0	0	0	0	0	0	0	0	0	0	0	0	0	0	0	0	0	0	0	0	0	0	0	0	0	0	0	0	0	0	0	0	0	0	0	0	0	0	0	0	0	0	0	0
1196	ADC-86	ADC beta-lactamases pending classification for carbapenemase activity	cephalosporin	antibiotic inactivation	0	0	0	0	0	0	0	0	0	0	0	0	0	0	0	0	0	0	0	0	0	0	0	0	0	0	0	0	0	0	0	0	0	0	0	0	0	0	0	0	0	0	0	0	0
1197	OXA-229	OXA beta-lactamase; OXA-229-like beta-lactamase	carbapenem; penam	antibiotic inactivation	0	0	0	0	0	0	0	0	0	0	0	0	0	0	0	0	0	0	0	0	0	0	0	0	0	0	0	0	0	0	0	0	0	0	0	0	0	0	0	0	0	0	0	0	0
1198	ErmY	Erm 23S ribosomal RNA methyltransferase	macrolide antibiotic; lincosamide antibiotic; streptogramin antibiotic	antibiotic target alteration	0	0	0	0	0	0	0	0	0	0	0	0	0	0	0	0	0	0	0	0	0	0	0	0	0	0	0	0	0	0	0	0	0	0	0	0	0	0	0	0	0	0	0	0	0
1199	VIM-16	VIM beta-lactamase	carbapenem; cephalosporin; cephamycin; penam; penem	antibiotic inactivation	0	0	0	0	0	0	0	0	0	0	0	0	0	0	0	0	0	0	0	0	0	0	0	0	0	0	0	0	0	0	0	0	0	0	0	0	0	0	0	0	0	0	0	0	0
1200	emtA	non-erm 23S ribosomal RNA methyltransferase (G748)	macrolide antibiotic; lincosamide antibiotic; orthosomycin antibiotic	antibiotic target alteration	0	0	0	0	0	0	0	0	0	0	0	0	0	0	0	0	0	0	0	0	0	0	0	0	0	0	0	0	0	0	0	0	0	0	0	0	0	0	0	0	0	0	0	0	0
1201	MCR-3.18	MCR phosphoethanolamine transferase	peptide antibiotic	antibiotic target alteration	0	0	0	0	0	0	0	0	0	0	0	0	0	0	0	0	0	0	0	0	0	0	0	0	0	0	0	0	0	0	0	0	0	0	0	0	0	0	0	0	0	0	0	0	0
1202	OXA-464	OXA beta-lactamase	penam	antibiotic inactivation	0	0	0	0	0	0	0	0	0	0	0	0	0	0	0	0	0	0	0	0	0	0	0	0	0	0	0	0	0	0	0	0	0	0	0	0	0	0	0	0	0	0	0	0	0
1203	OXA-657	OXA beta-lactamase; OXA-23-like beta-lactamase	carbapenem; penam	antibiotic inactivation	0	0	0	0	0	0	0	0	0	0	0	0	0	0	0	0	0	0	0	0	0	0	0	0	0	0	0	0	0	0	0	0	0	0	0	0	0	0	0	0	0	0	0	0	0
1204	OXA-947	OXA beta-lactamase; OXA-679-like beta-lactamase	carbapenem; penam	antibiotic inactivation	0	0	0	0	0	0	0	0	0	0	0	0	0	0	0	0	0	0	0	0	0	0	0	0	0	0	0	0	0	0	0	0	0	0	0	0	0	0	0	0	0	0	0	0	0
1205	TEM-39	TEM beta-lactamase	monobactam; cephalosporin; penam; penem	antibiotic inactivation	0	0	0	0	0	0	0	0	0	0	0	0	0	0	0	0	0	0	0	0	0	0	0	0	0	0	0	0	0	0	0	0	0	0	0	0	0	0	0	0	0	0	0	0	0
1206	sul3	sulfonamide resistant sul	sulfonamide antibiotic	antibiotic target replacement	0	0	0	0	0	0	0	0	0	0	0	0	0	0	0	0	0	0	0	0	0	0	0	0	0	0	0	0	0	0	0	0	0	0	0	0	0	0	0	0	0	0	0	0	0
1207	vanS gene in vanM cluster	vanS; glycopeptide resistance gene cluster	glycopeptide antibiotic	antibiotic target alteration	0	0	0	0	0	0	0	0	0	0	0	0	0	0	0	0	0	0	0	0	0	0	0	0	0	0	0	0	0	0	0	0	0	0	0	0	0	0	0	0	0	0	0	0	0
1208	CTX-M-172	CTX-M beta-lactamase	cephalosporin	antibiotic inactivation	0	0	0	0	0	0	0	0	0	0	0	0	0	0	0	0	0	0	0	0	0	0	0	0	0	0	0	0	0	0	0	0	0	0	0	0	0	0	0	0	0	0	0	0	0
1209	CTX-M-182	CTX-M beta-lactamase	cephalosporin	antibiotic inactivation	0	0	0	0	0	0	0	0	0	0	0	0	0	0	0	0	0	0	0	0	0	0	0	0	0	0	0	0	0	0	0	0	0	0	0	0	0	0	0	0	0	0	0	0	0
1210	CTX-M-211	CTX-M beta-lactamase	cephalosporin	antibiotic inactivation	0	0	0	0	0	0	0	0	0	0	0	0	0	0	0	0	0	0	0	0	0	0	0	0	0	0	0	0	0	0	0	0	0	0	0	0	0	0	0	0	0	0	0	0	0
1211	CTX-M-3	CTX-M beta-lactamase	cephalosporin; cephamycin; penam	antibiotic inactivation	0	0	0	0	0	0	0	0	0	0	0	0	0	0	0	0	0	0	0	0	0	0	0	0	0	0	0	0	0	0	0	0	0	0	0	0	0	0	0	0	0	0	0	0	0
1212	NDM-21	NDM beta-lactamase	carbapenem; cephalosporin; cephamycin; penam	antibiotic inactivation	0	0	0	0	0	0	0	0	0	0	0	0	0	0	0	0	0	0	0	0	0	0	0	0	0	0	0	0	0	0	0	0	0	0	0	0	0	0	0	0	0	0	0	0	0
1213	QnrB32	quinolone resistance protein (qnr)	fluoroquinolone antibiotic	antibiotic target protection	0	0	0	0	0	0	0	0	0	0	0	0	0	0	0	0	0	0	0	0	0	0	0	0	0	0	0	0	0	0	0	0	0	0	0	0	0	0	0	0	0	0	0	0	0
1214	rmtD2	16S rRNA methyltransferase (G1405)	aminoglycoside antibiotic	antibiotic target alteration	0	0	0	0	0	0	0	0	0	0	0	0	0	0	0	0	0	0	0	0	0	0	0	0	0	0	0	0	0	0	0	0	0	0	0	0	0	0	0	0	0	0	0	0	0
1215	OXA-333	OXA beta-lactamase; OXA-211-like beta-lactamase	carbapenem; penam	antibiotic inactivation	0	0	0	0	0	0	0	0	0	0	0	0	0	0	0	0	0	0	0	0	0	0	0	0	0	0	0	0	0	0	0	0	0	0	0	0	0	0	0	0	0	0	0	0	0
1216	imiH	CphA beta-lactamase	carbapenem	antibiotic inactivation	0	0	0	0	0	0	0	0	0	0	0	0	0	0	0	0	0	0	0	0	0	0	0	0	0	0	0	0	0	0	0	0	0	0	0	0	0	0	0	0	0	0	0	0	0
1217	tetA(P)	major facilitator superfamily (MFS) antibiotic efflux pump	tetracycline antibiotic	antibiotic efflux	0	0	0	0	0	0	0	0	0	0	0	0	0	0	0	0	0	0	0	0	0	0	0	0	0	0	0	0	0	0	0	0	0	0	0	0	0	0	0	0	0	0	0	0	0
1218	Bacillus pumilus cat86	chloramphenicol acetyltransferase (CAT)	phenicol antibiotic	antibiotic inactivation	0	0	0	0	0	0	0	0	0	0	0	0	0	0	0	0	0	0	0	0	0	0	0	0	0	0	0	0	0	0	0	0	0	0	0	0	0	0	0	0	0	0	0	0	0
1219	DHT2-1	DHT2 beta-lactamase	carbapenem	antibiotic inactivation	0	0	0	0	0	0	0	0	0	0	0	0	0	0	0	0	0	0	0	0	0	0	0	0	0	0	0	0	0	0	0	0	0	0	0	0	0	0	0	0	0	0	0	0	0
1220	OXA-371	OXA beta-lactamase; OXA-51-like beta-lactamase	carbapenem; penam	antibiotic inactivation	0	0	0	0	0	0	0	0	0	0	0	0	0	0	0	0	0	0	0	0	0	0	0	0	0	0	0	0	0	0	0	0	0	0	0	0	0	0	0	0	0	0	0	0	0
1221	vanR gene in vanD cluster	glycopeptide resistance gene cluster; vanR	glycopeptide antibiotic	antibiotic target alteration	0	0	0	0	0	0	0	0	0	0	0	0	0	0	0	0	0	0	0	0	0	0	0	0	0	0	0	0	0	0	0	0	0	0	0	0	0	0	0	0	0	0	0	0	0
1222	OXA-100	OXA beta-lactamase; OXA-51-like beta-lactamase	carbapenem; penam	antibiotic inactivation	0	0	0	0	0	0	0	0	0	0	0	0	0	0	0	0	0	0	0	0	0	0	0	0	0	0	0	0	0	0	0	0	0	0	0	0	0	0	0	0	0	0	0	0	0
1223	OXA-650	OXA beta-lactamase; OXA-211-like beta-lactamase	carbapenem; penam	antibiotic inactivation	0	0	0	0	0	0	0	0	0	0	0	0	0	0	0	0	0	0	0	0	0	0	0	0	0	0	0	0	0	0	0	0	0	0	0	0	0	0	0	0	0	0	0	0	0
1224	lnuE	lincosamide nucleotidyltransferase (LNU)	lincosamide antibiotic	antibiotic inactivation	0	0	0	0	0	0	0	0	0	0	0	0	0	0	0	0	0	0	0	0	0	0	0	0	0	0	0	0	0	0	0	0	0	0	0	0	0	0	0	0	0	0	0	0	0
1225	EBR-1	EBR beta-lactamase	carbapenem; cephalosporin; penam	antibiotic inactivation	0	0	0	0	0	0	0	0	0	0	0	0	0	0	0	0	0	0	0	0	0	0	0	0	0	0	0	0	0	0	0	0	0	0	0	0	0	0	0	0	0	0	0	0	0
1226	EBR-3	EBR beta-lactamase	carbapenem; cephalosporin; penam	antibiotic inactivation	0	0	0	0	0	0	0	0	0	0	0	0	0	0	0	0	0	0	0	0	0	0	0	0	0	0	0	0	0	0	0	0	0	0	0	0	0	0	0	0	0	0	0	0	0
1227	OXA-355	OXA beta-lactamase; OXA-229-like beta-lactamase	carbapenem; penam	antibiotic inactivation	0	0	0	0	0	0	0	0	0	0	0	0	0	0	0	0	0	0	0	0	0	0	0	0	0	0	0	0	0	0	0	0	0	0	0	0	0	0	0	0	0	0	0	0	0
1228	OXA-783	OXA beta-lactamase; OXA-184-like beta-lactamase	penam	antibiotic inactivation	0	0	0	0	0	0	0	0	0	0	0	0	0	0	0	0	0	0	0	0	0	0	0	0	0	0	0	0	0	0	0	0	0	0	0	0	0	0	0	0	0	0	0	0	0
1229	SRT-2	SRT beta-lactamase	cephalosporin	antibiotic inactivation	0	0	0	0	0	0	0	0	0	0	0	0	0	0	0	0	0	0	0	0	0	0	0	0	0	0	0	0	0	0	0	0	0	0	0	0	0	0	0	0	0	0	0	0	0
1230	tet(H)	major facilitator superfamily (MFS) antibiotic efflux pump	tetracycline antibiotic	antibiotic efflux	0	0	0	0	0	0	0	0	0	0	0	0	0	0	0	0	0	0	0	0	0	0	0	0	0	0	0	0	0	0	0	0	0	0	0	0	0	0	0	0	0	0	0	0	0
1231	CMY-146	CMY beta-lactamase	cephamycin	antibiotic inactivation	0	0	0	0	0	0	0	0	0	0	0	0	0	0	0	0	0	0	0	0	0	0	0	0	0	0	0	0	0	0	0	0	0	0	0	0	0	0	0	0	0	0	0	0	0
1232	Campylobacter coli chloramphenicol acetyltransferase	chloramphenicol acetyltransferase (CAT)	phenicol antibiotic	antibiotic inactivation	0	0	0	0	0	0	0	0	0	0	0	0	0	0	0	0	0	0	0	0	0	0	0	0	0	0	0	0	0	0	0	0	0	0	0	0	0	0	0	0	0	0	0	0	0
1233	SHV-52	SHV beta-lactamase	cephalosporin; penam	antibiotic inactivation	0	0	0	0	0	0	0	0	0	0	0	0	0	0	0	0	0	0	0	0	0	0	0	0	0	0	0	0	0	0	0	0	0	0	0	0	0	0	0	0	0	0	0	0	0
1234	AAC(6')-Iae	AAC(6')	aminoglycoside antibiotic	antibiotic inactivation	0	0	0	0	0	0	0	0	0	0	0	0	0	0	0	0	0	0	0	0	0	0	0	0	0	0	0	0	0	0	0	0	0	0	0	0	0	0	0	0	0	0	0	0	0
1235	IND-9	IND beta-lactamase	carbapenem	antibiotic inactivation	0	0	0	0	0	0	0	0	0	0	0	0	0	0	0	0	0	0	0	0	0	0	0	0	0	0	0	0	0	0	0	0	0	0	0	0	0	0	0	0	0	0	0	0	0
1236	OXA-815	OXA beta-lactamase; OXA-23-like beta-lactamase	carbapenem; penam	antibiotic inactivation	0	0	0	0	0	0	0	0	0	0	0	0	0	0	0	0	0	0	0	0	0	0	0	0	0	0	0	0	0	0	0	0	0	0	0	0	0	0	0	0	0	0	0	0	0
1237	almF	polymyxin resistance operon; alm glycyl carrier protein	peptide antibiotic	antibiotic target alteration	0	0	0	0	0	0	0	0	0	0	0	0	0	0	0	0	0	0	0	0	0	0	0	0	0	0	0	0	0	0	0	0	0	0	0	0	0	0	0	0	0	0	0	0	0
1238	tetB(58)	major facilitator superfamily (MFS) antibiotic efflux pump	tetracycline antibiotic	antibiotic efflux	0	0	0	0	0	0	0	0	0	0	0	0	0	0	0	0	0	0	0	0	0	0	0	0	0	0	0	0	0	0	0	0	0	0	0	0	0	0	0	0	0	0	0	0	0
1239	LUT-5	LUT beta-lactamase	cephalosporin	antibiotic inactivation	0	0	0	0	0	0	0	0	0	0	0	0	0	0	0	0	0	0	0	0	0	0	0	0	0	0	0	0	0	0	0	0	0	0	0	0	0	0	0	0	0	0	0	0	0
1240	TEM-189	TEM beta-lactamase	monobactam; cephalosporin; penam; penem	antibiotic inactivation	0	0	0	0	0	0	0	0	0	0	0	0	0	0	0	0	0	0	0	0	0	0	0	0	0	0	0	0	0	0	0	0	0	0	0	0	0	0	0	0	0	0	0	0	0
1241	TxR	ATP-binding cassette (ABC) antibiotic efflux pump	tetracycline antibiotic	antibiotic efflux	0	0	0	0	0	0	0	0	0	0	0	0	0	0	0	0	0	0	0	0	0	0	0	0	0	0	0	0	0	0	0	0	0	0	0	0	0	0	0	0	0	0	0	0	0
1242	VAM-1	VAM beta-lactamase	carbapenem; cephalosporin; penam; tetracycline antibiotic	antibiotic inactivation	0	0	0	0	0	0	0	0	0	0	0	0	0	0	0	0	0	0	0	0	0	0	0	0	0	0	0	0	0	0	0	0	0	0	0	0	0	0	0	0	0	0	0	0	0
1243	Mef(En2)	major facilitator superfamily (MFS) antibiotic efflux pump	macrolide antibiotic; lincosamide antibiotic	antibiotic efflux	0	0	0	0	0	0	0	0	0	0	0	0	0	0	0	0	0	0	0	0	0	0	0	0	0	0	0	0	0	0	0	0	0	0	0	0	0	0	0	0	0	0	0	0	0
1244	OXA-465	OXA beta-lactamase; OXA-184-like beta-lactamase	penam	antibiotic inactivation	0	0	0	0	0	0	0	0	0	0	0	0	0	0	0	0	0	0	0	0	0	0	0	0	0	0	0	0	0	0	0	0	0	0	0	0	0	0	0	0	0	0	0	0	0
1245	OXA-535	OXA beta-lactamase; OXA-48-like beta-lactamase	carbapenem; penam	antibiotic inactivation	0	0	0	0	0	0	0	0	0	0	0	0	0	0	0	0	0	0	0	0	0	0	0	0	0	0	0	0	0	0	0	0	0	0	0	0	0	0	0	0	0	0	0	0	0
1246	erm(56)	Erm 23S ribosomal RNA methyltransferase	macrolide antibiotic; lincosamide antibiotic; streptogramin antibiotic; streptogramin B antibiotic	antibiotic target alteration	0	0	0	0	0	0	0	0	0	0	0	0	0	0	0	0	0	0	0	0	0	0	0	0	0	0	0	0	0	0	0	0	0	0	0	0	0	0	0	0	0	0	0	0	0
1247	AAC(3)-VIa	AAC(3)	aminoglycoside antibiotic	antibiotic inactivation	0	0	0	0	0	0	0	0	0	0	0	0	0	0	0	0	0	0	0	0	0	0	0	0	0	0	0	0	0	0	0	0	0	0	0	0	0	0	0	0	0	0	0	0	0
1248	CTX-M-28	CTX-M beta-lactamase	cephalosporin	antibiotic inactivation	0	0	0	0	0	0	0	0	0	0	0	0	0	0	0	0	0	0	0	0	0	0	0	0	0	0	0	0	0	0	0	0	0	0	0	0	0	0	0	0	0	0	0	0	0
1249	CTX-M-61	CTX-M beta-lactamase	cephalosporin	antibiotic inactivation	0	0	0	0	0	0	0	0	0	0	0	0	0	0	0	0	0	0	0	0	0	0	0	0	0	0	0	0	0	0	0	0	0	0	0	0	0	0	0	0	0	0	0	0	0
1250	QnrS7	quinolone resistance protein (qnr)	fluoroquinolone antibiotic	antibiotic target protection	0	0	0	0	0	0	0	0	0	0	0	0	0	0	0	0	0	0	0	0	0	0	0	0	0	0	0	0	0	0	0	0	0	0	0	0	0	0	0	0	0	0	0	0	0
1251	SHV-200	SHV beta-lactamase	cephalosporin; penam	antibiotic inactivation	0	0	0	0	0	0	0	0	0	0	0	0	0	0	0	0	0	0	0	0	0	0	0	0	0	0	0	0	0	0	0	0	0	0	0	0	0	0	0	0	0	0	0	0	0
1252	SHV-215	SHV beta-lactamase	cephalosporin; penam	antibiotic inactivation	0	0	0	0	0	0	0	0	0	0	0	0	0	0	0	0	0	0	0	0	0	0	0	0	0	0	0	0	0	0	0	0	0	0	0	0	0	0	0	0	0	0	0	0	0
1253	SHV-50	SHV beta-lactamase	cephalosporin; penam	antibiotic inactivation	0	0	0	0	0	0	0	0	0	0	0	0	0	0	0	0	0	0	0	0	0	0	0	0	0	0	0	0	0	0	0	0	0	0	0	0	0	0	0	0	0	0	0	0	0
1254	ACI-1	ACI beta-lactamase	cephalosporin; penam; penem	antibiotic inactivation	0	0	0	0	0	0	0	0	0	0	0	0	0	0	0	0	0	0	0	0	0	0	0	0	0	0	0	0	0	0	0	0	0	0	0	0	0	0	0	0	0	0	0	0	0
1255	CTX-M-229	CTX-M beta-lactamase	cephalosporin	antibiotic inactivation	0	0	0	0	0	0	0	0	0	0	0	0	0	0	0	0	0	0	0	0	0	0	0	0	0	0	0	0	0	0	0	0	0	0	0	0	0	0	0	0	0	0	0	0	0
1256	TUS-1	TUS beta-lactamase	carbapenem; cephalosporin; cephamycin; penam; penem	antibiotic inactivation	0	0	0	0	0	0	0	0	0	0	0	0	0	0	0	0	0	0	0	0	0	0	0	0	0	0	0	0	0	0	0	0	0	0	0	0	0	0	0	0	0	0	0	0	0
1257	rgt1438	rifampin glycosyltransferase	rifamycin antibiotic	antibiotic inactivation	0	0	0	0	0	0	0	0	0	0	0	0	0	0	0	0	0	0	0	0	0	0	0	0	0	0	0	0	0	0	0	0	0	0	0	0	0	0	0	0	0	0	0	0	0
1258	catIII	chloramphenicol acetyltransferase (CAT)	phenicol antibiotic	antibiotic inactivation	0	0	0	0	0	0	0	0	0	0	0	0	0	0	0	0	0	0	0	0	0	0	0	0	0	0	0	0	0	0	0	0	0	0	0	0	0	0	0	0	0	0	0	0	0
1259	AAC(6')-Ib-cr7	AAC(6'); AAC(6')-Ib-cr	fluoroquinolone antibiotic; aminoglycoside antibiotic	antibiotic inactivation	0	0	0	0	0	0	0	0	0	0	0	0	0	0	0	0	0	0	0	0	0	0	0	0	0	0	0	0	0	0	0	0	0	0	0	0	0	0	0	0	0	0	0	0	0
1260	ACT-6	ACT beta-lactamase	carbapenem; cephalosporin; cephamycin; penam	antibiotic inactivation	0	0	0	0	0	0	0	0	0	0	0	0	0	0	0	0	0	0	0	0	0	0	0	0	0	0	0	0	0	0	0	0	0	0	0	0	0	0	0	0	0	0	0	0	0
1261	CTX-M-117	CTX-M beta-lactamase	cephalosporin	antibiotic inactivation	0	0	0	0	0	0	0	0	0	0	0	0	0	0	0	0	0	0	0	0	0	0	0	0	0	0	0	0	0	0	0	0	0	0	0	0	0	0	0	0	0	0	0	0	0
1262	CTX-M-137	CTX-M beta-lactamase	cephalosporin	antibiotic inactivation	0	0	0	0	0	0	0	0	0	0	0	0	0	0	0	0	0	0	0	0	0	0	0	0	0	0	0	0	0	0	0	0	0	0	0	0	0	0	0	0	0	0	0	0	0
1263	CTX-M-150	CTX-M beta-lactamase	cephalosporin	antibiotic inactivation	0	0	0	0	0	0	0	0	0	0	0	0	0	0	0	0	0	0	0	0	0	0	0	0	0	0	0	0	0	0	0	0	0	0	0	0	0	0	0	0	0	0	0	0	0
1264	CTX-M-154	CTX-M beta-lactamase	cephalosporin	antibiotic inactivation	0	0	0	0	0	0	0	0	0	0	0	0	0	0	0	0	0	0	0	0	0	0	0	0	0	0	0	0	0	0	0	0	0	0	0	0	0	0	0	0	0	0	0	0	0
1265	CTX-M-177	CTX-M beta-lactamase	cephalosporin	antibiotic inactivation	0	0	0	0	0	0	0	0	0	0	0	0	0	0	0	0	0	0	0	0	0	0	0	0	0	0	0	0	0	0	0	0	0	0	0	0	0	0	0	0	0	0	0	0	0
1266	CTX-M-187	CTX-M beta-lactamase	cephalosporin	antibiotic inactivation	0	0	0	0	0	0	0	0	0	0	0	0	0	0	0	0	0	0	0	0	0	0	0	0	0	0	0	0	0	0	0	0	0	0	0	0	0	0	0	0	0	0	0	0	0
1267	CTX-M-207	CTX-M beta-lactamase	cephalosporin	antibiotic inactivation	0	0	0	0	0	0	0	0	0	0	0	0	0	0	0	0	0	0	0	0	0	0	0	0	0	0	0	0	0	0	0	0	0	0	0	0	0	0	0	0	0	0	0	0	0
1268	CTX-M-208	CTX-M beta-lactamase	cephalosporin	antibiotic inactivation	0	0	0	0	0	0	0	0	0	0	0	0	0	0	0	0	0	0	0	0	0	0	0	0	0	0	0	0	0	0	0	0	0	0	0	0	0	0	0	0	0	0	0	0	0
1269	CTX-M-216	CTX-M beta-lactamase	cephalosporin	antibiotic inactivation	0	0	0	0	0	0	0	0	0	0	0	0	0	0	0	0	0	0	0	0	0	0	0	0	0	0	0	0	0	0	0	0	0	0	0	0	0	0	0	0	0	0	0	0	0
1270	CTX-M-218	CTX-M beta-lactamase	cephalosporin	antibiotic inactivation	0	0	0	0	0	0	0	0	0	0	0	0	0	0	0	0	0	0	0	0	0	0	0	0	0	0	0	0	0	0	0	0	0	0	0	0	0	0	0	0	0	0	0	0	0
1271	CTX-M-227	CTX-M beta-lactamase	cephalosporin	antibiotic inactivation	0	0	0	0	0	0	0	0	0	0	0	0	0	0	0	0	0	0	0	0	0	0	0	0	0	0	0	0	0	0	0	0	0	0	0	0	0	0	0	0	0	0	0	0	0
1272	CTX-M-231	CTX-M beta-lactamase	cephalosporin	antibiotic inactivation	0	0	0	0	0	0	0	0	0	0	0	0	0	0	0	0	0	0	0	0	0	0	0	0	0	0	0	0	0	0	0	0	0	0	0	0	0	0	0	0	0	0	0	0	0
1273	CTX-M-236	CTX-M beta-lactamase	cephalosporin	antibiotic inactivation	0	0	0	0	0	0	0	0	0	0	0	0	0	0	0	0	0	0	0	0	0	0	0	0	0	0	0	0	0	0	0	0	0	0	0	0	0	0	0	0	0	0	0	0	0
1274	CTX-M-237	CTX-M beta-lactamase	cephalosporin	antibiotic inactivation	0	0	0	0	0	0	0	0	0	0	0	0	0	0	0	0	0	0	0	0	0	0	0	0	0	0	0	0	0	0	0	0	0	0	0	0	0	0	0	0	0	0	0	0	0
1275	DHA-24	DHA beta-lactamase	cephalosporin; cephamycin	antibiotic inactivation	0	0	0	0	0	0	0	0	0	0	0	0	0	0	0	0	0	0	0	0	0	0	0	0	0	0	0	0	0	0	0	0	0	0	0	0	0	0	0	0	0	0	0	0	0
1276	DHA-28	DHA beta-lactamase	cephalosporin; cephamycin	antibiotic inactivation	0	0	0	0	0	0	0	0	0	0	0	0	0	0	0	0	0	0	0	0	0	0	0	0	0	0	0	0	0	0	0	0	0	0	0	0	0	0	0	0	0	0	0	0	0
1277	DHA-4	DHA beta-lactamase	cephalosporin; cephamycin	antibiotic inactivation	0	0	0	0	0	0	0	0	0	0	0	0	0	0	0	0	0	0	0	0	0	0	0	0	0	0	0	0	0	0	0	0	0	0	0	0	0	0	0	0	0	0	0	0	0
1278	EC-18	EC beta-lactamase	cephalosporin	antibiotic inactivation	0	0	0	0	0	0	0	0	0	0	0	0	0	0	0	0	0	0	0	0	0	0	0	0	0	0	0	0	0	0	0	0	0	0	0	0	0	0	0	0	0	0	0	0	0
1279	OXA-293	OXA beta-lactamase; OXA-286-like beta-lactamase	carbapenem; penam	antibiotic inactivation	0	0	0	0	0	0	0	0	0	0	0	0	0	0	0	0	0	0	0	0	0	0	0	0	0	0	0	0	0	0	0	0	0	0	0	0	0	0	0	0	0	0	0	0	0
1280	QnrB65	quinolone resistance protein (qnr)	fluoroquinolone antibiotic	antibiotic target protection	0	0	0	0	0	0	0	0	0	0	0	0	0	0	0	0	0	0	0	0	0	0	0	0	0	0	0	0	0	0	0	0	0	0	0	0	0	0	0	0	0	0	0	0	0
1281	VIM-11	VIM beta-lactamase	carbapenem; cephalosporin; cephamycin; penam; penem	antibiotic inactivation	0	0	0	0	0	0	0	0	0	0	0	0	0	0	0	0	0	0	0	0	0	0	0	0	0	0	0	0	0	0	0	0	0	0	0	0	0	0	0	0	0	0	0	0	0
1282	VIM-12	VIM beta-lactamase	carbapenem; cephalosporin; cephamycin; penam; penem	antibiotic inactivation	0	0	0	0	0	0	0	0	0	0	0	0	0	0	0	0	0	0	0	0	0	0	0	0	0	0	0	0	0	0	0	0	0	0	0	0	0	0	0	0	0	0	0	0	0
1283	VIM-15	VIM beta-lactamase	carbapenem; cephalosporin; cephamycin; penam; penem	antibiotic inactivation	0	0	0	0	0	0	0	0	0	0	0	0	0	0	0	0	0	0	0	0	0	0	0	0	0	0	0	0	0	0	0	0	0	0	0	0	0	0	0	0	0	0	0	0	0
1284	VIM-31	VIM beta-lactamase	carbapenem; cephalosporin; cephamycin; penam; penem	antibiotic inactivation	0	0	0	0	0	0	0	0	0	0	0	0	0	0	0	0	0	0	0	0	0	0	0	0	0	0	0	0	0	0	0	0	0	0	0	0	0	0	0	0	0	0	0	0	0
1285	VIM-44	VIM beta-lactamase	carbapenem; cephalosporin; cephamycin; penam; penem	antibiotic inactivation	0	0	0	0	0	0	0	0	0	0	0	0	0	0	0	0	0	0	0	0	0	0	0	0	0	0	0	0	0	0	0	0	0	0	0	0	0	0	0	0	0	0	0	0	0
1286	VIM-51	VIM beta-lactamase	carbapenem; cephalosporin; cephamycin; penam; penem	antibiotic inactivation	0	0	0	0	0	0	0	0	0	0	0	0	0	0	0	0	0	0	0	0	0	0	0	0	0	0	0	0	0	0	0	0	0	0	0	0	0	0	0	0	0	0	0	0	0
1287	VIM-56	VIM beta-lactamase	carbapenem; cephalosporin; cephamycin; penam; penem	antibiotic inactivation	0	0	0	0	0	0	0	0	0	0	0	0	0	0	0	0	0	0	0	0	0	0	0	0	0	0	0	0	0	0	0	0	0	0	0	0	0	0	0	0	0	0	0	0	0
1288	VIM-63	VIM beta-lactamase	carbapenem; cephalosporin; cephamycin; penam; penem	antibiotic inactivation	0	0	0	0	0	0	0	0	0	0	0	0	0	0	0	0	0	0	0	0	0	0	0	0	0	0	0	0	0	0	0	0	0	0	0	0	0	0	0	0	0	0	0	0	0
1289	VIM-8	VIM beta-lactamase	carbapenem; cephalosporin; cephamycin; penam; penem	antibiotic inactivation	0	0	0	0	0	0	0	0	0	0	0	0	0	0	0	0	0	0	0	0	0	0	0	0	0	0	0	0	0	0	0	0	0	0	0	0	0	0	0	0	0	0	0	0	0
1290	AAC(6')-Iap	AAC(6')	aminoglycoside antibiotic	antibiotic inactivation	0	0	0	0	0	0	0	0	0	0	0	0	0	0	0	0	0	0	0	0	0	0	0	0	0	0	0	0	0	0	0	0	0	0	0	0	0	0	0	0	0	0	0	0	0
1291	nimK	nitroimidazole reductase	nitroimidazole antibiotic	antibiotic inactivation	0	0	0	0	0	0	0	0	0	0	0	0	0	0	0	0	0	0	0	0	0	0	0	0	0	0	0	0	0	0	0	0	0	0	0	0	0	0	0	0	0	0	0	0	0
1292	LRA-1	class A LRA beta-lactamase	cephalosporin; penam	antibiotic inactivation	0	0	0	0	0	0	0	0	0	0	0	0	0	0	0	0	0	0	0	0	0	0	0	0	0	0	0	0	0	0	0	0	0	0	0	0	0	0	0	0	0	0	0	0	0
1293	PDC-124	PDC beta-lactamase	monobactam; carbapenem; cephalosporin	antibiotic inactivation	0	0	0	0	0	0	0	0	0	0	0	0	0	0	0	0	0	0	0	0	0	0	0	0	0	0	0	0	0	0	0	0	0	0	0	0	0	0	0	0	0	0	0	0	0
1294	PDC-139	PDC beta-lactamase	monobactam; carbapenem; cephalosporin	antibiotic inactivation	0	0	0	0	0	0	0	0	0	0	0	0	0	0	0	0	0	0	0	0	0	0	0	0	0	0	0	0	0	0	0	0	0	0	0	0	0	0	0	0	0	0	0	0	0
1295	PDC-6	PDC beta-lactamase	monobactam; carbapenem; cephalosporin	antibiotic inactivation	0	0	0	0	0	0	0	0	0	0	0	0	0	0	0	0	0	0	0	0	0	0	0	0	0	0	0	0	0	0	0	0	0	0	0	0	0	0	0	0	0	0	0	0	0
1296	CTX-M-190	CTX-M beta-lactamase	cephalosporin	antibiotic inactivation	0	0	0	0	0	0	0	0	0	0	0	0	0	0	0	0	0	0	0	0	0	0	0	0	0	0	0	0	0	0	0	0	0	0	0	0	0	0	0	0	0	0	0	0	0
1297	CTX-M-23	CTX-M beta-lactamase	cephalosporin	antibiotic inactivation	0	0	0	0	0	0	0	0	0	0	0	0	0	0	0	0	0	0	0	0	0	0	0	0	0	0	0	0	0	0	0	0	0	0	0	0	0	0	0	0	0	0	0	0	0
1298	CTX-M-24	CTX-M beta-lactamase	cephalosporin	antibiotic inactivation	0	0	0	0	0	0	0	0	0	0	0	0	0	0	0	0	0	0	0	0	0	0	0	0	0	0	0	0	0	0	0	0	0	0	0	0	0	0	0	0	0	0	0	0	0
1299	OXA-24	OXA beta-lactamase; OXA-24-like beta-lactamase	monobactam; carbapenem; penam	antibiotic inactivation	0	0	0	0	0	0	0	0	0	0	0	0	0	0	0	0	0	0	0	0	0	0	0	0	0	0	0	0	0	0	0	0	0	0	0	0	0	0	0	0	0	0	0	0	0
1300	OXA-662	OXA beta-lactamase; OXA-211-like beta-lactamase	carbapenem; penam	antibiotic inactivation	0	0	0	0	0	0	0	0	0	0	0	0	0	0	0	0	0	0	0	0	0	0	0	0	0	0	0	0	0	0	0	0	0	0	0	0	0	0	0	0	0	0	0	0	0
1301	vanXY gene in vanN cluster	glycopeptide resistance gene cluster; vanXY	glycopeptide antibiotic	antibiotic target alteration	0	0	0	0	0	0	0	0	0	0	0	0	0	0	0	0	0	0	0	0	0	0	0	0	0	0	0	0	0	0	0	0	0	0	0	0	0	0	0	0	0	0	0	0	0
1302	CTX-M-13	CTX-M beta-lactamase	cephalosporin	antibiotic inactivation	0	0	0	0	0	0	0	0	0	0	0	0	0	0	0	0	0	0	0	0	0	0	0	0	0	0	0	0	0	0	0	0	0	0	0	0	0	0	0	0	0	0	0	0	0
1303	ADC-238	ADC beta-lactamases pending classification for carbapenemase activity	cephalosporin	antibiotic inactivation	0	0	0	0	0	0	0	0	0	0	0	0	0	0	0	0	0	0	0	0	0	0	0	0	0	0	0	0	0	0	0	0	0	0	0	0	0	0	0	0	0	0	0	0	0
1304	PDC-414	PDC beta-lactamase	monobactam; carbapenem; cephalosporin	antibiotic inactivation	0	0	0	0	0	0	0	0	0	0	0	0	0	0	0	0	0	0	0	0	0	0	0	0	0	0	0	0	0	0	0	0	0	0	0	0	0	0	0	0	0	0	0	0	0
1305	TEM-93	TEM beta-lactamase	monobactam; cephalosporin; penam; penem	antibiotic inactivation	0	0	0	0	0	0	0	0	0	0	0	0	0	0	0	0	0	0	0	0	0	0	0	0	0	0	0	0	0	0	0	0	0	0	0	0	0	0	0	0	0	0	0	0	0
1306	vgaD	vga-type ABC-F protein	streptogramin antibiotic; streptogramin A antibiotic; pleuromutilin antibiotic	antibiotic target protection	0	0	0	0	0	0	0	0	0	0	0	0	0	0	0	0	0	0	0	0	0	0	0	0	0	0	0	0	0	0	0	0	0	0	0	0	0	0	0	0	0	0	0	0	0
1307	SHV-225	SHV beta-lactamase	cephalosporin; penam	antibiotic inactivation	0	0	0	0	0	0	0	0	0	0	0	0	0	0	0	0	0	0	0	0	0	0	0	0	0	0	0	0	0	0	0	0	0	0	0	0	0	0	0	0	0	0	0	0	0
1308	ADC-109	ADC beta-lactamases pending classification for carbapenemase activity	cephalosporin	antibiotic inactivation	0	0	0	0	0	0	0	0	0	0	0	0	0	0	0	0	0	0	0	0	0	0	0	0	0	0	0	0	0	0	0	0	0	0	0	0	0	0	0	0	0	0	0	0	0
1309	ADC-174	ADC beta-lactamases pending classification for carbapenemase activity	cephalosporin	antibiotic inactivation	0	0	0	0	0	0	0	0	0	0	0	0	0	0	0	0	0	0	0	0	0	0	0	0	0	0	0	0	0	0	0	0	0	0	0	0	0	0	0	0	0	0	0	0	0
1310	ADC-186	ADC beta-lactamases pending classification for carbapenemase activity	cephalosporin	antibiotic inactivation	0	0	0	0	0	0	0	0	0	0	0	0	0	0	0	0	0	0	0	0	0	0	0	0	0	0	0	0	0	0	0	0	0	0	0	0	0	0	0	0	0	0	0	0	0
1311	ADC-191	ADC beta-lactamases pending classification for carbapenemase activity	cephalosporin	antibiotic inactivation	0	0	0	0	0	0	0	0	0	0	0	0	0	0	0	0	0	0	0	0	0	0	0	0	0	0	0	0	0	0	0	0	0	0	0	0	0	0	0	0	0	0	0	0	0
1312	ADC-244	ADC beta-lactamases pending classification for carbapenemase activity	cephalosporin	antibiotic inactivation	0	0	0	0	0	0	0	0	0	0	0	0	0	0	0	0	0	0	0	0	0	0	0	0	0	0	0	0	0	0	0	0	0	0	0	0	0	0	0	0	0	0	0	0	0
1313	ADC-52	ADC beta-lactamases pending classification for carbapenemase activity	cephalosporin	antibiotic inactivation	0	0	0	0	0	0	0	0	0	0	0	0	0	0	0	0	0	0	0	0	0	0	0	0	0	0	0	0	0	0	0	0	0	0	0	0	0	0	0	0	0	0	0	0	0
1314	ADC-93	ADC beta-lactamases pending classification for carbapenemase activity	cephalosporin	antibiotic inactivation	0	0	0	0	0	0	0	0	0	0	0	0	0	0	0	0	0	0	0	0	0	0	0	0	0	0	0	0	0	0	0	0	0	0	0	0	0	0	0	0	0	0	0	0	0
1315	ADC-95	ADC beta-lactamases pending classification for carbapenemase activity	cephalosporin	antibiotic inactivation	0	0	0	0	0	0	0	0	0	0	0	0	0	0	0	0	0	0	0	0	0	0	0	0	0	0	0	0	0	0	0	0	0	0	0	0	0	0	0	0	0	0	0	0	0
1316	ADC-96	ADC beta-lactamases pending classification for carbapenemase activity	cephalosporin	antibiotic inactivation	0	0	0	0	0	0	0	0	0	0	0	0	0	0	0	0	0	0	0	0	0	0	0	0	0	0	0	0	0	0	0	0	0	0	0	0	0	0	0	0	0	0	0	0	0
1317	NDM-19	NDM beta-lactamase	carbapenem; cephalosporin; cephamycin; penam	antibiotic inactivation	0	0	0	0	0	0	0	0	0	0	0	0	0	0	0	0	0	0	0	0	0	0	0	0	0	0	0	0	0	0	0	0	0	0	0	0	0	0	0	0	0	0	0	0	0
1318	OXA-165	OXA beta-lactamase; OXA-23-like beta-lactamase	carbapenem; penam	antibiotic inactivation	0	0	0	0	0	0	0	0	0	0	0	0	0	0	0	0	0	0	0	0	0	0	0	0	0	0	0	0	0	0	0	0	0	0	0	0	0	0	0	0	0	0	0	0	0
1319	OXA-195	OXA beta-lactamase; OXA-51-like beta-lactamase	carbapenem; penam	antibiotic inactivation	0	0	0	0	0	0	0	0	0	0	0	0	0	0	0	0	0	0	0	0	0	0	0	0	0	0	0	0	0	0	0	0	0	0	0	0	0	0	0	0	0	0	0	0	0
1320	OXA-203	OXA beta-lactamase; OXA-51-like beta-lactamase	carbapenem; penam	antibiotic inactivation	0	0	0	0	0	0	0	0	0	0	0	0	0	0	0	0	0	0	0	0	0	0	0	0	0	0	0	0	0	0	0	0	0	0	0	0	0	0	0	0	0	0	0	0	0
1321	OXA-69	OXA beta-lactamase; OXA-51-like beta-lactamase	carbapenem; penam	antibiotic inactivation	0	0	0	0	0	0	0	0	0	0	0	0	0	0	0	0	0	0	0	0	0	0	0	0	0	0	0	0	0	0	0	0	0	0	0	0	0	0	0	0	0	0	0	0	0
1322	OXA-769	OXA beta-lactamase; OXA-51-like beta-lactamase	carbapenem; penam	antibiotic inactivation	0	0	0	0	0	0	0	0	0	0	0	0	0	0	0	0	0	0	0	0	0	0	0	0	0	0	0	0	0	0	0	0	0	0	0	0	0	0	0	0	0	0	0	0	0
1323	OXA-774	OXA beta-lactamase; OXA-51-like beta-lactamase	carbapenem; penam	antibiotic inactivation	0	0	0	0	0	0	0	0	0	0	0	0	0	0	0	0	0	0	0	0	0	0	0	0	0	0	0	0	0	0	0	0	0	0	0	0	0	0	0	0	0	0	0	0	0
1324	OXA-806	OXA beta-lactamase; OXA-23-like beta-lactamase	carbapenem; penam	antibiotic inactivation	0	0	0	0	0	0	0	0	0	0	0	0	0	0	0	0	0	0	0	0	0	0	0	0	0	0	0	0	0	0	0	0	0	0	0	0	0	0	0	0	0	0	0	0	0
1325	OXA-811	OXA beta-lactamase; OXA-23-like beta-lactamase	carbapenem; penam	antibiotic inactivation	0	0	0	0	0	0	0	0	0	0	0	0	0	0	0	0	0	0	0	0	0	0	0	0	0	0	0	0	0	0	0	0	0	0	0	0	0	0	0	0	0	0	0	0	0
1326	OXA-865	OXA beta-lactamase; OXA-51-like beta-lactamase	carbapenem; penam	antibiotic inactivation	0	0	0	0	0	0	0	0	0	0	0	0	0	0	0	0	0	0	0	0	0	0	0	0	0	0	0	0	0	0	0	0	0	0	0	0	0	0	0	0	0	0	0	0	0
1327	OXA-893	OXA beta-lactamase; OXA-23-like beta-lactamase	carbapenem; penam	antibiotic inactivation	0	0	0	0	0	0	0	0	0	0	0	0	0	0	0	0	0	0	0	0	0	0	0	0	0	0	0	0	0	0	0	0	0	0	0	0	0	0	0	0	0	0	0	0	0
1328	OXA-911	OXA beta-lactamase; OXA-23-like beta-lactamase	carbapenem; penam	antibiotic inactivation	0	0	0	0	0	0	0	0	0	0	0	0	0	0	0	0	0	0	0	0	0	0	0	0	0	0	0	0	0	0	0	0	0	0	0	0	0	0	0	0	0	0	0	0	0
1329	mecC-type BlaZ	BlaZ beta-lactamase	penam	antibiotic inactivation	0	0	0	0	0	0	0	0	0	0	0	0	0	0	0	0	0	0	0	0	0	0	0	0	0	0	0	0	0	0	0	0	0	0	0	0	0	0	0	0	0	0	0	0	0
1330	CTX-M-132	CTX-M beta-lactamase	cephalosporin	antibiotic inactivation	0	0	0	0	0	0	0	0	0	0	0	0	0	0	0	0	0	0	0	0	0	0	0	0	0	0	0	0	0	0	0	0	0	0	0	0	0	0	0	0	0	0	0	0	0
1331	OXA-606	OXA beta-lactamase; OXA-61-like beta-lactamase	penam	antibiotic inactivation	0	0	0	0	0	0	0	0	0	0	0	0	0	0	0	0	0	0	0	0	0	0	0	0	0	0	0	0	0	0	0	0	0	0	0	0	0	0	0	0	0	0	0	0	0
1332	FAR-1	FAR beta-lactamase	penam	antibiotic inactivation	0	0	0	0	0	0	0	0	0	0	0	0	0	0	0	0	0	0	0	0	0	0	0	0	0	0	0	0	0	0	0	0	0	0	0	0	0	0	0	0	0	0	0	0	0
1333	CTX-M-222	CTX-M beta-lactamase	cephalosporin	antibiotic inactivation	0	0	0	0	0	0	0	0	0	0	0	0	0	0	0	0	0	0	0	0	0	0	0	0	0	0	0	0	0	0	0	0	0	0	0	0	0	0	0	0	0	0	0	0	0
1334	VIM-84	VIM beta-lactamase	carbapenem; cephalosporin; cephamycin; penam; penem	antibiotic inactivation	0	0	0	0	0	0	0	0	0	0	0	0	0	0	0	0	0	0	0	0	0	0	0	0	0	0	0	0	0	0	0	0	0	0	0	0	0	0	0	0	0	0	0	0	0
1335	NDM-12	NDM beta-lactamase	carbapenem; cephalosporin; cephamycin; penam	antibiotic inactivation	0	0	0	0	0	0	0	0	0	0	0	0	0	0	0	0	0	0	0	0	0	0	0	0	0	0	0	0	0	0	0	0	0	0	0	0	0	0	0	0	0	0	0	0	0
1336	NDM-34	NDM beta-lactamase	carbapenem; cephalosporin; cephamycin; penam	antibiotic inactivation	0	0	0	0	0	0	0	0	0	0	0	0	0	0	0	0	0	0	0	0	0	0	0	0	0	0	0	0	0	0	0	0	0	0	0	0	0	0	0	0	0	0	0	0	0
1337	OXA-623	OXA beta-lactamase; OXA-184-like beta-lactamase	penam	antibiotic inactivation	0	0	0	0	0	0	0	0	0	0	0	0	0	0	0	0	0	0	0	0	0	0	0	0	0	0	0	0	0	0	0	0	0	0	0	0	0	0	0	0	0	0	0	0	0
1338	SHV-43	SHV beta-lactamase	cephalosporin; penam	antibiotic inactivation	0	0	0	0	0	0	0	0	0	0	0	0	0	0	0	0	0	0	0	0	0	0	0	0	0	0	0	0	0	0	0	0	0	0	0	0	0	0	0	0	0	0	0	0	0
1339	APH(3')-VIb	APH(3')	aminoglycoside antibiotic	antibiotic inactivation	0	0	0	0	0	0	0	0	0	0	0	0	0	0	0	0	0	0	0	0	0	0	0	0	0	0	0	0	0	0	0	0	0	0	0	0	0	0	0	0	0	0	0	0	0
1340	EBR-4	EBR beta-lactamase	carbapenem; cephalosporin; penam	antibiotic inactivation	0	0	0	0	0	0	0	0	0	0	0	0	0	0	0	0	0	0	0	0	0	0	0	0	0	0	0	0	0	0	0	0	0	0	0	0	0	0	0	0	0	0	0	0	0
1341	QnrB12	quinolone resistance protein (qnr)	fluoroquinolone antibiotic	antibiotic target protection	0	0	0	0	0	0	0	0	0	0	0	0	0	0	0	0	0	0	0	0	0	0	0	0	0	0	0	0	0	0	0	0	0	0	0	0	0	0	0	0	0	0	0	0	0
1342	TLA-1	TLA beta-lactamase	monobactam; cephalosporin	antibiotic inactivation	0	0	0	0	0	0	0	0	0	0	0	0	0	0	0	0	0	0	0	0	0	0	0	0	0	0	0	0	0	0	0	0	0	0	0	0	0	0	0	0	0	0	0	0	0
1343	ADC-3	ADC beta-lactamase without carbapenemase activity	cephalosporin	antibiotic inactivation	0	0	0	0	0	0	0	0	0	0	0	0	0	0	0	0	0	0	0	0	0	0	0	0	0	0	0	0	0	0	0	0	0	0	0	0	0	0	0	0	0	0	0	0	0
1344	vanR gene in vanG cluster	glycopeptide resistance gene cluster; vanR	glycopeptide antibiotic	antibiotic target alteration	0	0	0	0	0	0	0	0	0	0	0	0	0	0	0	0	0	0	0	0	0	0	0	0	0	0	0	0	0	0	0	0	0	0	0	0	0	0	0	0	0	0	0	0	0
[truncated: 206 more columns]

## Sheet: Total ARGs_Dengue
	Total ARGs Identified in Dengue Patients
S.No.	ARGs	AMR Gene Family	Drug Class	Resistance Mechanism	IGIB113000849750	IGIB113001484596	IGIB113001664199	IGIB113002097879	IGIB113002156413	IGIB113002190929	IGIB113002224539	IGIB113002257842	IGIB113002277314	IGIB113002278963	IGIB113002297804	IGIB113002298284	IGIB113002299733	IGIB113002300009	IGIB113002300283	IGIB113002307585	IGIB113002308435	IGIB113002311298	IGIB113002311561	IGIB113002313519	IGIB113002314270	IGIB113002317760	IGIB113002320529	IGIB113002340442	IGIB113002348939	IGIB113002353774	IGIB113002354001	IGIB113002356641	IGIB113002358285	IGIB113002364921	IGIB113002365687	IGIB113002365734	IGIB113002368720	IGIB113002372457	IGIB113002374106	IGIB113002374331	IGIB113002376445	IGIB113002385384	IGIB113002385680	IGIB113002385876	IGIB113002390340	IGIB113002393366	IGIB113002393520	IGIB113002393843	IGIB113002394123
1	AAC(6')-Ib-cr6	AAC(6'); AAC(6')-Ib-cr	fluoroquinolone antibiotic; aminoglycoside antibiotic	antibiotic inactivation	16946.7	17112.2	20884	18556.3	19131.5	15138.7	14689.9	8576.66	17237.2	16830.2	27228.1	9451.87	20707.2	18819.7	18659	22912.1	19369.5	10304.5	8970.62	16302	14472.6	15044.9	10023.7	16492	19362.7	13509.2	17658.5	15835.3	17806.2	17150.9	18794	7790.3	6418.94	17210.2	28219.6	19475.5	18890.9	19729.5	22246.8	20635.3	24976.4	8419.84	7750.05	8437.56	18195.6
2	AAC(6')-Ib7	AAC(6')	aminoglycoside antibiotic	antibiotic inactivation	2680.53	1492.07	10562.4	3697.37	6084.37	623.78	1803.76	45894.6	1675.91	884.956	1437.13	1484.27	832.449	5161.52	1200.21	17123.5	8081.9	0	1117.66	3482.39	2178.67	383.716	0	2603.16	4498.1	3656.64	3359.18	3593.13	3317.93	11649.6	3938.78	15.6236	437.115	3857.29	8231.4	4727.21	5653	233.634	4007.82	2320.9	734.828	413.962	3334.23	1574.62	603.816
3	AAC(6')-Iy	AAC(6')	aminoglycoside antibiotic	antibiotic inactivation	677.629	0	0	633.587	1405.51	0	0	0	619.03	1327.43	541.688	297.957	499.469	0	0	0	0	32.6435	0	0	0	179.068	0	0	847.316	0	517.577	0	481.89	817.992	353.036	0	0	1152.42	934.641	623.28	0	305.521	555.613	536.181	533.717	0	0	0	0
4	ANT(3'')-IIa	ANT(3'')	aminoglycoside antibiotic	antibiotic inactivation	47.9737	108.797	825.728	216.982	203.429	159.944	15.2861	136.363	55.3604	24.1352	243.207	93.8014	208.112	111.171	148.48	376.755	171.955	43.5246	418.601	131.803	111.157	41.5693	18.3922	80.8434	230.135	90.2873	152.229	68.7211	94.798	179.779	179.979	0	194.801	228.58	327.944	80.9454	197.581	35.9437	96.3063	107.236	69.6153	85.9167	48.7936	81.7018	261.353
5	APH(3')-Ia	APH(3')	aminoglycoside antibiotic	antibiotic inactivation	35.9803	31.0849	378.459	104.151	166.442	7.99718	61.1443	48.2952	40.2621	104.586	11.0549	0	20.8112	95.2895	49.4933	118.409	159.673	0	0	13.8741	55.5784	38.3716	0	64.6747	271.978	112.859	162.377	117.808	31.5993	125.845	96.912	0	0	0	147.575	129.513	263.441	0	74.0818	0	7.73503	0	0	29.7097	18.0244
6	APH(6)-Id	APH(6)	aminoglycoside antibiotic	antibiotic inactivation	47.9737	108.797	481.675	95.472	64.7273	95.9662	214.005	82.3859	15.0983	80.4505	44.2194	49.6596	166.49	127.053	24.7467	153.393	128.966	21.7623	33.4881	55.4962	66.6941	25.5811	0	56.5904	73.2248	56.4296	20.2972	39.2692	23.6995	53.9336	34.6114	7.81178	28.5075	57.145	377.136	121.418	54.8835	14.3775	125.939	99.5764	123.76	15.6212	32.5291	163.404	90.1218
7	AcrS	resistance-nodulation-cell division (RND) antibiotic efflux pump	fluoroquinolone antibiotic; cephalosporin; glycylcycline; cephamycin; penam; tetracycline antibiotic; rifamycin antibiotic; phenicol antibiotic; disinfecting agents and antiseptics	antibiotic efflux	9756.65	9403.17	5599.47	15197.4	14230.8	3862.64	4341.25	4002.82	8208.44	2534.19	4023.97	3211.32	3964.54	6193.82	5184.42	2308.97	11459.6	2937.91	3340.44	2670.75	6724.99	3114.5	2427.76	13080.5	3085.9	16263	4374.04	14382.3	10720.1	3505.68	12086.3	1380.73	10766.3	13229.1	5968.58	12522.3	12744	10355.4	9097.24	4105.61	5321.7	9013.44	4228.78	3364.63	4452.01
8	CTX-M-20	CTX-M beta-lactamase	cephalosporin	antibiotic inactivation	1691.07	1258.94	1169.78	0	2099.01	783.724	886.593	218.749	1519.89	2099.76	2011.98	888.354	0	0	1905.49	538.222	0	739.919	694.878	1408.22	1822.97	1199.11	0	0	2772.08	1546.17	1928.23	1629.67	1658.96	1833.74	1522.9	361.295	489.379	1609.59	2935.1	0	823.253	1107.07	1859.45	1148.96	0	0	618.052	0	0
9	CTX-M-77	CTX-M beta-lactamase	cephalosporin	antibiotic inactivation	131826	0	156054	129269	114234	45791.9	0	64695.7	135165	0	179078	49929.9	107084	0	133323	96269	169861	0	0	0	0	0	0	0	178407	151559	143876	103710	0	141639	120697	0	0	131338	0	131893	147560	28679.5	157231	127948	103618	75442.7	0	76680.8	0
10	EreA2	macrolide esterase	macrolide antibiotic	antibiotic inactivation	23.9869	0	0	0	9.24676	0	0	0	0	0	0	0	0	0	0	0	0	0	0	0	0	0	0	0	0	0	0	0	0	0	0	0	0	0	0	0	0	0	0	0	0	0	0	0	0
11	ErmX	Erm 23S ribosomal RNA methyltransferase	macrolide antibiotic; lincosamide antibiotic; streptogramin antibiotic; streptogramin A antibiotic; streptogramin B antibiotic	antibiotic target alteration	11.9934	0	0	0	0	0	0	0	10.0655	0	0	0	0	0	0	0	0	0	0	0	0	0	0	0	20.9214	0	0	0	0	0	0	0	0	0	0	16.1891	0	0	0	0	0	0	0	0	0
12	Escherichia coli mdfA	major facilitator superfamily (MFS) antibiotic efflux pump	tetracycline antibiotic; phenicol antibiotic; disinfecting agents and antiseptics	antibiotic efflux	383.79	1056.89	696.708	512.077	628.78	1159.59	947.737	1752.83	810.275	901.046	1061.27	391.759	1446.38	809.961	606.293	400.975	362.334	5930.23	527.437	811.632	800.329	754.642	5159	501.229	376.585	586.868	527.726	461.413	410.791	512.369	339.192	2663.82	603.409	447.636	770.669	518.051	373.208	1157.39	488.94	559.16	966.879	749.818	626.184	616.477	883.193
13	FRI-1	FRI beta-lactamase	penam	antibiotic inactivation	2422.67	3823.44	4980.17	1570.95	3319.59	671.764	947.737	31.2498	40.2621	0	2188.86	584.879	1404.76	3176.32	0	1808.43	3752.31	0	887.434	1075.24	2589.95	4425.53	137.941	1956.41	1213.44	1489.74	2121.05	1472.6	1406.17	1474.18	1689.04	0	622.414	3523.94	2246.42	2565.97	2513.67	212.068	1607.57	834.91	3766.96	999.758	780.697	772.453	22710.7
14	H-NS	major facilitator superfamily (MFS) antibiotic efflux pump; resistance-nodulation-cell division (RND) antibiotic efflux pump	macrolide antibiotic; fluoroquinolone antibiotic; cephalosporin; cephamycin; penam; tetracycline antibiotic	antibiotic efflux	479.737	885.919	524.682	616.229	517.819	1487.48	550.299	82.3859	286.868	458.568	652.236	1649.8	1123.81	1365.82	928	1071.06	227.227	119.693	406.043	887.939	2601.07	1000.86	183.922	388.048	627.641	496.58	984.412	481.048	489.789	809.003	263.047	195.295	508.384	704.789	672.285	315.687	669.579	143.775	414.858	1248.54	611.067	1640.23	666.846	1203.24	2514.4
15	Klebsiella pneumoniae KpnH	major facilitator superfamily (MFS) antibiotic efflux pump	macrolide antibiotic; fluoroquinolone antibiotic; aminoglycoside antibiotic; carbapenem; cephalosporin; penam; peptide antibiotic; penem	antibiotic efflux	3735.95	0	0	0	0	3246.86	0	21886.2	16462.2	14159.3	0	0	31.2168	0	4355.41	387.52	0	17540.4	1494.41	1713.45	0	2123.23	20010.7	0	941.462	0	40.5943	775.567	0	0	0	16596.1	845.722	0	1442.95	3075.93	0	4597.2	1074.19	5315.85	0	0	0	0	0
16	MexH	resistance-nodulation-cell division (RND) antibiotic efflux pump	fluoroquinolone antibiotic; tetracycline antibiotic; disinfecting agents and antiseptics	antibiotic efflux	3430.12	0	0	0	0	0	0	46056.6	8827.47	0	0	0	0	0	12.3733	0	0	0	0	0	0	0	0	0	0	0	0	0	0	0	0	0	0	3933.48	0	0	0	0	0	0	0	0	0	0	0
17	MexJ	resistance-nodulation-cell division (RND) antibiotic efflux pump	macrolide antibiotic; tetracycline antibiotic; disinfecting agents and antiseptics	antibiotic efflux	13480.6	22101.3	14682.5	19007.6	19408.9	15330.6	24228.4	7153.37	13160.7	9782.78	18948	15935.2	16794.7	15532.2	11569.1	10115.9	15654.1	15614.5	16099.4	16336.7	18752.2	14936.2	14042.4	20898	11015.1	21488.4	13010.5	22687.8	14930.7	11272.1	20379.2	6679.07	27063.1	18143.5	15413.4	19847.8	18473.8	19966.7	11497.5	14668.4	19855.8	25454.8	19517.4	17981.8	18727.3
18	MuxA	resistance-nodulation-cell division (RND) antibiotic efflux pump	macrolide antibiotic; monobactam; tetracycline antibiotic; aminocoumarin antibiotic	antibiotic efflux	281390	493115	294106	364712	337294	403082	557009	222629	305851	296702	386644	449645	450958	355303	270345	302540	244269	602413	527747	481145	390572	508610	544463	363844	239058	346997	278771	376356	291456	236571	337288	652432	627702	342813	341062	352817	351792	571731	272102	366939	479084	505682	522376	469213	408585
19	OXA-647	OXA beta-lactamase; OXA-134-like beta-lactamase	carbapenem; penam	antibiotic inactivation	11.9934	0	0	69.4342	9.24676	0	0	0	5.03276	8.04505	0	0	0	63.5263	0	0	0	0	0	0	44.4627	0	0	0	0	11.2859	0	0	0	17.9779	0	0	0	0	0	0	0	0	22.2245	0	0	0	0	0	0
20	OprM	resistance-nodulation-cell division (RND) antibiotic efflux pump	macrolide antibiotic; fluoroquinolone antibiotic; monobactam; aminoglycoside antibiotic; carbapenem; cephalosporin; cephamycin; penam; tetracycline antibiotic; peptide antibiotic; aminocoumarin antibiotic; diaminopyrimidine antibiotic; sulfonamide antibiotic; phenicol antibiotic; penem; disinfecting agents and antiseptics	antibiotic efflux	11549.7	22350	14880.3	14763.4	13944.1	19225.2	20254.1	16281.2	15319.7	16717.6	21678.6	15532.4	23495.9	18168.5	12719.8	11499.1	10016.4	32893.7	17660.8	21171.8	20419.5	20675.9	31956.4	11471.7	13839.5	13452.8	14776.3	14716.1	13018.9	11415.9	10694.9	37439.9	17503.6	14429.1	17823.8	14545.9	12557.4	22896.1	12438.3	17425.9	23738.8	19292.2	16654.9	15055.4	22215
21	SHV-129	SHV beta-lactamase	cephalosporin; penam	antibiotic inactivation	1097.4	917.003	8549.73	1926.8	1969.56	255.91	901.879	29624.8	1449.44	796.46	851.224	617.986	385.008	1413.46	532.053	13574	3328.56	0	184.184	1179.29	822.56	338.949	0	1172.23	2364.12	925.445	2171.8	1570.77	1256.07	5618.08	1633.66	0	133.035	1523.87	4607.61	2226	2173.39	125.803	1207.53	1011.08	587.862	39.053	577.391	727.889	369.499
22	Staphylococcus aureus LmrS	major facilitator superfamily (MFS) antibiotic efflux pump	macrolide antibiotic; aminoglycoside antibiotic; oxazolidinone antibiotic; diaminopyrimidine antibiotic; phenicol antibiotic	antibiotic efflux	1679.08	2377.99	36779.3	3697.37	2903.48	623.78	2996.07	83323.4	4957.27	941.271	1846.16	2416.77	2320.45	2620.46	4219.3	26171	10133.1	0	665.576	2878.87	1144.92	1036.03	0	2732.51	6673.92	4266.08	3957.94	2464.14	2772.84	11011.4	2644.31	9.76473	342.09	3466.8	13298.1	9268.25	3973.57	4068.82	3044.76	5614.58	1051.96	187.455	5863.36	1656.32	748.011
23	TEM-1	TEM beta-lactamase	monobactam; cephalosporin; penam; penem	antibiotic inactivation	107.941	46.6273	395.661	95.472	110.961	47.9831	91.7165	178.976	70.4587	32.1802	66.3291	66.2127	104.056	254.105	49.4933	172.231	202.662	0	0	55.4962	188.967	0	0	129.349	177.832	101.573	91.3372	127.625	86.8981	647.203	96.912	0	0	152.387	180.369	283.309	142.697	0	88.8981	84.257	61.8802	0	32.5291	74.2743	0
24	TEM-102	TEM beta-lactamase	monobactam; cephalosporin; penam; penem	antibiotic inactivation	35.9803	62.1697	51.608	17.3585	0	0	0	28.4089	0	0	0	33.1064	0	31.7632	0	29.6022	12.2825	0	0	13.8741	0	0	0	0	10.4607	0	0	19.6346	0	0	6.92228	0	0	0	32.7944	16.1891	43.9068	0	44.4491	0	15.4701	0	0	29.7097	0
25	TEM-105	TEM beta-lactamase	monobactam; cephalosporin; penam; penem	antibiotic inactivation	71.9606	155.424	533.283	69.4342	157.195	63.9775	229.291	59.6588	30.1966	56.3154	77.384	38.6241	62.4337	111.171	37.12	182.995	239.509	10.8812	12.558	110.992	100.041	57.5575	9.19608	16.1687	125.528	67.7155	243.566	107.99	150.097	233.712	131.523	5.85884	0	142.863	196.766	137.607	296.371	14.3775	81.4899	45.9583	23.2051	0	16.2645	66.8469	45.0609
26	TEM-112	TEM beta-lactamase	monobactam; cephalosporin; penam; penem	antibiotic inactivation	23.9869	0	0	0	0	0	0	0	0	0	0	0	0	0	0	16.1467	0	21.7623	0	0	0	0	0	0	0	0	0	0	0	0	27.6891	0	0	0	32.7944	0	0	0	14.8164	0	0	0	0	0	0
27	TEM-116	TEM beta-lactamase	monobactam; cephalosporin; penam; penem	antibiotic inactivation	43836	54522.8	46851.5	47944.3	57718.3	34283.9	29731.4	15772.6	33679.3	47626.7	43268.7	22440.6	45930.4	54029.2	41067.1	27465.5	48159.8	44841.2	30616.5	42586.4	45596.5	41518.1	42918.1	47972.4	54552.5	48698.7	50184.7	49449.7	49950.6	41978.3	44593.4	36572.8	20582.4	47830.4	73393.9	52096.5	42425	69148.5	63117.7	35188.8	47431.2	23892.7	22241.7	19385.6	42240.1
28	TEM-124	TEM beta-lactamase	monobactam; cephalosporin; penam; penem	antibiotic inactivation	11.9934	0	0	0	0	0	0	0	0	0	0	0	0	0	0	0	0	0	0	0	0	0	0	0	0	0	0	0	0	0	0	0	0	0	0	0	0	0	0	0	0	0	0	0	0
29	TEM-141	TEM beta-lactamase	monobactam; cephalosporin; penam; penem	antibiotic inactivation	11.9934	0	68.8107	0	0	0	0	8.52268	30.1966	0	0	0	0	0	0	0	0	0	0	0	77.8098	0	0	0	0	0	0	0	15.7997	17.9779	0	0	0	19.0483	65.5888	24.2836	21.9534	0	0	0	0	0	0	0	0
30	TEM-150	TEM beta-lactamase	monobactam; cephalosporin; penam; penem	antibiotic inactivation	11.9934	0	0	0	0	0	0	11.3636	0	0	0	0	0	0	0	0	0	0	0	0	0	0	0	0	0	0	0	0	0	0	13.8446	0	0	0	16.3972	0	65.8602	0	0	0	0	0	8.13226	0	0
31	TEM-157	TEM beta-lactamase	monobactam; cephalosporin; penam; penem	antibiotic inactivation	59.9671	46.6273	25.804	26.0378	0	0	0	88.0677	10.0655	48.2703	0	16.5532	0	47.6448	0	18.8378	49.1301	0	0	20.8111	0	0	0	16.1687	20.9214	0	0	39.2692	31.5993	17.9779	13.8446	0	0	0	16.3972	0	10.9767	0	7.40818	0	0	0	0	14.8549	0
32	TEM-160	TEM beta-lactamase	monobactam; cephalosporin; penam; penem	antibiotic inactivation	77.9573	77.7122	232.236	95.472	92.4676	63.9775	15.2861	73.8632	25.1638	32.1802	110.549	82.7659	135.273	63.5263	136.107	150.702	104.401	0	159.068	110.992	11.1157	19.1858	18.3922	113.181	62.7641	67.7155	50.7429	49.0865	86.8981	71.9114	152.29	0	19.005	47.6209	147.575	48.5673	76.837	28.7549	125.939	68.9375	131.495	39.053	24.3968	44.5646	135.183
33	TEM-166	TEM beta-lactamase	monobactam; cephalosporin; penam; penem	antibiotic inactivation	11.9934	0	17.2027	17.3585	46.2338	0	0	0	0	0	22.1097	0	0	0	0	5.38222	30.7063	21.7623	0	0	66.6941	6.39527	0	0	20.9214	0	0	0	7.89983	0	13.8446	0	0	38.0967	32.7944	16.1891	0	17.9718	29.6327	0	15.4701	0	0	0	18.0244
34	TEM-171	TEM beta-lactamase	monobactam; cephalosporin; penam; penem	antibiotic inactivation	449.754	2004.97	163.425	0	1960.31	0	0	39.7725	10.0655	24.1352	22.1097	0	0	0	12.3733	215.289	288.639	533.177	766.04	1123.8	33.347	409.297	487.392	396.132	0	349.863	0	107.99	39.4992	53.9336	27.6891	132.8	261.319	19.0483	311.547	178.08	0	298.333	214.837	15.3194	30.9401	0	8.13226	14.8549	1171.58
35	TEM-183	TEM beta-lactamase	monobactam; cephalosporin; penam; penem	antibiotic inactivation	23.9869	31.0849	17.2027	8.67927	0	0	61.1443	5.68179	10.0655	0	0	0	0	15.8816	0	10.7644	36.8476	0	0	41.6222	11.1157	44.7669	45.9804	16.1687	0	0	0	0	0	0	20.7669	0	0	38.0967	32.7944	16.1891	0	0	7.40818	0	61.8802	0	0	0	36.0487
36	TEM-195	TEM beta-lactamase	monobactam; cephalosporin; penam; penem	antibiotic inactivation	11.9934	0	0	0	0	0	0	0	0	0	0	0	0	0	0	34.9844	0	0	0	13.8741	0	0	0	0	0	0	0	0	15.7997	0	0	0	0	0	0	0	0	3.59437	0	0	0	0	0	0	0
37	TEM-214	TEM beta-lactamase	monobactam; cephalosporin; penam; penem	antibiotic inactivation	305.832	62.1697	516.08	225.661	18.4935	63.9775	122.289	56.8179	0	120.676	0	71.7305	20.8112	47.6448	173.227	363.3	67.5539	0	0	180.363	22.2314	31.9764	18.3922	24.253	20.9214	90.2873	0	0	142.197	152.812	55.3783	7.81178	0	333.346	16.3972	16.1891	131.72	0	155.572	38.2986	0	0	0	0	99.1339
38	TEM-227	TEM beta-lactamase	monobactam; cephalosporin; penam; penem	antibiotic inactivation	11.9934	0	0	0	0	0	0	0	0	16.0901	0	0	0	0	0	0	0	0	0	0	0	0	0	0	0	0	0	0	0	0	0	0	0	0	0	0	0	0	0	0	0	0	0	0	0
39	TEM-229	TEM beta-lactamase	monobactam; cephalosporin; penam; penem	antibiotic inactivation	1870.97	1258.94	9745.31	2864.16	1405.51	1367.52	2017.76	2874.98	1419.24	2308.93	2553.67	1357.36	1519.22	3462.19	1571.41	2957.53	4206.76	184.98	447.903	1096.05	2734.46	476.448	266.686	2457.64	3336.96	2550.62	3156.21	2847.02	1998.66	4521.43	2685.85	140.612	327.836	2523.91	6345.72	3019.27	3852.82	524.778	3007.72	1623.86	1794.53	820.114	796.962	1827.15	901.218
40	TEM-230	TEM beta-lactamase	monobactam; cephalosporin; penam; penem	antibiotic inactivation	1187.35	326.391	3827.59	2239.25	2404.16	879.69	886.593	3011.35	699.554	378.117	187.933	3476.17	447.441	1492.87	1187.84	1959.13	2966.23	1621.29	205.114	714.514	2111.98	57.5575	2041.53	986.289	1182.06	970.589	750.995	1236.98	1232.37	1501.15	1689.04	677.672	19.005	1895.31	721.477	2015.54	1833.11	593.071	1422.37	620.438	386.751	31.2424	162.645	475.356	171.231
41	TEM-243	TEM beta-lactamase	monobactam; cephalosporin; penam; penem	antibiotic inactivation	227.875	217.594	731.114	321.133	314.39	111.961	122.289	298.294	60.3932	104.586	276.371	93.8014	83.2449	381.158	197.973	548.986	583.42	97.9304	37.6741	110.992	111.157	60.7551	18.3922	234.446	219.674	158.003	253.714	196.346	394.992	305.623	366.881	7.81178	52.2637	438.112	623.094	145.702	263.441	57.5099	437.082	137.875	247.521	0	81.3226	215.396	117.158
42	TEM-32	TEM beta-lactamase	monobactam; cephalosporin; penam; penem	antibiotic inactivation	11.9934	0	0	0	0	0	0	0	10.0655	0	0	0	0	0	0	0	0	0	0	0	0	0	0	0	20.9214	0	0	0	15.7997	0	0	0	0	19.0483	0	16.1891	0	0	0	0	0	0	0	0	0
43	TEM-36	TEM beta-lactamase	monobactam; cephalosporin; penam; penem	antibiotic inactivation	113.938	310.849	851.532	95.472	212.675	95.9662	336.294	230.112	80.5242	136.766	221.097	82.7659	62.4337	254.105	148.48	304.095	343.911	43.5246	33.4881	180.363	155.62	89.5338	55.1765	145.518	219.674	90.2873	375.497	206.163	308.093	242.701	276.891	23.4353	19.005	209.532	491.916	299.498	197.581	43.1324	170.388	61.2778	255.256	0	40.6613	118.839	90.1218
44	TEM-98	TEM beta-lactamase	monobactam; cephalosporin; penam; penem	antibiotic inactivation	587.678	528.443	1324.61	460.002	360.624	4486.42	1910.76	3414.75	387.523	353.982	961.772	557.291	1768.95	428.803	2796.37	1342.86	675.539	7790.91	1004.64	763.073	655.825	259.009	7982.2	371.879	533.495	406.293	446.537	294.519	513.489	422.48	477.638	2070.12	318.334	523.829	836.258	752.793	669.579	1513.23	400.041	773.632	912.733	312.424	268.365	883.865	784.059
45	aadA17	ANT(3'')	aminoglycoside antibiotic	antibiotic inactivation	377.793	2113.77	8678.75	1293.21	832.208	2063.27	1131.17	1144.88	241.573	707.965	1193.92	369.688	2663.84	1667.57	532.053	1757.29	1639.72	0	2356.72	1380.47	3156.85	361.333	174.725	274.867	2604.71	970.589	2212.39	1236.98	742.584	1087.66	380.726	76.1649	1130.8	1619.11	2639.95	607.091	1240.37	294.738	1089	2719.2	1933.76	1390.29	463.539	594.195	3974.37
46	aadA24	ANT(3'')	aminoglycoside antibiotic	antibiotic inactivation	797.563	0	12558	190.944	767.481	543.809	183.433	164.772	764.98	47216.4	143.713	165.532	166.49	21408.4	284.587	632.411	264.074	0	401.857	235.859	4713.05	51.1622	0	929.699	35304.8	248.29	7266.38	913.009	134.297	19568.9	976.042	218.73	80.7712	228.58	29941.3	817.549	175.627	86.2648	1022.33	643.417	139.231	70.2955	178.91	490.211	216.292
47	aadA8b	ANT(3'')	aminoglycoside antibiotic	antibiotic inactivation	98813.9	118169	92705.2	99004.5	117277	41825.3	64874.1	13519.8	90619.9	170909	97923.9	52881.9	59218.3	167519	85239.9	51658.5	104371	10870.3	33961.1	74358	132588	38518.7	11072.1	107037	139483	109789	126309	105899	117968	96217.5	79308.6	10094.8	26055.8	91089.2	185403	100235	92500.7	31925.2	172388	70821.8	62994.1	41122.9	58389.6	44015	67050.6
48	acrB	resistance-nodulation-cell division (RND) antibiotic efflux pump	fluoroquinolone antibiotic; cephalosporin; glycylcycline; penam; tetracycline antibiotic; rifamycin antibiotic; phenicol antibiotic; disinfecting agents and antiseptics	antibiotic efflux	11585.7	5470.94	64080	16221.6	20037.7	1455.49	10532.1	251925	11137.5	3338.7	4930.46	9457.39	5535.78	12038.2	8500.48	104423	40286.7	0	2331.61	17092.8	5024.29	1448.53	73.5686	9911.4	23358.7	15439.1	11640.4	12124.4	11833.9	55515.6	14010.7	37.106	945.498	17524.5	35926.3	25182.1	20625.2	6362.03	13542.1	22343.4	3999.01	421.773	15020.3	7925.07	2334.15
49	adeF	resistance-nodulation-cell division (RND) antibiotic efflux pump	fluoroquinolone antibiotic; tetracycline antibiotic	antibiotic efflux	29.9836	0	34.4053	0	36.987	0	0	144.886	0	0	0	0	0	0	0	16.1467	36.8476	0	0	0	0	0	0	32.3373	0	0	20.2972	0	31.5993	0	0	0	0	57.145	32.7944	0	65.8602	0	44.4491	0	0	0	0	0	36.0487
50	adeN	resistance-nodulation-cell division (RND) antibiotic efflux pump	macrolide antibiotic; fluoroquinolone antibiotic; lincosamide antibiotic; carbapenem; cephalosporin; tetracycline antibiotic; rifamycin antibiotic; diaminopyrimidine antibiotic; phenicol antibiotic; penem	antibiotic efflux	5.99671	0	0	0	0	0	0	8.52268	0	0	0	0	0	0	0	0	0	0	0	0	0	0	0	0	0	22.5718	0	0	0	0	0	0	0	19.0483	0	8.09454	0	0	0	0	0	0	0	0	0
51	cmx	major facilitator superfamily (MFS) antibiotic efflux pump	phenicol antibiotic	antibiotic efflux	11.9934	31.0849	0	0	0	0	0	0	0	0	0	0	0	0	0	0	0	0	0	0	0	0	0	0	0	0	0	0	0	0	0	0	0	0	0	0	0	0	0	0	0	0	0	0	0
52	cphA3	CphA beta-lactamase	carbapenem	antibiotic inactivation	5.99671	0	0	0	0	0	0	0	0	0	0	0	0	0	0	0	0	0	0	0	0	0	0	0	0	0	0	0	0	0	0	0	0	0	0	0	0	0	0	0	0	0	0	0	0
53	emrB	major facilitator superfamily (MFS) antibiotic efflux pump	fluoroquinolone antibiotic	antibiotic efflux	695.619	0	1651.46	2985.67	0	12587.6	1421.61	17306.7	17262.4	22719.2	0	397.276	0	1000.54	12583.7	2405.85	958.037	66255.4	5567.39	1019.74	1511.73	1653.18	111567	1430.93	2531.49	1907.32	3308.44	2905.92	8563.42	934.848	0	46111	3002.79	0	655.888	3772.06	0	0	7645.24	12071.7	3016.66	281.182	374.084	1180.96	0
54	emrK	major facilitator superfamily (MFS) antibiotic efflux pump	tetracycline antibiotic	antibiotic efflux	35.9803	0	0	43.3964	0	15.9944	0	0	40.2621	8.04505	44.2194	16.5532	0	0	24.7467	0	0	0	41.8601	0	0	6.39527	0	0	10.4607	0	0	9.8173	31.5993	0	34.6114	0	0	0	16.3972	0	0	32.3493	44.4491	15.3194	7.73503	0	0	0	0
55	kdpE	kdpDE	aminoglycoside antibiotic	antibiotic efflux	93590.7	123873	77566.9	120460	95075.2	220330	181171	42951.5	74253.4	76194.7	106768	204984	176157	145126	221557	227488	69574.3	97680.1	211770	238668	195403	192878	101396	108330	75505.3	115985	111289	121744	80602	79884.6	113152	84912.1	171206	148406	77640.8	92876.8	167439	105703	67925.6	190191	137970	189071	185180	224932	322798
56	mdtG	major facilitator superfamily (MFS) antibiotic efflux pump	phosphonic acid antibiotic	antibiotic efflux	11.9934	0	0	0	0	0	0	0	20.1311	0	0	0	0	0	0	0	12.2825	0	0	6.93703	0	9.59291	0	0	0	0	0	0	7.89983	0	0	0	0	0	0	0	0	0	0	0	0	0	0	0	0
57	mdtM	major facilitator superfamily (MFS) antibiotic efflux pump	fluoroquinolone antibiotic; lincosamide antibiotic; nucleoside antibiotic; phenicol antibiotic; disinfecting agents and antiseptics	antibiotic efflux	917.497	3636.93	2313.76	1466.8	1266.81	1183.58	901.879	678.973	805.242	1263.07	762.785	921.461	1435.97	4939.17	1113.6	791.186	4599.8	2263.28	2888.35	1768.94	2790.04	1899.4	1728.86	1455.18	1014.69	2155.61	1958.68	1963.46	1042.78	1060.69	1910.55	1695.16	793.458	7866.97	1836.49	2905.94	1031.81	3677.04	1674.25	896.188	1717.18	999.758	984.004	1396.36	1910.58
58	mexM	resistance-nodulation-cell division (RND) antibiotic efflux pump	phenicol antibiotic	antibiotic efflux	203.888	652.782	326.851	503.398	0	951.665	412.724	1977.26	1167.6	1415.93	0	518.666	894.883	555.856	779.52	810.024	251.792	8291.44	523.251	478.655	822.56	709.875	9076.53	307.205	700.866	406.293	558.172	353.423	600.387	431.468	325.347	3013.4	242.314	600.023	442.725	437.105	329.301	826.705	348.184	674.056	533.717	31.2424	528.597	438.219	775.047
59	mphA	macrolide phosphotransferase (MPH)	macrolide antibiotic	antibiotic inactivation	9990.53	9900.53	6511.21	13791.4	13102.7	4974.25	4004.95	5289.74	9199.89	5349.96	6577.64	2604.37	6722.02	7559.64	6025.81	1770.75	9359.28	6985.7	2796.25	3697.43	8114.45	3363.91	6464.84	11439.3	5052.51	13340	6058.7	13705	10680.6	4494.46	10307.3	4552.32	6338.17	11562.3	7427.93	12797.5	12239	12213.7	9045.38	4649.45	6721.74	6693.69	2943.88	2822.42	6029.15
60	qacA	major facilitator superfamily (MFS) antibiotic efflux pump	fluoroquinolone antibiotic	antibiotic efflux	35.9803	0	0	0	0	0	0	0	0	0	0	0	0	0	0	0	0	0	0	0	0	0	0	0	0	0	0	0	0	0	0	0	0	0	0	0	0	0	0	0	0	0	0	0	0
61	sdrM	major facilitator superfamily (MFS) antibiotic efflux pump	fluoroquinolone antibiotic; disinfecting agents and antiseptics	antibiotic efflux	11.9934	0	0	0	0	0	0	0	0	0	0	11.0355	0	0	0	0	0	0	0	0	0	25.5811	0	32.3373	0	11.2859	0	0	0	0	0	0	0	0	0	16.1891	0	0	0	0	0	0	0	0	0
62	sul1	sulfonamide resistant sul	sulfonamide antibiotic	antibiotic target replacement	183871	52922	45509.7	55200.2	89924.7	121157	35265	36247	143761	99396.6	66804.5	111602	36898.3	78804.4	49258.2	24833.6	170187	9183.7	79429.5	34948.7	58001.6	97825.3	3025.51	205924	90254.8	49059.9	80671	50726	265482	176201	145887	6298.25	54872.2	67440.7	122667	47571.6	41920	56855.7	87468.3	44763.4	44344.9	72997.9	105419	70880	31740.9
63	tet(A)	major facilitator superfamily (MFS) antibiotic efflux pump	tetracycline antibiotic	antibiotic efflux	4395.59	2828.72	1952.5	6500.78	5631.28	3870.64	7902.9	1886.35	4232.55	1472.24	2387.85	7162.01	2643.03	1921.67	2796.37	5468.33	4034.81	1838.92	7756.68	5050.15	2578.84	5960.39	1673.69	7292.07	1401.73	6331.4	1684.66	6489.24	4874.2	2229.25	6728.46	1550.64	14434.3	5676.41	1951.27	5909.02	6454.3	4467.8	3237.37	4312.42	4161.45	8896.28	8465.69	7887.93	3271.42
64	tet(C)	major facilitator superfamily (MFS) antibiotic efflux pump	tetracycline antibiotic	antibiotic efflux	1469.19	1243.39	5866.11	1822.65	2071.27	4326.48	1253.46	3985.77	1001.52	1190.67	1105.49	662.127	2153.96	1683.45	3625.39	3902.11	3494.38	6126.09	577.669	1165.42	900.37	534.005	5857.9	1067.13	2698.86	620.725	2344.32	1354.79	1279.77	2013.52	1820.56	1244.03	66.5175	1742.92	4164.89	2363.61	1942.88	1045.96	2178	1386.41	1523.8	85.9167	227.703	965.566	901.218
65	tet(K)	major facilitator superfamily (MFS) antibiotic efflux pump	tetracycline antibiotic	antibiotic efflux	60668.8	42788.3	28092	33232.9	33667.4	21256.5	24855.2	31289.6	59794.3	132566	14028.6	26038.2	21279.5	46151.9	91550.3	17667.1	18755.4	43339.6	28347.7	21324.4	62136.7	28168	56096.1	34956.7	72963.3	40527.7	81716.3	48536.7	63388.2	53753.8	26754.6	68085.5	4337.89	32439.3	0	50485.7	24653.7	8745.1	36914.9	21883.8	11749.5	3741.28	8506.35	13607.1	9796.23
66	CTX-M-141	CTX-M beta-lactamase	cephalosporin	antibiotic inactivation	0	15.5424	0	0	0	0	0	0	0	0	0	0	0	0	0	0	0	0	0	0	0	0	0	0	0	0	0	0	0	0	0	0	0	0	0	0	0	0	0	0	0	0	0	0	0
67	OXA-209	OXA beta-lactamase	penam	antibiotic inactivation	0	15.5424	0	0	0	0	0	0	0	0	0	0	0	0	0	0	6.14126	0	0	0	0	0	0	0	0	0	0	0	0	0	0	0	0	0	0	0	0	0	0	0	0	0	0	0	0
68	OpmD	resistance-nodulation-cell division (RND) antibiotic efflux pump	fluoroquinolone antibiotic; tetracycline antibiotic; disinfecting agents and antiseptics	antibiotic efflux	0	233.136	163.425	104.151	46.2338	0	107.003	0	10.0655	0	187.933	148.979	197.707	0	98.9866	59.2044	0	0	0	145.678	0	70.348	0	0	104.607	67.7155	91.3372	0	0	0	0	152.33	104.527	85.7176	0	0	0	104.237	0	130.215	139.231	0	0	118.839	126.17
69	PEDO-2	subclass B3 PEDO beta-lactamase	carbapenem	antibiotic inactivation	0	15.5424	0	0	0	0	0	0	0	0	0	0	0	0	0	0	6.14126	0	4.18601	6.93703	22.2314	0	0	0	10.4607	11.2859	20.2972	0	0	0	13.8446	0	4.75125	0	0	0	10.9767	7.18874	0	0	30.9401	0	0	0	18.0244
70	TEM-12	TEM beta-lactamase	monobactam; cephalosporin; penam; penem	antibiotic inactivation	0	31.0849	0	52.0756	0	0	0	0	0	0	0	0	0	0	0	0	0	0	0	0	0	3.19764	0	0	20.9214	0	0	0	0	0	0	1.95295	0	0	0	0	0	0	0	0	0	0	0	0	0
71	TEM-146	TEM beta-lactamase	monobactam; cephalosporin; penam; penem	antibiotic inactivation	0	15.5424	0	0	0	0	0	0	0	0	0	0	0	0	0	0	0	0	0	0	0	0	0	0	0	0	0	0	0	0	0	0	0	0	0	0	0	0	14.8164	0	0	0	0	0	18.0244
72	TEM-53	TEM beta-lactamase	monobactam; cephalosporin; penam; penem	antibiotic inactivation	0	15.5424	0	8.67927	0	0	0	0	0	0	0	33.1064	0	0	0	0	0	0	0	0	0	0	0	8.08434	62.7641	0	0	9.8173	0	17.9779	0	0	0	0	0	0	0	0	0	0	0	0	0	0	0
73	TEM-70	TEM beta-lactamase	monobactam; cephalosporin; penam; penem	antibiotic inactivation	0	31.0849	68.8107	0	0	0	0	0	0	0	0	0	0	0	0	5.38222	0	0	0	0	0	0	0	0	20.9214	0	0	0	0	0	0	0	0	19.0483	0	16.1891	0	0	0	0	0	0	0	14.8549	0
74	adeL	resistance-nodulation-cell division (RND) antibiotic efflux pump	fluoroquinolone antibiotic; tetracycline antibiotic	antibiotic efflux	0	31.0849	0	0	0	15.9944	0	8.52268	20.1311	0	0	0	0	0	0	0	0	10.8812	0	0	11.1157	19.1858	0	16.1687	0	0	0	0	0	0	0	0	0	0	0	0	0	0	37.0409	0	0	0	0	0	0
75	cprR	pmr phosphoethanolamine transferase	peptide antibiotic	antibiotic target alteration; antibiotic efflux	0	155.424	111.817	52.0756	110.961	0	152.861	156.249	115.754	120.676	88.4388	0	208.112	111.171	0	43.0577	49.1301	968.423	46.0461	104.055	144.504	95.9291	993.177	80.8434	0	0	81.1886	0	63.1986	71.9114	55.3783	617.131	0	0	98.3832	80.9454	76.837	147.369	0	160.854	100.555	109.349	48.7936	0	99.1339
76	vanI	glycopeptide resistance gene cluster; Van ligase	glycopeptide antibiotic	antibiotic target alteration	0	15.5424	0	0	0	0	0	0	0	0	0	0	0	0	0	0	0	0	4.18601	0	0	0	0	0	0	0	0	0	0	0	0	0	0	0	0	0	0	0	0	0	0	0	0	0	0
77	AcrF	resistance-nodulation-cell division (RND) antibiotic efflux pump	fluoroquinolone antibiotic; cephalosporin; cephamycin; penam	antibiotic efflux	0	0	34.4053	0	36.987	0	0	0	0	0	0	0	0	31.7632	0	0	0	0	0	0	0	0	0	0	0	0	0	0	0	0	0	0	0	0	0	0	0	0	0	0	0	0	0	0	0
78	CME-1	CME beta-lactamase	penam	antibiotic inactivation	0	0	8.60134	0	0	0	0	11.3636	5.03276	0	33.1646	0	0	0	0	8.07333	0	0	12.558	0	0	38.3716	0	0	0	0	10.1486	0	0	8.98893	0	1.95295	4.75125	0	0	0	0	0	0	0	0	0	0	0	0
79	CRP	resistance-nodulation-cell division (RND) antibiotic efflux pump	macrolide antibiotic; fluoroquinolone antibiotic; penam	antibiotic efflux	0	0	86.0134	17.3585	0	0	0	0	0	0	0	0	0	0	0	0	0	0	0	0	0	0	0	0	0	0	0	0	0	0	0	0	19.005	0	0	0	0	0	0	0	0	0	0	0	0
80	CTX-M-105	CTX-M beta-lactamase	cephalosporin	antibiotic inactivation	0	0	17.2027	0	18.4935	0	0	0	0	0	0	0	0	0	0	0	0	0	0	0	0	0	0	0	0	0	0	0	0	0	0	0	0	0	0	16.1891	0	0	0	0	0	0	0	0	0
81	CfxA3	CfxA beta-lactamase	cephamycin	antibiotic inactivation	0	0	25.804	0	0	0	0	0	0	0	0	0	0	0	0	0	0	0	0	0	0	0	0	0	0	0	0	0	0	0	0	0	0	0	0	0	0	0	0	0	0	0	0	0	0
82	Limosilactobacillus reuteri cat-TC	chloramphenicol acetyltransferase (CAT)	phenicol antibiotic	antibiotic inactivation	0	0	17.2027	0	0	0	0	0	0	0	0	0	0	0	0	0	0	0	0	0	0	0	0	0	0	0	0	0	0	0	0	0	0	0	0	0	0	0	0	0	0	0	0	0	0
83	MdtQ	Outer Membrane Porin (Opr)	monobactam; carbapenem; cephalosporin; cephamycin; penam; penem	reduced permeability to antibiotic	0	0	34.4053	0	0	0	0	0	0	0	0	0	0	0	0	0	0	0	0	0	0	0	0	0	0	0	0	0	0	0	0	0	0	0	0	0	0	0	0	0	0	0	0	0	0
84	MexW	resistance-nodulation-cell division (RND) antibiotic efflux pump	macrolide antibiotic; fluoroquinolone antibiotic; tetracycline antibiotic; phenicol antibiotic; disinfecting agents and antiseptics	antibiotic efflux	0	0	154.824	0	0	0	0	17.0454	0	0	0	0	0	0	0	0	0	0	0	0	0	0	0	0	0	0	0	0	0	0	0	0	0	0	0	0	0	0	0	0	0	0	0	0	0
85	NDM-16a	NDM beta-lactamase	carbapenem; cephalosporin; cephamycin; penam	antibiotic inactivation	0	0	13074	14928.4	16080.1	7373.4	0	8374.95	15103.3	18366.9	0	0	0	15516.3	0	11340.3	15635.7	0	6350.18	0	0	7843.8	0	15530	0	12606.4	16978.6	15531	16534.3	0	13830.7	0	0	0	0	16367.2	0	7857.29	24298.8	12814.7	0	0	6286.24	0	0
86	OXA-193	OXA beta-lactamase; OXA-61-like beta-lactamase	penam	antibiotic inactivation	0	0	8.60134	0	0	0	0	0	0	0	0	0	0	0	0	0	0	0	0	0	0	0	0	0	0	0	0	0	0	0	0	0	0	0	0	0	0	0	0	0	0	0	0	0	0
87	OXA-420	OXA beta-lactamase; OXA-58-like beta-lactamase	carbapenem; penam	antibiotic inactivation	0	0	34.4053	0	0	0	0	22.7271	0	0	0	0	0	0	0	0	0	0	0	0	0	0	0	0	0	0	0	0	0	0	0	0	0	0	0	0	0	0	0	0	0	0	0	0	0
88	TEM-108	TEM beta-lactamase	monobactam; cephalosporin; penam; penem	antibiotic inactivation	0	0	34.4053	0	0	0	0	0	0	0	0	0	0	0	0	0	36.8476	0	0	0	0	0	0	0	0	0	0	0	0	0	0	0	0	0	65.5888	0	0	0	0	0	0	0	0	0	0
89	TEM-109	TEM beta-lactamase	monobactam; cephalosporin; penam; penem	antibiotic inactivation	0	0	8.60134	0	0	0	0	0	0	0	0	0	0	0	0	0	0	0	0	0	0	0	0	0	0	0	0	0	0	0	0	0	0	0	0	0	0	0	0	0	0	0	0	0	0
90	TEM-110	TEM beta-lactamase	monobactam; cephalosporin; penam; penem	antibiotic inactivation	0	0	17.2027	0	0	0	0	0	0	0	0	0	0	0	0	0	0	0	0	0	0	0	0	0	0	0	0	0	0	0	6.92228	0	0	0	0	8.09454	0	0	7.40818	0	0	0	0	0	0
91	TEM-136	TEM beta-lactamase	monobactam; cephalosporin; penam; penem	antibiotic inactivation	0	0	51.608	0	0	0	30.5722	0	0	0	0	0	0	0	0	0	6.14126	10.8812	0	13.8741	0	0	0	0	20.9214	0	0	0	0	0	0	0	0	0	0	0	0	0	0	0	0	0	0	0	0
92	TEM-144	TEM beta-lactamase	monobactam; cephalosporin; penam; penem	antibiotic inactivation	0	0	17.2027	0	0	0	0	0	0	0	0	0	0	0	0	0	0	0	0	0	0	0	0	0	0	0	0	0	7.89983	0	0	0	0	0	0	0	0	0	0	0	0	0	0	0	0
93	TEM-145	TEM beta-lactamase	monobactam; cephalosporin; penam; penem	antibiotic inactivation	0	0	34.4053	0	0	0	0	0	10.0655	0	0	0	0	0	0	0	24.565	21.7623	0	0	0	0	0	0	0	0	0	0	0	0	0	0	0	38.0967	0	0	0	0	0	0	0	0	0	0	0
94	TEM-147	TEM beta-lactamase	monobactam; cephalosporin; penam; penem	antibiotic inactivation	0	0	68.8107	0	0	0	0	5.68179	0	0	0	0	0	0	0	0	0	0	0	0	0	0	0	0	0	0	0	0	0	0	0	0	0	0	0	0	0	0	0	0	0	0	0	0	0
95	TEM-156	TEM beta-lactamase	monobactam; cephalosporin; penam; penem	antibiotic inactivation	0	0	86.0134	17.3585	0	0	0	17.0454	0	0	22.1097	11.0355	52.0281	0	24.7467	32.2933	12.2825	0	0	0	22.2314	0	0	0	73.2248	0	0	0	0	8.98893	0	0	0	0	0	0	10.9767	0	14.8164	15.3194	0	0	0	0	18.0244
96	TEM-162	TEM beta-lactamase	monobactam; cephalosporin; penam; penem	antibiotic inactivation	0	0	68.8107	0	0	0	0	0	0	0	0	0	41.6224	0	0	0	0	0	0	13.8741	0	6.39527	0	0	0	0	0	0	0	8.98893	0	0	0	0	0	32.3782	0	0	0	0	0	0	0	0	0
97	TEM-169	TEM beta-lactamase	monobactam; cephalosporin; penam; penem	antibiotic inactivation	0	0	68.8107	0	0	0	0	0	15.0983	0	0	0	0	0	0	0	0	0	0	0	0	0	0	0	0	0	0	0	0	8.98893	0	0	0	0	0	0	0	0	22.2245	15.3194	0	0	0	0	0
98	TEM-181	TEM beta-lactamase	monobactam; cephalosporin; penam; penem	antibiotic inactivation	0	0	94.6147	0	18.4935	0	0	8.52268	10.0655	0	0	11.0355	0	0	0	5.38222	6.14126	0	0	0	88.9254	0	0	0	0	0	0	0	0	71.9114	41.5337	0	0	0	65.5888	0	32.9301	0	0	0	0	0	0	0	0
99	TEM-186	TEM beta-lactamase	monobactam; cephalosporin; penam; penem	antibiotic inactivation	0	0	17.2027	0	0	0	0	0	0	0	11.0549	0	0	0	0	0	0	0	0	0	0	0	0	0	0	0	0	0	0	0	0	0	0	0	0	0	21.9534	0	0	0	0	0	0	0	0
100	TEM-192	TEM beta-lactamase	monobactam; cephalosporin; penam; penem	antibiotic inactivation	0	0	8.60134	0	0	0	0	11.3636	0	16.0901	0	0	0	0	0	0	0	0	0	0	0	0	0	8.08434	0	22.5718	0	0	0	8.98893	0	0	0	0	0	0	0	0	7.40818	0	0	0	0	29.7097	0
101	TEM-194	TEM beta-lactamase	monobactam; cephalosporin; penam; penem	antibiotic inactivation	0	0	8.60134	0	0	0	0	2.84089	0	0	0	0	20.8112	0	0	0	0	0	0	0	11.1157	6.39527	0	0	0	0	0	0	0	8.98893	0	0	0	0	0	8.09454	32.9301	0	0	0	0	0	0	0	0
102	TEM-209	TEM beta-lactamase	monobactam; cephalosporin; penam; penem	antibiotic inactivation	0	0	17.2027	8.67927	0	0	0	5.68179	0	0	0	0	0	0	0	21.5289	12.2825	0	0	0	0	0	0	16.1687	0	0	0	9.8173	7.89983	0	0	0	0	0	0	0	0	0	0	0	15.4701	0	0	0	0
103	TEM-217	TEM beta-lactamase	monobactam; cephalosporin; penam; penem	antibiotic inactivation	0	0	163.425	104.151	18.4935	0	122.289	22.7271	15.0983	0	0	0	0	158.816	24.7467	37.6755	0	0	0	13.8741	0	12.7905	0	40.4217	10.4607	0	81.1886	58.9038	15.7997	17.9779	69.2228	0	0	19.0483	65.5888	72.8509	65.8602	0	0	45.9583	0	0	0	44.5646	0
104	TEM-236	TEM beta-lactamase	monobactam; cephalosporin; penam; penem	antibiotic inactivation	0	0	8.60134	0	0	0	0	0	0	0	0	0	0	0	0	0	0	0	0	0	0	0	0	0	0	0	0	0	0	0	0	0	0	0	0	0	0	0	0	0	0	0	0	0	0
105	TEM-237	TEM beta-lactamase	monobactam; cephalosporin; penam; penem	antibiotic inactivation	0	0	34.4053	0	0	0	0	0	0	0	0	0	0	95.2895	12.3733	0	12.2825	0	0	13.8741	0	0	0	0	0	0	0	0	0	0	27.6891	0	0	0	0	0	0	0	0	0	0	0	0	0	0
106	TEM-63	TEM beta-lactamase	monobactam; cephalosporin; penam; penem	antibiotic inactivation	0	0	8.60134	0	9.24676	0	0	0	0	0	0	0	41.6224	0	0	32.2933	0	0	0	0	22.2314	0	0	0	0	0	0	0	0	0	0	0	0	38.0967	0	0	0	0	0	0	0	0	0	0	0
107	TEM-84	TEM beta-lactamase	monobactam; cephalosporin; penam; penem	antibiotic inactivation	0	0	17.2027	0	0	0	0	0	0	0	11.0549	0	0	0	0	0	0	0	0	0	0	0	0	0	0	0	20.2972	0	0	0	13.8446	0	0	0	0	32.3782	0	0	0	0	0	0	0	0	0
108	TEM-95	TEM beta-lactamase	monobactam; cephalosporin; penam; penem	antibiotic inactivation	0	0	17.2027	17.3585	0	0	0	0	0	0	0	0	0	0	0	5.38222	0	0	0	0	0	0	0	0	0	0	20.2972	0	0	0	0	0	0	0	0	0	0	0	0	0	0	0	0	0	0
109	aadA	ANT(3'')	aminoglycoside antibiotic	antibiotic inactivation	0	0	25.804	0	0	0	0	0	0	0	0	0	0	0	0	0	0	0	8.37202	0	0	0	0	8.08434	0	0	0	0	0	0	0	0	0	0	0	0	0	0	0	0	0	0	0	0	0
110	adeA	resistance-nodulation-cell division (RND) antibiotic efflux pump	glycylcycline; tetracycline antibiotic	antibiotic efflux	0	0	68.8107	0	0	0	0	0	0	0	0	0	0	0	0	0	0	0	0	0	0	0	0	0	0	0	0	0	0	0	0	0	0	0	0	0	0	0	0	0	0	0	0	0	0
111	adeI	resistance-nodulation-cell division (RND) antibiotic efflux pump	macrolide antibiotic; fluoroquinolone antibiotic; lincosamide antibiotic; carbapenem; cephalosporin; tetracycline antibiotic; rifamycin antibiotic; diaminopyrimidine antibiotic; phenicol antibiotic; penem	antibiotic efflux	0	0	34.4053	0	0	0	0	5.68179	0	0	0	0	0	0	0	0	0	0	0	0	0	0	0	0	0	0	0	0	0	0	0	0	0	0	0	0	0	0	0	0	0	0	0	0	0
112	amrA	resistance-nodulation-cell division (RND) antibiotic efflux pump	macrolide antibiotic; aminoglycoside antibiotic	antibiotic efflux	0	0	283.844	0	1248.31	1959.31	0	1906.24	1922.52	2123.89	0	1351.84	385.008	460.566	1695.15	1447.82	0	0	1138.59	0	0	1416.55	4680.8	0	0	0	1491.84	1089.72	1058.58	206.745	726.84	4589.42	1035.77	1285.76	213.164	1117.05	0	1466.5	192.613	0	0	1070.05	203.307	1277.52	0
113	bacA	undecaprenyl pyrophosphate related proteins	peptide antibiotic	antibiotic target alteration	0	0	60.2094	0	0	0	0	0	0	0	0	44.1418	0	0	49.4933	0	0	0	0	0	55.5784	3.19764	0	0	0	0	0	0	0	0	0	0	0	0	0	0	0	0	0	0	0	0	0	0	0
114	eptA	pmr phosphoethanolamine transferase	peptide antibiotic	antibiotic target alteration	0	0	17.2027	0	0	0	0	0	0	0	0	0	0	0	0	0	0	0	8.37202	0	0	0	0	0	0	0	0	0	15.7997	0	27.6891	0	0	0	0	0	0	0	0	0	0	0	8.13226	0	0
115	evgS	major facilitator superfamily (MFS) antibiotic efflux pump; resistance-nodulation-cell division (RND) antibiotic efflux pump	macrolide antibiotic; fluoroquinolone antibiotic; penam; tetracycline antibiotic	antibiotic efflux	0	0	68.8107	0	0	0	0	76.7041	0	0	0	0	0	0	0	0	0	0	0	0	0	0	0	0	0	0	0	0	0	0	0	0	0	0	0	0	0	0	0	0	0	0	0	0	0
116	mdtC	resistance-nodulation-cell division (RND) antibiotic efflux pump	aminocoumarin antibiotic	antibiotic efflux	0	0	51.608	0	0	935.671	152.861	204.544	20.1311	0	88.4388	0	437.036	0	791.893	0	0	1186.05	0	0	0	0	1839.22	0	62.7641	0	0	88.3557	0	0	0	396.448	0	0	0	16.1891	0	230.04	0	0	0	0	0	118.839	0
117	mdtE	resistance-nodulation-cell division (RND) antibiotic efflux pump	macrolide antibiotic; fluoroquinolone antibiotic; penam	antibiotic efflux	0	0	34.4053	0	0	0	0	0	0	0	0	0	0	0	0	0	0	0	0	0	0	0	0	0	0	0	0	0	0	0	0	0	0	0	0	0	0	0	0	0	0	0	0	0	0
118	mdtH	major facilitator superfamily (MFS) antibiotic efflux pump	fluoroquinolone antibiotic	antibiotic efflux	0	0	8.60134	0	0	0	0	0	0	0	0	0	0	0	0	0	0	0	0	0	0	0	0	0	0	0	0	0	0	0	0	0	0	0	0	0	0	0	0	0	0	0	0	0	0
119	mel	msr-type ABC-F protein	macrolide antibiotic; streptogramin antibiotic	antibiotic target protection	0	0	17.2027	0	0	0	0	0	0	0	0	0	0	0	0	0	0	0	0	0	0	0	0	0	0	0	0	0	0	0	0	0	0	0	0	0	10.9767	0	0	0	0	0	0	0	0
120	mphC	macrolide phosphotransferase (MPH)	macrolide antibiotic	antibiotic inactivation	0	0	8.60134	8.67927	0	0	0	0	0	0	0	0	0	0	0	2.69111	6.14126	0	0	0	0	0	0	0	0	0	0	0	0	0	0	0	0	0	0	0	0	0	0	0	0	0	0	0	0
121	patA	ATP-binding cassette (ABC) antibiotic efflux pump	fluoroquinolone antibiotic	antibiotic efflux	0	0	17.2027	0	0	0	0	11.3636	0	0	0	0	10.4056	0	0	0	0	0	0	0	0	0	0	0	0	0	0	0	0	0	0	0	0	0	0	0	0	0	0	0	0	0	0	0	0
122	patB	ATP-binding cassette (ABC) antibiotic efflux pump	fluoroquinolone antibiotic	antibiotic efflux	0	0	258.04	0	0	0	0	17.0454	10.0655	0	0	0	0	0	0	0	0	0	8.37202	0	0	0	0	0	0	0	0	0	0	0	0	0	0	0	0	0	0	0	0	0	0	0	0	0	0
123	ADC-30	ADC beta-lactamase without carbapenemase activity	cephalosporin	antibiotic inactivation	0	0	0	8.67927	0	0	0	0	0	0	0	0	0	0	0	0	0	0	0	0	0	0	0	0	0	0	0	0	0	0	0	0	0	0	0	0	0	0	0	0	0	0	0	0	0
124	APH(3'')-Ib	APH(3'')	aminoglycoside antibiotic	antibiotic inactivation	0	0	0	2473.59	0	0	0	71.0223	0	0	519.578	0	0	3446.3	0	0	98.2602	0	25.1161	0	0	0	689.706	0	31.3821	0	0	0	0	0	0	0	0	0	0	0	0	186.907	0	0	2312.77	0	0	0	1973.67
125	BahA	Bah amidohydrolase	peptide antibiotic	antibiotic inactivation	0	0	0	251.699	0	0	0	0	0	0	0	0	0	0	74.24	0	0	0	0	0	0	0	0	0	0	0	0	0	0	0	0	0	0	0	0	0	0	0	0	0	0	0	0	0	414.56
126	CfxA6	CfxA beta-lactamase	cephamycin	antibiotic inactivation	0	0	0	8.67927	0	0	0	0	0	0	0	0	0	0	0	0	0	0	0	0	0	0	0	0	0	0	0	0	0	0	0	0	0	0	0	0	0	0	0	0	0	0	0	0	0
127	PC1 beta-lactamase (blaZ)	BlaZ beta-lactamase	penam	antibiotic inactivation	0	0	0	8.67927	0	0	0	0	0	0	0	0	0	0	0	2.69111	0	0	0	0	0	3.19764	0	0	0	0	0	0	0	0	0	0	0	0	0	0	0	0	0	0	0	0	0	0	0
128	TEM-127	TEM beta-lactamase	monobactam; cephalosporin; penam; penem	antibiotic inactivation	0	0	0	34.7171	0	0	0	11.3636	10.0655	0	11.0549	0	0	0	0	16.1467	18.4238	0	8.37202	0	0	6.39527	0	0	31.3821	0	0	39.2692	31.5993	71.9114	27.6891	0	0	19.0483	81.986	0	0	0	0	0	0	0	0	29.7097	18.0244
129	TEM-185	TEM beta-lactamase	monobactam; cephalosporin; penam; penem	antibiotic inactivation	0	0	0	17.3585	0	0	0	0	0	0	0	0	0	0	0	0	12.2825	0	8.37202	0	0	0	27.5882	0	0	0	0	0	0	0	0	0	0	0	32.7944	0	0	0	0	0	0	0	0	0	0
130	TEM-191	TEM beta-lactamase	monobactam; cephalosporin; penam; penem	antibiotic inactivation	0	0	0	26.0378	0	0	0	0	0	0	0	0	0	0	0	0	0	0	0	0	0	0	0	0	0	0	0	0	0	0	0	0	0	0	65.5888	0	0	0	0	15.3194	0	0	0	0	0
131	TEM-232	TEM beta-lactamase	monobactam; cephalosporin; penam; penem	antibiotic inactivation	0	0	0	8.67927	0	0	0	0	0	0	0	0	0	0	0	0	0	0	0	0	0	0	0	0	0	0	0	0	0	8.98893	0	0	0	0	0	16.1891	21.9534	0	0	0	15.4701	0	0	0	0
132	ANT(6)-Ia	ANT(6)	aminoglycoside antibiotic	antibiotic inactivation	0	0	0	0	9.24676	0	0	0	0	0	0	0	0	0	0	0	0	0	0	0	0	0	0	0	0	0	0	19.6346	0	0	0	0	0	19.0483	0	0	0	0	0	0	0	0	0	0	0
133	OmpA	General Bacterial Porin with reduced permeability to peptide antibiotics	peptide antibiotic	reduced permeability to antibiotic	0	0	0	0	18.4935	0	0	0	10.0655	0	0	0	0	0	0	0	18.4238	0	0	13.8741	0	0	0	0	20.9214	0	0	0	0	0	13.8446	0	0	0	0	32.3782	0	0	0	0	0	0	0	0	0
134	RbpA	RbpA bacterial RNA polymerase-binding protein	rifamycin antibiotic	antibiotic target protection	0	0	0	0	18.4935	0	0	0	0	0	0	0	0	0	0	0	0	0	0	0	0	0	0	0	0	0	0	0	0	0	0	0	0	0	0	0	0	0	0	0	0	0	0	0	0
135	TEM-133	TEM beta-lactamase	monobactam; cephalosporin; penam; penem	antibiotic inactivation	0	0	0	0	9.24676	0	0	0	0	0	0	0	0	0	0	0	0	0	0	0	0	0	0	0	10.4607	0	0	0	0	0	0	0	0	0	0	0	0	0	0	0	0	0	0	0	0
136	TEM-149	TEM beta-lactamase	monobactam; cephalosporin; penam; penem	antibiotic inactivation	0	0	0	0	9.24676	0	0	2.84089	0	0	0	0	0	0	0	2.69111	0	0	0	0	0	0	0	0	0	0	10.1486	0	0	0	0	0	0	0	0	0	0	0	0	0	0	0	0	0	0
137	TEM-206	TEM beta-lactamase	monobactam; cephalosporin; penam; penem	antibiotic inactivation	0	0	0	0	9.24676	0	0	0	0	0	0	11.0355	0	0	0	21.5289	0	0	0	0	0	0	0	0	0	0	0	0	0	0	6.92228	0	0	0	131.178	0	0	0	0	0	0	0	0	0	0
138	TEM-55	TEM beta-lactamase	monobactam; cephalosporin; penam; penem	antibiotic inactivation	0	0	0	0	18.4935	0	0	14.2045	0	0	0	5.51773	0	0	0	0	24.565	0	0	0	0	0	0	0	0	0	0	19.6346	0	0	0	0	0	0	0	8.09454	0	0	0	0	0	0	0	0	0
139	TEM-73	TEM beta-lactamase	monobactam; cephalosporin; penam; penem	antibiotic inactivation	0	0	0	0	36.987	0	0	0	0	0	0	0	0	0	0	0	0	0	0	0	0	0	0	0	0	0	0	0	0	0	0	0	0	0	0	0	0	0	0	0	0	0	0	0	0
140	TEM-82	TEM beta-lactamase	monobactam; cephalosporin; penam; penem	antibiotic inactivation	0	0	0	0	18.4935	0	0	17.0454	0	0	0	0	0	0	0	0	0	0	0	0	0	6.39527	0	0	0	0	0	0	0	0	0	0	0	0	0	0	21.9534	0	0	0	0	0	0	0	0
141	dfrC	trimethoprim resistant dihydrofolate reductase dfr	diaminopyrimidine antibiotic	antibiotic target replacement	0	0	0	0	36.987	0	0	0	0	0	0	0	0	0	0	0	0	0	0	0	0	0	0	0	0	0	0	0	0	0	0	0	0	0	0	0	0	0	0	0	0	0	0	0	0
142	emrR	major facilitator superfamily (MFS) antibiotic efflux pump	fluoroquinolone antibiotic	antibiotic efflux	0	0	0	0	18.4935	0	0	0	0	0	0	0	0	0	0	0	0	0	0	0	0	0	0	0	20.9214	0	40.5943	0	0	0	0	0	0	0	0	0	0	0	0	0	0	0	0	0	18.0244
143	mdeA	major facilitator superfamily (MFS) antibiotic efflux pump	fluoroquinolone antibiotic; aminoglycoside antibiotic; penam; tetracycline antibiotic; disinfecting agents and antiseptics	antibiotic efflux	0	0	0	0	36.987	0	0	0	0	0	0	0	0	0	0	0	0	0	0	0	0	0	0	0	0	0	0	0	0	0	0	0	0	0	0	0	0	0	0	0	0	0	0	0	0
144	mdtB	resistance-nodulation-cell division (RND) antibiotic efflux pump	aminocoumarin antibiotic	antibiotic efflux	0	0	0	0	36.987	0	0	0	5.03276	0	0	0	0	0	0	0	0	0	0	0	0	0	0	0	0	0	0	0	0	0	0	0	0	0	0	0	0	0	0	0	0	0	0	0	0
145	msrA	msr-type ABC-F protein	macrolide antibiotic; streptogramin antibiotic; streptogramin B antibiotic	antibiotic target protection	0	0	0	0	18.4935	0	0	0	0	0	0	0	0	0	0	0	0	0	0	0	0	0	0	0	0	0	0	0	0	0	0	0	0	0	0	0	0	0	0	0	0	0	0	0	0
146	ANT(6)-Ib	ANT(6)	aminoglycoside antibiotic	antibiotic inactivation	0	0	0	0	0	15.9944	0	0	0	0	0	0	0	0	0	0	0	0	0	0	0	0	0	0	0	0	0	0	0	0	0	3.90589	0	0	0	0	0	0	0	0	0	0	0	0	0
147	CME-2	CME beta-lactamase	penam	antibiotic inactivation	0	0	0	0	0	7.99718	0	0	5.03276	0	0	0	0	0	0	0	0	0	0	0	0	0	0	0	52.3034	0	0	0	7.89983	0	0	0	0	0	0	0	0	0	0	0	0	0	0	0	9.01218
148	OXA-136	OXA beta-lactamase; OXA-63-like beta-lactamase	penam	antibiotic inactivation	0	0	0	0	0	23.9916	0	0	0	0	0	0	0	0	0	0	0	0	0	0	0	0	0	0	0	0	0	9.8173	0	0	0	0	0	0	0	0	0	0	0	0	0	0	0	0	0
149	OprN	resistance-nodulation-cell division (RND) antibiotic efflux pump	fluoroquinolone antibiotic; diaminopyrimidine antibiotic; phenicol antibiotic	antibiotic efflux	0	0	0	0	0	63.9775	0	42.6134	100.655	0	0	11.0355	176.895	0	61.8666	0	0	0	0	0	0	0	275.882	0	0	0	0	0	0	0	0	201.153	0	0	0	0	0	79.0761	0	38.2986	61.8802	0	0	0	0
150	TEM-135	TEM beta-lactamase	monobactam; cephalosporin; penam; penem	antibiotic inactivation	0	0	0	0	0	15.9944	0	0	0	0	0	0	0	0	0	0	0	0	0	0	0	0	0	0	0	0	0	0	0	0	0	0	0	0	0	0	21.9534	0	0	0	0	0	0	0	0
151	TEM-163	TEM beta-lactamase	monobactam; cephalosporin; penam; penem	antibiotic inactivation	0	0	0	0	0	15.9944	0	0	0	0	0	0	0	0	0	0	0	0	0	0	0	0	0	0	0	0	0	0	0	0	0	0	0	0	0	0	0	0	0	0	0	0	0	0	0
152	mecR1	methicillin resistant PBP2	penam	antibiotic target replacement	0	0	0	0	0	15.9944	0	0	0	0	0	0	0	0	0	0	0	0	0	0	0	0	0	0	0	67.7155	0	0	0	0	0	0	0	0	0	0	0	0	0	0	0	0	0	0	0
153	ErmB	Erm 23S ribosomal RNA methyltransferase	macrolide antibiotic; lincosamide antibiotic; streptogramin antibiotic; streptogramin A antibiotic; streptogramin B antibiotic	antibiotic target alteration	0	0	0	0	0	0	15.2861	0	0	0	0	0	0	0	0	0	0	0	0	0	0	0	27.5882	0	0	0	0	0	0	0	0	0	0	0	0	0	0	0	0	0	0	0	0	0	54.0731
154	IND-4	IND beta-lactamase	carbapenem	antibiotic inactivation	0	0	0	0	0	0	15.2861	0	0	0	0	0	0	0	0	0	0	0	0	0	0	0	0	0	0	0	0	0	0	0	0	0	0	0	0	0	0	0	0	0	0	0	0	0	0
155	MdtK	multidrug and toxic compound extrusion (MATE) transporter	fluoroquinolone antibiotic	antibiotic efflux	0	0	0	0	0	0	15.2861	36.9316	0	0	0	0	0	0	0	10.7644	0	0	0	0	0	0	0	0	0	0	0	0	0	0	0	0	0	0	0	0	0	0	0	0	0	0	0	0	0
156	TEM-235	TEM beta-lactamase	monobactam; cephalosporin; penam; penem	antibiotic inactivation	0	0	0	0	0	0	15.2861	0	0	0	0	0	0	0	0	0	0	0	0	0	0	0	0	32.3373	0	0	0	0	0	0	0	0	0	0	0	0	0	0	0	0	0	0	0	0	0
157	adeS	resistance-nodulation-cell division (RND) antibiotic efflux pump	glycylcycline; tetracycline antibiotic	antibiotic efflux	0	0	0	0	0	0	15.2861	39.7725	0	0	0	0	0	0	0	0	0	0	0	0	0	0	0	0	10.4607	11.2859	0	0	0	0	0	0	0	9.52417	0	0	0	0	0	0	0	0	0	0	0
158	msbA	ATP-binding cassette (ABC) antibiotic efflux pump	nitroimidazole antibiotic	antibiotic efflux	0	0	0	0	0	0	76.4304	0	0	0	0	0	0	0	0	0	0	0	0	0	0	0	0	0	0	0	0	0	0	0	0	0	0	0	0	0	0	0	0	0	0	0	0	0	0
159	AAC(3)-IIb	AAC(3)	aminoglycoside antibiotic	antibiotic inactivation	0	0	0	0	0	0	0	36.9316	0	0	0	0	0	0	0	0	0	0	0	0	0	0	0	0	20.9214	0	0	0	0	0	0	0	0	0	0	0	0	0	0	0	0	0	0	0	0
160	AAC(3)-IId	AAC(3)	aminoglycoside antibiotic	antibiotic inactivation	0	0	0	0	0	0	0	11.3636	0	0	0	0	0	0	0	0	0	0	0	0	0	0	0	0	0	0	0	0	0	0	0	0	0	0	0	0	0	0	0	0	0	0	0	0	0
161	AAC(3)-Id	AAC(3)	aminoglycoside antibiotic	antibiotic inactivation	0	0	0	0	0	0	0	2.84089	0	0	0	0	0	0	0	0	0	0	0	0	0	0	0	0	0	0	0	0	0	0	0	0	0	0	0	0	0	0	0	0	0	0	0	0	0
162	AAC(6')-Ib10	AAC(6')	aminoglycoside antibiotic	antibiotic inactivation	0	0	0	0	0	0	0	11.3636	0	0	0	0	0	0	0	0	0	0	0	0	0	0	0	0	0	0	0	0	0	0	0	0	0	0	0	0	0	0	0	0	0	0	0	0	0
163	AAC(6')-Ie-APH(2'')-Ia bifunctional protein	aminoglycoside bifunctional resistance protein	aminoglycoside antibiotic	antibiotic inactivation	0	0	0	0	0	0	0	28.4089	0	0	0	0	0	0	0	0	0	0	0	0	0	0	0	0	0	0	0	0	0	0	0	0	0	0	0	0	0	0	0	0	0	7.81061	0	0	0
164	ADC-154	ADC beta-lactamases pending classification for carbapenemase activity	cephalosporin	antibiotic inactivation	0	0	0	0	0	0	0	17.0454	0	0	0	0	0	0	0	0	0	0	0	0	0	0	0	0	0	0	0	0	0	0	0	0	0	0	0	0	0	0	0	0	0	0	0	0	0
165	AcrE	resistance-nodulation-cell division (RND) antibiotic efflux pump	fluoroquinolone antibiotic; cephalosporin; cephamycin; penam	antibiotic efflux	0	0	0	0	0	0	0	11.3636	0	0	0	0	0	0	0	0	0	0	0	0	0	0	0	0	0	0	0	0	0	0	0	0	0	0	0	0	0	0	0	0	0	0	0	0	0
166	Bifidobacterium adolescentis rpoB mutants conferring resistance to rifampicin	rifamycin-resistant beta-subunit of RNA polymerase (rpoB)	rifamycin antibiotic	antibiotic target alteration; antibiotic target replacement	0	0	0	0	0	0	0	93.7495	5.03276	0	0	0	0	31.7632	0	5.38222	42.9888	0	0	0	22.2314	0	0	0	0	0	0	39.2692	0	0	0	0	0	0	131.178	32.3782	0	0	7.40818	0	0	0	0	0	0
167	CMY-22	CMY beta-lactamase	cephamycin	antibiotic inactivation	0	0	0	0	0	0	0	11.3636	0	0	0	0	0	0	0	0	0	0	0	0	0	0	0	0	0	0	0	0	0	0	0	0	0	0	0	0	0	0	0	0	0	0	0	0	0
168	CTX-M-35	CTX-M beta-lactamase	cephalosporin	antibiotic inactivation	0	0	0	0	0	0	0	576.701	0	0	0	0	0	0	0	0	0	0	0	0	0	0	0	0	0	0	0	0	0	0	0	0	0	0	0	0	0	0	0	0	0	0	0	0	0
169	CTX-M-40	CTX-M beta-lactamase	cephalosporin	antibiotic inactivation	0	0	0	0	0	0	0	5.68179	0	0	0	0	0	0	0	0	0	0	0	0	0	0	0	0	0	0	0	0	0	0	0	0	0	0	0	0	0	0	0	0	0	0	0	0	0
170	Erm(44)v	Erm 23S ribosomal RNA methyltransferase	macrolide antibiotic; lincosamide antibiotic; streptogramin antibiotic	antibiotic target alteration	0	0	0	0	0	0	0	5.68179	0	0	0	0	0	0	0	0	0	0	0	0	0	0	0	0	0	0	0	0	0	0	0	0	0	0	0	0	0	0	0	0	0	0	0	0	0
171	LnuH	lincosamide nucleotidyltransferase (LNU)	lincosamide antibiotic	antibiotic inactivation	0	0	0	0	0	0	0	5.68179	0	0	0	0	0	0	0	0	0	0	0	0	0	0	0	0	0	0	0	0	0	0	0	0	0	0	0	0	0	3.59437	0	0	0	0	0	0	0
172	MexD	resistance-nodulation-cell division (RND) antibiotic efflux pump	macrolide antibiotic; fluoroquinolone antibiotic; aminoglycoside antibiotic; cephalosporin; penam; tetracycline antibiotic; aminocoumarin antibiotic; diaminopyrimidine antibiotic; phenicol antibiotic	antibiotic efflux	0	0	0	0	0	0	0	2.84089	10.0655	0	0	0	0	0	0	5.38222	0	0	0	0	0	0	0	0	0	0	0	0	0	0	0	0	0	0	0	0	0	0	0	0	0	0	0	0	0
173	MexI	resistance-nodulation-cell division (RND) antibiotic efflux pump	fluoroquinolone antibiotic; tetracycline antibiotic; disinfecting agents and antiseptics	antibiotic efflux	0	0	0	0	0	0	0	5.68179	0	0	0	0	0	0	0	2.69111	0	0	0	0	0	0	0	0	0	0	0	0	0	0	0	0	0	0	0	0	0	0	0	0	0	0	0	0	0
174	MexK	resistance-nodulation-cell division (RND) antibiotic efflux pump	macrolide antibiotic; tetracycline antibiotic; disinfecting agents and antiseptics	antibiotic efflux	0	0	0	0	0	0	0	11.3636	0	0	0	0	0	0	0	0	0	0	0	0	0	0	0	0	0	0	0	0	0	0	0	0	0	0	0	48.5673	0	0	0	0	0	0	0	0	0
175	OXA-232	OXA beta-lactamase; OXA-48-like beta-lactamase	carbapenem; penam	antibiotic inactivation	0	0	0	0	0	0	0	5.68179	0	0	0	0	0	0	0	0	0	0	0	0	0	0	0	0	0	22.5718	0	0	0	0	13.8446	0	0	0	0	0	0	0	0	0	0	0	0	0	0
176	OXA-498	OXA beta-lactamase; OXA-211-like beta-lactamase	carbapenem; penam	antibiotic inactivation	0	0	0	0	0	0	0	17.0454	0	0	0	0	0	0	0	0	0	0	0	0	0	0	0	0	0	0	0	0	0	0	0	0	0	0	0	0	0	0	0	0	0	0	0	0	0
177	OXA-608	OXA beta-lactamase; OXA-61-like beta-lactamase	penam	antibiotic inactivation	0	0	0	0	0	0	0	45.4543	5.03276	0	0	0	0	0	0	0	0	0	0	0	0	0	0	0	0	0	0	0	0	0	0	0	0	0	65.5888	0	0	0	0	0	0	0	0	0	0
178	OXA-65	OXA beta-lactamase; OXA-51-like beta-lactamase	carbapenem; penam	antibiotic inactivation	0	0	0	0	0	0	0	34.0907	0	0	0	0	0	0	0	0	0	0	0	0	0	0	0	0	0	0	0	0	0	0	0	0	0	0	0	0	0	0	0	0	0	0	0	0	0
179	PER-1	PER beta-lactamase	monobactam; carbapenem; cephalosporin; penam; penem	antibiotic inactivation	0	0	0	0	0	0	0	5.68179	0	0	0	0	0	0	0	0	0	0	0	0	0	0	0	0	0	0	0	0	0	0	0	0	0	0	0	0	0	0	0	0	0	0	0	0	0
180	Plasmid-encoded cat (pp-cat)	chloramphenicol acetyltransferase (CAT)	phenicol antibiotic	antibiotic inactivation	0	0	0	0	0	0	0	5.68179	0	0	0	0	0	0	0	0	0	0	0	0	0	0	0	0	0	0	0	0	0	0	0	0	0	0	0	0	32.9301	0	0	0	0	0	0	0	0
181	SHV-119	SHV beta-lactamase	cephalosporin; penam	antibiotic inactivation	0	0	0	0	0	0	0	261.362	0	0	0	0	0	0	0	0	0	0	0	0	0	0	0	0	0	0	0	0	0	0	0	632.754	0	0	0	0	65.8602	0	0	0	0	0	0	0	108.146
182	SHV-160	SHV beta-lactamase	cephalosporin; penam	antibiotic inactivation	0	0	0	0	0	0	0	79.545	0	0	0	0	0	0	0	0	0	0	0	0	0	0	0	0	0	0	0	0	0	0	0	0	0	0	0	0	0	0	0	0	0	0	0	0	0
183	TEM-111	TEM beta-lactamase	monobactam; cephalosporin; penam; penem	antibiotic inactivation	0	0	0	0	0	0	0	5.68179	0	0	0	0	0	0	0	0	0	0	0	0	0	0	0	8.08434	0	0	0	0	0	0	0	0	0	0	16.3972	8.09454	0	0	14.8164	0	0	0	0	0	0
184	TEM-143	TEM beta-lactamase	monobactam; cephalosporin; penam; penem	antibiotic inactivation	0	0	0	0	0	0	0	11.3636	0	0	0	0	0	0	0	0	0	0	0	0	0	0	0	0	0	0	0	0	0	0	0	0	0	0	0	0	10.9767	0	0	0	0	0	0	0	0
185	TEM-201	TEM beta-lactamase	monobactam; cephalosporin; penam; penem	antibiotic inactivation	0	0	0	0	0	0	0	17.0454	0	0	0	0	0	0	0	0	0	0	0	0	0	0	0	0	0	0	0	0	0	0	13.8446	0	0	0	0	0	0	0	0	0	0	0	0	0	0
186	TEM-224	TEM beta-lactamase	monobactam; cephalosporin; penam; penem	antibiotic inactivation	0	0	0	0	0	0	0	5.68179	0	0	0	0	0	0	0	2.69111	12.2825	0	0	0	0	3.19764	0	0	0	0	0	0	0	0	0	0	0	0	0	0	0	0	7.40818	0	0	0	0	0	0
187	TEM-231	TEM beta-lactamase	monobactam; cephalosporin; penam; penem	antibiotic inactivation	0	0	0	0	0	0	0	28.4089	0	0	0	0	0	0	0	10.7644	0	0	0	0	0	0	0	0	0	0	0	0	0	0	0	0	0	0	0	0	0	0	0	0	0	0	0	0	0
188	TEM-240	TEM beta-lactamase	monobactam; cephalosporin; penam; penem	antibiotic inactivation	0	0	0	0	0	0	0	17.0454	0	0	0	0	0	0	0	0	12.2825	0	0	0	0	0	0	0	0	0	0	0	0	0	0	0	0	0	0	0	0	0	0	0	0	0	0	0	0
189	TEM-40	TEM beta-lactamase	monobactam; cephalosporin; penam; penem	antibiotic inactivation	0	0	0	0	0	0	0	5.68179	0	0	0	0	0	0	0	2.69111	12.2825	0	0	0	0	0	0	0	0	0	0	0	0	0	13.8446	0	0	0	32.7944	0	0	0	0	0	0	0	0	14.8549	0
190	TEM-71	TEM beta-lactamase	monobactam; cephalosporin; penam; penem	antibiotic inactivation	0	0	0	0	0	0	0	8.52268	0	0	0	0	0	0	0	0	0	0	0	0	0	0	0	0	0	0	0	0	0	0	0	0	0	0	0	0	0	0	0	0	0	0	0	0	0
191	TEM-79	TEM beta-lactamase	monobactam; cephalosporin; penam; penem	antibiotic inactivation	0	0	0	0	0	0	0	5.68179	0	0	22.1097	0	0	0	0	0	0	0	0	0	0	0	0	0	0	0	0	0	0	0	27.6891	0	0	0	16.3972	0	0	0	14.8164	0	0	0	0	0	0
192	aadA10	ANT(3'')	aminoglycoside antibiotic	antibiotic inactivation	0	0	0	0	0	0	0	11.3636	0	0	0	0	0	0	0	0	0	0	0	0	0	0	0	0	0	0	0	0	0	0	0	0	0	0	0	0	0	0	0	0	0	0	0	0	0
193	aadA5	ANT(3'')	aminoglycoside antibiotic	antibiotic inactivation	0	0	0	0	0	0	0	17.0454	0	0	0	0	0	0	0	0	0	0	0	0	0	0	0	0	0	0	0	0	0	0	0	0	0	0	0	0	0	0	0	0	0	0	0	0	0
194	aadA8	ANT(3'')	aminoglycoside antibiotic	antibiotic inactivation	0	0	0	0	0	0	0	5.68179	0	0	0	0	0	0	0	0	0	0	0	0	0	3.19764	0	0	0	0	0	0	0	0	0	0	0	0	0	0	0	0	0	0	0	0	0	0	0
195	aadT	major facilitator superfamily (MFS) antibiotic efflux pump	macrolide antibiotic; tetracycline antibiotic; disinfecting agents and antiseptics	antibiotic efflux	0	0	0	0	0	0	0	5.68179	0	0	0	0	0	0	0	0	0	0	0	0	0	0	0	0	0	0	0	0	0	0	0	0	0	0	0	0	0	0	0	0	0	0	0	0	0
196	adeB	resistance-nodulation-cell division (RND) antibiotic efflux pump	glycylcycline; tetracycline antibiotic	antibiotic efflux	0	0	0	0	0	0	0	14.2045	0	0	0	0	0	0	0	0	0	0	0	0	0	0	0	0	0	0	0	0	0	0	0	0	0	0	0	0	0	0	0	0	0	0	0	0	0
197	adeH	resistance-nodulation-cell division (RND) antibiotic efflux pump	fluoroquinolone antibiotic; tetracycline antibiotic	antibiotic efflux	0	0	0	0	0	0	0	5.68179	0	0	0	0	0	0	0	0	0	0	16.744	0	0	6.39527	0	0	41.8428	45.1437	0	0	0	0	0	0	0	0	32.7944	0	0	0	0	0	0	0	0	0	0
198	baeS	resistance-nodulation-cell division (RND) antibiotic efflux pump	aminoglycoside antibiotic; aminocoumarin antibiotic	antibiotic efflux	0	0	0	0	0	0	0	2.84089	0	8.04505	0	0	0	0	0	0	0	0	0	0	0	0	18.3922	0	0	0	0	0	0	8.98893	0	1.95295	0	0	0	0	43.9068	0	0	0	0	0	0	0	0
199	catA1	chloramphenicol acetyltransferase (CAT)	phenicol antibiotic	antibiotic inactivation	0	0	0	0	0	0	0	2.84089	0	0	0	0	0	0	0	0	0	0	0	0	0	0	0	0	0	0	0	0	0	0	0	0	0	0	0	32.3782	0	0	0	0	0	0	0	0	0
200	catB3	chloramphenicol acetyltransferase (CAT)	phenicol antibiotic	antibiotic inactivation	0	0	0	0	0	0	0	5.68179	0	0	0	0	0	0	0	0	0	0	0	0	0	0	0	0	0	0	0	0	0	0	0	0	0	0	0	0	0	0	0	0	0	0	0	0	0
201	dfrA1	trimethoprim resistant dihydrofolate reductase dfr	diaminopyrimidine antibiotic	antibiotic target replacement	0	0	0	0	0	0	0	5.68179	0	0	0	0	0	0	0	0	0	0	25.1161	0	0	0	0	0	0	0	0	0	0	0	0	0	0	0	0	0	0	0	14.8164	0	0	0	0	0	0
202	dfrA27	trimethoprim resistant dihydrofolate reductase dfr	diaminopyrimidine antibiotic	antibiotic target replacement	0	0	0	0	0	0	0	11.3636	0	0	0	0	0	0	0	0	0	0	0	0	0	0	0	0	0	0	0	0	0	0	0	0	0	0	0	0	0	0	0	0	0	0	0	0	0
203	floR	major facilitator superfamily (MFS) antibiotic efflux pump	phenicol antibiotic	antibiotic efflux	0	0	0	0	0	0	0	11.3636	0	0	0	0	0	0	0	0	0	0	0	0	0	0	0	0	0	0	0	0	0	0	0	0	0	0	0	0	0	0	0	0	0	0	0	0	0
204	kdpD	kdpDE	aminoglycoside antibiotic	antibiotic efflux	0	0	0	0	0	0	0	5.68179	0	0	0	0	0	0	0	0	0	0	0	0	0	0	0	0	0	0	0	0	0	0	0	0	0	0	0	0	0	0	0	0	0	0	0	0	0
205	lsaB	lsa-type ABC-F protein	lincosamide antibiotic; streptogramin antibiotic; pleuromutilin antibiotic	antibiotic target protection	0	0	0	0	0	0	0	2.84089	0	0	0	0	10.4056	0	0	0	0	0	0	0	0	0	0	0	0	0	0	0	0	0	0	0	0	0	0	0	0	21.5662	0	0	0	0	0	0	27.0365
206	mexY	resistance-nodulation-cell division (RND) antibiotic efflux pump	macrolide antibiotic; fluoroquinolone antibiotic; aminoglycoside antibiotic; carbapenem; cephalosporin; cephamycin; penam; tetracycline antibiotic; phenicol antibiotic; disinfecting agents and antiseptics	antibiotic efflux	0	0	0	0	0	0	0	76.7041	0	0	0	0	0	0	0	13.4555	0	152.336	37.6741	0	0	35.174	892.02	0	0	0	0	0	7.89983	26.9668	0	253.883	0	19.0483	0	32.3782	0	0	0	30.6389	0	0	0	0	0
207	msrE	msr-type ABC-F protein	macrolide antibiotic; streptogramin antibiotic	antibiotic target protection	0	0	0	0	0	0	0	11.3636	0	0	0	0	0	0	0	0	0	0	0	0	0	0	0	0	0	0	0	0	0	0	0	0	0	0	0	0	21.9534	0	0	0	0	0	0	0	0
208	norC	major facilitator superfamily (MFS) antibiotic efflux pump	fluoroquinolone antibiotic; disinfecting agents and antiseptics	antibiotic efflux	0	0	0	0	0	0	0	5.68179	0	0	0	0	0	0	0	0	0	0	0	0	0	0	0	0	10.4607	0	0	0	0	0	6.92228	0	0	0	0	0	0	0	0	0	0	0	0	0	0
209	rpoB2	rifamycin-resistant beta-subunit of RNA polymerase (rpoB)	rifamycin antibiotic	antibiotic target alteration; antibiotic target replacement	0	0	0	0	0	0	0	31.2498	0	0	0	0	0	0	0	5.38222	0	0	0	0	0	0	0	0	0	0	0	0	0	0	0	0	0	28.5725	0	0	0	0	0	0	0	0	0	0	0
210	rsmA	resistance-nodulation-cell division (RND) antibiotic efflux pump	fluoroquinolone antibiotic; diaminopyrimidine antibiotic; phenicol antibiotic	antibiotic efflux	0	0	0	0	0	0	0	28.4089	0	0	0	0	0	0	0	10.7644	0	0	0	0	0	0	0	0	0	22.5718	0	0	0	0	0	0	0	0	0	0	0	0	0	0	0	0	0	0	0
211	smeE	resistance-nodulation-cell division (RND) antibiotic efflux pump	macrolide antibiotic; fluoroquinolone antibiotic; tetracycline antibiotic; phenicol antibiotic	antibiotic efflux	0	0	0	0	0	0	0	5.68179	0	0	0	0	0	0	0	0	0	0	0	0	0	0	0	0	0	0	0	0	0	0	0	0	0	0	0	0	0	0	0	0	0	0	0	0	0
212	sul2	sulfonamide resistant sul	sulfonamide antibiotic	antibiotic target replacement	0	0	0	0	0	0	0	34.0907	0	0	0	0	0	0	0	0	0	0	0	0	0	0	0	0	0	0	0	0	0	0	0	0	0	0	0	0	0	0	0	0	0	0	0	0	0
213	tet(36)	tetracycline-resistant ribosomal protection protein	tetracycline antibiotic	antibiotic target protection	0	0	0	0	0	0	0	5.68179	0	0	0	0	0	0	0	0	0	0	0	0	0	0	0	0	0	0	0	0	0	0	0	0	0	0	0	0	0	0	0	0	0	0	0	0	0
214	tet(W)	tetracycline-resistant ribosomal protection protein	tetracycline antibiotic	antibiotic target protection	0	0	0	0	0	0	0	22.7271	0	0	0	0	0	0	0	0	0	0	0	0	0	0	0	0	0	0	0	0	0	0	0	0	0	0	0	0	0	0	0	0	0	0	0	0	0
215	Acinetobacter baumannii AbaQ	major facilitator superfamily (MFS) antibiotic efflux pump	fluoroquinolone antibiotic	antibiotic efflux	0	0	0	0	0	0	0	0	10.0655	0	0	0	0	0	0	0	0	0	0	0	0	0	0	0	0	0	0	0	0	0	0	0	0	0	0	0	0	0	0	0	0	0	0	0	0
216	BcIII	class A Bacillus cereus Bc beta-lactamase	cephalosporin; penem	antibiotic inactivation	0	0	0	0	0	0	0	0	5.03276	0	0	0	0	0	0	0	0	0	0	0	0	0	0	0	0	0	0	0	0	0	0	0	0	0	0	0	0	0	0	0	0	0	0	0	0
217	TEM-184	TEM beta-lactamase	monobactam; cephalosporin; penam; penem	antibiotic inactivation	0	0	0	0	0	0	0	0	10.0655	0	0	0	0	0	0	0	0	0	0	0	0	0	0	0	0	0	0	0	0	0	0	0	0	0	0	16.1891	0	0	14.8164	0	0	0	0	0	0
218	TEM-212	TEM beta-lactamase	monobactam; cephalosporin; penam; penem	antibiotic inactivation	0	0	0	0	0	0	0	0	10.0655	0	0	0	0	0	0	0	0	0	0	0	0	0	0	0	0	0	0	0	0	8.98893	0	0	0	0	0	0	0	0	0	0	0	0	0	0	0
219	TEM-37	TEM beta-lactamase	monobactam; cephalosporin; penam; penem	antibiotic inactivation	0	0	0	0	0	0	0	0	10.0655	0	0	0	0	0	0	0	0	0	0	0	0	0	0	0	0	0	0	0	0	0	0	0	0	0	0	0	0	0	0	0	0	0	0	0	0
220	lmrD	ATP-binding cassette (ABC) antibiotic efflux pump	lincosamide antibiotic	antibiotic efflux	0	0	0	0	0	0	0	0	5.03276	0	0	0	0	0	0	0	0	0	0	0	0	0	0	0	0	0	0	0	0	0	0	0	0	0	0	0	0	0	0	0	0	0	0	0	0
221	mdtF	resistance-nodulation-cell division (RND) antibiotic efflux pump	macrolide antibiotic; fluoroquinolone antibiotic; penam	antibiotic efflux	0	0	0	0	0	0	0	0	0	16.0901	0	44.1418	0	0	0	0	0	0	0	0	0	3.19764	0	0	0	0	0	0	0	0	0	0	0	0	0	0	0	0	0	0	0	0	0	0	0
222	ramA	resistance-nodulation-cell division (RND) antibiotic efflux pump; General Bacterial Porin with reduced permeability to beta-lactams	fluoroquinolone antibiotic; monobactam; carbapenem; cephalosporin; glycylcycline; cephamycin; penam; tetracycline antibiotic; rifamycin antibiotic; phenicol antibiotic; penem; disinfecting agents and antiseptics	antibiotic efflux; reduced permeability to antibiotic	0	0	0	0	0	0	0	0	0	8.04505	0	0	0	0	0	0	0	0	0	0	0	0	0	0	0	0	0	0	0	0	6.92228	0	0	0	0	0	0	0	0	0	0	0	0	0	0
223	TEM-122	TEM beta-lactamase	monobactam; cephalosporin; penam; penem	antibiotic inactivation	0	0	0	0	0	0	0	0	0	0	22.1097	0	0	0	0	0	0	0	0	0	0	0	0	0	0	0	0	0	0	0	6.92228	0	0	19.0483	0	0	0	0	7.40818	0	15.4701	0	0	0	0
224	TolC	ATP-binding cassette (ABC) antibiotic efflux pump; major facilitator superfamily (MFS) antibiotic efflux pump; resistance-nodulation-cell division (RND) antibiotic efflux pump	macrolide antibiotic; fluoroquinolone antibiotic; aminoglycoside antibiotic; carbapenem; cephalosporin; glycylcycline; cephamycin; penam; tetracycline antibiotic; peptide antibiotic; aminocoumarin antibiotic; rifamycin antibiotic; phenicol antibiotic; penem; disinfecting agents and antiseptics	antibiotic efflux	0	0	0	0	0	0	0	0	0	0	22.1097	0	0	0	0	0	0	0	0	0	0	0	0	0	0	0	0	0	0	0	0	0	0	0	0	0	0	0	0	0	0	0	0	0	0
225	adeR	resistance-nodulation-cell division (RND) antibiotic efflux pump	glycylcycline; tetracycline antibiotic	antibiotic efflux	0	0	0	0	0	0	0	0	0	0	22.1097	0	0	0	0	0	0	0	0	0	0	0	0	0	0	0	0	0	0	0	0	0	9.5025	0	0	0	0	0	0	0	0	0	0	0	0
226	tet(38)	major facilitator superfamily (MFS) antibiotic efflux pump	tetracycline antibiotic	antibiotic efflux	0	0	0	0	0	0	0	0	0	0	11.0549	0	0	0	0	0	0	0	0	0	0	0	0	0	0	0	0	0	0	0	0	0	0	0	0	0	0	0	0	0	0	0	0	0	0
227	aadA27	ANT(3'')	aminoglycoside antibiotic	antibiotic inactivation	0	0	0	0	0	0	0	0	0	0	0	22.0709	0	0	0	0	0	0	0	0	0	0	0	0	0	0	0	0	0	0	0	0	0	0	0	0	0	0	0	0	0	0	0	0	0
228	catP	chloramphenicol acetyltransferase (CAT)	phenicol antibiotic	antibiotic inactivation	0	0	0	0	0	0	0	0	0	0	0	5.51773	0	0	0	0	0	0	0	0	0	0	0	0	0	0	0	0	0	0	0	0	0	0	0	0	0	0	0	0	0	0	0	0	0
229	tetB(P)	tetracycline-resistant ribosomal protection protein	tetracycline antibiotic	antibiotic target protection	0	0	0	0	0	0	0	0	0	0	0	11.0355	0	0	0	0	0	0	0	0	0	0	0	0	0	0	0	0	0	0	0	0	0	0	0	0	0	0	0	0	0	0	0	0	0
230	CTX-M-225	CTX-M beta-lactamase	cephalosporin	antibiotic inactivation	0	0	0	0	0	0	0	0	0	0	0	0	1019.75	0	0	0	964.178	0	0	0	0	0	0	1713.88	0	0	0	0	0	0	0	0	0	0	0	2047.92	0	0	0	0	0	421.773	0	438.219	0
231	TEM-128	TEM beta-lactamase	monobactam; cephalosporin; penam; penem	antibiotic inactivation	0	0	0	0	0	0	0	0	0	0	0	0	20.8112	0	0	0	0	0	0	76.3073	0	0	0	0	0	0	0	0	0	0	0	0	0	0	0	0	0	0	0	61.2778	7.73503	0	0	0	0
232	TEM-17	TEM beta-lactamase	monobactam; cephalosporin; penam; penem	antibiotic inactivation	0	0	0	0	0	0	0	0	0	0	0	0	20.8112	31.7632	0	0	0	0	0	0	0	0	0	0	0	0	0	0	0	0	0	0	0	0	0	0	0	0	7.40818	0	0	0	0	0	0
233	dfrA17	trimethoprim resistant dihydrofolate reductase dfr	diaminopyrimidine antibiotic	antibiotic target replacement	0	0	0	0	0	0	0	0	0	0	0	0	10.4056	0	0	0	0	0	0	0	0	0	0	0	0	0	0	0	0	0	0	0	0	0	0	0	0	0	0	0	0	0	0	7.42743	0
234	Staphylococcus aureus FosB	fosfomycin thiol transferase	phosphonic acid antibiotic	antibiotic inactivation	0	0	0	0	0	0	0	0	0	0	0	0	0	15.8816	0	0	0	0	0	0	22.2314	0	0	0	0	0	0	0	0	0	0	0	0	0	0	0	0	0	0	0	0	7.81061	0	0	0
235	TEM-197	TEM beta-lactamase	monobactam; cephalosporin; penam; penem	antibiotic inactivation	0	0	0	0	0	0	0	0	0	0	0	0	0	63.5263	0	10.7644	0	0	0	0	0	0	0	0	0	0	20.2972	0	0	0	0	0	0	0	0	0	0	0	0	0	15.4701	0	0	0	0
236	TEM-219	TEM beta-lactamase	monobactam; cephalosporin; penam; penem	antibiotic inactivation	0	0	0	0	0	0	0	0	0	0	0	0	0	15.8816	0	0	0	0	0	0	0	0	0	0	20.9214	0	0	0	0	0	0	0	0	0	0	40.4727	0	0	0	0	0	0	0	0	0
237	cmlA9	major facilitator superfamily (MFS) antibiotic efflux pump	phenicol antibiotic	antibiotic efflux	0	0	0	0	0	0	0	0	0	0	0	0	0	31.7632	0	0	0	0	0	0	0	0	0	0	0	0	0	0	0	0	0	0	0	0	0	0	0	0	0	0	0	0	0	0	0
238	tet(M)	tetracycline-resistant ribosomal protection protein	tetracycline antibiotic	antibiotic target protection	0	0	0	0	0	0	0	0	0	0	0	0	0	31.7632	0	0	0	0	0	0	0	0	0	0	0	0	0	0	0	0	0	0	0	0	0	0	0	0	0	0	0	0	0	0	0
239	TEM-198	TEM beta-lactamase	monobactam; cephalosporin; penam; penem	antibiotic inactivation	0	0	0	0	0	0	0	0	0	0	0	0	0	0	49.4933	0	0	0	0	0	0	0	0	0	0	0	0	0	0	0	0	0	0	0	0	0	0	0	0	0	0	0	0	0	0
240	TEM-199	TEM beta-lactamase	monobactam; cephalosporin; penam; penem	antibiotic inactivation	0	0	0	0	0	0	0	0	0	0	0	0	0	0	49.4933	0	0	0	0	0	0	0	0	0	0	0	0	0	0	0	0	0	0	0	0	0	0	0	0	0	0	0	0	0	0
241	TER-2	TER beta-lactamase	carbapenem; cephalosporin	antibiotic inactivation	0	0	0	0	0	0	0	0	0	0	0	0	0	0	12.3733	0	0	0	0	0	0	0	0	0	0	0	0	0	0	0	0	0	0	0	0	0	0	0	0	0	0	0	0	0	0
242	emrY	major facilitator superfamily (MFS) antibiotic efflux pump	tetracycline antibiotic	antibiotic efflux	0	0	0	0	0	0	0	0	0	0	0	0	0	0	24.7467	0	0	0	0	0	0	0	0	0	20.9214	0	0	0	0	17.9779	0	0	0	28.5725	0	0	10.9767	0	0	0	0	0	0	0	0
243	CGB-1	CGB beta-lactamase	carbapenem; cephalosporin; penam	antibiotic inactivation	0	0	0	0	0	0	0	0	0	0	0	0	0	0	0	2.69111	0	0	0	0	0	0	0	0	0	0	0	9.8173	0	0	0	0	0	0	0	8.09454	0	3.59437	0	0	0	0	0	0	0
244	ICR-Mc	intrinsic colistin resistant phosphoethanolamine transferase	peptide antibiotic	antibiotic target alteration	0	0	0	0	0	0	0	0	0	0	0	0	0	0	0	2.69111	0	0	0	0	0	0	0	0	0	0	0	0	0	0	0	0	0	0	0	0	0	0	0	0	0	0	0	0	0
245	TEM-164	TEM beta-lactamase	monobactam; cephalosporin; penam; penem	antibiotic inactivation	0	0	0	0	0	0	0	0	0	0	0	0	0	0	0	10.7644	0	0	0	0	0	0	0	0	0	0	0	0	0	0	0	0	0	0	0	0	0	0	0	0	0	0	0	0	0
246	TEM-187	TEM beta-lactamase	monobactam; cephalosporin; penam; penem	antibiotic inactivation	0	0	0	0	0	0	0	0	0	0	0	0	0	0	0	2.69111	0	0	0	0	0	0	0	0	0	0	0	0	0	0	0	0	0	0	0	0	0	0	0	0	0	0	0	0	0
247	TEM-193	TEM beta-lactamase	monobactam; cephalosporin; penam; penem	antibiotic inactivation	0	0	0	0	0	0	0	0	0	0	0	0	0	0	0	26.9111	0	0	0	0	0	3.19764	0	0	0	0	0	0	0	0	0	0	0	0	0	0	0	0	0	30.6389	0	0	0	0	0
248	TEM-216	TEM beta-lactamase	monobactam; cephalosporin; penam; penem	antibiotic inactivation	0	0	0	0	0	0	0	0	0	0	0	0	0	0	0	10.7644	0	0	0	0	0	0	0	0	20.9214	0	0	0	0	8.98893	0	0	0	0	0	0	0	0	0	0	0	0	0	0	0
249	TEM-26	TEM beta-lactamase	monobactam; cephalosporin; penam; penem	antibiotic inactivation	0	0	0	0	0	0	0	0	0	0	0	0	0	0	0	2.69111	0	0	0	0	11.1157	0	0	0	0	0	0	0	0	0	0	0	0	0	0	0	0	0	0	0	0	0	0	0	0
250	TEM-9	TEM beta-lactamase	monobactam; cephalosporin; penam; penem	antibiotic inactivation	0	0	0	0	0	0	0	0	0	0	0	0	0	0	0	5.38222	6.14126	0	0	0	11.1157	6.39527	0	0	20.9214	0	0	0	0	0	13.8446	0	0	0	16.3972	0	0	0	14.8164	15.3194	0	0	0	0	18.0244
251	BRP(MBL)	Bleomycin resistant protein	glycopeptide antibiotic	antibiotic inactivation	0	0	0	0	0	0	0	0	0	0	0	0	0	0	0	0	24.565	0	0	0	0	0	0	8.08434	41.8428	0	0	0	0	0	0	0	0	0	0	0	0	3.59437	0	0	0	15.6212	0	0	0
252	PmrF	pmr phosphoethanolamine transferase	peptide antibiotic	antibiotic target alteration	0	0	0	0	0	0	0	0	0	0	0	0	0	0	0	0	18.4238	0	0	0	0	0	0	0	0	0	0	0	0	0	0	15.6236	0	0	0	0	0	0	0	0	0	0	0	0	0
253	SAT-2	streptothricin acetyltransferase (SAT)	nucleoside antibiotic	antibiotic inactivation	0	0	0	0	0	0	0	0	0	0	0	0	0	0	0	0	12.2825	0	0	0	0	0	0	0	0	0	0	0	0	0	0	0	0	0	0	0	0	0	0	0	0	0	0	0	0
254	TEM-131	TEM beta-lactamase	monobactam; cephalosporin; penam; penem	antibiotic inactivation	0	0	0	0	0	0	0	0	0	0	0	0	0	0	0	0	24.565	0	0	0	0	0	0	0	0	0	0	0	0	0	0	0	0	0	0	0	0	0	0	0	0	0	0	0	0
255	TEM-29	TEM beta-lactamase	monobactam; cephalosporin; penam; penem	antibiotic inactivation	0	0	0	0	0	0	0	0	0	0	0	0	0	0	0	0	6.14126	0	0	0	0	0	0	0	0	0	0	0	0	0	0	0	0	0	0	0	0	0	0	0	0	0	0	0	0
256	hmrM	multidrug and toxic compound extrusion (MATE) transporter	fluoroquinolone antibiotic; disinfecting agents and antiseptics	antibiotic efflux	0	0	0	0	0	0	0	0	0	0	0	0	0	0	0	0	6.14126	0	0	0	0	0	0	0	0	0	0	0	0	0	0	0	0	0	0	0	0	0	0	0	0	0	0	0	9.01218
257	mecA	methicillin resistant PBP2	penam	antibiotic target replacement	0	0	0	0	0	0	0	0	0	0	0	0	0	0	0	0	24.565	0	0	0	0	0	0	0	41.8428	0	0	0	0	0	0	0	0	0	0	0	0	0	0	0	0	0	0	0	0
258	mphE	macrolide phosphotransferase (MPH)	macrolide antibiotic	antibiotic inactivation	0	0	0	0	0	0	0	0	0	0	0	0	0	0	0	0	12.2825	0	0	0	44.4627	0	0	0	0	0	0	0	0	0	0	0	0	0	0	0	21.9534	0	0	0	0	0	0	0	0
259	mphG	macrolide phosphotransferase (MPH)	macrolide antibiotic	antibiotic inactivation	0	0	0	0	0	0	0	0	0	0	0	0	0	0	0	0	49.1301	0	0	0	0	0	0	0	0	0	0	0	0	0	0	0	0	0	0	0	0	0	0	0	0	0	0	0	0
260	tet(V)	major facilitator superfamily (MFS) antibiotic efflux pump	tetracycline antibiotic	antibiotic efflux	0	0	0	0	0	0	0	0	0	0	0	0	0	0	0	0	6.14126	0	0	0	0	0	0	0	0	0	0	0	0	0	0	0	0	0	0	0	0	0	0	0	0	0	0	0	0
261	vgaALC	vga-type ABC-F protein	lincosamide antibiotic; streptogramin antibiotic; streptogramin A antibiotic; pleuromutilin antibiotic	antibiotic target protection	0	0	0	0	0	0	0	0	0	0	0	0	0	0	0	0	12.2825	0	0	0	0	0	0	0	0	0	0	0	0	0	0	0	9.5025	0	0	0	0	0	0	0	0	0	0	0	0
262	OXA-923	OXA beta-lactamase; OXA-48-like beta-lactamase	carbapenem; penam	antibiotic inactivation	0	0	0	0	0	0	0	0	0	0	0	0	0	0	0	0	0	54.4058	0	0	0	0	0	0	0	22.5718	0	0	0	0	0	0	0	0	0	0	0	0	0	0	0	0	0	0	0
263	aadS	ANT(6)	aminoglycoside antibiotic	antibiotic inactivation	0	0	0	0	0	0	0	0	0	0	0	0	0	0	0	0	0	10.8812	0	0	0	0	0	0	0	0	0	0	0	0	0	0	9.5025	0	0	0	0	0	0	0	0	0	0	14.8549	0
264	tet(D)	major facilitator superfamily (MFS) antibiotic efflux pump	tetracycline antibiotic	antibiotic efflux	0	0	0	0	0	0	0	0	0	0	0	0	0	0	0	0	0	990.185	0	0	0	12.7905	0	0	0	0	0	0	0	0	0	0	4.75125	0	0	0	0	0	0	0	0	0	0	0	0
265	cpxA	resistance-nodulation-cell division (RND) antibiotic efflux pump	aminoglycoside antibiotic; aminocoumarin antibiotic	antibiotic efflux	0	0	0	0	0	0	0	0	0	0	0	0	0	0	0	0	0	0	16.744	0	0	0	0	0	0	0	0	0	0	0	0	0	0	0	0	0	0	0	0	0	7.73503	0	0	0	0
266	ADC-78	ADC beta-lactamase without carbapenemase activity	cephalosporin	antibiotic inactivation	0	0	0	0	0	0	0	0	0	0	0	0	0	0	0	0	0	0	0	6.93703	0	0	0	0	0	0	0	0	0	0	0	0	0	0	0	0	0	0	0	0	0	0	0	0	0
267	TEM-4	TEM beta-lactamase	monobactam; cephalosporin; penam; penem	antibiotic inactivation	0	0	0	0	0	0	0	0	0	0	0	0	0	0	0	0	0	0	0	6.93703	0	3.19764	0	0	0	0	0	0	0	0	0	0	0	0	0	0	0	0	0	0	0	0	0	0	0
268	BcII	subclass B1 Bacillus cereus Bc beta-lactamase	cephalosporin; penam	antibiotic inactivation	0	0	0	0	0	0	0	0	0	0	0	0	0	0	0	0	0	0	0	0	11.1157	0	0	0	0	0	0	0	0	0	0	0	0	0	0	0	0	0	0	0	0	0	0	0	0
269	Escherichia coli emrE	small multidrug resistance (SMR) antibiotic efflux pump	macrolide antibiotic	antibiotic efflux	0	0	0	0	0	0	0	0	0	0	0	0	0	0	0	0	0	0	0	0	55.5784	0	0	0	0	0	0	0	0	0	0	0	0	0	0	8.09454	0	0	0	0	0	0	0	0	0
270	SHV-7	SHV beta-lactamase	cephalosporin; penam	antibiotic inactivation	0	0	0	0	0	0	0	0	0	0	0	0	0	0	0	0	0	0	0	0	6602.71	0	0	0	0	0	0	0	0	0	0	0	0	0	0	0	0	0	0	0	0	0	0	0	0
271	Staphylococcus aureus norA	major facilitator superfamily (MFS) antibiotic efflux pump	fluoroquinolone antibiotic	antibiotic efflux	0	0	0	0	0	0	0	0	0	0	0	0	0	0	0	0	0	0	0	0	22.2314	0	0	0	0	0	0	0	0	0	0	0	0	0	0	0	0	0	0	0	0	0	0	0	0
272	TEM-34	TEM beta-lactamase	monobactam; cephalosporin; penam; penem	antibiotic inactivation	0	0	0	0	0	0	0	0	0	0	0	0	0	0	0	0	0	0	0	0	22.2314	0	0	0	0	0	40.5943	0	0	0	55.3783	0	0	0	0	0	0	0	0	15.3194	0	0	0	0	0
273	ErmA	Erm 23S ribosomal RNA methyltransferase	macrolide antibiotic; lincosamide antibiotic; streptogramin antibiotic; streptogramin A antibiotic; streptogramin B antibiotic	antibiotic target alteration	0	0	0	0	0	0	0	0	0	0	0	0	0	0	0	0	0	0	0	0	0	3.19764	0	0	0	0	0	0	0	0	0	0	0	0	0	0	0	0	0	0	0	0	0	0	0
274	TEM-31	TEM beta-lactamase	monobactam; cephalosporin; penam; penem	antibiotic inactivation	0	0	0	0	0	0	0	0	0	0	0	0	0	0	0	0	0	0	0	0	0	3.19764	0	0	0	0	0	0	15.7997	0	0	1.95295	9.5025	0	0	0	0	0	0	0	0	0	0	0	18.0244
275	mdsB	resistance-nodulation-cell division (RND) antibiotic efflux pump	monobactam; carbapenem; cephalosporin; cephamycin; penam; phenicol antibiotic; penem	antibiotic efflux	0	0	0	0	0	0	0	0	0	0	0	0	0	0	0	0	0	0	0	0	0	6.39527	0	0	0	0	0	0	0	0	0	13.6706	0	0	0	0	0	17.9718	0	0	0	0	0	0	0
276	tet(45)	major facilitator superfamily (MFS) antibiotic efflux pump	tetracycline antibiotic	antibiotic efflux	0	0	0	0	0	0	0	0	0	0	0	0	0	0	0	0	0	0	0	0	0	6.39527	0	0	0	0	0	0	0	0	0	0	0	0	0	0	0	0	0	0	0	0	0	7.42743	0
277	AAC(3)-IIe	AAC(3)	aminoglycoside antibiotic	antibiotic inactivation	0	0	0	0	0	0	0	0	0	0	0	0	0	0	0	0	0	0	0	0	0	0	18.3922	8.08434	0	0	0	0	0	0	0	0	0	0	0	0	0	3.59437	0	0	0	0	0	0	0
278	TEM-208	TEM beta-lactamase	monobactam; cephalosporin; penam; penem	antibiotic inactivation	0	0	0	0	0	0	0	0	0	0	0	0	0	0	0	0	0	0	0	0	0	0	36.7843	0	0	0	40.5943	0	0	0	0	0	0	0	0	0	0	0	0	0	0	0	0	0	0
279	fexB	major facilitator superfamily (MFS) antibiotic efflux pump	phenicol antibiotic	antibiotic efflux	0	0	0	0	0	0	0	0	0	0	0	0	0	0	0	0	0	0	0	0	0	0	9.19608	0	0	0	0	0	7.89983	0	0	0	0	0	0	0	0	0	0	0	0	0	0	0	0
280	AAC(6')-Ib-cr3	AAC(6'); AAC(6')-Ib-cr	fluoroquinolone antibiotic; aminoglycoside antibiotic	antibiotic inactivation	0	0	0	0	0	0	0	0	0	0	0	0	0	0	0	0	0	0	0	0	0	0	0	3791.55	0	0	0	0	0	0	0	0	0	0	0	0	0	0	2096.51	0	0	0	0	0	0
281	OXA-659	OXA beta-lactamase; OXA-61-like beta-lactamase	penam	antibiotic inactivation	0	0	0	0	0	0	0	0	0	0	0	0	0	0	0	0	0	0	0	0	0	0	0	8.08434	0	0	0	0	0	0	0	0	0	0	0	0	0	0	0	0	0	0	0	0	0
282	SHV-5	SHV beta-lactamase	cephalosporin; penam	antibiotic inactivation	0	0	0	0	0	0	0	0	0	0	0	0	0	0	0	0	0	0	0	0	0	0	0	16.1687	0	0	0	0	0	0	0	0	0	0	0	0	0	0	0	0	0	0	0	0	0
283	TEM-104	TEM beta-lactamase	monobactam; cephalosporin; penam; penem	antibiotic inactivation	0	0	0	0	0	0	0	0	0	0	0	0	0	0	0	0	0	0	0	0	0	0	0	16.1687	0	0	0	0	0	0	0	0	0	0	0	0	0	0	14.8164	0	0	0	0	0	0
284	TEM-215	TEM beta-lactamase	monobactam; cephalosporin; penam; penem	antibiotic inactivation	0	0	0	0	0	0	0	0	0	0	0	0	0	0	0	0	0	0	0	0	0	0	0	16.1687	0	0	0	0	0	0	0	0	0	0	32.7944	0	0	0	0	0	0	0	0	0	0
285	YojI	ATP-binding cassette (ABC) antibiotic efflux pump	peptide antibiotic	antibiotic efflux	0	0	0	0	0	0	0	0	0	0	0	0	0	0	0	0	0	0	0	0	0	0	0	16.1687	0	0	0	0	0	0	0	0	0	0	0	0	0	0	0	0	0	0	0	0	0
286	oleD	ole glycosyltransferase	macrolide antibiotic	antibiotic inactivation	0	0	0	0	0	0	0	0	0	0	0	0	0	0	0	0	0	0	0	0	0	0	0	16.1687	0	0	0	0	0	0	0	0	0	0	0	0	0	0	0	0	0	0	0	0	0
287	CSP-1	CSP beta-lactamase	cephalosporin	antibiotic inactivation	0	0	0	0	0	0	0	0	0	0	0	0	0	0	0	0	0	0	0	0	0	0	0	0	10.4607	0	0	0	0	0	6.92228	0	0	0	0	0	0	0	0	0	0	0	0	0	0
288	TEM-81	TEM beta-lactamase	monobactam; cephalosporin; penam; penem	antibiotic inactivation	0	0	0	0	0	0	0	0	0	0	0	0	0	0	0	0	0	0	0	0	0	0	0	0	20.9214	0	0	0	0	0	0	0	0	0	0	0	0	0	0	0	0	0	0	0	0
289	aad(6)	ANT(6)	aminoglycoside antibiotic	antibiotic inactivation	0	0	0	0	0	0	0	0	0	0	0	0	0	0	0	0	0	0	0	0	0	0	0	0	20.9214	0	0	0	0	0	0	0	0	0	0	0	0	0	0	0	0	0	0	0	0
290	arlS	major facilitator superfamily (MFS) antibiotic efflux pump	fluoroquinolone antibiotic; disinfecting agents and antiseptics	antibiotic efflux	0	0	0	0	0	0	0	0	0	0	0	0	0	0	0	0	0	0	0	0	0	0	0	0	52.3034	0	0	0	0	0	0	0	0	0	0	0	0	0	0	0	0	0	0	0	0
291	mexQ	resistance-nodulation-cell division (RND) antibiotic efflux pump	macrolide antibiotic; carbapenem; tetracycline antibiotic; diaminopyrimidine antibiotic; phenicol antibiotic; disinfecting agents and antiseptics	antibiotic efflux	0	0	0	0	0	0	0	0	0	0	0	0	0	0	0	0	0	0	0	0	0	0	0	0	20.9214	0	0	0	0	0	0	0	0	0	0	0	0	0	0	0	0	0	0	0	0
292	AAC(6')-Iid	AAC(6')	aminoglycoside antibiotic	antibiotic inactivation	0	0	0	0	0	0	0	0	0	0	0	0	0	0	0	0	0	0	0	0	0	0	0	0	0	11.2859	0	0	0	0	0	0	0	0	0	0	0	0	0	0	0	0	0	0	0
293	ANT(3'')-IIb	ANT(3'')	aminoglycoside antibiotic	antibiotic inactivation	0	0	0	0	0	0	0	0	0	0	0	0	0	0	0	0	0	0	0	0	0	0	0	0	0	11.2859	0	0	0	0	0	0	0	0	0	0	0	0	0	0	0	0	0	0	0
294	OXA-140	OXA beta-lactamase	penam	antibiotic inactivation	0	0	0	0	0	0	0	0	0	0	0	0	0	0	0	0	0	0	0	0	0	0	0	0	0	11.2859	0	0	0	0	0	0	0	0	0	0	0	0	0	0	0	0	0	0	0
295	OXA-308	OXA beta-lactamase	penam	antibiotic inactivation	0	0	0	0	0	0	0	0	0	0	0	0	0	0	0	0	0	0	0	0	0	0	0	0	0	11.2859	0	0	0	0	6.92228	1.95295	0	0	16.3972	0	0	0	0	0	0	0	0	0	9.01218
296	OXA-448	OXA beta-lactamase; OXA-184-like beta-lactamase	penam	antibiotic inactivation	0	0	0	0	0	0	0	0	0	0	0	0	0	0	0	0	0	0	0	0	0	0	0	0	0	11.2859	0	0	0	0	0	0	0	0	0	0	0	0	0	0	0	0	0	0	0
297	TEM-48	TEM beta-lactamase	monobactam; cephalosporin; penam; penem	antibiotic inactivation	0	0	0	0	0	0	0	0	0	0	0	0	0	0	0	0	0	0	0	0	0	0	0	0	0	22.5718	0	0	0	0	0	0	0	0	0	0	0	0	0	0	0	0	0	0	0
298	TEM-60	TEM beta-lactamase	monobactam; cephalosporin; penam; penem	antibiotic inactivation	0	0	0	0	0	0	0	0	0	0	0	0	0	0	0	0	0	0	0	0	0	0	0	0	0	11.2859	0	0	0	0	0	0	0	0	0	0	0	0	0	0	0	0	0	0	0
299	adeK	resistance-nodulation-cell division (RND) antibiotic efflux pump	macrolide antibiotic; fluoroquinolone antibiotic; lincosamide antibiotic; carbapenem; cephalosporin; tetracycline antibiotic; rifamycin antibiotic; diaminopyrimidine antibiotic; phenicol antibiotic; penem	antibiotic efflux	0	0	0	0	0	0	0	0	0	0	0	0	0	0	0	0	0	0	0	0	0	0	0	0	0	90.2873	0	0	0	0	0	0	0	0	0	0	0	0	0	0	0	0	0	0	0
300	armA	16S rRNA methyltransferase (G1405)	aminoglycoside antibiotic	antibiotic target alteration	0	0	0	0	0	0	0	0	0	0	0	0	0	0	0	0	0	0	0	0	0	0	0	0	0	22.5718	0	0	0	0	0	0	0	0	0	0	0	0	0	0	0	0	0	0	0
301	lnuA	lincosamide nucleotidyltransferase (LNU)	lincosamide antibiotic	antibiotic inactivation	0	0	0	0	0	0	0	0	0	0	0	0	0	0	0	0	0	0	0	0	0	0	0	0	0	11.2859	0	0	0	0	0	0	0	0	0	0	0	0	0	0	0	0	0	0	0
302	salD	sal-type ABC-F protein	lincosamide antibiotic; streptogramin antibiotic; streptogramin A antibiotic; pleuromutilin antibiotic	antibiotic target protection	0	0	0	0	0	0	0	0	0	0	0	0	0	0	0	0	0	0	0	0	0	0	0	0	0	11.2859	0	0	0	0	0	0	0	0	0	0	0	0	0	0	0	0	0	0	0
303	TEM-189	TEM beta-lactamase	monobactam; cephalosporin; penam; penem	antibiotic inactivation	0	0	0	0	0	0	0	0	0	0	0	0	0	0	0	0	0	0	0	0	0	0	0	0	0	0	20.2972	0	15.7997	0	0	0	0	0	0	0	0	0	0	0	0	0	0	0	0
304	TEM-6	TEM beta-lactamase	monobactam; cephalosporin; penam; penem	antibiotic inactivation	0	0	0	0	0	0	0	0	0	0	0	0	0	0	0	0	0	0	0	0	0	0	0	0	0	0	30.4457	0	0	0	0	0	0	0	0	0	0	0	0	0	0	0	0	0	0
305	TEM-130	TEM beta-lactamase	monobactam; cephalosporin; penam; penem	antibiotic inactivation	0	0	0	0	0	0	0	0	0	0	0	0	0	0	0	0	0	0	0	0	0	0	0	0	0	0	0	19.6346	0	0	0	0	0	0	0	0	0	0	0	0	0	0	0	0	0
306	TEM-159	TEM beta-lactamase	monobactam; cephalosporin; penam; penem	antibiotic inactivation	0	0	0	0	0	0	0	0	0	0	0	0	0	0	0	0	0	0	0	0	0	0	0	0	0	0	0	9.8173	0	0	0	0	0	0	0	0	0	0	0	0	0	0	0	0	0
307	TEM-244	TEM beta-lactamase	monobactam; cephalosporin; penam; penem	antibiotic inactivation	0	0	0	0	0	0	0	0	0	0	0	0	0	0	0	0	0	0	0	0	0	0	0	0	0	0	0	19.6346	0	0	0	0	0	0	0	0	0	0	0	0	0	0	0	0	0
308	mgrA	ATP-binding cassette (ABC) antibiotic efflux pump; major facilitator superfamily (MFS) antibiotic efflux pump	fluoroquinolone antibiotic; cephalosporin; penam; tetracycline antibiotic; peptide antibiotic; disinfecting agents and antiseptics	antibiotic efflux	0	0	0	0	0	0	0	0	0	0	0	0	0	0	0	0	0	0	0	0	0	0	0	0	0	0	0	9.8173	0	0	0	0	0	0	0	0	0	0	0	0	0	0	0	0	0
309	vanX gene in vanD cluster	vanX; glycopeptide resistance gene cluster	glycopeptide antibiotic	antibiotic target alteration	0	0	0	0	0	0	0	0	0	0	0	0	0	0	0	0	0	0	0	0	0	0	0	0	0	0	0	9.8173	0	0	0	0	0	0	0	0	0	0	0	0	0	0	0	0	0
310	Bla2	subclass B1 Bacillus anthracis Bla beta-lactamase	carbapenem; cephalosporin; penam	antibiotic inactivation	0	0	0	0	0	0	0	0	0	0	0	0	0	0	0	0	0	0	0	0	0	0	0	0	0	0	0	0	7.89983	0	0	0	0	0	0	0	0	0	0	0	0	0	0	0	0
311	OXA-833	OXA beta-lactamase; OXA-48-like beta-lactamase	carbapenem; penam	antibiotic inactivation	0	0	0	0	0	0	0	0	0	0	0	0	0	0	0	0	0	0	0	0	0	0	0	0	0	0	0	0	7.89983	0	0	0	0	0	0	16.1891	0	0	0	0	0	0	0	0	0
312	TEM-5	TEM beta-lactamase	monobactam; cephalosporin; penam; penem	antibiotic inactivation	0	0	0	0	0	0	0	0	0	0	0	0	0	0	0	0	0	0	0	0	0	0	0	0	0	0	0	0	15.7997	0	0	0	0	9.52417	0	0	0	0	0	0	0	0	0	0	0
313	cmeR	resistance-nodulation-cell division (RND) antibiotic efflux pump	macrolide antibiotic; fluoroquinolone antibiotic; cephalosporin; fusidane antibiotic	antibiotic efflux	0	0	0	0	0	0	0	0	0	0	0	0	0	0	0	0	0	0	0	0	0	0	0	0	0	0	0	0	15.7997	0	0	0	0	0	0	0	0	0	0	0	0	0	0	0	0
314	cmlA5	major facilitator superfamily (MFS) antibiotic efflux pump	phenicol antibiotic	antibiotic efflux	0	0	0	0	0	0	0	0	0	0	0	0	0	0	0	0	0	0	0	0	0	0	0	0	0	0	0	0	15.7997	0	0	0	0	38.0967	0	0	0	0	0	0	0	0	0	0	0
315	rmtF	16S rRNA methyltransferase (G1405)	aminoglycoside antibiotic	antibiotic target alteration	0	0	0	0	0	0	0	0	0	0	0	0	0	0	0	0	0	0	0	0	0	0	0	0	0	0	0	0	15.7997	0	0	0	0	0	0	0	0	0	0	0	0	0	0	0	0
316	ANT(3'')-IIc	ANT(3'')	aminoglycoside antibiotic	antibiotic inactivation	0	0	0	0	0	0	0	0	0	0	0	0	0	0	0	0	0	0	0	0	0	0	0	0	0	0	0	0	0	8.98893	0	0	0	0	0	0	0	0	0	0	0	0	0	0	0
317	LHK-3	LHK beta-lactamase	carbapenem; cephalosporin	antibiotic inactivation	0	0	0	0	0	0	0	0	0	0	0	0	0	0	0	0	0	0	0	0	0	0	0	0	0	0	0	0	0	8.98893	0	0	0	0	0	0	0	0	0	0	0	0	0	0	0
318	TEM-126	TEM beta-lactamase	monobactam; cephalosporin; penam; penem	antibiotic inactivation	0	0	0	0	0	0	0	0	0	0	0	0	0	0	0	0	0	0	0	0	0	0	0	0	0	0	0	0	0	35.9557	0	0	0	0	0	0	0	0	0	0	0	0	0	0	0
319	TEM-167	TEM beta-lactamase	monobactam; cephalosporin; penam; penem	antibiotic inactivation	0	0	0	0	0	0	0	0	0	0	0	0	0	0	0	0	0	0	0	0	0	0	0	0	0	0	0	0	0	17.9779	0	0	0	0	0	0	0	0	0	0	0	0	0	0	0
320	TEM-247	TEM beta-lactamase	monobactam; cephalosporin; penam; penem	antibiotic inactivation	0	0	0	0	0	0	0	0	0	0	0	0	0	0	0	0	0	0	0	0	0	0	0	0	0	0	0	0	0	53.9336	0	0	0	0	0	0	0	0	0	0	0	0	0	0	0
321	TEM-7	TEM beta-lactamase	monobactam; cephalosporin; penam; penem	antibiotic inactivation	0	0	0	0	0	0	0	0	0	0	0	0	0	0	0	0	0	0	0	0	0	0	0	0	0	0	0	0	0	17.9779	0	0	0	0	0	0	0	0	0	0	0	0	0	0	0
322	TEM-96	TEM beta-lactamase	monobactam; cephalosporin; penam; penem	antibiotic inactivation	0	0	0	0	0	0	0	0	0	0	0	0	0	0	0	0	0	0	0	0	0	0	0	0	0	0	0	0	0	8.98893	0	0	0	0	0	0	0	0	0	0	0	0	0	0	0
323	mdtO	major facilitator superfamily (MFS) antibiotic efflux pump	nucleoside antibiotic; disinfecting agents and antiseptics	antibiotic efflux	0	0	0	0	0	0	0	0	0	0	0	0	0	0	0	0	0	0	0	0	0	0	0	0	0	0	0	0	0	17.9779	0	0	0	0	0	0	0	0	0	0	0	0	0	0	0
324	tet(Q)	tetracycline-resistant ribosomal protection protein	tetracycline antibiotic	antibiotic target protection	0	0	0	0	0	0	0	0	0	0	0	0	0	0	0	0	0	0	0	0	0	0	0	0	0	0	0	0	0	17.9779	0	0	0	47.6209	0	0	0	0	0	0	0	0	0	0	0
325	Klebsiella pneumoniae OmpK37	General Bacterial Porin with reduced permeability to beta-lactams	monobactam; carbapenem; cephalosporin; cephamycin; penam; penem	reduced permeability to antibiotic	0	0	0	0	0	0	0	0	0	0	0	0	0	0	0	0	0	0	0	0	0	0	0	0	0	0	0	0	0	0	13.8446	0	0	0	0	0	0	0	0	0	0	0	0	0	0
326	PDC-287	PDC beta-lactamase	monobactam; carbapenem; cephalosporin	antibiotic inactivation	0	0	0	0	0	0	0	0	0	0	0	0	0	0	0	0	0	0	0	0	0	0	0	0	0	0	0	0	0	0	13.8446	0	0	0	0	0	0	0	0	0	0	0	0	0	0
327	fusB	Target protecting FusB-type protein conferring resistance to Fusidic acid	fusidane antibiotic	antibiotic target protection	0	0	0	0	0	0	0	0	0	0	0	0	0	0	0	0	0	0	0	0	0	0	0	0	0	0	0	0	0	0	13.8446	0	0	0	0	0	0	0	0	0	0	0	0	0	0
328	gadW	resistance-nodulation-cell division (RND) antibiotic efflux pump	macrolide antibiotic; fluoroquinolone antibiotic; penam	antibiotic efflux	0	0	0	0	0	0	0	0	0	0	0	0	0	0	0	0	0	0	0	0	0	0	0	0	0	0	0	0	0	0	41.5337	0	0	0	0	0	0	0	0	0	0	0	0	0	0
329	APH(3')-IIIa	APH(3')	aminoglycoside antibiotic	antibiotic inactivation	0	0	0	0	0	0	0	0	0	0	0	0	0	0	0	0	0	0	0	0	0	0	0	0	0	0	0	0	0	0	0	1.95295	0	0	0	0	0	0	0	0	0	0	0	0	0
330	OXA-786	OXA beta-lactamase; OXA-61-like beta-lactamase	penam	antibiotic inactivation	0	0	0	0	0	0	0	0	0	0	0	0	0	0	0	0	0	0	0	0	0	0	0	0	0	0	0	0	0	0	0	11.7177	0	0	0	0	0	7.18874	0	0	0	0	0	0	0
331	ANT(4')-Ib	ANT(4')	aminoglycoside antibiotic	antibiotic inactivation	0	0	0	0	0	0	0	0	0	0	0	0	0	0	0	0	0	0	0	0	0	0	0	0	0	0	0	0	0	0	0	0	19.005	0	0	0	0	0	0	0	0	0	0	0	0
332	vanY gene in vanB cluster	vanY; glycopeptide resistance gene cluster	glycopeptide antibiotic	antibiotic target alteration	0	0	0	0	0	0	0	0	0	0	0	0	0	0	0	0	0	0	0	0	0	0	0	0	0	0	0	0	0	0	0	0	4.75125	0	0	0	0	0	0	0	0	0	0	0	0
333	OXA-846	OXA beta-lactamase; OXA-50-like beta-lactamase	penam	antibiotic inactivation	0	0	0	0	0	0	0	0	0	0	0	0	0	0	0	0	0	0	0	0	0	0	0	0	0	0	0	0	0	0	0	0	0	19.0483	0	0	0	0	0	0	0	0	0	0	0
334	TEM-47	TEM beta-lactamase	monobactam; cephalosporin; penam; penem	antibiotic inactivation	0	0	0	0	0	0	0	0	0	0	0	0	0	0	0	0	0	0	0	0	0	0	0	0	0	0	0	0	0	0	0	0	0	38.0967	0	0	0	0	44.4491	0	0	0	0	0	0
335	TEM-68	TEM beta-lactamase	monobactam; cephalosporin; penam; penem	antibiotic inactivation	0	0	0	0	0	0	0	0	0	0	0	0	0	0	0	0	0	0	0	0	0	0	0	0	0	0	0	0	0	0	0	0	0	19.0483	0	0	0	0	0	0	0	0	0	0	0
336	WUS-1	WUS beta-lactamase	carbapenem; penam	antibiotic inactivation	0	0	0	0	0	0	0	0	0	0	0	0	0	0	0	0	0	0	0	0	0	0	0	0	0	0	0	0	0	0	0	0	0	9.52417	0	0	0	0	0	0	0	0	0	0	0
337	baeR	resistance-nodulation-cell division (RND) antibiotic efflux pump	aminoglycoside antibiotic; aminocoumarin antibiotic	antibiotic efflux	0	0	0	0	0	0	0	0	0	0	0	0	0	0	0	0	0	0	0	0	0	0	0	0	0	0	0	0	0	0	0	0	0	9.52417	0	0	21.9534	0	0	15.3194	0	0	0	0	0
338	clbA	Cfr 23S ribosomal RNA methyltransferase	lincosamide antibiotic; streptogramin antibiotic; streptogramin A antibiotic; oxazolidinone antibiotic; phenicol antibiotic; pleuromutilin antibiotic	antibiotic target alteration	0	0	0	0	0	0	0	0	0	0	0	0	0	0	0	0	0	0	0	0	0	0	0	0	0	0	0	0	0	0	0	0	0	9.52417	0	0	0	0	0	0	0	0	0	0	0
339	Klebsiella pneumoniae KpnF	small multidrug resistance (SMR) antibiotic efflux pump	macrolide antibiotic; aminoglycoside antibiotic; cephalosporin; tetracycline antibiotic; peptide antibiotic; rifamycin antibiotic; disinfecting agents and antiseptics	antibiotic efflux	0	0	0	0	0	0	0	0	0	0	0	0	0	0	0	0	0	0	0	0	0	0	0	0	0	0	0	0	0	0	0	0	0	0	32.7944	0	0	7.18874	0	0	0	0	0	0	0
340	TEM-115	TEM beta-lactamase	monobactam; cephalosporin; penam; penem	antibiotic inactivation	0	0	0	0	0	0	0	0	0	0	0	0	0	0	0	0	0	0	0	0	0	0	0	0	0	0	0	0	0	0	0	0	0	0	32.7944	0	0	0	0	0	0	0	0	0	0
341	adeJ	resistance-nodulation-cell division (RND) antibiotic efflux pump	macrolide antibiotic; fluoroquinolone antibiotic; lincosamide antibiotic; carbapenem; cephalosporin; tetracycline antibiotic; rifamycin antibiotic; diaminopyrimidine antibiotic; phenicol antibiotic; penem	antibiotic efflux	0	0	0	0	0	0	0	0	0	0	0	0	0	0	0	0	0	0	0	0	0	0	0	0	0	0	0	0	0	0	0	0	0	0	32.7944	0	0	0	0	0	0	0	0	0	0
342	AAC(6')-Ia	AAC(6')	aminoglycoside antibiotic	antibiotic inactivation	0	0	0	0	0	0	0	0	0	0	0	0	0	0	0	0	0	0	0	0	0	0	0	0	0	0	0	0	0	0	0	0	0	0	0	8.09454	0	0	0	0	0	0	0	0	0
343	ADC-138	ADC beta-lactamases pending classification for carbapenemase activity	cephalosporin	antibiotic inactivation	0	0	0	0	0	0	0	0	0	0	0	0	0	0	0	0	0	0	0	0	0	0	0	0	0	0	0	0	0	0	0	0	0	0	0	8.09454	0	0	0	0	0	0	0	0	0
344	OXA-181	OXA beta-lactamase; OXA-48-like beta-lactamase	carbapenem; penam	antibiotic inactivation	0	0	0	0	0	0	0	0	0	0	0	0	0	0	0	0	0	0	0	0	0	0	0	0	0	0	0	0	0	0	0	0	0	0	0	16.1891	0	0	0	0	0	0	0	0	0
345	TEM-54	TEM beta-lactamase	monobactam; cephalosporin; penam; penem	antibiotic inactivation	0	0	0	0	0	0	0	0	0	0	0	0	0	0	0	0	0	0	0	0	0	0	0	0	0	0	0	0	0	0	0	0	0	0	0	16.1891	0	0	0	0	0	0	0	0	0
346	FosD	fosfomycin thiol transferase	phosphonic acid antibiotic	antibiotic inactivation	0	0	0	0	0	0	0	0	0	0	0	0	0	0	0	0	0	0	0	0	0	0	0	0	0	0	0	0	0	0	0	0	0	0	0	0	10.9767	0	0	0	0	0	0	0	0
347	OXA-347	OXA beta-lactamase	penam	antibiotic inactivation	0	0	0	0	0	0	0	0	0	0	0	0	0	0	0	0	0	0	0	0	0	0	0	0	0	0	0	0	0	0	0	0	0	0	0	0	21.9534	0	0	0	0	0	0	0	0
348	TEM-103	TEM beta-lactamase	monobactam; cephalosporin; penam; penem	antibiotic inactivation	0	0	0	0	0	0	0	0	0	0	0	0	0	0	0	0	0	0	0	0	0	0	0	0	0	0	0	0	0	0	0	0	0	0	0	0	10.9767	0	0	0	0	0	0	0	0
349	bcr-1	major facilitator superfamily (MFS) antibiotic efflux pump	bicyclomycin-like antibiotic	antibiotic efflux	0	0	0	0	0	0	0	0	0	0	0	0	0	0	0	0	0	0	0	0	0	0	0	0	0	0	0	0	0	0	0	0	0	0	0	0	21.9534	0	0	0	0	0	0	0	0
350	mef(C)	major facilitator superfamily (MFS) antibiotic efflux pump	macrolide antibiotic; tetracycline antibiotic	antibiotic efflux	0	0	0	0	0	0	0	0	0	0	0	0	0	0	0	0	0	0	0	0	0	0	0	0	0	0	0	0	0	0	0	0	0	0	0	0	10.9767	0	0	0	0	0	0	0	0
351	OXA-728	OXA beta-lactamase; OXA-727-like beta-lactamase	penam	antibiotic inactivation	0	0	0	0	0	0	0	0	0	0	0	0	0	0	0	0	0	0	0	0	0	0	0	0	0	0	0	0	0	0	0	0	0	0	0	0	0	3.59437	0	0	0	0	0	0	0
352	SAT-4	streptothricin acetyltransferase (SAT)	nucleoside antibiotic	antibiotic inactivation	0	0	0	0	0	0	0	0	0	0	0	0	0	0	0	0	0	0	0	0	0	0	0	0	0	0	0	0	0	0	0	0	0	0	0	0	0	7.18874	0	0	0	0	0	0	0
353	vgaB	vga-type ABC-F protein	streptogramin antibiotic; streptogramin A antibiotic; pleuromutilin antibiotic	antibiotic target protection	0	0	0	0	0	0	0	0	0	0	0	0	0	0	0	0	0	0	0	0	0	0	0	0	0	0	0	0	0	0	0	0	0	0	0	0	0	3.59437	0	0	0	0	0	0	0
354	TEM-213	TEM beta-lactamase	monobactam; cephalosporin; penam; penem	antibiotic inactivation	0	0	0	0	0	0	0	0	0	0	0	0	0	0	0	0	0	0	0	0	0	0	0	0	0	0	0	0	0	0	0	0	0	0	0	0	0	0	14.8164	0	0	0	0	0	0
355	TEM-24	TEM beta-lactamase	monobactam; cephalosporin; penam; penem	antibiotic inactivation	0	0	0	0	0	0	0	0	0	0	0	0	0	0	0	0	0	0	0	0	0	0	0	0	0	0	0	0	0	0	0	0	0	0	0	0	0	0	14.8164	0	0	0	0	0	0
356	TEM-86	TEM beta-lactamase	monobactam; cephalosporin; penam; penem	antibiotic inactivation	0	0	0	0	0	0	0	0	0	0	0	0	0	0	0	0	0	0	0	0	0	0	0	0	0	0	0	0	0	0	0	0	0	0	0	0	0	0	14.8164	0	0	0	0	0	0
357	vgaA	vga-type ABC-F protein	lincosamide antibiotic; streptogramin antibiotic; streptogramin A antibiotic; pleuromutilin antibiotic	antibiotic target protection	0	0	0	0	0	0	0	0	0	0	0	0	0	0	0	0	0	0	0	0	0	0	0	0	0	0	0	0	0	0	0	0	0	0	0	0	0	0	14.8164	0	0	0	0	0	18.0244
358	ErmT	Erm 23S ribosomal RNA methyltransferase	macrolide antibiotic; lincosamide antibiotic; streptogramin antibiotic; streptogramin A antibiotic; streptogramin B antibiotic	antibiotic target alteration	0	0	0	0	0	0	0	0	0	0	0	0	0	0	0	0	0	0	0	0	0	0	0	0	0	0	0	0	0	0	0	0	0	0	0	0	0	0	0	15.3194	7.73503	0	0	0	0
359	SHN-1	SHN beta-lactamase	carbapenem	antibiotic inactivation	0	0	0	0	0	0	0	0	0	0	0	0	0	0	0	0	0	0	0	0	0	0	0	0	0	0	0	0	0	0	0	0	0	0	0	0	0	0	0	15.3194	0	0	0	0	0
360	tet(B)	major facilitator superfamily (MFS) antibiotic efflux pump	tetracycline antibiotic	antibiotic efflux	0	0	0	0	0	0	0	0	0	0	0	0	0	0	0	0	0	0	0	0	0	0	0	0	0	0	0	0	0	0	0	0	0	0	0	0	0	0	0	15.3194	0	0	0	0	0
361	TEM-246	TEM beta-lactamase	monobactam; cephalosporin; penam; penem	antibiotic inactivation	0	0	0	0	0	0	0	0	0	0	0	0	0	0	0	0	0	0	0	0	0	0	0	0	0	0	0	0	0	0	0	0	0	0	0	0	0	0	0	0	30.9401	0	0	0	0
362	vanR gene in vanF cluster	glycopeptide resistance gene cluster; vanR	glycopeptide antibiotic	antibiotic target alteration	0	0	0	0	0	0	0	0	0	0	0	0	0	0	0	0	0	0	0	0	0	0	0	0	0	0	0	0	0	0	0	0	0	0	0	0	0	0	0	0	7.73503	0	0	0	0
363	BcI	class A Bacillus cereus Bc beta-lactamase	cephalosporin; penem	antibiotic inactivation	0	0	0	0	0	0	0	0	0	0	0	0	0	0	0	0	0	0	0	0	0	0	0	0	0	0	0	0	0	0	0	0	0	0	0	0	0	0	0	0	0	7.81061	0	0	0
364	PER-12	PER beta-lactamase	monobactam; carbapenem; cephalosporin; penam; penem	antibiotic inactivation	0	0	0	0	0	0	0	0	0	0	0	0	0	0	0	0	0	0	0	0	0	0	0	0	0	0	0	0	0	0	0	0	0	0	0	0	0	0	0	0	0	7.81061	0	0	0
365	PER-5	PER beta-lactamase	monobactam; carbapenem; cephalosporin; penam; penem	antibiotic inactivation	0	0	0	0	0	0	0	0	0	0	0	0	0	0	0	0	0	0	0	0	0	0	0	0	0	0	0	0	0	0	0	0	0	0	0	0	0	0	0	0	0	7.81061	0	0	0
366	SatA	streptothricin acetyltransferase (SAT)	nucleoside antibiotic	antibiotic inactivation	0	0	0	0	0	0	0	0	0	0	0	0	0	0	0	0	0	0	0	0	0	0	0	0	0	0	0	0	0	0	0	0	0	0	0	0	0	0	0	0	0	7.81061	0	0	0
367	Clostridium sporogenes cplR	Miscellaneous ABC-F subfamily ATP-binding cassette ribosomal protection proteins	lincosamide antibiotic; pleuromutilin antibiotic	antibiotic target protection	0	0	0	0	0	0	0	0	0	0	0	0	0	0	0	0	0	0	0	0	0	0	0	0	0	0	0	0	0	0	0	0	0	0	0	0	0	0	0	0	0	0	8.13226	0	0
368	FosA7	fosfomycin thiol transferase	phosphonic acid antibiotic	antibiotic inactivation	0	0	0	0	0	0	0	0	0	0	0	0	0	0	0	0	0	0	0	0	0	0	0	0	0	0	0	0	0	0	0	0	0	0	0	0	0	0	0	0	0	0	8.13226	0	0
369	OXA-283	OXA beta-lactamase; OXA-134-like beta-lactamase	carbapenem; penam	antibiotic inactivation	0	0	0	0	0	0	0	0	0	0	0	0	0	0	0	0	0	0	0	0	0	0	0	0	0	0	0	0	0	0	0	0	0	0	0	0	0	0	0	0	0	0	0	29.7097	0
370	TEM-158	TEM beta-lactamase	monobactam; cephalosporin; penam; penem	antibiotic inactivation	0	0	0	0	0	0	0	0	0	0	0	0	0	0	0	0	0	0	0	0	0	0	0	0	0	0	0	0	0	0	0	0	0	0	0	0	0	0	0	0	0	0	0	7.42743	0
371	TEM-234	TEM beta-lactamase	monobactam; cephalosporin; penam; penem	antibiotic inactivation	0	0	0	0	0	0	0	0	0	0	0	0	0	0	0	0	0	0	0	0	0	0	0	0	0	0	0	0	0	0	0	0	0	0	0	0	0	0	0	0	0	0	0	0	9.01218
372	TEM-238	TEM beta-lactamase	monobactam; cephalosporin; penam; penem	antibiotic inactivation	0	0	0	0	0	0	0	0	0	0	0	0	0	0	0	0	0	0	0	0	0	0	0	0	0	0	0	0	0	0	0	0	0	0	0	0	0	0	0	0	0	0	0	0	0
373	TEM-88	TEM beta-lactamase	monobactam; cephalosporin; penam; penem	antibiotic inactivation	0	0	0	0	0	0	0	0	0	0	0	0	0	0	0	0	0	0	0	0	0	0	0	0	0	0	0	0	0	0	0	0	0	0	0	0	0	0	0	0	0	0	0	0	0
374	TEM-90	TEM beta-lactamase	monobactam; cephalosporin; penam; penem	antibiotic inactivation	0	0	0	0	0	0	0	0	0	0	0	0	0	0	0	0	0	0	0	0	0	0	0	0	0	0	0	0	0	0	0	0	0	0	0	0	0	0	0	0	0	0	0	0	0
375	cmeC	resistance-nodulation-cell division (RND) antibiotic efflux pump	macrolide antibiotic; fluoroquinolone antibiotic; cephalosporin; fusidane antibiotic	antibiotic efflux	0	0	0	0	0	0	0	0	0	0	0	0	0	0	0	0	0	0	0	0	0	0	0	0	0	0	0	0	0	0	0	0	0	0	0	0	0	0	0	0	0	0	0	0	0
376	TEM-2	TEM beta-lactamase	monobactam; cephalosporin; penam; penem	antibiotic inactivation	0	0	0	0	0	0	0	0	0	0	0	0	0	0	0	0	0	0	0	0	0	0	0	0	0	0	0	0	0	0	0	0	0	0	0	0	0	0	0	0	0	0	0	0	0
377	FosB4	fosfomycin thiol transferase	phosphonic acid antibiotic	antibiotic inactivation	0	0	0	0	0	0	0	0	0	0	0	0	0	0	0	0	0	0	0	0	0	0	0	0	0	0	0	0	0	0	0	0	0	0	0	0	0	0	0	0	0	0	0	0	0
378	ICR-Mo	intrinsic colistin resistant phosphoethanolamine transferase	peptide antibiotic	antibiotic target alteration	0	0	0	0	0	0	0	0	0	0	0	0	0	0	0	0	0	0	0	0	0	0	0	0	0	0	0	0	0	0	0	0	0	0	0	0	0	0	0	0	0	0	0	0	0
379	eptB	pmr phosphoethanolamine transferase	peptide antibiotic	antibiotic target alteration	0	0	0	0	0	0	0	0	0	0	0	0	0	0	0	0	0	0	0	0	0	0	0	0	0	0	0	0	0	0	0	0	0	0	0	0	0	0	0	0	0	0	0	0	0
380	hp1181	major facilitator superfamily (MFS) antibiotic efflux pump	fluoroquinolone antibiotic; tetracycline antibiotic; nitroimidazole antibiotic	antibiotic efflux	0	0	0	0	0	0	0	0	0	0	0	0	0	0	0	0	0	0	0	0	0	0	0	0	0	0	0	0	0	0	0	0	0	0	0	0	0	0	0	0	0	0	0	0	0
381	tet(T)	tetracycline-resistant ribosomal protection protein	tetracycline antibiotic	antibiotic target protection	0	0	0	0	0	0	0	0	0	0	0	0	0	0	0	0	0	0	0	0	0	0	0	0	0	0	0	0	0	0	0	0	0	0	0	0	0	0	0	0	0	0	0	0	0
382	QnrB1	quinolone resistance protein (qnr)	fluoroquinolone antibiotic	antibiotic target protection	0	0	0	0	0	0	0	0	0	0	0	0	0	0	0	0	0	0	0	0	0	0	0	0	0	0	0	0	0	0	0	0	0	0	0	0	0	0	0	0	0	0	0	0	0
[truncated: 115 more rows]
[truncated: 67 more columns]

## Sheet: Abundant ARGs_COVID-19
	Abundant ARGs (30% coverage and 10% sample occurrence) Identified in COVID-19 Patients
[truncated: 170 more rows]
[truncated: 206 more columns]

[truncated: 2 more sheets: Abundant ARGs_Dengue, Unique and Shared ARGs]
