# Supplementary material for: Non-canonical Metatranscriptomic analysis of COVID-19 and Dengue reveals an expanded microbial and AMR landscape in COVID-19 mortality patients
Source: PLoS Pathog. 2025 Nov 19;21(11):e1013703. doi: 10.1371/journal.ppat.1013703 (PMC12629440; doi:10.1371/journal.ppat.1013703)
Supplement: S4 Table — (XLSX) [file ppat.1013703.s011.xlsx]

## Sheet: Total TAMs_COVID-19
	Supplementary Table S4: Relative Abundance of Transcriptionally Active Microbes (TAMs) Identified by Kraken2/Bracken2 in COVID-19 and Dengue Patients
	Total TAMs Identified in COVID-19 Patients
domain	phylum	class	order	family	genus	species	IGIB113001	IGIB11300693	IGIB113006	IGIB113008	IGIB113009	IGIB1130104209	IGIB11301042671V	IGIB11301074	IGIB1130111V	IGIB113011563	IGIB11301217	IGIB113012	IGIB11301309	IGIB11301382	IGIB11301392	IGIB11301393	IGIB113013	IGIB11301402	IGIB11301406	IGIB11301413	IGIB11301421	IGIB11301567	IGIB1130157887	IGIB11301578	IGIB11301660	IGIB11301692	IGIB11301715	IGIB11301748	IGIB11301775	IGIB11301795	IGIB11301829	IGIB11301835	IGIB11301874	IGIB1130188012V	IGIB11301895	IGIB11301910	IGIB11301955	IGIB11301959	IGIB1130207236	IGIB1130207490	IGIB1130222666V	IGIB11302233	IGIB11302237
Bacteria	Firmicutes	Bacilli	Bacillales	Bacillaceae	Geobacillus	[Bacillus] caldolyticus	0	0	8.34e-05	0	0	0	4.13e-05	0	3.45e-05	0	0.000137686	0	0	7.38e-05	0.000192324	0.000184495	0	0.000234772	8.15e-05	0.000126083	0	0	0	0	0	0	0	0	3.98e-05	0	5.03e-05	0	0	0	0	0	0	0	0	0	0.000312574	7.66e-05	9.09e-05
Bacteria	Firmicutes	Bacilli	Bacillales	Sporolactobacillaceae	NA	[Bacillus] selenitireducens	0	0.00022973	0.000145705	6.79e-05	0.000148284	0.000137499	3.38e-05	0	9.9e-05	2.86e-05	2.07e-05	0	5.02e-05	0.000107207	0.000109144	7.99e-05	0.000128894	0	0.000270982	9.1e-05	1.83e-05	0.000134762	7.94e-05	0.000139802	0.000165109	3.66e-05	0.000190805	3.67e-05	0	9.32e-05	1.13e-05	0	0.000131955	0	7.86e-05	0	0	2.49e-05	5.07e-05	0	0.000164061	0	6.46e-05
Bacteria	Actinobacteria	Actinobacteria	Corynebacteriales	Corynebacteriaceae	Corynebacterium	[Brevibacterium] flavum	0	0	0	0	0	0	0.000834732	0	0.000890072	0	0	0	0	0.000784499	0	0	0	0	0.000878819	0	0	0	0	0	0.00108797	0.00106024	0	0	0	0	0.000914264	0	0	0	0.00130736	0	0	0	0	0	0	0	0
Bacteria	Firmicutes	Clostridia	Clostridiales	Ruminococcaceae	NA	[Clostridium] cellulosi	0	0.000479771	0.000708206	0.000630242	0.000331324	0.000686324	0.000259798	0.000143597	0.000994169	0.000285174	5.68e-05	0.000184697	0.000163932	0.000430097	0.000377134	7.99e-05	0.000325792	0.00015732	0.000432352	0	0.000247855	0.000686769	0.000648949	0.000453253	0.000949776	0.000400001	0.00111178	0.000169802	7.37e-05	0.000468714	9.66e-05	9.32e-05	0.000671214	0	0.000737274	0.000263486	0.000155443	0.000180872	0.000598512	0.000545636	0.000111796	0.000107479	0
Bacteria	Firmicutes	Erysipelotrichia	Erysipelotrichales	Erysipelotrichaceae	Erysipelatoclostridium	[Clostridium] innocuum	0	0	0	0	0	0	0	0	0	0	0	0	0	0	0	0	0	0	0	0	0	0	0	0	0	0	0	0	0	0	0	0	0	0	0	0	0.000587321	0	0	0	0	0	0
Bacteria	Firmicutes	Tissierellia	Tissierellales	Tissierellaceae	NA	[Clostridium] ultunense	0.000299521	0.000177106	0.000145705	0.000292454	0.000148284	0.000216115	7.02e-05	0.000177592	0.000109508	0.000186493	8.74e-05	0.000406476	9e-05	0.000188535	6.22e-05	0.000120533	0.000174595	0.000133187	0.000139469	4.99e-05	0.00014303	0.000186355	4.35e-05	0.000139802	9.47e-05	0.000213743	0.00016801	0.000386165	0.000129377	0	9.66e-05	0.00016444	0.000362717	0	0.000238572	0.00043182	9.27e-05	0.000335376	9.05e-05	5.48e-05	0.000186266	0.00020235	0.000334616
Bacteria	Proteobacteria	Gammaproteobacteria	Enterobacterales	Enterobacteriaceae	Pluralibacter	[Enterobacter] lignolyticus	0	0.000271768	0	9.5e-05	0	0.0010609	0.000135682	0.000104241	3.45e-05	0.000146262	8.74e-05	0.0001073	0.000374776	1.73e-05	8.71e-05	0.000120533	0.000128894	0.000106287	0	9.1e-05	0.000323346	0.000251401	0.00106955	0.000185676	8.19e-05	0.000199021	8.21e-05	0.000395052	0.000308756	0.000111472	0.000193937	0	8.54e-05	0.00128085	0.000124663	0.000263486	0.000320824	0.00019995	0.000963661	0.000958922	0.00022504	0.000270507	0.000172806
Bacteria	Firmicutes	Clostridia	Clostridiales	Eubacteriaceae	Eubacterium	[Eubacterium] cellulosolvens	0.000227149	0.000213611	0.00118159	0.000311158	0.000395972	0.000581779	0.000202574	0.000258375	0.000847171	0.000374405	0.000148537	0	0.000123016	0.000303109	0.000259927	0.000222617	0.000548564	0.000234772	0.000440154	0.000126083	0.000253196	0.000504149	0.000574791	0.00060537	0.000451991	0.000290265	0.000871199	0.000230625	7.37e-05	7.34e-05	0.000115882	9.32e-05	0.000698484	0	0.000633938	0.000155234	8e-05	0.000170542	0.000518836	0.000329238	0.000139435	4.13e-05	0.000172806
Bacteria	Firmicutes	Clostridia	Clostridiales	Clostridiales Family XIII. Incertae Sedis	NA	[Eubacterium] minutum	0	7.68e-05	0.000236871	0.00038548	0	0.000101793	0.000144329	0	0.000480501	0.000433823	5.68e-05	0	0.000197703	0.000332733	0.000163221	3e-05	0.000275838	0.000217669	0.000287863	0	7.79e-05	0.000220278	0	5.74e-05	0.000106572	9.71e-05	0.000528693	3.67e-05	7.37e-05	0	0.000226453	0.00016444	0.000300798	0	0.000396749	0.000100412	8e-05	3.62e-05	5.07e-05	0.000172656	0	7.66e-05	0.00035039
Bacteria	Firmicutes	Clostridia	Clostridiales	Lachnospiraceae	NA	[Eubacterium] rectale	0.000133382	0.00032724	0.000759513	0.000409061	0	0.000653677	0.000534747	0.000258375	0.000871484	0.000608365	0.000211717	0.000245275	0.000273668	0.000515539	0.000673694	0.000120533	0.000557569	0.000521417	0.000692753	0.000207905	0.000443602	0.000402049	0.000636101	0.000848647	0.000610788	0.000350601	0.000587017	0.000234261	0.000152858	0.000185195	0.000256805	0.000222054	0.000762824	0.00102615	0.0010097	0.000225238	6.64e-05	0.000261165	0.000615097	0.000259727	0.000206483	0.000159492	0.000279084
Bacteria	Firmicutes	Clostridia	Clostridiales	Clostridiales Family XIII. Incertae Sedis	NA	[Eubacterium] sulci	0	0.000407313	0.000575777	9.5e-05	0	0.000850051	0.000328496	0.000234236	0.00156557	0.000548861	0.000186979	0	0.000123016	0.000402925	0.0012905	5.63e-05	0.000325792	0.000265643	0.00130801	9.1e-05	0.000557229	0.0010688	0.000883126	0.000616505	0.00140919	0.000509641	0.000230633	0.000368608	7.37e-05	0.000740242	0.000405849	9.32e-05	0.00109069	0.00102615	0.000638565	0.000377094	0.000425782	0.000240503	0.00082452	0.000718057	0.000139435	0	0.000299196
Bacteria	Proteobacteria	Gammaproteobacteria	Pasteurellales	Pasteurellaceae	Haemophilus	[Haemophilus] ducreyi	0.000133382	0.000407313	0.0012543	0.000159926	0.000148284	0.000544534	7.32e-05	0.000143597	0.000518378	0.000475467	0.000114092	0.000245275	0.000582928	0.000224407	0.000178323	0.000120533	0.00173357	4.1e-05	0.000102701	0.000207905	0.00079832	0.000367601	0.000447037	0.00110381	0.000335848	0.000583561	0.000420344	0.000147718	0.00056251	0.000450641	0.000133326	0.000381532	0.00088787	0	0.000207378	0.000241428	0.000924414	0.000348041	0.000465691	0.000580557	0.000139435	0.000134868	0.000385483
Bacteria	Proteobacteria	Gammaproteobacteria	Pasteurellales	Pasteurellaceae	Basfia	[Mannheimia] succiniciproducens	0.000227149	4.19e-05	0.000145705	0.000119	0.000148284	0.000226532	2.87e-05	5.75e-05	0.000461353	0.000211729	0.000424229	0.000295056	0.000197703	0.000152268	3.36e-05	0.000101145	0.000574649	0	3.09e-05	9.1e-05	0.000212338	0.000210759	0.000249091	0.000533496	0.000269862	0.000703562	0.00016801	0.000164535	3.98e-05	0.000185195	2.18e-05	0.00093028	0.000169784	0	0.000124663	6.61e-05	0.000362357	8.42e-05	0.000224628	0.000131049	0	4.13e-05	0.000410007
Bacteria	Actinobacteria	Actinobacteria	Corynebacteriales	Mycobacteriaceae	Mycobacteroides	[Mycobacterium] stephanolepidis	0.000553602	0	0.000467839	0.000159926	0.00071772	0	4.49e-05	0	1.81e-05	0.000152637	0	0	0.000107206	0.000144084	0	3e-05	0.000213142	4.1e-05	5.78e-05	0	0.000113166	0	0	8.12e-05	3.73e-05	2.29e-05	0	1.31e-05	0	0.000249919	1.13e-05	0	6.72e-05	0.000559809	0	0	0.000282654	0.000122288	0	0	0	0	0.000114423
Bacteria	Proteobacteria	Betaproteobacteria	Burkholderiales	NA	NA	[Polyangium] brachysporum	0.000227149	0.000775856	0.000236871	0.00037914	0.000148284	0.000101793	0.000417131	0.000258375	0.00018303	0.00032964	0.000318342	0.0001073	0.000507627	8.56e-05	0.000109144	0.000308456	0.000724589	0.000199223	8.15e-05	0.000525447	0.00037774	0.00027565	0.000109931	0.000368013	0.000351429	0.000464793	0.000230633	0.000468412	0.000319801	0.000364141	0.000216253	0.000579325	0.000478253	0.000559809	0.000353459	0.000469828	0.00031296	0.000257877	0.000123185	0.000519839	0.00034623	0.000159492	0.000256942
Bacteria	Proteobacteria	Betaproteobacteria	Burkholderiales	Burkholderiaceae	Burkholderia	[Pseudomonas] mesoacidophila	0	0.000244698	0	0	0	5.77e-05	2.73e-05	0.000177592	0	0.000118011	0	0	0.000175854	0	6.22e-05	0.000120533	0	0	3.09e-05	4.99e-05	0.000176878	4.64e-05	0	0.000156219	0.00020264	7.75e-05	0	0.000496521	0.000103218	7.34e-05	9.66e-05	9.32e-05	6.72e-05	0	3.53e-05	0.000312591	0.000136676	0.000221333	0	0	0	4.13e-05	0
Viruses	Uroviricota	Caudoviricetes	Caudovirales	Siphoviridae	NA	Abalone shriveling syndrome-associated virus	0	0	0	0	0	0	0	0	0	0	0	0	0	0	0	0	0	0	0	0	0	0	0	0	0	0	0	0	0	0	0	0	0	0	0	0	0	0	0	0	0	0	0
Viruses	Artverviricota	Revtraviricetes	Ortervirales	Retroviridae	Gammaretrovirus	Abelson murine leukemia virus	0	0	0	0	0	0	0	0	0	0	0	0	0	0	0	0	0	0.00015732	0	0	0	0	0	0	0	0	0	0	0	0	3.19e-05	0	0	0	0	0	0	0	0	0	0	0.000507947	0.000415732
Viruses	NA	NA	NA	NA	NA	Abisko virus	0	0	0	0	0	0	0	0	0	0	0	0	0	0	0	0	0	0	0	0	0	0	0	0	0	0	0	0	0	0	0	0	0	0	0	0	0	0	0	0	0	0	0
Viruses	Nucleocytoviricota	Megaviricetes	Imitervirales	Mimiviridae	Mimivirus	Acanthamoeba polyphaga mimivirus	0	0	0	0	0	0	1.56e-06	0.000177592	3.45e-05	5.12e-06	8.74e-05	0	0	0.000107207	0	0.000170163	0	0	3.09e-05	4.99e-05	0	1.03e-05	0	0	5.34e-05	3.66e-05	0	0	0	0	2.18e-05	0	0	0.000559809	0	0	0	3.62e-05	0	0	8.03e-05	0.000107479	0.000114423
Viruses	Nucleocytoviricota	Megaviricetes	Algavirales	Phycodnaviridae	Chlorovirus	Acanthocystis turfacea chlorella virus 1	0	0	8.34e-05	6.79e-05	0	0	1.56e-06	5.75e-05	0	0	0	0	0	1.73e-05	8.71e-05	0	0	7.59e-05	0	4.99e-05	0	0	0	0	0	2.99e-05	0	0	0	0	0	0	2.5e-05	0	0	0.000100412	0	1.29e-05	0	0	8.03e-05	0	0
Viruses	Cressdnaviricota	Arfiviricetes	Cirlivirales	Circoviridae	Circovirus	Acartia tonsa copepod circovirus	0	0	0	0	0	0	0	0	0	0	0	0	0	0	0	0	0	0	0	0	0	0	0	0	0	0	0	0	0	0	0	0	0	0	0	0	0	0	0	0	0	0	0
Bacteria	Cyanobacteria	NA	Synechococcales	Acaryochloridaceae	Acaryochloris	Acaryochloris marina	0	0.000196151	0.000145705	9.5e-05	0	0.000300912	4.73e-05	0.000104241	0.000109508	5.67e-05	0.000253717	0.0001073	5.02e-05	0.000188535	8.71e-05	0.000154831	0	4.1e-05	0.000303448	9.1e-05	9.04e-05	7.64e-05	0	5.74e-05	0.000138191	6.68e-05	0.000114401	3.67e-05	3.98e-05	7.34e-05	0.000109671	9.32e-05	0	0	9.12e-05	6.61e-05	0	0.000115268	9.05e-05	0.00021653	0.000164061	7.66e-05	9.09e-05
Viruses	Cossaviricota	Papovaviricetes	Sepolyvirales	Polyomaviridae	Betapolyomavirus	Acerodon celebensis polyomavirus 2	0	0	0	0	0	0	0	0	0	0	0	0	0	0	0	0	0	0	0	0	0	0	0	0	0	0	0	0	0	0	0	0	0	0	0	0	0	0	0	0	4.37e-05	0	0
Bacteria	Firmicutes	Clostridia	Clostridiales	Peptostreptococcaceae	Acetoanaerobium	Acetoanaerobium sticklandii	0.000133382	0.000378838	0.000565858	0.000159926	0.000148284	0.000418791	0.000185365	0.000234236	0.000687243	0.000423428	0.000288564	0.000184697	0.000187086	0.000267877	0.000610236	0.000184495	0.000874794	0.000179205	0.000465316	0.000229909	0.000133571	0.000447295	0.000404152	0.000530806	0.00039619	0.000220656	0.000574794	6.71e-05	3.98e-05	0.000111472	5.89e-05	0.000270446	0.000300798	0	0.000421101	4.64e-05	1.88e-05	0.000159604	0.000434862	0.000226027	0.000335559	0.000134868	0.000279084
Bacteria	Proteobacteria	Alphaproteobacteria	Rhodospirillales	Acetobacteraceae	Acetobacter	Acetobacter aceti	0.000408205	0	8.34e-05	3.67e-05	0.000331324	0	6.61e-05	0.000177592	0	6.75e-05	5.68e-05	0.000184697	2.67e-05	4.77e-05	6.22e-05	0.000210629	0.000246475	0	8.15e-05	9.1e-05	0.000152055	0	0	0	3.73e-05	7.97e-06	0.000142743	1.31e-05	3.98e-05	5.15e-05	0	0	0.000102148	0	0	4.64e-05	0	3.62e-05	2.71e-05	0	8.03e-05	0.000134868	0
Bacteria	Proteobacteria	Alphaproteobacteria	Rhodospirillales	Acetobacteraceae	Acetobacter	Acetobacter ascendens	0	0	0.000145705	0	0	0	4.37e-05	0	3.45e-05	4.92e-05	7.27e-05	0	0	1.73e-05	0	0.00013835	0	0	5.78e-05	4.99e-05	3.5e-05	0	0	3.06e-05	0.000106572	9.71e-05	0	2.53e-05	7.37e-05	0.000197387	0	0	0.000379769	0	3.53e-05	0	0	2.49e-05	0	0	4.37e-05	0.000159492	3.47e-05
Bacteria	Proteobacteria	Alphaproteobacteria	Rhodospirillales	Acetobacteraceae	Acetobacter	Acetobacter ghanensis	0	0	0.000195454	9.5e-05	0	0	9.82e-05	5.75e-05	4.94e-05	0.000144082	5.68e-05	0	2.67e-05	0	0	3e-05	0.000275838	0.000106287	0	0	0.000218721	6.2e-05	0	0.000156219	1.96e-05	0.000225115	0.000114401	6.71e-05	0	5.15e-05	1.13e-05	9.32e-05	0.00021126	0.000559809	0.000232715	0.000155234	0.000155443	7.55e-05	2.71e-05	0.000114765	4.37e-05	0.00018186	0
Bacteria	Proteobacteria	Alphaproteobacteria	Rhodospirillales	Acetobacteraceae	Acetobacter	Acetobacter oryzifermentans	0.000133382	0	0	0	0.000148284	0	4.63e-06	0.000368309	6.32e-05	2.42e-05	0.000137686	0.000461901	0	0.000152268	0.000229083	0.000534522	0	0.000472902	8.15e-05	0.000368894	3.5e-05	1.03e-05	4.35e-05	3.06e-05	8.19e-05	0	0	1.31e-05	3.98e-05	5.15e-05	0.000219717	0	0.000117598	0	0.000114114	0	5.18e-05	4.68e-05	0	0	0.00055532	0	0.000232314
Bacteria	Proteobacteria	Alphaproteobacteria	Rhodospirillales	Acetobacteraceae	Acetobacter	Acetobacter pasteurianus	0.000133382	0.00052985	0	0.000328311	0.000331324	0.000739699	0.000306731	0	0.000362294	0.000541495	0.000426968	0	0.000533067	0.000389948	0.00014683	0.000461484	0.00062655	0	0.000475214	0.000285795	0.00058243	0.000869328	0.00069689	0.000533496	0.00038162	0.00048915	0.000489964	0.0012769	0.000752563	0.000556356	0.000568386	0.000462643	0.000467926	0.00116741	0.000396749	0.00133906	0.000596997	0.000399398	0.000704104	0.000783338	0.000206483	0.00020235	0.000811699
Bacteria	Proteobacteria	Alphaproteobacteria	Rhodospirillales	Acetobacteraceae	Acetobacter	Acetobacter persici	0	0	0.000145705	0	0.000331324	3.1e-05	9.39e-05	0	0.000146046	6.75e-05	3.95e-05	0	0	0	0.000109144	0.000101145	0	0.000106287	0	9.1e-05	5.04e-05	1.03e-05	0	5.74e-05	5.34e-05	1.56e-05	4.47e-05	0	3.98e-05	2.72e-05	2.18e-05	0	0.000281839	0	1.84e-05	4.64e-05	0	1.29e-05	0	0	8.03e-05	7.66e-05	3.47e-05
Bacteria	Proteobacteria	Alphaproteobacteria	Rhodospirillales	Acetobacteraceae	Acetobacter	Acetobacter pomorum	0	0.000621612	0	0	0	0.000337976	0.000196566	0	0	0.000110134	0	0	0.000187086	0	0.000163221	0.000274357	0	0	0	0	0.000449508	7.64e-05	0.000311041	0	0	0.000382437	0.000279946	0.000164535	0	0	0.000323705	0	0.000275105	0	0	0.000301402	0.000172571	0.000285559	0.000270539	0.000159814	0	0	0
Bacteria	Proteobacteria	Alphaproteobacteria	Rhodospirillales	Acetobacteraceae	Acetobacter	Acetobacter senegalensis	0	0.000156158	0	0	0	0	5.19e-05	5.75e-05	9.9e-05	1.49e-05	0	0.000184697	0	3.31e-05	3.36e-05	0.000233984	0	0	0	0	5.04e-05	9.6e-05	0	0	0.000117735	2.29e-05	4.47e-05	3.67e-05	0	2.72e-05	1.13e-05	0	0.000131955	0	0	0	1.88e-05	3.62e-05	0	0	0.00022504	0.000107479	6.46e-05
Bacteria	Proteobacteria	Alphaproteobacteria	Rhodospirillales	Acetobacteraceae	Acetobacter	Acetobacter tropicalis	0	0	0	0.000140473	0	0.000226532	0.000217316	0	8.79e-05	0.000193168	0.000507036	0.0001073	0	1.73e-05	0.000128909	0.000751546	0	0.000292926	0	0.000268592	0.000102108	8.97e-05	4.35e-05	0	8.19e-05	8.76e-05	0	0.000129124	0.00021161	0.000197387	0.000487076	0	2.5e-05	0	5.08e-05	0.000142877	0	1.29e-05	0.000123185	0	0.000186266	0.000134868	3.47e-05
Bacteria	Firmicutes	Clostridia	Clostridiales	Eubacteriaceae	Acetobacterium	Acetobacterium sp. KB-1	0	0.000177106	0	0.000177707	0.000148284	5.77e-05	1.35e-05	0.000177592	0.00041877	0.000264087	0.00024065	0	0	0.000135526	0.000109144	0.000101145	0.000275838	0.000106287	3.09e-05	0.00015661	3.5e-05	0.000124508	7.94e-05	5.74e-05	0.000106572	0.000122911	0.000483867	1.31e-05	3.98e-05	2.72e-05	2.18e-05	0	0.000131955	0	0.000452786	0	0.000104664	3.62e-05	7.16e-05	0.000184653	0.000111796	4.13e-05	0.000155016
Bacteria	Firmicutes	Clostridia	Clostridiales	Eubacteriaceae	Acetobacterium	Acetobacterium woodii	0	4.19e-05	0.000195454	0.000177707	0.000251764	0.000101793	8.48e-05	0.000104241	0.000207836	0.0001647	0.000137686	0.000245275	5.02e-05	4.77e-05	0.000109144	7.99e-05	0	0.000133187	0.000197572	4.99e-05	6.46e-05	0.00020747	0.000136535	0	0.000138191	2.99e-05	0.000523539	0	3.98e-05	0	5.89e-05	9.32e-05	0.00015794	0	0.000124663	0.000100412	0	6.64e-05	2.71e-05	0	0.000139435	7.66e-05	9.09e-05
Bacteria	Firmicutes	Clostridia	Halanaerobiales	Halobacteroidaceae	Acetohalobium	Acetohalobium arabaticum	0.000133382	0.00052229	0.000145705	3.67e-05	0	0.000286737	7.82e-05	0.000207515	0.000349956	0.000318427	0.000178022	0.0001073	0.000226458	0.000218887	0.000323958	5.63e-05	0	0.000106287	0.000766056	0.000268592	0.000236714	0.000457432	0.000200405	0.00030778	0.000348418	0.000284133	0.000523539	0.000439496	0.000297153	0	0.000313802	0	0.000281839	0	0.000314337	0.000451729	0	0.000141882	0.000249	9.69e-05	0.000111796	0.000107479	9.09e-05
Bacteria	Synergistetes	Synergistia	Synergistales	Synergistaceae	Acetomicrobium	Acetomicrobium mobile	0.000299521	0	0.00053347	9.5e-05	0.000148284	0.0001675	1.35e-05	5.75e-05	0.000161794	0.00054432	2.07e-05	0	0.000259171	0.000224407	3.36e-05	5.63e-05	0.0006128	0.000328696	0.000184529	4.99e-05	3.5e-05	0.000695448	0.000181234	0.000171458	1.96e-05	0.000496104	0.000501701	3.67e-05	0	2.72e-05	7.49e-05	0	0.000402929	0	0.000226679	2.45e-05	0	0	5.07e-05	5.48e-05	0	4.13e-05	0.00035039
Viruses	NA	NA	NA	NA	NA	Acheta domesticus volvovirus	0	0	0	0	0	0	0	0	0	0	0	0	0	0	0	0	0	0	0	0	0	0	0	0	0	0	0	0	0	0	0	0	0	0	0	0	0	0	0	0	0	0	0
Viruses	Negarnaviricota	Monjiviricetes	Mononegavirales	Paramyxoviridae	Rubulavirus	Achimota rubulavirus 1	0	0	0	0	0	0	0	0	1.81e-05	0	0	0	0	0	0	0	0	0	0	0	0	0	0	0	0	0	0	0	0	0	0	0	0	0	0	0	0	0	0	0	0	0	0
Bacteria	Tenericutes	Mollicutes	Acholeplasmatales	Acholeplasmataceae	Acholeplasma	Acholeplasma brassicae	0.000133382	0	0.000145705	0	0.000148284	0.000263247	0.000209677	0.000143597	0.000946727	0.000369352	0.000114092	0.0001073	9e-05	0.000335752	0.000163221	0	0	0	0.000270982	0.000626846	0.0001845	0.000113629	0	0.000322718	0.000517513	0.00019644	0.000420344	8.48e-05	0	0	0.000226453	0	0.000260926	0	0.000517171	0.000384815	0	0.000244111	0	0.000243654	0	0	3.47e-05
Bacteria	Tenericutes	Mollicutes	Acholeplasmatales	Acholeplasmataceae	Acholeplasma	Acholeplasma laidlawii	0.000299521	0.000244698	0.000900582	0.000435199	0.000251764	0.000271407	5.97e-05	0.000475237	0.000436759	0.000565705	0.000137686	0.000435557	0.000311608	0.000254482	0.000349421	0.000244794	0.000994535	0.000426738	0.000478409	0.000380295	0.000198912	0.000787091	0.000200405	0.000223379	0.000448527	0.000287226	0.000464554	0.000318464	0.000330338	0	0.000209117	0.00016444	0.000180974	0	0.000232715	0	0.000453142	0.000107972	0.000347177	0.000206511	0.00022504	0.000238798	9.09e-05
Bacteria	Tenericutes	Mollicutes	Acholeplasmatales	Acholeplasmataceae	Acholeplasma	Acholeplasma oculi	0	7.68e-05	0	6.79e-05	0	0	5.64e-05	0.000104241	0.000462697	0.000331795	0.000101193	0.0001073	9e-05	0.000174862	3.36e-05	7.99e-05	0	0.00015732	0.000620657	0.000126083	0.000102108	0.000442003	0.000452495	0.000299897	0.000384131	0.000158791	0.000320629	0.0003635	0.000284932	0	0.000138785	0	0.0002292	0	0.000289206	0.000289547	0.000404326	1.29e-05	0.000423332	0.000145998	0.00022504	7.66e-05	6.46e-05
Bacteria	Tenericutes	Mollicutes	Acholeplasmatales	Acholeplasmataceae	Acholeplasma	Acholeplasma palmae	0.00035847	0	0.000195454	0.000236621	0.000148284	0.000120491	8.76e-05	0.000258375	0.000488763	0.000283277	0.000178022	0.000245275	0.000107206	0.000455393	0.000192324	0.000170163	0	0.000250715	0.000647173	0.000463828	6.46e-05	0.000297003	0	0.000343323	0.00065777	9.71e-05	0.000543505	9.3e-05	0	0.000314336	0.000189934	0.00016444	0.0002292	0	0.000368967	0.000233497	0.000188324	7.55e-05	0.000123185	9.69e-05	0.000139435	0.000238798	0.000172806
Viruses	Hofneiviricota	Faserviricetes	Tubulavirales	Plectroviridae	Plectrovirus	Acholeplasma virus L51	0	0	0	0	0	0	0	0	0	0	0	0	0	0	3.36e-05	0	0	0	0	0	0	0	0	0	0	0	0	0	0	0	0	0	0	0	0	0	0	0	0	0	0	0	0
Bacteria	Proteobacteria	Betaproteobacteria	Burkholderiales	Alcaligenaceae	Achromobacter	Achromobacter denitrificans	0.000133382	0.00171228	0.000236871	0.000119	0.000148284	0.0015126	0.000301612	0.000104241	0.000219029	0.00122055	2.07e-05	0	0.00147048	0.000160107	3.36e-05	0.000154831	0.000302077	0.000106287	3.09e-05	4.99e-05	0.00150646	0.00105334	0.00151264	0.00164892	1.96e-05	0.00115957	4.47e-05	0.00151647	0.0018718	0.00182279	0.00148083	0.00179088	0.00153391	0	0.000134677	0.00161166	0.00167764	0.00152239	0.00146909	0.00102901	4.37e-05	0.00020235	0.00108444
Bacteria	Proteobacteria	Betaproteobacteria	Burkholderiales	Alcaligenaceae	Achromobacter	Achromobacter insolitus	0.000133382	0.00185197	0	3.67e-05	0	0.00180129	0.000238299	0.000207515	7.6e-05	0.00131253	7.27e-05	0.000184697	0.00157048	4.77e-05	6.22e-05	0.00033797	0.000174595	0.000106287	0	9.1e-05	0.00162095	0.00121882	0.00206177	0.00175222	0.000106572	0.00125194	4.47e-05	0.00168007	0.00205302	0.00184018	0.00155054	0.002343	0.00163261	0	5.08e-05	0.00178333	0.00178423	0.00166132	0.00185441	0.000547233	0.000300142	0.000134868	0.00151475
Viruses	Uroviricota	Caudoviricetes	Caudovirales	Siphoviridae	NA	Achromobacter phage JWF	0	0	0	0	0	0	0	0	0	0	0	0	0	0	0	0	0	0	0	0	0	0	0	0	0	0	0	0	0	0	0	0	0	0	0	0	0	0	0	0	0	0	0
Viruses	Uroviricota	Caudoviricetes	Caudovirales	Siphoviridae	NA	Achromobacter phage phiAxp-2	0	0	0	0	0	0	0	0	0	0	0	0	0	0	0	0	0	0	0	0	0	0	0	0	0	0	0	0	0	0	0	0	0	0	0	0	0	0	0	0	0	0	0
Bacteria	Proteobacteria	Betaproteobacteria	Burkholderiales	Alcaligenaceae	Achromobacter	Achromobacter ruhlandii	0	0.000852134	0	0	0	0	0.000290071	0	0	0.000684849	0	0	0	0	0	0	0	0	0.000170591	0	0	0.000471636	0.00157075	0.000822227	0	0.000477403	0	0.000744348	0	0.00126702	0.000674093	0	0	0	0	0	0	0.000535626	0.00133209	0	0	4.13e-05	0
Bacteria	Proteobacteria	Betaproteobacteria	Burkholderiales	Alcaligenaceae	Achromobacter	Achromobacter sp. AONIH1	0	0.00130305	0	3.67e-05	0	0.000622999	0.000249231	0.000207515	0	0.00089809	3.95e-05	0.0001073	0.00112504	0	6.22e-05	0.000255096	0	4.1e-05	0.000102701	4.99e-05	0.00119078	0.000869739	0.00104404	0.00124994	1.96e-05	0.000873375	4.47e-05	0.00132132	0.00152923	0.00142243	0.00108672	0.00113323	0.00118582	0	0.000114114	0.00137621	0.00129174	0.00117772	0.000847338	0.000235054	0.000206483	0.000159492	0.000883341
Bacteria	Proteobacteria	Betaproteobacteria	Burkholderiales	Alcaligenaceae	Achromobacter	Achromobacter sp. B7	0	0.00105571	0	3.67e-05	0	0	0.000150682	0.000143597	1.81e-05	0.000668541	7.27e-05	0.000184697	0.000880394	4.77e-05	6.22e-05	5.63e-05	7.28e-05	7.59e-05	0	4.99e-05	0.000858368	0.000510366	0	0.000930986	3.73e-05	0.000578294	0	0.000930901	0.00114928	0.00118743	0.000916145	0.000903806	0.000884836	0	0	0.000912861	0.00107311	0.000889341	0	0	8.03e-05	0.000159492	0.00052135
Bacteria	Proteobacteria	Betaproteobacteria	Burkholderiales	Alcaligenaceae	Achromobacter	Achromobacter sp. MFA1 R4	0	0.00122323	0	6.79e-05	0.000148284	0.000730864	0.000197036	5.75e-05	8.79e-05	0.000816412	3.95e-05	0.0001073	0.00103536	0.000553643	3.36e-05	0.000120533	0	7.59e-05	3.09e-05	4.99e-05	0.00105951	0.000680032	0.000773039	0.00114761	0.000147615	0.00077243	0	0.00114064	0.00137781	0.00132135	0.00103261	0.00100613	0.00107387	0	3.53e-05	0.00117357	0.00124431	0.00109868	0.000727446	0	8.03e-05	0.00018186	0.000664896
Bacteria	Proteobacteria	Betaproteobacteria	Burkholderiales	Alcaligenaceae	Achromobacter	Achromobacter spanius	0.00035847	0.00163078	8.34e-05	9.5e-05	0	0.000822657	0.00031515	0.000234236	4.94e-05	0.00112589	8.74e-05	0.0001073	0.00139098	8.56e-05	8.71e-05	0.000222617	7.28e-05	0.000106287	0	0.00015661	0.00145158	0.00109432	0.000822344	0.00157549	0.000138191	0.00108635	4.47e-05	0.00153952	0.00181722	0.00157484	0.00137428	0.00126398	0.00143967	0	5.08e-05	0.00162375	0.00154651	0.00141038	0.000618243	5.48e-05	0.000273018	0.000298568	0.00132069
Viruses	Uroviricota	Caudoviricetes	Caudovirales	Siphoviridae	Steinhofvirus	Achromobacter virus 83-24	0	0	0	0	0	0	0	0	0	0	0	0	0	0	0	0	0	0	0	0	0	0	0	0	0	0	0	1.31e-05	0	0	0	0	0	0	0	0	0	0	0	0	0	0	0
Viruses	Uroviricota	Caudoviricetes	Caudovirales	Podoviridae	Jwalphavirus	Achromobacter virus Axp3	0	0	0	0	0	0	0	0	0	0	0	0	0	0	0	0	0	0	0	0	0	0	0	0	0	0	0	0	0	0	0	0	0	0	0	0	0	0	0	0	0	0	0
Viruses	Uroviricota	Caudoviricetes	Caudovirales	Podoviridae	Jwalphavirus	Achromobacter virus JWAlpha	0	0	0	0	0	0	1.56e-06	0	0	0	0	0	0	0	0	0	0	0	0	0	0	0	0	0	0	0	0	0	0	0	6.71e-05	0	0	0	0	0	0	0	0	0	0	0	0
Viruses	Uroviricota	Caudoviricetes	Caudovirales	Siphoviridae	Steinhofvirus	Achromobacter virus JWX	0	0	0	0	0	0	0	0	0	0	0	0	0	0	0	0	0	0	0	0	0	0	0	0	0	0	0	0	0	0	0	0	0	0	0	0	0	0	0	0	0	0	0
Bacteria	Proteobacteria	Betaproteobacteria	Burkholderiales	Alcaligenaceae	Achromobacter	Achromobacter xylosoxidans	0.000789985	0.00258138	0.000690487	0.000365845	0.00074025	0.00163315	0.000618945	0.000623859	0.000299951	0.00193099	0.00050332	0.000547839	0.00226479	0.000426449	0.00041874	0.00052588	0.000548564	0.000530962	5.78e-05	0.000548408	0.0023731	0.00202575	0.00177085	0.00252932	0.000307748	0.00193825	0.000394638	0.00241221	0.00291064	0.00254362	0.00222412	0.00260183	0.00237202	0.000838783	0.000471398	0.00261765	0.0024824	0.00225959	0.00162659	0.000856881	0.000596753	0.000885111	0.00218851
Bacteria	Firmicutes	Negativicutes	Acidaminococcales	Acidaminococcaceae	Acidaminococcus	Acidaminococcus fermentans	0.000133382	0.000839787	0.000378328	0.000583167	0	0.000627872	0.000209677	0	0.000993151	0.000509024	0.000374559	0	0.000107206	0.000152268	0.000611764	5.63e-05	0.000174595	4.1e-05	0.000415788	4.99e-05	0.000282513	0.000609225	0.00061762	0.00049233	0.000668485	0	0.000464554	0.000234261	0	0.000240365	0.00053706	0	0.00078174	0	0.000682159	0.000380992	0.000377365	9.25e-05	0.000575121	0.00055194	0.000186266	0.00018186	0.000155016
Bacteria	Firmicutes	Negativicutes	Acidaminococcales	Acidaminococcaceae	Acidaminococcus	Acidaminococcus intestini	0	0.000683465	0.000575777	0.000365845	0	0.000816576	0.000119167	0	0.00082302	0.000388201	0.000126228	0	0	8.56e-05	0.000553532	0	0	4.1e-05	0.000242697	4.99e-05	0.000422527	0.000572248	0.000728829	0.000428457	0.000610072	0.000508376	0.000248255	0.000169802	0.000129377	0.000352703	0.000603419	0	0.000680717	0	0.000581532	0.000241428	0	0.000141882	0.00069744	0.000306908	0	0	3.47e-05
Viruses	NA	NA	NA	Ampullaviridae	Ampullavirus	Acidianus bottle-shaped virus	0	0	0	0	0	0	0	0.000104241	0	0	0	0	0	0	0	0	0	0	0	0	0	0	0	0	0	0	0	0	0	0	0	0	0	0	0	0	0	0	0	0	8.03e-05	0	3.47e-05
Viruses	NA	NA	NA	Ampullaviridae	Ampullavirus	Acidianus bottle-shaped virus 3	0	0	0	0	0	0	0	0	0	1.01e-05	0	0	0	0	0	0	0	0	0	0	0	0	0	0	0	0	0	0	0	0	0	0	0	0	0	0	0	0	0	0	0	0	0
Archaea	Crenarchaeota	Thermoprotei	Sulfolobales	Sulfolobaceae	Acidianus	Acidianus brierleyi	0.000133382	0	0.000145705	0.000177707	0.000148284	5.77e-05	7.65e-06	0.000280388	6.32e-05	2.42e-05	7.27e-05	0.0001073	0	0.000107207	0.000205374	0.00019795	0	0.000179205	3.09e-05	0.00015661	0	1.03e-05	0	0	3.73e-05	3.66e-05	0	0	0	0	1.13e-05	0.00016444	2.5e-05	0	3.53e-05	0	0	4.68e-05	0	0	0.000164061	0.00020235	9.09e-05
Viruses	NA	NA	Ligamenvirales	Lipothrixviridae	Gammalipothrixvirus	Acidianus filamentous virus 1	0	0	0	0	0	0	0	0	0	0	0	0	0	0	0	0	0	0	0	0	0	0	0	0	0	0	0	0	0	0	0	0	0	0	0	0	0	0	0	0	0	0	0
Viruses	NA	NA	Ligamenvirales	Lipothrixviridae	Deltalipothrixvirus	Acidianus filamentous virus 2	0	0	0	0	0	0	0	0	1.81e-05	5.12e-06	0	0	0	0	0	3e-05	0	0	0	0	0	0	0	0	0	0	0	0	3.98e-05	0	0	0	0	0	0	0	0	0	0	0	0	0	0
Viruses	NA	NA	Ligamenvirales	Lipothrixviridae	Betalipothrixvirus	Acidianus filamentous virus 3	0	0	0	0	0	0	0	0	0	0	0	0	0	0	0	0	0	4.1e-05	0	0	0	0	0	0	0	0	0	0	0	0	0	0	0	0	0	0	0	0	0	0	0	0	0
Viruses	NA	NA	Ligamenvirales	Lipothrixviridae	Betalipothrixvirus	Acidianus filamentous virus 6	0	0	0	0	0	0	0	0	0	0	0	0	0	0	0	0	0	0	0	0	0	0	0	0	0	0	0	0	0	0	0	0	0	0	0	0	0	0	0	0	0	0	0
Viruses	NA	NA	Ligamenvirales	Lipothrixviridae	Betalipothrixvirus	Acidianus filamentous virus 8	0	0	0	0	0	0	0	0	0	0	0	0	0	0	0	0	0	0	0	0	0	0	0	0	1.96e-05	0	0	0	0	0	0	0	0	0	0	0	0	0	0	0	0	0	0
Viruses	NA	NA	Ligamenvirales	Lipothrixviridae	Betalipothrixvirus	Acidianus filamentous virus 9	0	0	0	0	0	0	0	0	0	0	0	0	0	0	0	0	0	0	0	0	0	0	0	0	0	0	0	0	0	0	0	0	0	0	0	0	0	0	0	0	0	0	0
Archaea	Crenarchaeota	Thermoprotei	Sulfolobales	Sulfolobaceae	Acidianus	Acidianus hospitalis	0.000133382	0	0	0	0	3.1e-05	1.35e-05	0.000177592	6.32e-05	1.96e-05	3.95e-05	0.0001073	0	1.73e-05	8.71e-05	0	0	7.59e-05	3.09e-05	4.99e-05	0	0	0	3.06e-05	1.96e-05	0	0	0	0	0	1.13e-05	9.32e-05	0	0	0	2.45e-05	0	2.49e-05	0	2.95e-05	0.000139435	0.000134868	0
Viruses	NA	NA	Ligamenvirales	Rudiviridae	Rudivirus	Acidianus rod-shaped virus 2	0	0	0	0	0.000148284	0	0	0	0	0	0	0.0001073	0	0	0	0	0	0	0	0	0	0	0	0	0	0	0	0	0	0	0	0	0	0	0	0	0	0	0	0	0	0	0
Viruses	NA	NA	NA	Fuselloviridae	Betafusellovirus	Acidianus spindle-shaped virus 1	0	0	0	0	0	0	0	0	0	0	0	0	0	0	0	0	0	0	0	0	0	0	0	0	0	0	0	0	0	0	0	0	0	0	0	0	0	0	0	0	0	0	0
Archaea	Crenarchaeota	Thermoprotei	Sulfolobales	Sulfolobaceae	Acidianus	Acidianus sulfidivorans	0.000133382	4.19e-05	0.000145705	0.000119	0.000395972	0.000137499	2.06e-05	0.000465378	0.000169164	0.000150539	0.000178022	0.000245275	5.02e-05	0.000135526	0.00036099	0.000418095	0.000302077	0.000292926	8.15e-05	0.000356916	5.04e-05	1.03e-05	4.35e-05	0	0.000106572	4.93e-05	4.47e-05	4.74e-05	0.000152858	0	7.49e-05	0.000222054	2.5e-05	0.000559809	5.08e-05	0	0	7.55e-05	5.07e-05	0	0.00056344	0.000159492	9.09e-05
Viruses	NA	NA	NA	Bicaudaviridae	NA	Acidianus tailed spindle virus	0	0	0	0	0	0	0	0	0	0	0	0	0	0	0	0	0	0	0	0	0	0	0	0	0	0	0	0	0	0.000259077	0	0	0	0	0	0	0	0	0	0	0	0	0
Viruses	NA	NA	NA	Bicaudaviridae	Bicaudavirus	Acidianus two-tailed virus	0	0	0	0	0	0	0	5.75e-05	0	3.29e-05	0	0	2.67e-05	1.73e-05	3.36e-05	5.63e-05	0	4.1e-05	0	0	1.83e-05	0	0	8.12e-05	0	7.97e-06	0	0	0.000103218	0	0	0	6.72e-05	0	0	0	3.6e-05	2.49e-05	0	0	4.37e-05	0	6.46e-05
Bacteria	Proteobacteria	Alphaproteobacteria	Rhodospirillales	Acetobacteraceae	Acidibrevibacterium	Acidibrevibacterium fodinaquatile	0.000227149	0.000470126	0	0	0	8.1e-05	0.000361488	0.000104241	4.94e-05	0.000120557	5.68e-05	0	0.000175854	8.56e-05	0	0.000170163	0.000128894	0.000250715	0	9.1e-05	0.000198912	0.000107932	0.000109931	0.000199002	0.00022192	0.00015219	0.000211568	0.000108333	3.98e-05	7.34e-05	0.000138785	0.000270446	0.00049973	0	0.000220452	0.000155234	0.000115925	0.000153883	7.16e-05	0	0	0.000238798	0
Bacteria	Proteobacteria	Gammaproteobacteria	Acidiferrobacterales	Acidiferrobacteraceae	Acidiferrobacter	Acidiferrobacter sp. SPIII_3	0.000607216	0.000132885	0.000452338	0.000159926	0.00071772	0.000509672	0.000162113	0.00039633	0.00029651	0.000132733	0.00023379	0.000406476	0.000235167	0.000188535	0.000217594	0.000255096	0.000418873	0.000217669	0.000209827	0.000268592	0.000198912	0.000292931	0.000410853	0.000122007	0.000128251	0.0002229	0.000190805	0.000550022	0.000258344	0.000259077	0.000189934	0.000675355	0.00015794	0	0.000200501	0.000484132	0.000246802	0.000419882	0.000434862	0.000516106	0.00035642	0.000496432	0.000442314
Bacteria	Proteobacteria	Gammaproteobacteria	Chromatiales	Ectothiorhodospiraceae	Acidihalobacter	Acidihalobacter ferrooxidans	0	7.68e-05	0	0	0	0.000279228	8.48e-05	0	0	6.75e-05	5.68e-05	0	0.000187086	6.12e-05	3.36e-05	0.00013835	0.000128894	0	0	0	9.04e-05	0	0.000160094	3.06e-05	0	2.29e-05	0	0.000147718	0	2.72e-05	1.13e-05	0	2.5e-05	0	0.000114114	8.4e-05	0.000126575	4.68e-05	0.000175174	0.000159814	4.37e-05	7.66e-05	0
Bacteria	Proteobacteria	Gammaproteobacteria	Chromatiales	Ectothiorhodospiraceae	Acidihalobacter	Acidihalobacter prosperus	0.000607216	0.000407313	0.000585315	0.000471171	0.00074025	0.000415105	0.000382715	0.000475237	0.000398707	0.000259751	0.000418639	0.000184697	0.000398189	0.00040909	0.000337111	0.000351363	0.000302077	0.000540134	0.000184529	0.00025004	0.000457115	0.000404274	0.000417342	0.000628799	0.000269862	0.000118874	0.000661187	0.000281347	0.000460454	0.000627543	0.000219717	0.000222054	0.000430197	0.00116741	0.000528133	0.00034282	0.000445122	0.000195361	0.000463309	0.000401935	0.000519564	0.00090692	0.000415732
Archaea	Crenarchaeota	Thermoprotei	Acidilobales	Acidilobaceae	Acidilobus	Acidilobus saccharovorans	0	4.19e-05	0	0	0	0	1.35e-05	0	0	0	5.68e-05	0	0	7.38e-05	0	3e-05	0	0	0	0	0	0	0	0	0	0	0	0	0	0	0	0	0	0	0	0	0	1.29e-05	0	0	0	0	9.09e-05
Archaea	Crenarchaeota	Thermoprotei	Acidilobales	Acidilobaceae	Acidilobus	Acidilobus sp. 7A	0.000133382	0	0	0	0	0	0	5.75e-05	0	0	0	0	0	0	3.36e-05	0	0	4.1e-05	0	0	0	0	0	0	0	0	0	0	0	0	0	9.32e-05	0	0	0	4.64e-05	0	0	0	0	0	0	6.46e-05
Bacteria	Actinobacteria	Acidimicrobiia	Acidimicrobiales	Acidimicrobiaceae	Acidimicrobium	Acidimicrobium ferrooxidans	0	0.000106706	0	0.000159926	0	0	0.000338479	0	0.000128733	4.12e-05	0.000360006	0.000337313	7.11e-05	0.00023498	3.36e-05	3e-05	0	0.000106287	0.000121916	0	0.000287	0.000113629	0	0.000139802	0.000128251	0.000165148	8.21e-05	6.71e-05	0	0.000208941	5.03e-05	9.32e-05	6.72e-05	0	0.00024979	4.64e-05	1.88e-05	0.000264396	5.07e-05	0	4.37e-05	7.66e-05	3.47e-05
Bacteria	Proteobacteria	Alphaproteobacteria	Rhodospirillales	Acetobacteraceae	Acidiphilium	Acidiphilium cryptum	0.000522987	0.000295743	0	0.000419916	0	3.1e-05	0.000161531	0.000775267	0.00024422	0.000242405	0.00034434	0.000721482	0.000273668	0.000276301	0.000475853	0.000623833	0	0.000339504	0	0.000606346	7.79e-05	5.43e-05	0.000109931	0.000122007	0.000311508	0.000208975	0.000190805	0.000211226	0.000152858	0.000208941	0.000229729	0.00016444	0.000117598	0	0.000144208	0.000312591	0	0.000190656	0.000163478	7.71e-05	0.000765705	0.000107479	0.000432064
Bacteria	Proteobacteria	Alphaproteobacteria	Rhodospirillales	Acetobacteraceae	Acidiphilium	Acidiphilium multivorum	0.000133382	0	0	3.67e-05	0.000148284	0	0.000183846	0.000319335	0.000161794	1.01e-05	2.07e-05	0.000184697	0	9.67e-05	0.000163221	0.00028339	0	0	0	0.000126083	7.79e-05	9.6e-05	0	3.06e-05	6.83e-05	9.24e-05	0	0.000153504	0	0	6.71e-05	0	0.000191579	0	0	0	0.000304768	0	7.16e-05	0	0.00022504	7.66e-05	0.000326282
Bacteria	Actinobacteria	Actinobacteria	Propionibacteriales	Propionibacteriaceae	Acidipropionibacterium	Acidipropionibacterium acidipropionici	0.000227149	0.000177106	0	0.00019408	0.000148284	0.000193372	0.000470283	0.000104241	0.000425528	0.000207279	0.00032291	0	7.11e-05	0.000998484	0.00014683	0.000101145	7.28e-05	0	0.000447667	0	0.000218721	0.000102047	0.000181234	0.000234593	0.000551238	0.000320562	0.00029431	6.71e-05	0.000243799	0.000185195	0.000201687	9.32e-05	0.000131955	0	0.000535972	0.000142877	0.00019575	0.00022924	0.000175174	7.71e-05	0.000139435	0.000490464	6.46e-05
Bacteria	Actinobacteria	Actinobacteria	Propionibacteriales	Propionibacteriaceae	Acidipropionibacterium	Acidipropionibacterium virtanenii	0.000299521	0	8.34e-05	0	0	8.1e-05	0.000234611	0	0.000303325	2.42e-05	5.68e-05	0	0	0.000299507	0	3e-05	0	0	0.00032479	0	7.79e-05	0.000107932	0	0.000122007	0.000393841	8.76e-05	0.00016801	2.53e-05	0	7.34e-05	0	0.00016444	0	0	5.08e-05	2.45e-05	6.64e-05	6.64e-05	7.16e-05	0	0	0	0
Bacteria	Acidobacteria	Acidobacteriia	Acidobacteriales	Acidobacteriaceae	Acidisarcina	Acidisarcina polymorpha	0	4.19e-05	0	9.5e-05	0	0.000120491	0.000176031	0.000177592	0.000146046	0.000135065	0.000114092	0.000245275	7.11e-05	0.000126555	0.000192324	0.00028339	7.28e-05	0.000217669	0.000261984	0.000229909	6.46e-05	6.2e-05	0	8.12e-05	8.19e-05	9.24e-05	0	1.31e-05	7.37e-05	2.72e-05	0.00018165	0	0.000145363	0	0.000289206	0.000155234	1.88e-05	0.000153883	0.000107541	5.48e-05	0.000324358	0.000238798	0.000135656
Bacteria	Proteobacteria	Acidithiobacillia	Acidithiobacillales	Acidithiobacillaceae	Acidithiobacillus	Acidithiobacillus caldus	0	0.000213611	8.34e-05	3.67e-05	0	0.000286737	9.56e-05	0.000143597	0.000128733	0.000204244	0.000168657	0	0.000280529	9.67e-05	6.22e-05	0.000120533	0.000275838	0	0.000287863	9.1e-05	0.000337565	0.000329996	0.000349932	0.000362104	9.47e-05	0.00019382	0.000114401	0.000687879	0.000272023	0.00023038	0.000144083	9.32e-05	0.000145363	0	5.08e-05	0.000649504	0.000291801	0.000129052	0.000404569	0.00021653	0.000111796	4.13e-05	0.000114423
Bacteria	Proteobacteria	Acidithiobacillia	Acidithiobacillales	Acidithiobacillaceae	Acidithiobacillus	Acidithiobacillus ferrivorans	0.0010628	0.000386327	0.000805878	0.000372599	0.00126309	0.000137499	0.000391379	0.00123315	0.000833213	0.000667683	0.000777034	0.000758716	0.000352846	0.00070644	0.000841505	0.000987571	0.000598239	0.000900589	0.00067906	0.00118355	0.000303989	0.000533274	0.000349932	0.000245244	0.000524548	0.00037059	0.000248255	0.000863537	0.000858193	0.000745257	0.000424407	0.000998133	0.000201658	0.00197383	0.000368967	0.000936316	0.000507681	0.000539301	0.000289835	0.000172656	0.00107122	0.000989123	0.00100806
Bacteria	Proteobacteria	Acidithiobacillia	Acidithiobacillales	Acidithiobacillaceae	Acidithiobacillus	Acidithiobacillus ferrooxidans	0	0	0	3.67e-05	0	0	2.87e-05	0.000104241	7.6e-05	3.71e-05	2.07e-05	0	5.02e-05	6.12e-05	0	0.000101145	0	0	0	4.99e-05	1.83e-05	0	4.35e-05	3.06e-05	8.19e-05	0	0	5.75e-05	0	2.72e-05	3.19e-05	0	0.000169784	0	1.84e-05	2.45e-05	0	0	2.71e-05	5.48e-05	0	0	3.47e-05
Bacteria	Acidobacteria	Acidobacteriia	Acidobacteriales	Acidobacteriaceae	Acidobacterium	Acidobacterium capsulatum	0	0	0	0.00019408	0	0	0.000164993	0	0	9.32e-05	0.00032291	0.000245275	0	0.000201274	0	7.99e-05	7.28e-05	4.1e-05	0	4.99e-05	0	1.03e-05	0	0.000156219	1.96e-05	5.53e-05	0	2.53e-05	3.98e-05	0	3.19e-05	0	0.000102148	0	7.86e-05	0	8e-05	6.64e-05	0	7.71e-05	0	7.66e-05	6.46e-05
Bacteria	Actinobacteria	Actinobacteria	Acidothermales	Acidothermaceae	Acidothermus	Acidothermus cellulolyticus	0	7.68e-05	0	0.000177707	0.000148284	0	0.000418712	0.000143597	9.9e-05	0.000101867	0.000360006	0	7.11e-05	0.00023498	3.36e-05	0.000210629	0	0.000133187	0	4.99e-05	0.000133571	0.000107932	7.94e-05	8.12e-05	0.000209297	0.000141786	0.000114401	0.000184719	0.000174157	0	9.66e-05	0	0.000102148	0	0.00030631	0.000115595	0.000146284	0.000359896	0.000123185	0	0.000111796	0.00018186	0.000155016
Bacteria	Proteobacteria	Betaproteobacteria	Burkholderiales	Comamonadaceae	Acidovorax	Acidovorax avenae	0.000581534	0.000479771	8.34e-05	0.00038548	0.000331324	0	0.000400015	0.000475237	0.000201958	0.000148414	0.000481581	0.000582596	0.000352846	0.000195013	0.000229083	0.00044514	0.000519394	0.000328696	5.78e-05	0.000506635	0.000426927	0.000403165	0.000200405	5.74e-05	0.000147615	0.00048915	0	0.000602491	0.000530408	0.000509766	0.000264996	0	0.000334109	0	0.000232715	0.000474711	0.000517831	0.00035007	0.000206397	0.000685396	0.000514669	0.000529467	0.000334616
Bacteria	Proteobacteria	Betaproteobacteria	Burkholderiales	Comamonadaceae	Acidovorax	Acidovorax carolinensis	0	0.00061676	8.34e-05	0.000177707	0	0.000137499	0.000687688	0	8.79e-05	0.000264087	0.000371017	0.000245275	0.0005034	0.000107207	0.000163221	0.000351363	0.000347428	0	0.000372693	0.00015661	0.000540881	0.000403165	0.000181234	0.000414882	0.000165109	0.000447605	0.000623672	0.00074534	0.000677809	0.000485418	0.000391883	0.000562739	0.000268139	0.00159188	0.000193377	0.000700562	0.000466434	0.000339694	0.000107541	0	4.37e-05	0.000107479	0.000172806
Bacteria	Proteobacteria	Betaproteobacteria	Burkholderiales	Comamonadaceae	Acidovorax	Acidovorax cattleyae	0	0	0	0	0	0	0.000221005	0	4.94e-05	4.12e-05	0.000158844	0	9e-05	0.000174862	0.000109144	0.000184495	0.000433915	7.59e-05	0	0	0.000168947	0	7.94e-05	0.000185676	0.000165109	2.99e-05	0	5.75e-05	0	0.00021992	0	0	6.72e-05	0	0	0	0.00020981	0	0	0	0.000139435	0.000159492	0.000172806
Bacteria	Proteobacteria	Betaproteobacteria	Burkholderiales	Comamonadaceae	Acidovorax	Acidovorax citrulli	0	0.000258669	8.34e-05	0	0	0	0.00024368	0	0	5.3e-05	8.74e-05	0	0.000123016	0.000188535	0.000109144	0.000308456	0	0.000179205	5.78e-05	0.000126083	0.000168947	0.00014912	0	8.12e-05	0	0.000134483	0	0	0	0.000400066	0.000163843	0.000222054	0.000131955	0	0.000608138	0.000207615	0.000136676	0	9.05e-05	0	4.37e-05	0	9.09e-05
Bacteria	Proteobacteria	Betaproteobacteria	Burkholderiales	Comamonadaceae	Acidovorax	Acidovorax ebreus	0	0.00104578	0	0	0	0.000894592	0.000683091	0	0	0.000532506	0	0	0.000622559	0	0.000330647	0.00047299	0	0	0	0	0	0.000516374	0.0010074	0	0	0.000402369	0	0.000788904	0	0.00034064	0.000451949	0.00110892	0.000512881	0	0	0	0.000451168	0.000639261	0.000958916	0.00059334	0.000401444	0	0.00090262
Bacteria	Proteobacteria	Betaproteobacteria	Burkholderiales	Comamonadaceae	Acidovorax	Acidovorax sp. JS42	0	0.000923314	0	0.000655439	0	0.000768003	0.000608782	0.000300619	0.000213523	0.000554415	0.000649783	0	0.000603116	0	0	0.000528798	0	0.000690906	0	0	0.000471499	0.000653268	0.000646863	0.000603456	0.000291877	0.000670583	0.000821723	0.000685118	0.000603549	0.000580638	0.000576623	0	0.00046526	0	0.000512899	0.000577831	0.000658161	0.000428012	0.000678151	0.000664078	0.000488467	0	0
Bacteria	Proteobacteria	Betaproteobacteria	Burkholderiales	Comamonadaceae	Acidovorax	Acidovorax sp. KKS102	0	0.000475003	0	0.000249057	0	0.000320354	0.0012217	0.000143597	4.94e-05	0.000286115	0.000440138	0	0.000226458	0.000254482	0.000163221	0.000255096	0.000762052	0.000133187	0	0.000368894	0.000527008	0.00063167	0.000423633	0.000299897	0.000181064	0.000379775	0.000594824	0.000835912	0.000308756	0.000558677	0.000370906	0.000462643	0.000260926	0	0.000336629	0.000664013	0.000425782	0.000426682	0.000404569	5.48e-05	0.000186266	0.000270507	0.000415732
Bacteria	Proteobacteria	Betaproteobacteria	Burkholderiales	Comamonadaceae	Acidovorax	Acidovorax sp. RAC01	0.00045122	0.000371072	0	0	0	5.77e-05	0.000688224	5.75e-05	1.81e-05	0.000152637	0.000126228	0	0.000137635	4.77e-05	6.22e-05	0	0.000497836	7.59e-05	3.09e-05	9.1e-05	0.000113166	0.000174783	0	0.000199002	1.96e-05	0.00019382	0.000264639	0.000456595	0.000193647	0.000385379	0.000259577	0.000462643	0.000180974	0	7.86e-05	0.000402901	0.000287281	0.000190656	0	0	0.000111796	0.000107479	0.000135656
Bacteria	Proteobacteria	Betaproteobacteria	Burkholderiales	Comamonadaceae	Acidovorax	Acidovorax sp. T1	0	0.000371072	0	0.00019408	0	0.000101793	0.000646419	0.00049386	0.000146046	0.000281358	0.000415786	0.000700828	0.000235167	0.000188535	0.000405847	0.00048034	0.000639573	0.000234772	0	0.000463828	0.000236714	0.000339768	0.000321474	0.000299897	8.19e-05	0.000340786	0.000375777	0.000468412	0.000538864	0.000375015	0.000390558	0	0.000348917	0	3.53e-05	0.000604689	0.000342687	0.000422632	0.000289835	0.00021653	0.00055532	7.66e-05	0.000666705
Archaea	Euryarchaeota	NA	NA	NA	Aciduliprofundum	Aciduliprofundum boonei	0.000227149	0	0.000303381	0	0.000251764	0	7.65e-06	0.000104241	1.81e-05	0	0	0.0001073	0	3.31e-05	3.36e-05	0.00013835	0.000213142	4.1e-05	0	0	0	0	0	0	1.96e-05	1.56e-05	0	0	0	0	0	0	0	0	0	0	0	0	0	0	0.000206483	0.000134868	6.46e-05
Archaea	Euryarchaeota	NA	NA	NA	Aciduliprofundum	Aciduliprofundum sp. MAR08-339	0	0	0	0	0	0	0	5.75e-05	0	0	0	0.0001073	0	0	0	5.63e-05	0	7.59e-05	5.78e-05	0	0	0	0	0	0	0	0	2.53e-05	7.37e-05	0	0	0	0	0	0	0	0	0	0	0	0	0	0
Bacteria	Proteobacteria	Gammaproteobacteria	Pseudomonadales	Moraxellaceae	Acinetobacter	Acinetobacter baumannii	0.00188937	0.00126758	0.00105967	0.00132786	0.00110002	0.0018724	0.000899968	0.00101711	0.000605377	0.000836419	0.00104322	0.00138651	0.00138394	0.000862986	0.000898823	0.0014788	0.00150984	0.00108244	0.000746703	0.0013217	0.00124954	0.00108665	0.00195423	0.000871598	0.000769254	0.000963381	0.00131241	0.00108404	0.00105158	0.000922843	0.00134172	0.00123201	0.00118682	0.00128085	0.0012249	0.00120141	0.000811476	0.00103262	0.00181875	0.0021715	0.00111239	0.00106242	0.00121416
Bacteria	Proteobacteria	Gammaproteobacteria	Pseudomonadales	Moraxellaceae	Acinetobacter	Acinetobacter baylyi	0.000133382	0.000156158	0.000145705	3.67e-05	0	0.000137499	0.000210975	0.000258375	0.000219029	0.000237459	0.000219341	0.000184697	0.000107206	9.67e-05	6.22e-05	0.00039802	0	4.1e-05	0.000102701	0.000207905	0.000133571	0.00014912	0.000300052	3.06e-05	0.000209297	4.31e-05	0	3.67e-05	0	0.000197387	0.000292197	0	0.00015794	0.000559809	0	4.64e-05	3.6e-05	0.000170542	0.000333212	0.000267262	4.37e-05	0.00018186	0.000172806
Bacteria	Proteobacteria	Gammaproteobacteria	Pseudomonadales	Moraxellaceae	Acinetobacter	Acinetobacter bereziniae	0.000227149	0.000650674	0.000272349	0.000782931	0.00057585	0.000602141	0.000424537	0.000300619	9.9e-05	0.000297009	0.00040396	0.000711345	0.000571236	0.000229768	0.000128909	0.000403213	0.000302077	0.000217669	3.09e-05	0.000569337	0.000580449	0.000621785	0.000594632	0.000574673	5.34e-05	0.000542763	0.000557432	0.000248098	0.000350064	0.00021992	0.000282774	0.000650878	0.000531136	0	0.000674684	0.000392248	0.00020981	0.000775772	0.000599665	0.000483125	0.000206483	0.000298568	0.00035039
Bacteria	Proteobacteria	Gammaproteobacteria	Pseudomonadales	Moraxellaceae	Acinetobacter	Acinetobacter calcoaceticus	0.000133382	0.000177106	8.34e-05	0.000236621	0.000331324	0.000307618	0.000312392	0.000207515	6.32e-05	0.000104668	7.27e-05	0.0001073	5.02e-05	0.000218887	0.000163221	0.000453464	0.000128894	4.1e-05	8.15e-05	0.000207905	7.79e-05	0.000113629	0	0.000122007	0.000227917	0.000155522	0	6.71e-05	0.000152858	0	0.000345462	0.000411047	0	0.00128085	0.000134677	2.45e-05	0.000136676	0.000141882	0.000206397	0.000938722	0.000273018	7.66e-05	0.000114423
Bacteria	Proteobacteria	Gammaproteobacteria	Pseudomonadales	Moraxellaceae	Acinetobacter	Acinetobacter chinensis	0	0.000132885	8.34e-05	0	0	0.000343501	0.000316286	0.000104241	3.45e-05	0.000288906	0.000352322	0.000406476	0.000545498	0.000358291	0.000163221	0.000769727	0	0.000305464	0.000287863	0.000316851	0.000212338	3.8e-05	0.00052066	0.000283195	0	0.000337386	0.000142743	0.00010082	0	9.32e-05	0.000334912	0.000270446	0.000131955	0	0.000170318	8.4e-05	3.6e-05	0.000185828	0.000558667	0.000978156	0.000273018	0.000134868	0.000326282
Bacteria	Proteobacteria	Gammaproteobacteria	Pseudomonadales	Moraxellaceae	Acinetobacter	Acinetobacter defluvii	0.000745253	0.000284098	0.000724742	0.00019408	0.000693622	0.000661883	0.000333869	0.000319335	0.000176235	0.000275464	0.00034434	0.000508152	0.000589893	0.000244985	0.000278043	0.000653704	0.000746099	0.000349837	0.000556411	0.000330973	0.000263463	0.000210759	0.000477806	0.000199002	9.47e-05	0.000239869	0.000512876	0.000189423	0.000408194	0.000321212	0.000331253	0	0.00015794	0	0.000270479	0.000249055	0.000172571	0.000279755	0.000394424	0.000394742	0.000206483	0.000323735	0.000189262
Bacteria	Proteobacteria	Gammaproteobacteria	Pseudomonadales	Moraxellaceae	Acinetobacter	Acinetobacter equi	0.000914984	0.000438207	0.000759513	0.000435199	0.00104131	0.000236404	0.000309113	0.000629139	0.00034738	0.000268314	0.000510686	0.000758716	0.00042235	0.000433674	0.000509737	0.000797042	0.000619771	0.00050108	0.000121916	0.000537206	0.000308016	0.000223342	0.000276143	0.000329811	0.000307748	0.000378878	0.00054824	0.000403512	0.000243799	0.000314336	0.000393198	0.000506719	0.000334109	0.000559809	0.000438629	0.000216621	0.000115925	0.000357972	0.000256461	0.000559526	0.00055532	0.000518944	0.00052135
Bacteria	Proteobacteria	Gammaproteobacteria	Pseudomonadales	Moraxellaceae	Acinetobacter	Acinetobacter haemolyticus	0.000133382	0.000413866	8.34e-05	0.000741528	0.000251764	0.00193676	0.000653913	0.000444411	0.000234576	0.000518396	0.000544007	0.0001073	0.000641282	0.000329664	0.000278043	0.000914343	0	0.000516496	5.78e-05	0.000478974	0.000546877	0.000631048	0.00210617	0.000379359	0.000233722	0.000582191	0.000471171	0.000458621	0.000590668	0.000534288	0.000624214	0.000935308	0.00047572	0.000838783	0.000600895	0.000416275	0.000504682	0.000485668	0.00192927	0.000985631	0.000471151	0.000553948	0.000541369
Bacteria	Proteobacteria	Gammaproteobacteria	Pseudomonadales	Moraxellaceae	Acinetobacter	Acinetobacter indicus	0.00115466	0.000609267	8.34e-05	0.000876934	0	0.00150982	0.000652933	0.000143597	0.000119386	0.000520486	0.000531321	0.000582596	0.000658357	0.000218887	0.000229083	0.000869356	0.00102429	0.000478814	0	0.000730203	0.00104678	0.000794611	0.00160888	0.000390129	0.000195729	0.000624648	0.000683214	0.000479485	0.000534675	0.000523724	0.000509035	0.000650878	0.000750038	0	0.000830614	0.000488681	0.000425782	0.000667196	0.0014702	0.000949189	0.000471151	0.000395705	0.000571145
Bacteria	Proteobacteria	Gammaproteobacteria	Pseudomonadales	Moraxellaceae	Acinetobacter	Acinetobacter johnsonii	0.000864131	0.00131563	0	0.00114448	0.000251764	0.00144622	0.00118973	0.00104436	0.00077542	0.00116934	0.001413	0.00092478	0.00171282	0.000971762	0.000856984	0.00160752	0.00115256	0.00142021	0.000447667	0.00133429	0.0015021	0.000998485	0.00158367	0.00125528	0.000794569	0.00133896	0.00140524	0.00105745	0.0014363	0.00138635	0.00146527	0.00191011	0.00169497	0.00310883	0.00153687	0.00129229	0.00123704	0.00133157	0.00144547	0.00142066	0.00104719	0.00146332	0.00140688
Bacteria	Proteobacteria	Gammaproteobacteria	Pseudomonadales	Moraxellaceae	Acinetobacter	Acinetobacter junii	0.00077576	0.000533531	0.000145705	0.00103549	0.000251764	0.00113702	0.000831302	0.000511192	0.000253359	0.000710265	0.000710538	0.000406476	0.000932435	0.000430097	0.000278043	0.00110813	0.000325792	0.000887628	0.000197572	0.000801902	0.000952563	0.000669802	0.00119926	0.000551428	0.000311508	0.000780771	0.000680572	0.000594761	0.00084216	0.000756849	0.000772706	0.00111996	0.00077947	0	0.00079397	0.000605941	0.000724926	0.000659363	0.00112458	0.00117479	0.000688778	0.00070278	0.000647904
Bacteria	Proteobacteria	Gammaproteobacteria	Pseudomonadales	Moraxellaceae	Acinetobacter	Acinetobacter lactucae	0.000133382	4.19e-05	8.34e-05	0.000140473	0	0.000120491	0.000171704	0.000177592	1.81e-05	9.61e-05	2.07e-05	0.000184697	7.11e-05	8.56e-05	0.000317027	0.00013835	0	0.000217669	0.000625324	4.99e-05	1.83e-05	7.64e-05	0.000136535	0.00021154	0.000239347	3.66e-05	0	5.75e-05	0	0.000128318	0.000345462	0	4.72e-05	0	0.000134677	2.45e-05	3.6e-05	5.69e-05	0.000215736	0.000817041	0.000206483	4.13e-05	6.46e-05
Bacteria	Proteobacteria	Gammaproteobacteria	Pseudomonadales	Moraxellaceae	Acinetobacter	Acinetobacter larvae	0.000133382	0.000156158	0	0.000328311	0.000251764	0.000570707	0.000377816	0.000104241	8.79e-05	0.000210259	0.000371017	0.000435557	0.000235167	0.000144084	0.000192324	0.000707379	0	0.000217669	0.000397753	9.1e-05	0.000247855	0.000162411	0.000583529	0.000102584	0.000117735	0.000452945	0.000142743	0.000318464	0.000152858	0.000259077	0.00043717	0.000222054	0.000253447	0	0.000232715	0.000115595	0.00022293	0.00022924	0.000545292	0.000757157	0.000111796	0.000377212	0.00028937
Bacteria	Proteobacteria	Gammaproteobacteria	Pseudomonadales	Moraxellaceae	Acinetobacter	Acinetobacter lwoffii	0.00035847	0.00111793	0.000418084	0.0010511	0.000331324	0.0013517	0.00111395	0.00115806	0.000641984	0.00110504	0.00133361	0.00103492	0.00157957	0.000923145	0.000819573	0.00196232	0.000762052	0.00135216	0.000634347	0.0012896	0.00122777	0.000856639	0.00138116	0.00103338	0.00079248	0.00120202	0.00116332	0.000887675	0.0014136	0.0012933	0.00139555	0.00168524	0.0015322	0.00245262	0.00130497	0.000967932	0.00115729	0.00114293	0.00131027	0.00129668	0.000905768	0.00127071	0.00135986
Bacteria	Proteobacteria	Gammaproteobacteria	Pseudomonadales	Moraxellaceae	Acinetobacter	Acinetobacter nosocomialis	0.000299521	0.00032724	0.000195454	0.000372599	0.000450426	0.000522726	0.000559451	0.000465378	0.000161794	0.000365312	0.000381467	0.000295056	0.000287156	0.000276301	0.000229083	0.00102822	0.000174595	0.000359734	0.000356025	0.000439121	0.000218721	0.00020747	0.000565666	8.12e-05	0.000299986	0.00020407	0.000142743	0.00011554	0.000350064	0.000512629	0.000519086	0.000270446	0.000253447	0	0.000220452	0.000129702	0.000359212	0.000115268	0.000505958	0.000950761	0.000401444	0.000311475	0.000391876
Bacteria	Proteobacteria	Gammaproteobacteria	Pseudomonadales	Moraxellaceae	Acinetobacter	Acinetobacter oleivorans	0	0.000271768	0	0.000391632	0	0.000834258	0.000429029	0	0.000109508	0.000196408	0.000318342	0	0.000370584	0.000295834	0.000410242	0.000650393	0.000174595	0.000250715	5.78e-05	0.00025004	0.000374925	0.000333313	0.000941862	0.000185676	0.000106572	0.000460375	0.000332751	7.61e-05	0.000228268	0.000185195	0.000313802	0	0.000423716	0	0.000504066	0.000100412	6.64e-05	0.000244111	0.000716142	0.00100157	0.000401444	0.000412896	0.000398087
Viruses	Uroviricota	Caudoviricetes	Caudovirales	Myoviridae	NA	Acinetobacter phage Ac42	0	0	0	0	0	0	0	0	0	0	0	0	0	0	3.36e-05	0	0	0	3.09e-05	0	0	0	0	0	0	0	0	0	0	0	0	0	0	0	0	0	0	0	0	0	0	0	0
Viruses	Uroviricota	Caudoviricetes	Caudovirales	Myoviridae	NA	Acinetobacter phage Acj61	0	0	0	0	0	0	0	0	0	0	0	0	5.02e-05	0	0	0	0	0	0	0	0	0	0	3.06e-05	0	3.66e-05	0	0	0	0	0	0	6.72e-05	0	3.53e-05	0	0	1.29e-05	0	0	0	0	0
Viruses	Uroviricota	Caudoviricetes	Caudovirales	Myoviridae	NA	Acinetobacter phage Acj9	0	0	0	0	0	0	0	0	0	0	0	0	0	0	0	0	0	0	0	0	0	0	0	0	0	0	0	0	0	0	0	0	0	0	0	0	0	0	0	0	0	0	0
Viruses	Uroviricota	Caudoviricetes	Caudovirales	Myoviridae	NA	Acinetobacter phage phiAC-1	0	0	0	0	0	0	0	0	0	0	0	0	0	0	0	0	0	0	0	0	0	0	0	0	0	0	0	0	0	0	0	0	0	0	0	0	0	0	0	0	0	0	0
Viruses	Uroviricota	Caudoviricetes	Caudovirales	Podoviridae	NA	Acinetobacter phage Presley	0	0	0	0	0	0	1.56e-06	0	0	0	0	0	0	1.73e-05	0	0	0	0	0	0	0	0	0	0	0	0	0	0	0	0	0	0	0	0	0	0	0	0	0	0	0	0	0
Viruses	Uroviricota	Caudoviricetes	Caudovirales	Myoviridae	Saclayvirus	Acinetobacter phage vB_AbaM_Acibel004	0	0	0	0	0	0	0	0	0	0	0	0	0	0	3.36e-05	0	0	0	0	0	0	0	0	0	0	0	0	0	0	0	0	0	0	0	0	0	0	0	0	0	0	0	0
Viruses	Uroviricota	Caudoviricetes	Caudovirales	Myoviridae	Saclayvirus	Acinetobacter phage vB_AbaM_phiAbaA1	0	0	0	0	0	0	1.56e-06	0	0	0	0	0	2.67e-05	0	0	3e-05	0	0	0	0	0	0	0	0	0	0	0	0	0	0	0	0	0	0	0	0	0	0	0	0	4.37e-05	0	0
Viruses	Uroviricota	Caudoviricetes	Caudovirales	Siphoviridae	Vieuvirus	Acinetobacter phage vB_AbaS_TRS1	0	0	0	0	0	0	0	0	0	0	0	0	0	0	0	0	0	0	0	0	0	0	0	0	0	0	0	0	0	0	0	0	0	0	0	0	0	0	0	2.95e-05	0	0	0
Viruses	Uroviricota	Caudoviricetes	Caudovirales	Myoviridae	NA	Acinetobacter phage YMC13/03/R2096	0	0	0	0	0	0	6.15e-06	0	1.81e-05	0	0	0	0	0	0	0	0	0	0	4.99e-05	0	0	0	0	0	0	0	0	0	0	2.18e-05	0	0	0	0	0	0	0	0	0	0	0	0
Viruses	Uroviricota	Caudoviricetes	Caudovirales	Myoviridae	NA	Acinetobacter phage ZZ1	0	0	0	0	0	0	0	0	0	0	0	0	0	0	0	0	0	0	0	0	0	0	0	0	0	0	0	0	0	0	0	0	0	0	0	0	0	1.29e-05	0	0	0	0	0
Bacteria	Proteobacteria	Gammaproteobacteria	Pseudomonadales	Moraxellaceae	Acinetobacter	Acinetobacter pittii	0.000997377	0.000438207	0.000841617	0.000583167	0.0013592	0.000992273	0.000565233	0.000502676	0.000201958	0.000357542	0.000473068	0.000582596	0.000560393	0.00042084	0.00036099	0.000839006	0.000737718	0.000535592	5.78e-05	0.000553816	0.000462633	0.000427074	0.00116495	0.000255386	0.00026512	0.000507953	0.000279946	0.000466496	0.000512499	0.000400066	0.000665913	0.000610001	0.000433362	0.000838783	0.000452786	0.000422639	0.000356016	0.000472585	0.00106483	0.00152468	0.000575098	0.000465017	0.000541369
Bacteria	Proteobacteria	Gammaproteobacteria	Pseudomonadales	Moraxellaceae	Acinetobacter	Acinetobacter radioresistens	0	0.000196151	8.34e-05	0.000403413	0	0.000641775	0.000680865	0.000177592	0.000219029	0.000399046	0.000283152	0.000245275	0.000333321	0.000306642	0.000217594	0.000522922	0	0.000265643	8.15e-05	0.000268592	0.000311962	0.000477604	0.000769599	0.000255386	0.000274484	0.000446396	0.000385398	0.000489058	0.00042921	0.000404752	0.000264996	0.000348828	0.000387786	0	0.000539778	0.000216621	0.000701427	0.000309642	0.000725122	0.000798379	0.000139435	0.00018186	0.000244973
Bacteria	Proteobacteria	Gammaproteobacteria	Pseudomonadales	Moraxellaceae	Acinetobacter	Acinetobacter schindleri	0.000408205	0.000717967	8.34e-05	0.000779237	0.000148284	0.000902865	0.000886688	0.00070125	0.000435198	0.000808982	0.00106593	0.000374023	0.000936832	0.000535048	0.000519823	0.00150862	0.000474215	0.000895688	0.000287863	0.000891364	0.00123254	0.000639559	0.000975105	0.000478938	0.000503861	0.00071688	0.000947545	0.000624618	0.000999403	0.000949947	0.00109376	0.00080683	0.000967635	0.00170114	0.00100593	0.000641311	0.000828166	0.000739485	0.000956414	0.000998119	0.000714721	0.00081301	0.000986485
Bacteria	Proteobacteria	Gammaproteobacteria	Pseudomonadales	Moraxellaceae	Acinetobacter	Acinetobacter soli	0.000133382	7.68e-05	0	0.000372599	0.000148284	0.000271407	0.000304799	0.000177592	1.81e-05	0.000254167	0.000114092	0.000184697	0.000305778	7.38e-05	0.000109144	0.000357766	0	0.000133187	8.15e-05	0.000229909	6.46e-05	8.31e-05	0.000435667	0.000122007	5.34e-05	0.00020654	8.21e-05	2.53e-05	0.000174157	9.32e-05	0.000127697	0.000270446	0.000145363	0.000559809	0.000193377	0.000100412	0.00020981	0.000190656	0.000277196	0.000553483	0.000111796	0.00020235	0.000256942
Bacteria	Proteobacteria	Gammaproteobacteria	Pseudomonadales	Moraxellaceae	Acinetobacter	Acinetobacter sp. ACNIH1	0.000408205	0.000654809	0	0.000785659	0.000148284	0.00100951	0.000797989	0.000421524	0.000357463	0.000574285	0.000783355	0.000547839	0.00115541	0.000424598	0.000337111	0.00125606	0.00106483	0.000565679	0.000139469	0.000602025	0.00121403	0.000638368	0.0010074	0.000516821	0.000386608	0.000664897	0.000917827	0.000628882	0.000705522	0.000574276	0.000696861	0.00068689	0.000852901	0	0.000897484	0.000591712	0.000651121	0.000696529	0.000976152	0.00111588	0.000606849	0.000576196	0.000503149
Bacteria	Proteobacteria	Gammaproteobacteria	Pseudomonadales	Moraxellaceae	Acinetobacter	Acinetobacter sp. ACNIH2	0	0.000354621	0	0.000159926	0	0.000373628	0.000442961	0.000177592	7.6e-05	0.000400471	0.000336035	0.000295056	0.000581505	0.000224407	0.00014683	0.000828872	0.000275838	0.000133187	3.09e-05	0.000356916	0.00041342	0.000113629	0.000160094	0.000122007	0.000195729	0.000410785	0.000320629	0.000184719	0.000359325	0.000395278	0.000399634	0.000312164	0.00049282	0	0.000481778	2.45e-05	0.000268083	0.000384925	0.000414187	0.000741414	0.000139435	0.000298568	0.000172806
Bacteria	Proteobacteria	Gammaproteobacteria	Pseudomonadales	Moraxellaceae	Acinetobacter	Acinetobacter sp. LoGeW2-3	0.000133382	0.00022973	8.34e-05	0.000223389	0	0.000461113	0.000367556	0.000177592	9.9e-05	0.000291651	0.000457263	0.000184697	0.000455119	0.000218887	6.22e-05	0.000777349	0.000174595	0.000359734	5.78e-05	0.000229909	0.000565994	0.000336569	0.000397227	0.000223379	5.34e-05	0.000338527	0.000248255	0.000446105	0.000193647	0.000197387	0.000452892	0.000437942	0.000367116	0	0.000430059	0.000270328	0.000262975	0.000630123	0.000527516	0.000609853	0.000286986	0.000311475	0.000357872
Bacteria	Proteobacteria	Gammaproteobacteria	Pseudomonadales	Moraxellaceae	Acinetobacter	Acinetobacter sp. NCu2D-2	0	0.000386327	0	0.000282428	0.000148284	0.000320354	0.000375784	0.000300619	0.000257754	0.000257539	0.00023379	0.000184697	0.000515816	0.000207332	0.000229083	0.000568483	0.000174595	0.000199223	8.15e-05	0.000391171	0.000326999	0.000294979	0.000452495	0.000245244	0.00020264	0.000478413	0.00029431	0.000241315	0.000340413	2.72e-05	0.00024527	0.000595051	0.000510747	0	0.000576379	0.000323185	0.000136676	0.00052805	0.000196562	0.000358317	0.000164061	0.000298568	0.000256942
Bacteria	Proteobacteria	Gammaproteobacteria	Pseudomonadales	Moraxellaceae	Acinetobacter	Acinetobacter sp. SWBY1	0.000133382	0.00076645	0	0.000991395	0	0.000699925	0.000744397	0.000421524	0.000427178	0.000695791	0.000700747	0.000565756	0.000648496	0.000366088	0.000522264	0.00074943	0.00145368	0.000548961	0.000411427	0.000421089	0.000845376	0.000375561	0.000776421	0.000678745	0.000299986	0.000776207	0.000658281	0.00052495	0.000621608	0.000546819	0.000682709	0.000909289	0.000748049	0.00252876	0.000991403	0.000620387	0.000564187	0.000702361	0.000719184	0.000875928	0.000458824	0.000490464	0.000534897
Bacteria	Proteobacteria	Gammaproteobacteria	Pseudomonadales	Moraxellaceae	Acinetobacter	Acinetobacter sp. TGL-Y2	0.000133382	0.000258669	8.34e-05	6.79e-05	0	0.000216115	0.000344875	0.000143597	0.000146046	0.000340825	0.000657001	0.000184697	0.000849967	0.000244985	0.000259927	0.000700847	0.000402856	0.000454216	0.000443945	0.000430277	0.000449508	0.000237921	0.000404152	0.00021154	0.000181064	0.000580809	0.000248255	0.000269969	0.000482707	0.000259077	0.000638541	0.000650878	0.000741962	0.000559809	0.000491639	0.000347441	0.000291801	0.000411378	0.000355935	0.000206511	0.000273018	0.000444025	0.000437249
Bacteria	Proteobacteria	Gammaproteobacteria	Pseudomonadales	Moraxellaceae	Acinetobacter	Acinetobacter sp. TTH0-4	0.000227149	0.000354621	0.000236871	0.000249057	0.000395972	0.000378212	0.000414917	0.000455114	0.00018303	0.000331795	0.000374559	0.000374023	0.000609404	0.000306642	0.000205374	0.000718669	0.000275838	0.000403792	5.78e-05	0.00040157	0.00037774	0.000256521	0.000516754	0.000274324	8.19e-05	0.000482887	0.000211568	0.000286772	0.000385058	0.00032788	0.000583135	0.000462643	0.000506412	0.000559809	0.000473166	0.000317958	0.00025773	0.000433241	0.000328313	0.00050036	0.000384495	0.000496432	0.000372112
Bacteria	Proteobacteria	Gammaproteobacteria	Pseudomonadales	Moraxellaceae	Acinetobacter	Acinetobacter sp. WCHA45	0.000408205	0.000526104	8.34e-05	0.0010516	0	0.000794597	0.000882695	0.000319335	0.000146046	0.000526604	0.000763774	0.000866022	0.000608162	0.000323371	0.000323958	0.00127663	0.000605627	0.000440879	5.78e-05	0.000411531	0.00056166	0.0008616	0.000864302	0.000419504	0.00022192	0.000948974	0.000450728	0.000644974	0.000615745	0.000546819	0.00082317	0.00101775	0.000658155	0	0.000635493	0.000481818	0.00033206	0.000623308	0.000792903	0.000901104	0.000471151	0.000592642	0.000576644
Bacteria	Proteobacteria	Gammaproteobacteria	Pseudomonadales	Moraxellaceae	Acinetobacter	Acinetobacter sp. WCHA55	0.000227149	0.00063327	8.34e-05	0.000471171	0.000148284	0.000950674	0.000782284	0.000583408	0.000316204	0.000763093	0.000820488	0.000184697	0.00105159	0.000502528	0.000469575	0.00107398	0	0.000786776	0.000121916	0.000722464	0.000652195	0.000438386	0.000865031	0.000567963	0.000376491	0.000805569	0.000583014	0.000358238	0.000946975	0.000901918	0.000829334	0.00118334	0.000744011	0	0.000810604	0.000395862	0.000738704	0.000776989	0.000842436	0.00091747	0.000586185	0.000799753	0.000713579
Bacteria	Proteobacteria	Gammaproteobacteria	Pseudomonadales	Moraxellaceae	Acinetobacter	Acinetobacter sp. WCHAc010034	0	0.000560857	8.34e-05	0.000458402	0.000148284	0.000359166	0.000496869	0.000280388	0.000137605	0.000454917	0.00053295	0.000435557	0.00105941	0.000368616	0.000259927	0.000522922	0.000128894	0.000495708	0	0.000430277	0.000695977	0.000421138	0.00063388	0.000536152	0.000291877	0.000626572	0.00057894	0.000530392	0.000487949	0.000475548	0.000734653	0.000663363	0.00101746	0.00137563	0.000763643	0.000636014	0.000391308	0.000645523	0.000539023	0.000583186	0.00022504	0.000490464	0.000661232
Bacteria	Proteobacteria	Gammaproteobacteria	Pseudomonadales	Moraxellaceae	Acinetobacter	Acinetobacter sp. WCHAc010052	0	0	0	0.000249057	0	0	0.000304799	0.000475237	0.000545358	0.000205768	0.000203798	0.000749861	0.000394478	0.000144084	0.000317027	0.000762834	0	0.000317367	0.000102701	0.000478974	0.000247855	0.000243435	0.000382636	0.000234593	0.000400797	0.000380667	0.000142743	0.000169802	7.37e-05	9.32e-05	0.000445202	0.000437942	0.000328923	0	0.000260406	0	0.00020981	0.000185828	0.000465691	0.000367063	0.000677023	0.000221254	0.000398087
Bacteria	Proteobacteria	Gammaproteobacteria	Pseudomonadales	Moraxellaceae	Acinetobacter	Acinetobacter venetianus	0	0.000829357	0	0	0.000148284	0.00123995	0.000525187	0.000280388	0.000161794	0.000522093	0.000454903	0.0001073	0.000799081	0.00031011	0.000239924	0.000921265	0.000275838	0.000433915	5.78e-05	0.000380295	0.00080824	0.000809224	0.00135387	0.000646785	0.000362997	0.000699995	0.000375777	0.00107056	0.000726611	0.000544369	0.000731472	0.000729086	0.000753311	0.00187223	0.000615126	0.00107757	0.000647504	0.000446905	0.00127253	0.00130599	0.000300142	0.000311475	0.000592362
Viruses	Uroviricota	Caudoviricetes	Caudovirales	Myoviridae	NA	Acinetobacter virus 133	0	0	0	0	0	0	1.06e-05	0	0	0	2.07e-05	0	5.02e-05	0	0	0	0	0	0	0	0	0	0	0	0	1.56e-05	0	0	0	0	0	0	0	0	0	0	0	6.64e-05	0	0	0	0	0
Viruses	Uroviricota	Caudoviricetes	Caudovirales	Autographiviridae	Friunavirus	Acinetobacter virus AB3	0	0	0	0	0	0	0	0	0	0	0	0	0	0	0	0	0	0	0	0	0	0	0	0	0	0	0	0	0	0	0	0	0	0	0	0	0	0	0	0	0	0	0
Viruses	Uroviricota	Caudoviricetes	Caudovirales	Autographiviridae	Friunavirus	Acinetobacter virus Abp1	0	0	0	0	0	0	0	0	0	0	0	0.0001073	0	0	0	0	0	0	0	0	0	0	0	0	0	0	0	0	0	0	0	0	0	0	0	0	0	0	0	0	0	4.13e-05	0
Viruses	Uroviricota	Caudoviricetes	Caudovirales	Autographiviridae	Daemvirus	Acinetobacter virus Acibel007	0	0	0	0	0	0	3.1e-06	0	0	0	0	0	0	0	0	0	0	0	0	0	0	0	0	0	0	0	0	0	0	0	0	0	0	0	0	0	0	0	0	0	0	0	0
Viruses	Uroviricota	Caudoviricetes	Caudovirales	Myoviridae	Obolenskvirus	Acinetobacter virus AP22	0	0	0	0	0	0	7.65e-06	0	0	0	0	0	0	0	0	0	0	0	0	0	0	2e-05	0	0	0	1.56e-05	0	0	0	0	0	0	0	0	0	0	0	0	0	0	0	0	0
Viruses	Uroviricota	Caudoviricetes	Caudovirales	Autographiviridae	Friunavirus	Acinetobacter virus IME200	0	0	0	0	0	0	0	0	0	0	0	0	0	0	0	0	0	0	0	0	0	0	0	0	0	0	0	0	0	0	0	0	0	0	0	0	0	0	0	0	0	0	0
Viruses	Uroviricota	Caudoviricetes	Caudovirales	Siphoviridae	Lokivirus	Acinetobacter virus IMEAB3	0	0	0	0	0	0	0	0	0	0	0	0	0	0	0	0	0	0	0	0	0	0	0	0	0	0	0	0	0	0	0	0	0	0	0	0	0	0	0	0	0	0	0
Viruses	Uroviricota	Caudoviricetes	Caudovirales	Myoviridae	Obolenskvirus	Acinetobacter virus LZ35	0	0	0	0	0	3.1e-05	7.65e-06	0	0	0	0	0	0	0	0	0	0	0	0	0	0	0	0	0	0	0	0	0	3.98e-05	0	0	0	0	0	0	0	0	0	0	0	0	0	0
Viruses	Uroviricota	Caudoviricetes	Caudovirales	Autographiviridae	Friunavirus	Acinetobacter virus PD6A3	0	0	0	0	0	0	0	0	0	0	0	0	0	0	0	0	0	0	0	0	0	0	0	0	0	0	0	0	0	0	0	0	0	0	0	0	0	0	0	0	0	0	0
Viruses	Uroviricota	Caudoviricetes	Caudovirales	Autographiviridae	Friunavirus	Acinetobacter virus PDAB9	0	0	0	0	0	0	1.56e-06	0	0	0	0	0	0	0	0	0	0	0	0	0	0	0	0	0	0	0	0	0	0	0	0	0	0	0	0	0	0	0	0	0	0	0	0
Viruses	Uroviricota	Caudoviricetes	Caudovirales	Autographiviridae	Pettyvirus	Acinetobacter virus Petty	0	0	0	0	0	0	4.63e-06	0	0	0	0	0	0	0	0	0	0	0	0	0	0	0	0	0	0	0	0	0	0	0	0	0	0	0	0	0	0	0	0	0	0	0	0
Bacteria	Proteobacteria	Gammaproteobacteria	Pseudomonadales	Moraxellaceae	Acinetobacter	Acinetobacter wuhouensis	0.00045122	0.000502105	0.000195454	0.000641418	0	0.000300912	0.000372927	0.000319335	3.45e-05	0.000243619	0.000168657	0.000508152	0.000505525	0.000152268	0.000109144	0.000561099	0.000213142	0.000328696	0.000295805	0.000455876	0.000514879	0.000454117	0.000382636	0.000390129	0.000138191	0.000494277	0.000457743	0.000457611	0.000319801	0.000276325	0.000301152	0.000411047	0.000473155	0	0.000588527	0.000177863	0.00021648	0.000677152	0.000163478	0.000367063	0.000164061	0.000270507	0.00035039
Viruses	Negarnaviricota	Ellioviricetes	Bunyavirales	Fimoviridae	Emaravirus	Actinidia chlorotic ringspot-associated emaravirus	0	0	0	0	0	0	0	5.75e-05	1.81e-05	1.01e-05	2.07e-05	0	0	3.31e-05	8.71e-05	0	0	7.59e-05	5.78e-05	0	1.83e-05	0	0	0	1.96e-05	0	0	0	0	0	0	0	0	0	0	0	0	1.29e-05	0	0	0	0	3.47e-05
Bacteria	Actinobacteria	Actinobacteria	Pseudonocardiales	Pseudonocardiaceae	Actinoalloteichus	Actinoalloteichus fjordicus	0	0	8.34e-05	0	0	0	1.06e-05	0	0	0	0	0.0001073	0	7.38e-05	0	0	0	0	0	0	0	0	0	0	0	0	0	0	0	0	6.71e-05	0	0	0	0	0	0	0.00048273	0	0	0	0	0
Bacteria	Actinobacteria	Actinobacteria	Pseudonocardiales	Pseudonocardiaceae	Actinoalloteichus	Actinoalloteichus hoggarensis	0	0.000363007	0.000735184	0.000737007	0.000450426	0.00070558	0.000290336	5.75e-05	0.00115312	0.000394694	0.000211717	0.0001073	7.11e-05	0.00125168	0.000679131	3e-05	0.000605627	0.000106287	0.000261984	0.000126083	0.000198912	0.00030869	0.000774172	0.000384812	0.00106422	0.000312815	0.000700917	0.000219244	0	0.000111472	0.000674644	0	0.000501982	0	0.00027533	0.000283344	0.000180605	0.000115268	0.000714911	0.000172656	0.000139435	0.000107479	0.000172806
Bacteria	Actinobacteria	Actinobacteria	Pseudonocardiales	Pseudonocardiaceae	Actinoalloteichus	Actinoalloteichus hymeniacidonis	0.000133382	4.19e-05	0	6.79e-05	0.000148284	0	0.000277939	0.000104241	0.000521272	3.71e-05	0.00019556	0	9e-05	0.000769301	0.000109144	5.63e-05	7.28e-05	7.59e-05	0.000209827	9.1e-05	0.000291387	5.43e-05	0	0.000122007	0.000283389	0.000155522	0	4.74e-05	0.000193647	0	1.13e-05	9.32e-05	0.000102148	0	0.000114114	0.000100412	1.88e-05	0.000261165	2.71e-05	0	4.37e-05	0.000335408	0.000114423
Bacteria	Actinobacteria	Actinobacteria	Pseudonocardiales	Pseudonocardiaceae	Actinoalloteichus	Actinoalloteichus sp. AHMU CJ021	0	7.68e-05	0.000236871	0.000565626	0.000148284	3.1e-05	0.000296582	0.000258375	0.000161794	0.000148414	0.000178022	0.000374023	0.000107206	0.000280375	0.000128909	0.000184495	0.000174595	0.000265643	0.000295805	0.000301832	0.000113166	5.43e-05	0	0.000255386	0.000106572	5.53e-05	4.47e-05	9.3e-05	3.98e-05	0.000259077	8.24e-05	0.000222054	2.5e-05	0	0.000270479	0.000177863	1.88e-05	0.000521759	7.16e-05	5.48e-05	0.000300142	0.00028494	0.000244973
Bacteria	Actinobacteria	Actinobacteria	Pseudonocardiales	Pseudonocardiaceae	Actinoalloteichus	Actinoalloteichus sp. GBA129-24	0	4.19e-05	0	0	0	0	0.000284393	0	9.9e-05	7.43e-05	0	0	0	0	0	0	0	4.1e-05	0	0.000126083	0	0	7.94e-05	0	0	0	0	4.74e-05	0	0.000284469	5.89e-05	0.000222054	0	0	0	0	1.88e-05	0	0	0	8.03e-05	0.000221254	0
Bacteria	Proteobacteria	Gammaproteobacteria	Pasteurellales	Pasteurellaceae	Actinobacillus	Actinobacillus equuli	0	0.000295743	0.000399002	0	0	0.000101793	4.61e-05	0	0.000565033	0.000132733	2.07e-05	0	0.000266555	0.000107207	0	0	0.00101198	4.1e-05	0.000710695	4.99e-05	0.000447559	0.000223342	0.000160094	0.000914757	0.000209297	0.00039352	0	0	3.98e-05	0.000369645	3.19e-05	0.000270446	0.000367116	0	0	0.000216621	0.000449173	7.55e-05	0.000107541	0.000206511	0	4.13e-05	0.00020457
Bacteria	Proteobacteria	Gammaproteobacteria	Pasteurellales	Pasteurellaceae	Actinobacillus	Actinobacillus pleuropneumoniae	0	0.000426389	0.000827933	0.000403413	0.000947379	0.000458175	0.000243327	0	0.00103652	0.000578904	0.00024065	0	0.000538493	8.56e-05	3.36e-05	5.63e-05	0.00176284	7.59e-05	0.000392982	9.1e-05	0.00108173	0.000683549	0.000531953	0.00151476	0.000365777	0.00103154	0.000583014	0.000447182	0.000350064	0.0012115	9.66e-05	0.000886736	0.000714035	0	0.000535972	0.000907435	0.00105773	8.42e-05	0.000605325	0.000267262	0.000139435	0.000346549	0.000790201
Bacteria	Proteobacteria	Gammaproteobacteria	Pasteurellales	Pasteurellaceae	Actinobacillus	Actinobacillus porcitonsillarum	0.000133382	4.19e-05	0.0012305	3.67e-05	0.000331324	0.000359166	6.71e-05	0.000143597	0.000718573	0.000351943	0.000219341	0	0.000581505	0.000320143	3.36e-05	3e-05	0.00177043	0	0.000155626	4.99e-05	0.000708814	0.000253979	0.000374934	0.00125882	0.000287683	0.000729474	0.000114401	0.000129124	0.000308756	0.000806373	0	0.000381532	0.000727005	0	0.000144208	0.000454417	0.000862994	0.000225329	0.000383692	0.000387253	4.37e-05	7.66e-05	0.000326282
Bacteria	Proteobacteria	Gammaproteobacteria	Pasteurellales	Pasteurellaceae	Actinobacillus	Actinobacillus succinogenes	0.000227149	0.000345885	0	0	0.000251764	8.1e-05	1.92e-05	0.000143597	0.000336677	0.000154709	2.07e-05	0	0.000123016	0.000126555	0.000109144	0.000101145	0.000557569	4.1e-05	0.000261984	4.99e-05	1.83e-05	0.000282328	7.94e-05	0.000468308	0.000215718	0.000148791	4.47e-05	8.48e-05	0	5.15e-05	8.24e-05	0.00146133	0.000220428	0	5.08e-05	2.45e-05	0.00019575	0.000100377	0.000175174	2.95e-05	0.000186266	7.66e-05	0.000232314
Bacteria	Proteobacteria	Gammaproteobacteria	Pasteurellales	Pasteurellaceae	Actinobacillus	Actinobacillus suis	0.000553602	0.00022973	0.00155356	0.000522133	0.00127725	0.00018088	0.000194196	0.000475237	0.000915542	0.000486571	0.000374559	0.00048598	0.000642329	0.000344526	0.000323958	0.000308456	0.00187776	0.000454216	0.000221385	0.000391171	0.00052831	0.000256521	0.00044143	0.00118315	0.00041814	0.000766416	0.000443495	0.000292034	0.00056988	0.000839802	0.000197854	0.00100216	0.001003	0	0.000336629	0.000399413	0.00101466	0.000552637	0.000206397	7.71e-05	0.000375519	0.000478071	0.000715029
Bacteria	Actinobacteria	NA	NA	NA	NA	Actinobacteria bacterium IMCC19121	0	0	0	0	0	0	0	0	0	5.12e-06	0	0	0	0	0	0	0	0	0	0	0	0	0	0	0	7.97e-06	0	0	0	0	0	0	0	0	6.52e-05	0	0	0	0	0	0	0	0
Bacteria	Actinobacteria	NA	NA	NA	NA	Actinobacteria bacterium IMCC25003	0	0	8.34e-05	0	0	0.000101793	1.56e-06	0	1.81e-05	5.12e-06	2.07e-05	0	0	1.73e-05	3.36e-05	0	7.28e-05	0	0.000155626	0	0	0	0	3.06e-05	0	0	0	2.53e-05	0	0	0	0	0	0	0	0	0	0	0	0	4.37e-05	0	0.000114423
Bacteria	Actinobacteria	NA	NA	NA	NA	Actinobacteria bacterium IMCC26077	0	7.68e-05	0	0.000467002	0	0.000263247	0.000224216	0	8.79e-05	0.000101867	0.000203798	0.000337313	2.67e-05	9.67e-05	0	5.63e-05	7.28e-05	0.000179205	0	0	0.000191838	0.000129708	0.000321474	0.00021154	0.000291877	0.000161999	8.21e-05	6.71e-05	0.000129377	0	4.13e-05	9.32e-05	4.72e-05	0	0.000144208	4.64e-05	0	0.000175779	0.000347177	0.00028816	4.37e-05	0	0
Bacteria	Actinobacteria	NA	NA	NA	NA	Actinobacteria bacterium IMCC26103	0.000133382	0	0	0	0	0	4.63e-06	0	0	0	0	0	0	1.73e-05	3.36e-05	3e-05	0	0	0	0	0	0	0	0	1.96e-05	0	0	0	0	0	0	0	2.5e-05	0	0	0	0	0	0	0	0	0	0
Bacteria	Actinobacteria	Actinobacteria	NA	NA	NA	Actinobacteria bacterium IMCC26256	0	0.000213611	0	0.000365845	0	0.000359166	0.000372124	5.75e-05	0.000282025	0.000350673	0.00039141	0.0001073	0.000123016	0.000152268	3.36e-05	5.63e-05	7.28e-05	0.000265643	0.000197572	0.00015661	0.000277921	0.000312422	0.000234105	0.000122007	0.000195729	0.000247763	0.000190805	0.000202826	7.37e-05	9.32e-05	0.000127697	0.000222054	0.000201658	0.000559809	0.000280064	0.000166869	0.000104664	0.000276783	0.000196562	7.71e-05	8.03e-05	0.00018186	0.000135656
Bacteria	Actinobacteria	Actinobacteria	Streptosporangiales	Thermomonosporaceae	Actinomadura	Actinomadura amylolytica	0.000133382	0.000132885	0.000145705	0.000546459	0.000148284	0.000120491	0.000438197	0.000234236	0.000201958	9.61e-05	0.000293837	0.000184697	5.02e-05	0.000276301	6.22e-05	7.99e-05	0	7.59e-05	0.000317922	9.1e-05	0.000258396	0.000139677	4.35e-05	8.12e-05	0.000318801	0.00015219	0.000142743	0.000179886	7.37e-05	0.000240365	0.000127697	0	0.000102148	0.000559809	7.86e-05	0.000155234	0.000126575	0.000466221	0.000123185	0.000131049	0.000111796	0.000221254	0.000135656
Bacteria	Actinobacteria	Actinobacteria	Actinomycetales	Actinomycetaceae	Actinomyces	Actinomyces gaoshouyii	0.000299521	0.000646457	0.000452338	0.000702252	0	0.00018088	0.000396032	0	0.000851825	0.000354455	0.000253717	0.0001073	0.000175854	0.00101278	0	0.000101145	0	0.000250715	0.000361734	0	0.000273219	0	0.000200405	0.000471911	0.000913618	0.000399204	0.000792395	0.000226912	0	0.000128318	0.000317829	0	0.000399248	0	0.000518575	0.000155234	0.000368498	0.000328704	0.000233113	0.000294626	0	0.00018186	0.000244973
Bacteria	Actinobacteria	Actinobacteria	Actinomycetales	Actinomycetaceae	Actinomyces	Actinomyces oris	0.000299521	0.000623996	0.000635921	0.00130234	0.00071772	0.000949806	0.000823466	0.000444411	0.00122601	0.000718581	0.000522974	0.000528698	0.000533067	0.00159498	0.00074706	0.000210629	0.000486308	0.000910094	0.00170946	0.000411531	0.000723283	0.000608873	0.00119329	0.000637163	0.00144375	0.000534608	0.00110109	0.00052701	0.000627326	0.000765159	0.000715982	0.000650878	0.000715604	0.000559809	0.000869487	0.000582098	0.000649682	0.000444494	0.0011085	0.000677788	0.000335559	0.000549244	0.000696955
Bacteria	Actinobacteria	Actinobacteria	Actinomycetales	Actinomycetaceae	Actinomyces	Actinomyces pacaensis	0	0.00100945	0.00129166	0.00138998	0.00071772	0.00117109	0.000978399	0.000207515	0.0016859	0.000778372	0.000573998	0	0.000352846	0.00183719	0.00160006	5.63e-05	0.00112752	0.000433915	0.00209226	9.1e-05	0.000551545	0.000814885	0.00119447	0.000948726	0.00169403	0.000674487	0.00125383	0.000604261	0.00042921	0.000541891	0.00110478	0	0.0010852	0	0.0009524	0.00081188	0.000729307	0.000180872	0.0011315	0.000911961	0.000111796	0.000255167	0.000773127
Bacteria	Actinobacteria	Actinobacteria	Actinomycetales	Actinomycetaceae	Actinomyces	Actinomyces radicidentis	0	0.00101393	0.00114032	0.00157242	0.000395972	0.000860821	0.00048832	5.75e-05	0.00121246	0.000732386	0.000447653	0	0.000207769	0.00176749	0.000463086	3e-05	0.000566257	0.000199223	0.000758215	0.000126083	0.000388613	0.00066238	0.000865757	0.000789659	0.00118505	0.000284133	0.000613268	0.000549422	0.000319801	0.000413837	0.000352168	0.000437942	0.000722522	0	0.000784369	0.000676663	0.000490589	0.00038155	0.000800842	0.00122616	0.000206483	0.000412896	0.000487418
Bacteria	Actinobacteria	Actinobacteria	Actinomycetales	Actinomycetaceae	Actinomyces	Actinomyces sp. 2129	0	0.000106706	0	0.000815862	0.000538872	0.00018088	0.000239752	5.75e-05	0.000558975	0.000172285	0.000101193	0	2.67e-05	0.000906059	0.000178323	0	0	0.000265643	0.000554241	4.99e-05	0.000113166	0.000107932	0.000200405	0.00029171	0.000662132	0.000180081	0.000420344	0.000230625	0	0.000128318	0.000640213	0	0	0	0.000280064	0.000155234	9.27e-05	8.42e-05	0.000175174	0.000145998	4.37e-05	0.000107479	0.000172806
Bacteria	Actinobacteria	Actinobacteria	Actinomycetales	Actinomycetaceae	Actinomyces	Actinomyces sp. Chiba101	0	0.000413866	0.000684288	0	0	0.000314094	0.000406661	0	0.000916634	0.00028039	0.000327379	0.0001073	0.000217338	0.00145413	0.000571241	0.000101145	0.000347428	0.000133187	0.000383091	0	0.000253196	0.000217161	0.000366932	0.000322718	0.00105764	0.000266044	0.000385398	0	0.000129377	0	0.000319809	0	0.000237608	0	0.000490029	0.000283344	0.000172571	0.000100377	0.000468043	0.000274497	0	0.000412896	0.000334616
Bacteria	Actinobacteria	Actinobacteria	Actinomycetales	Actinomycetaceae	Actinomyces	Actinomyces sp. oral taxon 414	0.000553602	0.000371072	0.000611907	0.000702252	0.00057585	0.000391329	0.000552124	5.75e-05	0.000752633	0.000664982	0.000477369	0.000666677	0.000408914	0.00127189	0.00040135	0.00019795	0.000246475	0.000649596	0.000835698	0.000183644	0.000273219	0.000312422	0.000340876	0.000507964	0.000819969	0.00032182	0.000512876	0.000294608	0.000408194	0.000506866	0.000347162	0.000562739	0.000328923	0.000559809	0.000560062	0.00040633	0.000304768	0.000288395	0.000477164	0.000379443	4.37e-05	0.000451225	0.000357872
Bacteria	Actinobacteria	Actinobacteria	Actinomycetales	Actinomycetaceae	Actinomyces	Actinomyces sp. oral taxon 897	0.000133382	0.000668669	0.000863885	0.00136499	0.00057585	0.00071261	0.000383467	0.000104241	0.000843296	0.000708551	0.000219341	0	0.000287156	0.00145182	0.000317027	3e-05	0.000448092	0.000328696	0.000610988	9.1e-05	0.00020574	0.000321424	0.000648949	0.000368013	0.000983246	0.000291765	0.000403525	0.000299645	3.98e-05	7.34e-05	0.000305468	0.000270446	0.000353622	0	0.000404375	0.000333244	0.00031296	0.000153883	0.000581568	0.00104914	0.000111796	0.00028494	0.000299196
Bacteria	Actinobacteria	Actinobacteria	Actinomycetales	Actinomycetaceae	Actinomyces	Actinomyces sp. Z16	0.00035847	0.00052229	0.000918301	0.00041456	0.000148284	0.000570707	0.000406792	0.000104241	0.000761531	0.000584819	0.000203798	0.000184697	0.000197703	0.00107587	0.000302368	3e-05	7.28e-05	0.000292926	0.000543025	0.000126083	0.000295678	0.000331662	0.000535583	0.000274324	0.000787959	0.000426472	0.000538671	0.000244739	0.000193647	0.000276325	0.00025113	0.000312164	0.000623136	0	0.000541031	0.000467341	9.27e-05	0.000500598	0.000511587	0.000629099	4.37e-05	0.000107479	0.000378899
Bacteria	Actinobacteria	Actinobacteria	Actinomycetales	Actinomycetaceae	Actinomyces	Actinomyces tangfeifanii	0	0.000156158	0.000794068	0.000159926	0	0.00018088	0.000394215	0	0.000534176	0.000208775	0.000510686	0	7.11e-05	0.00102694	0.000205374	5.63e-05	0.000128894	0.000199223	0.000701394	0	0.000168947	0.000119151	0.000234105	0.000139802	0.000821542	0.000319295	0.000230633	0.000179886	0.000103218	0.000128318	0.000393198	9.32e-05	0.000180974	0.000559809	0.000619371	0.000216621	0	0.000257877	0.000256461	0.00070041	4.37e-05	0.000298568	0.000268292
Viruses	Uroviricota	Caudoviricetes	Caudovirales	Podoviridae	NA	Actinomyces virus Av1	0	0	0	0	0	0	0	0	0	0	0	0	0	0	0	0	0	0	0	0	0	1.03e-05	0	0	0	0	0	0	0	0	0	0	0	0	0	0	0	0	0	0	0	0	0
Bacteria	Actinobacteria	Actinobacteria	Micromonosporales	Micromonosporaceae	Actinoplanes	Actinoplanes derwentensis	0	0.000132885	8.34e-05	0.000140473	0.000148284	0.00018088	0.000426279	0.000177592	0.000154098	8.4e-05	0.00023379	0.0001073	2.67e-05	0.00016763	0.000178323	0.000184495	7.28e-05	0.000199223	0.00025257	0.000126083	6.46e-05	4.64e-05	0	0.000199002	0.000295977	7.22e-05	0.000142743	4.74e-05	0.000174157	9.32e-05	0.000115882	0	0.000131955	0	0.000124663	0.000129702	9.27e-05	0.00029665	0.000215736	0.000131049	0.00035642	0.000834607	0.000334616
Bacteria	Actinobacteria	Actinobacteria	Micromonosporales	Micromonosporaceae	Actinoplanes	Actinoplanes friuliensis	0.000607216	0.000258669	0.000555525	0.000403413	0.00107607	0.000193372	0.00031216	0.000519428	0.000425528	0.000210259	0.000363742	0.000582596	0.000235167	0.000528769	0.000286498	0.000255096	0.000539218	0.00027968	0.000209827	0.000447647	0.00059016	8.31e-05	0.000109931	0.000102584	0.000274484	0.000249681	0.000190805	0.000219244	0.000297153	0.000352703	0.000138785	0.00136965	0.000102148	0	0.000346898	8.4e-05	0.000316932	0.000711788	0.000107541	5.48e-05	0.000312574	0.000518944	0.00028937
Bacteria	Actinobacteria	Actinobacteria	Micromonosporales	Micromonosporaceae	Actinoplanes	Actinoplanes missouriensis	0.000227149	0	8.34e-05	6.79e-05	0	8.1e-05	0.000373406	0.000234236	0.000313072	7.09e-05	0.000266002	0	2.67e-05	0.000259054	0.000109144	3e-05	0	4.1e-05	0.000102701	0.000126083	5.04e-05	5.43e-05	0	3.06e-05	0.000128251	0.000180081	4.47e-05	5.75e-05	0	0.000185195	4.13e-05	0	0.000145363	0	0.000280064	4.64e-05	0	0.00022924	0.000196562	0	8.03e-05	0.00028494	0.000135656
Viruses	Uroviricota	Caudoviricetes	Caudovirales	Siphoviridae	NA	Actinoplanes phage phiAsp2	0	0	0	0	0	0	0	0	0	0	0	0	0	0	3.36e-05	0	0	0	0	0	0	0	0	0	0	0	0	0	0	0	0	0	0	0	0	0	0	0	0	0	0	0	0
Bacteria	Actinobacteria	Actinobacteria	Micromonosporales	Micromonosporaceae	Actinoplanes	Actinoplanes sp. N902-109	0.000133382	0.000106706	0	0.000177707	0.000251764	5.77e-05	0.000380131	0.000104241	0.000137605	6.75e-05	0.000363742	0	0.000123016	0.000263518	8.71e-05	0.000170163	7.28e-05	0.000106287	0.000121916	0.000126083	0.000113166	4.64e-05	0.000109931	8.12e-05	0.000299986	0.0002229	0.000142743	0	3.98e-05	9.32e-05	3.19e-05	0.000222054	6.72e-05	0	0.000134677	0	8e-05	0.000813393	0	0	0.000186266	0.000270507	3.47e-05
Bacteria	Actinobacteria	Actinobacteria	Micromonosporales	Micromonosporaceae	Actinoplanes	Actinoplanes sp. SE50	0	0	0	0	0	0	0.000262651	0	0	0	0	0	0	0	0	0	0	0	0	0	0	0.00039866	0	0	0	0	0	0.000383101	0	0	0	0	0	0	0	0	0	0	0	0	0	0	0
Bacteria	Actinobacteria	Actinobacteria	Micromonosporales	Micromonosporaceae	Actinoplanes	Actinoplanes sp. SE50/110	0	0	0	0.000798783	0	0	0.000649192	0	0	0.00059576	0.000924501	0	0	0.000732108	0	0	0	0	0	0	0	0.000268714	0	0.000489061	0	0	0	0.000254629	0	0	0	0	0.000523225	0	0.000526795	0	0	0	0	0	0	0	0
Bacteria	Actinobacteria	Actinobacteria	Propionibacteriales	Nocardioidaceae	Actinopolymorpha	Actinopolymorpha singaporensis	0.000299521	0.000213611	0.000303381	0.00144186	0	0.000120491	0.000399743	0.000618466	0.00048409	0.000694411	0.00039462	0.00048598	9e-05	0.000398699	0.000382228	0.000563588	0	0.000460611	0.000270982	0.0013301	0.000123633	0.000129708	0.000109931	0.000199002	0.000908148	0.000201564	0.000749142	7.61e-05	3.98e-05	0.00017229	0.000390558	0.00103973	0.000102148	0	0.000794663	0.000188282	5.18e-05	0.000204429	0.000107541	0.000172656	0.000776837	0.00028494	0.000410007
Bacteria	Actinobacteria	Actinobacteria	Actinopolysporales	Actinopolysporaceae	Actinopolyspora	Actinopolyspora erythraea	0.000227149	0.000106706	8.34e-05	0.000159926	0.000251764	0.00018088	0.00024368	0.000143597	0.000201958	0.000166629	0.000203798	0.000337313	7.11e-05	0.000288265	8.71e-05	5.63e-05	0	0.000133187	0.000484651	0.000183644	7.79e-05	8.31e-05	7.94e-05	0.000156219	0.000195729	0.000276146	0.000142743	0.00011554	3.98e-05	0.000128318	0.000127697	0	0.000145363	0	0.000178307	0.000129702	3.6e-05	0.000664992	9.05e-05	0	4.37e-05	0.000357204	9.09e-05
Bacteria	Actinobacteria	Actinobacteria	Pseudonocardiales	Pseudonocardiaceae	Actinosynnema	Actinosynnema mirum	0.000133382	0	0.000272349	0.000372599	0.000148284	3.1e-05	0.000172252	0.000353026	8.79e-05	0.000130368	0.000137686	0.0001073	0	0.000207332	6.22e-05	0.000170163	0	0.000179205	0	0.000411531	0	0	0	0	0.000117735	0.000106159	0	0	0.000129377	9.32e-05	0.000315826	0.000312164	0	0	0.000329474	6.61e-05	8e-05	0.000129052	0	0	0.000139435	0.00020235	0.000135656
Bacteria	Actinobacteria	Actinobacteria	Pseudonocardiales	Pseudonocardiaceae	Actinosynnema	Actinosynnema pretiosum	0	0.000177106	0.000236871	0.000328311	0.000497466	0.000101793	0.000338677	0.00043323	0.000189571	8.4e-05	0.000259952	0	0.000123016	0.000240049	0.00014683	0.000210629	0.000128894	7.59e-05	0.000344101	0.000183644	0.000218721	0.000113629	0.000200405	0.000139802	0.000188545	0.000199021	0	5.75e-05	0.000193647	0.000380258	0.00025399	0.000222054	0.00015794	0	0.000193377	0.000100412	0.000146284	0.000236824	0.000175174	0	0.00034623	0.000451225	0.00020457
Bacteria	Actinobacteria	Actinobacteria	Actinomycetales	Actinomycetaceae	Actinotignum	Actinotignum schaalii	0	0.000537147	0.00053347	0.000177707	0.000148284	0.000245783	0.000150682	5.75e-05	0.000569442	0.000242405	0.000158844	0.000245275	2.67e-05	0.000915535	0.000229083	0	0.000213142	0	0.000397753	0.000183644	3.5e-05	0.000403165	0.000263061	0.000373762	0.00104293	0.000126856	0.000190805	0.000375197	0.000129377	0.000276325	0.000680327	0.000222054	0.000395499	0	0.000220452	0.000283344	0.000126575	0.000204429	0.000241227	0.000339455	0.000111796	0	0.000172806
Viruses	NA	NA	NA	NA	NA	Acyrthosiphon pisum virus	0.000227149	0	0.000236871	0.000119	0.000331324	0	0	0.000143597	0	5.12e-06	7.27e-05	0.000184697	0	1.73e-05	8.71e-05	0	7.28e-05	4.1e-05	0	0	5.04e-05	2e-05	0	0	3.73e-05	0.000110503	0	0	0	0	0	0.00016444	0	0	1.84e-05	0	0	8.42e-05	0	0	4.37e-05	7.66e-05	6.46e-05
Viruses	Negarnaviricota	Monjiviricetes	Mononegavirales	Rhabdoviridae	Ephemerovirus	Adelaide River ephemerovirus	0	0	0	0	0	0	0	0	0	0	0	0	0	0	0	0	0	0	0	0	0	0	0	0	0	0	0	0	0	0	0	0	0	0	0	0	0	0	0	0	0	0	0
Viruses	NA	NA	NA	NA	NA	Adelphocoris suturalis virus	0	0	0	0	0	0	0	0	0	0	0	0	0	0	0	0	0	0	0	0	0	0	0	0	0	0	0	0	0	0	0	0	0	0	0	0	0	0	0	0	0	0	0
Bacteria	Actinobacteria	Coriobacteriia	Eggerthellales	Eggerthellaceae	Adlercreutzia	Adlercreutzia equolifaciens	0.000227149	4.19e-05	0	6.79e-05	0	0.000137499	0.000144975	0.000104241	0.000189571	0.00022029	5.68e-05	0	0	6.12e-05	6.22e-05	3e-05	0.000486308	0	0	4.99e-05	0.000102108	2.92e-05	0.000160094	5.74e-05	0.000444995	0.000114739	0	0.000202826	0.000272023	0.000128318	8.24e-05	0	0.000131955	0	5.08e-05	0.000100412	0	0.000195361	0.000123185	7.71e-05	0	0	0
Viruses	Nucleocytoviricota	Pokkesviricetes	Chitovirales	Poxviridae	Betaentomopoxvirus	Adoxophyes honmai entomopoxvirus	0.000227149	0	0	0	0	3.1e-05	1.06e-05	0.000258375	4.94e-05	2.86e-05	0.000126228	0.000184697	5.02e-05	0.000135526	0.000109144	0.000154831	0	0.00015732	0	0.000183644	3.5e-05	2.92e-05	0	0	8.19e-05	5.53e-05	0	4.74e-05	0	0	6.71e-05	0	2.5e-05	0.000559809	5.08e-05	0	3.6e-05	4.68e-05	2.71e-05	0	0.000139435	0.000159492	6.46e-05
Viruses	NA	NA	NA	Baculoviridae	Alphabaculovirus	Adoxophyes honmai nucleopolyhedrovirus	0	0	0	3.67e-05	0	0	1.56e-06	0.000177592	1.81e-05	0	2.07e-05	0	0	3.31e-05	0.000109144	0.000101145	0	4.1e-05	0	9.1e-05	1.83e-05	1.03e-05	0	0	0	7.97e-06	0	0	7.37e-05	2.72e-05	0	0	0	0	0	0	1.88e-05	1.29e-05	0	0	8.03e-05	0	3.47e-05
Viruses	NA	NA	NA	Baculoviridae	Betabaculovirus	Adoxophyes orana granulovirus	0	0	0	0	0	0	0	0	0	0	0	0	0	0	0	0	0	0	0	0	0	0	0	0	0	0	0	2.53e-05	0	0	0	0	0	0	0	0	0	1.29e-05	0	0	0	0	0
Viruses	NA	NA	NA	Baculoviridae	Alphabaculovirus	Adoxophyes orana nucleopolyhedrovirus	0	0	0	0	0	0	0	0	0	0	2.07e-05	0	0	0	0	0	0	4.1e-05	0	0	0	5.43e-05	0	0	0	0	0	0	0	0	1.13e-05	0	4.72e-05	0	0	0	0	0	0	0	4.37e-05	4.13e-05	0
Bacteria	Proteobacteria	Betaproteobacteria	Burkholderiales	Alcaligenaceae	Advenella	Advenella kashmirensis	0	0.000601495	0	9.5e-05	0	3.1e-05	0.000124372	0	4.94e-05	0.000667969	0	0	0.00076285	1.73e-05	0	0.000101145	0	4.1e-05	0	4.99e-05	0.000871007	0.000609927	0.000234105	0.000795186	0	0.000571106	0	0.00102596	0.00106705	0.000867691	0.000282774	0	0.000660219	0	9.12e-05	0.00104673	0.000951189	0.000583169	5.07e-05	0	4.37e-05	0.000107479	0.000189262
Bacteria	Proteobacteria	Betaproteobacteria	Burkholderiales	Alcaligenaceae	Advenella	Advenella mimigardefordensis	0	0.000271768	8.34e-05	0.000140473	0	3.1e-05	0.000101637	0.000104241	7.6e-05	0.000229753	0.000178022	0	0.000187086	0.000107207	8.71e-05	7.99e-05	0.000402856	0	3.09e-05	0.00015661	0.000323346	0.000124508	0.000136535	0.000336675	3.73e-05	0.000216079	0	0.000415486	0.000297153	0.000197387	0.000336714	0	0.000237608	0	1.84e-05	0.000419482	0.000229176	0.000217249	5.07e-05	0	4.37e-05	0	0
Viruses	NA	NA	NA	NA	NA	Aedes camptorhynchus negev-like virus	0	0	0	0	0	0	0	0	0	0	0	0	0	0	0	0	0	0	0	0	0	0	0	0	0	0	0	0	0	0	0	0	0	0	0	0	0	0	0	0	0	4.13e-05	0
Viruses	Pisuviricota	Pisoniviricetes	Picornavirales	Secoviridae	Nepovirus	Aeonium ringspot virus	0	0	0	0	0	0	0	0	0	0	0	0	0	0	0	0	0	0	0	0	0	0	0	0	0	0	0	0	0	0	0	0	0	0	0	0	0	0	0	0	0	0	0
Bacteria	Bacteroidetes	Flavobacteriia	Flavobacteriales	Flavobacteriaceae	Aequorivita	Aequorivita sublithincola	0	0.000132885	8.34e-05	0.000223389	0	0.0001675	0.000135682	0.000143597	0.000207836	0.000170421	0.000168657	0.0001073	0.000107206	9.67e-05	0.000366524	0.000264938	7.28e-05	0.00027968	0.000556411	4.99e-05	0.000123633	0.000261498	0.000160094	0.000234593	0.000325813	0.000126856	0.000264639	0.000263992	0	2.72e-05	0.00024527	0	0.000245682	0	0.00027533	0.000312591	0.000268083	0.000141882	0.000175174	0.000267262	8.03e-05	0.000134868	6.46e-05
Bacteria	Firmicutes	Bacilli	Bacillales	Bacillaceae	Aeribacillus	Aeribacillus pallidus	0.000299521	7.68e-05	0	9.5e-05	0	0.000101793	0.000307926	5.75e-05	0.000176235	1.49e-05	0.00023379	0.0001073	0	0.000107207	0.000163221	0.000120533	7.28e-05	0.000234772	0.000356025	9.1e-05	0.000494385	0.000107932	0	0.000223379	0.000303908	0.000130712	0.000598631	0.000297144	0	7.34e-05	0.000121886	9.32e-05	0.000117598	0	0.000265507	8.4e-05	6.64e-05	0.000100377	5.07e-05	2.95e-05	0.00022504	4.13e-05	0.000135656
Bacteria	Firmicutes	Bacilli	Lactobacillales	Aerococcaceae	Aerococcus	Aerococcus christensenii	0	0.00059884	0.000690487	0.000140473	0	0.000326413	0.000160947	5.75e-05	0.000565776	0.000526604	0.000883327	0	0.000226458	0.000524463	0.000777624	0.000170163	7.28e-05	0.000761886	0.000641573	0.0013309	0.000212338	0.00031966	0.000397227	0.000609147	0.000773386	0.000161999	0.000561895	0.00011554	0.000152858	0.000249919	0.000236107	0.000222054	0.000300798	0	0.000683984	0.000419482	0.000155443	0.000135578	0.000328313	0.000274497	0.000186266	0.00115982	0.000114423
Bacteria	Firmicutes	Bacilli	Lactobacillales	Aerococcaceae	Aerococcus	Aerococcus sanguinicola	0.000299521	0.000668669	0.0010718	0.00037914	0.000450426	0.000700744	0.000303091	0	0.00116725	0.000325245	0.000454903	0.000245275	0.000187086	0.000809977	0.000986271	3e-05	0.000605627	0.000339504	0.00143988	0.000618858	7.79e-05	0.00031966	0.000794606	0.000478938	0.00114761	0.000300497	0.00105423	0.000174916	0.000174157	0.00021992	0.000855636	0	0.000191579	0	0.000609026	0.000188282	0.000268083	0.000129052	0.000725122	0.000312752	0	0.000524263	0.000372112
Bacteria	Firmicutes	Bacilli	Lactobacillales	Aerococcaceae	Aerococcus	Aerococcus urinae	0.000133382	7.68e-05	0.000145705	3.67e-05	0	0.000205086	8.48e-05	0.000104241	0.000515436	9.9e-05	0.000137686	0.000245275	7.11e-05	0.00037111	0.000278043	0.000101145	0	0.000217669	0.00077062	0.000500017	3.5e-05	0.000124508	0.000136535	0.000265066	0.000609353	6.68e-05	0.000420344	4.74e-05	0.000103218	0	0.000515133	0	6.72e-05	0	0.000325797	0.000100412	0.000115925	4.68e-05	0.000186176	5.48e-05	4.37e-05	7.66e-05	0.000135656
Bacteria	Firmicutes	Bacilli	Lactobacillales	Aerococcaceae	Aerococcus	Aerococcus urinaeequi	0	0.000822105	0	0.000557628	0	0.000607576	0.000755184	0	0.000976149	0.000587003	0.000954871	0	0.000434916	0.000761517	0.000880549	0.000184495	0	0.00103501	0.00114069	0.000744959	0.000626394	0.000444669	0.000556118	0.00061101	0.00106938	0.000531679	0.00107224	0.000625791	0.000493073	0.000574276	0.000790325	0.000437942	0.000554906	0	0.00123839	0.000672237	0.000406829	0.000517715	0.000787137	0.00028816	0.000384495	0.000534564	0.000398087
Bacteria	Firmicutes	Bacilli	Lactobacillales	Aerococcaceae	Aerococcus	Aerococcus urinaehominis	0.000133382	0.000363007	0	9.5e-05	0	0.000279228	0.000143028	0	0.000572321	5.3e-05	8.74e-05	0	2.67e-05	0.00051208	0.000499093	0	0	7.59e-05	0.000699268	0.000439121	0.000123633	8.97e-05	0.000249091	5.74e-05	0.000773677	9.71e-05	0.00029431	3.67e-05	0.000174157	9.32e-05	0.000360214	0	0.000131955	0	0.000421101	0	6.64e-05	0.000190656	0.000215736	0.000281457	0	4.13e-05	0
Bacteria	Firmicutes	Bacilli	Lactobacillales	Aerococcaceae	Aerococcus	Aerococcus viridans	0	0.000719476	0	0.000494562	0	0.000788549	0.000793842	0.000570538	0.000959176	0.000654243	0.00098849	0	0.000710337	0.000841171	0.000802864	0.00013835	0.00100341	0.00108289	0.00121837	0.000694674	0.000791643	0.000523327	0.000727415	0.000875371	0.000939909	0.000601684	0.00104102	0.000641086	0.000646284	0.000594806	0.000865531	0.000595051	0.000647505	0.00102615	0.00123214	0.000773816	0.000557375	0.000831725	0.000744	0.0005424	0.000640432	0.000789316	0.00075096
Bacteria	Actinobacteria	Actinobacteria	Propionibacteriales	Nocardioidaceae	Aeromicrobium	Aeromicrobium choanae	0.000133382	0.000177106	8.34e-05	0	0	0.000120491	0.000568801	5.75e-05	0.000481705	0.000199587	0.000495678	0	0.000107206	0.000491163	8.71e-05	5.63e-05	0.000174595	0.000395616	0.00025257	0.000183644	0.000224904	0.000226355	0.000181234	0.000122007	0.000373872	0.000375244	0.000211568	0.000141736	0.000319801	0.00021992	0.000159103	0.000270446	0.000237608	0	0.000725851	0.000416275	0.000126575	0.000339694	0.000347177	5.48e-05	0.000273018	0.000377212	9.09e-05
Bacteria	Actinobacteria	Actinobacteria	Propionibacteriales	Nocardioidaceae	Aeromicrobium	Aeromicrobium erythreum	0.000133382	0	0	0.000568224	0	0	0.000467792	0	0.000306635	0.000166629	0.000501436	0	0.000251495	0.000493749	0.000109144	0	0	0.000339504	0	0.0003443	0.000152055	0.000197224	0.000109931	3.06e-05	0.000255245	0.000287226	4.47e-05	0.000230625	0.000103218	0.000185195	0.000144083	9.32e-05	0.00015794	0.000838783	0.000399323	0.000467341	5.18e-05	0.000376368	2.71e-05	0	4.37e-05	0.00028494	0.000172806
Bacteria	Actinobacteria	Actinobacteria	Propionibacteriales	Nocardioidaceae	Aeromicrobium	Aeromicrobium marinum	0	4.19e-05	0	9.5e-05	0	3.1e-05	0.00040015	0.000143597	1.81e-05	2.86e-05	0.00019556	0	2.67e-05	9.67e-05	6.22e-05	0.000222617	0	0	0	0.000439121	0.00014303	2.92e-05	4.35e-05	0	1.96e-05	0.000171278	0	0.000198471	0	0.000128318	0.000109671	0	6.72e-05	0.000559809	0.000416465	0	0.000172571	0.000208801	2.71e-05	0	0.000164061	0.000255167	0.000172806
Bacteria	Actinobacteria	Actinobacteria	Propionibacteriales	Nocardioidaceae	Aeromicrobium	Aeromicrobium sp. 592	0	4.19e-05	0	0.000119	0	0	0.000425003	0	6.32e-05	4.52e-05	0.000226693	0	9e-05	0.000195013	0	3e-05	0	0	0	0	0.000191838	5.43e-05	0	8.12e-05	0.000128251	0.000293251	0.000114401	0	3.98e-05	0.000185195	0.000115882	0.000270446	0.000145363	0	0.000374844	0.000100412	0.000146284	0.000225329	2.71e-05	0	0	0.000159492	0.000155016
Bacteria	Actinobacteria	Actinobacteria	Propionibacteriales	Nocardioidaceae	Aeromicrobium	Aeromicrobium sp. A1-2	0.000133382	0.000132885	0.000236871	0.000249057	0	0.000293957	0.000304313	0	0.000219029	9.61e-05	0.00040396	0.0001073	2.67e-05	0.000144084	6.22e-05	7.99e-05	0	0.000292926	8.15e-05	0	9.04e-05	0.000144461	0.000136535	0.000139802	0.000188545	0.000122911	0.000230633	0.000129124	0	9.32e-05	9.66e-05	0	0.00015794	0	0.000343534	0.000142877	6.64e-05	8.42e-05	0.000123185	5.48e-05	0	4.13e-05	9.09e-05
Bacteria	Proteobacteria	Gammaproteobacteria	Aeromonadales	Aeromonadaceae	Aeromonas	Aeromonas aquatica	0	0	0	0.00019408	0.000251764	0.000120491	0.000179202	0	0	0.000202706	0.000331752	0.000406476	0	0.000152268	0.000109144	0.000101145	0	0	3.09e-05	0.00015661	0	0	0	8.12e-05	9.47e-05	0.000251578	0	0	0	0	0.000168463	0.000312164	0.00035822	0	0.000200501	0	0.000136676	7.55e-05	0	0	0.000164061	0.000134868	0
Bacteria	Proteobacteria	Gammaproteobacteria	Aeromonadales	Aeromonadaceae	Aeromonas	Aeromonas caviae	0.00246593	0.000533531	0.000195454	0.000587917	0	0.000300912	0.000795458	0.000542622	0.00038038	0.000650998	0.000732535	0.000654302	0.000163932	0.000288265	0.000309838	0.000330954	0.000385726	0.000595921	0.000139469	0.000610591	0.000702501	0.00024613	0.000300052	0.00029171	0.000255245	0.000664727	0.00076073	0.000184719	0.00063835	0.000847424	0.000381	0.000348828	0.000591154	0	0.000611663	0.000129702	0.000580251	0.000508497	0.000376176	0.000339455	0.000559416	0.000632876	0.000661232
Bacteria	Proteobacteria	Gammaproteobacteria	Aeromonadales	Aeromonadaceae	Aeromonas	Aeromonas dhakensis	0	0.000284098	0	0	0	0	0.000342963	0	7.6e-05	0.000232361	0	0	0	0	0	0	0	0	0	0	0.000530889	0	4.35e-05	0	0	0.000158791	0	9.3e-05	0	9.32e-05	0.000127697	0	0.000201658	0	0	4.64e-05	0.00019575	0.000141882	0	9.69e-05	0	0	0
Bacteria	Proteobacteria	Gammaproteobacteria	Aeromonadales	Aeromonadaceae	Aeromonas	Aeromonas hydrophila	0.00233551	0.00057629	0.000195454	0.000292454	0.000148284	0.000741022	0.000637425	0.000589603	0.000344765	0.000621226	0.000660517	0.000528698	0.000934761	0.000506167	0.000469575	0.00045751	0.000690929	0.000535592	0.000458439	0.000447647	0.00091069	0.000510976	0.00100885	0.000368013	0.000409676	0.000814266	0	0.00070534	0.000816411	0.000765159	0.000605852	0.000411047	0.000547884	0	0.000620209	0.000834532	0.000513545	0.000683949	0.000735907	0.00104782	0.00071877	0.000619	0.000664896
Bacteria	Proteobacteria	Gammaproteobacteria	Aeromonadales	Aeromonadaceae	Aeromonas	Aeromonas media	0.00118022	0.00022973	0.000195454	0	0	0.000807998	0.000339268	0.000104241	0	0.000319199	0.000298977	0.0001073	0.000217338	9.67e-05	8.71e-05	5.63e-05	0	0.000217669	0.000279598	0.000183644	0.000527008	0.000243435	0.000620023	0	6.83e-05	0.000245823	0	0.000269969	0.000330338	0.000475548	0.00024527	0	0.000306743	0.00159188	0.000558925	0.000207615	0.000356016	0.000170542	0.000666499	0.000749456	4.37e-05	0.000159492	0.000114423
Viruses	Uroviricota	Caudoviricetes	Caudovirales	Myoviridae	NA	Aeromonas phage CC2	0	0	0	0	0	0	0	0	0	0	0	0	0	0	0	0	0	0	0	0	0	0	0	0	0	0	0	0	0	0	0	0	0	0	0	0	0	0	0	0	0	0	0
Viruses	Uroviricota	Caudoviricetes	Caudovirales	Myoviridae	NA	Aeromonas phage phiAS5	0	0	0	0	0	0	0	0	0	0	0	0	0	0	0	0	0	0	0	0	0	0	0	0	0	0	0	0	0	0	0	0	0	0	0	0	0	0	0	0	0	0	0
Viruses	Uroviricota	Caudoviricetes	Caudovirales	Myoviridae	NA	Aeromonas phage PX29	0	0	0	0	0	0	0	0	0	0	0	0	0	6.12e-05	0	0	0	0	0	0	0	0	0	0	1.96e-05	0	0	0	0	0	0	0	0	0	1.84e-05	0	0	0	0	0	0	0	0
Bacteria	Proteobacteria	Gammaproteobacteria	Aeromonadales	Aeromonadaceae	Aeromonas	Aeromonas rivipollensis	0.00108006	0.000484432	0	0	0	0.000429436	0.000236466	5.75e-05	0	0.000324501	0.000126228	0	0.000374776	0.000126555	6.22e-05	5.63e-05	0	0.000106287	0	0.000183644	0.000537193	0.000259027	0.000300052	0.000122007	5.34e-05	0.000319295	0	0.000198471	0.000152858	0.000369645	0.00017736	0	0.000191579	0	0.000343534	0.000142877	0.00033206	2.49e-05	0.000351608	0.000434177	4.37e-05	0.000107479	0
Bacteria	Proteobacteria	Gammaproteobacteria	Aeromonadales	Aeromonadaceae	Aeromonas	Aeromonas salmonicida	0.00195734	0.000666744	0.000195454	0.000462747	0	0.000874935	0.000354829	0	3.45e-05	0.000395183	0.000550068	0	0.000566663	8.56e-05	0.000109144	0.000274357	0.000246475	0.000359734	0.000331433	9.1e-05	0.000847432	0.000459067	0.00107143	0.000583302	3.73e-05	0.000574881	0	0.000615768	0.000103218	0.000208941	0.000209117	0	0.000245682	0	0.000656059	0.000509986	0.000642326	0.000328704	0.000994538	0.00122427	0.00022504	7.66e-05	0.000308601
Bacteria	Proteobacteria	Gammaproteobacteria	Aeromonadales	Aeromonadaceae	Aeromonas	Aeromonas schubertii	0.000522987	0.000106706	8.34e-05	0.000236621	0	0	0.000181798	0.000258375	0.000195874	9.02e-05	0.000137686	0.000184697	9e-05	6.12e-05	0.000128909	0.000154831	7.28e-05	7.59e-05	0	0.000126083	0.000198912	0.000162411	0.000136535	0.000185676	0.000128251	0.00016824	0.000394638	2.53e-05	3.98e-05	0.00023038	0.000133326	0.000270446	0.0002292	0	0.00030631	0	0.000308907	0.000141882	0.000175174	0.000434177	0.000111796	0.00028494	0.000135656
Bacteria	Proteobacteria	Gammaproteobacteria	Aeromonadales	Aeromonadaceae	Aeromonas	Aeromonas sp. ASNIH1	0.00185576	0	0	0	0	0.000279228	0.000602492	0.000104241	0	0.000498569	0.000521263	0	0	8.56e-05	0	0	0	0.000305464	0	0	0.000303989	0.000102047	0.000263061	0	0	0.000332745	0	0.000169802	0.000600396	0.000567725	0.000334912	0.000595051	0.000275105	0	0.000458556	0	0.000377365	0.000285559	0	0.000547233	0	0.000458218	0
Bacteria	Proteobacteria	Gammaproteobacteria	Aeromonadales	Aeromonadaceae	Aeromonas	Aeromonas sp. ASNIH2	0.00153489	0.000284098	0.000272349	0	0	0.000271407	0.000588023	0	0.000207836	0.000405598	0.00023379	0	0	0	0.000192324	0.000184495	0	0	0	0.000330973	0.000603881	0.000197224	0	0.000139802	0.000209297	0.000356845	0.000557432	0.00011554	0	0	0.000115882	0.000562739	0.000371422	0	0.000374844	0	0.000146284	0.000180872	0.000401248	0.000504426	0	0.00020235	0
Bacteria	Proteobacteria	Gammaproteobacteria	Aeromonadales	Aeromonadaceae	Aeromonas	Aeromonas sp. ASNIH3	0.00134327	0	0	0.000282428	0	0.000600758	0.000495891	0.000319335	0.000109508	0.000386151	0	0.00067853	0.000226458	9.67e-05	0.000278043	0.00028339	0.000461499	0.000305464	0.000139469	0.000439121	0	5.43e-05	0	0.000156219	8.19e-05	0.00040853	0	0	0.000502992	0.000380258	0.000292197	0.000624248	0.000391679	0	0.000280064	0	0.000172571	0.000122288	0.000372301	0.000306908	0.000458824	0	0.000342645
Bacteria	Proteobacteria	Gammaproteobacteria	Aeromonadales	Aeromonadaceae	Aeromonas	Aeromonas sp. ASNIH4	0	0	0	0.000159926	0.000331324	0	0.000229304	0.000143597	9.9e-05	4.12e-05	0.000293837	0.000406476	0	0.000135526	0.000128909	0	0.000246475	0	0	0.000126083	0	0	0	0	0	0.000276146	0	0	0	0.000249919	3.19e-05	0.000270446	0.000260926	0	0.000170318	0	0	0.000217249	0.000186176	0.000312752	0.000206483	0	0.000135656
Bacteria	Proteobacteria	Gammaproteobacteria	Aeromonadales	Aeromonadaceae	Aeromonas	Aeromonas sp. ASNIH5	0.00207661	0	0	0.000260789	0	0	0.00070877	0	9.9e-05	0.000547295	0.000505186	0	0	0	0	0.000264938	0	0.000179205	5.78e-05	0.000229909	0.000633359	9.6e-05	0.000249091	0	6.83e-05	0.000415207	0	0	0.000454536	0.000518246	0.000484725	0.000579325	0	0	0.000668887	0.000225238	0.000528823	0.000415679	0.000277196	0.000243654	0.00022504	0.000490464	0
Bacteria	Proteobacteria	Gammaproteobacteria	Aeromonadales	Aeromonadaceae	Aeromonas	Aeromonas sp. ASNIH7	0.00177177	0.000407313	0	0	0	0	0.00073945	0.000104241	9.9e-05	0.000468998	0.000626468	0.000374023	0.000107206	8.56e-05	0.00014683	0.000184495	0	0.000619524	0	0.000229909	0.000484901	0	0.000249091	0	0.000215718	0.000247763	0	0	0.000521628	0.000624136	0.000223117	0.000579325	0.000379769	0	0.00065536	0.000216621	0.000346105	0.000490464	0	0	0.000286986	0.00020235	0.000365107
Bacteria	Proteobacteria	Gammaproteobacteria	Aeromonadales	Aeromonadaceae	Aeromonas	Aeromonas sp. CA23	0.00139733	4.19e-05	0.000650729	0.000328311	0.000693622	0.000429436	0.000166697	0.000535127	0.000262041	0.000208775	0.000514273	0.000547839	0.000123016	0.000438915	0.000366524	0.000497707	0.000548564	0.000447642	8.15e-05	0.000356916	0.000319624	0.000217161	0.000276143	0.000102584	0.000188545	0.000185709	0	0.000316219	0.000319801	0.000346754	0.000144083	0.000506719	0.00015794	0.00179299	0.000284688	0.000207615	0.000320824	0.000301957	0.000387339	0.000294626	0.000366171	0.000687089	0.000410007
Bacteria	Proteobacteria	Gammaproteobacteria	Aeromonadales	Aeromonadaceae	Aeromonas	Aeromonas sp. CU5	0.00045122	0.000156158	0	0	0	0	0.00010579	5.75e-05	0	8.4e-05	0.000126228	0	2.67e-05	6.12e-05	8.71e-05	0.000120533	0	0	0	4.99e-05	0.00014303	0	0	0	0	2.29e-05	0	3.67e-05	0.000103218	2.72e-05	1.13e-05	0	4.72e-05	0	0.000374844	0	3.6e-05	6.64e-05	0	0	4.37e-05	0	6.46e-05
Bacteria	Proteobacteria	Gammaproteobacteria	Aeromonadales	Aeromonadaceae	Aeromonas	Aeromonas veronii	0.00157172	0.000156158	0.000145705	0.000403413	0.000331324	0.000626665	0.000351578	0.000444411	0.000201958	0.000350673	0.000374559	0.000613512	0.000187086	0.000387695	0.000317027	0.000357766	0.000347428	0.00037836	0.000184529	0.0003443	0.000330584	0.000399797	0.000735755	0.000234593	0.000342242	0.00032182	0.000142743	0.000499739	0.00021161	0.000299907	0.000189934	0.000437942	0.000367116	0.00116741	0.000284688	0.000541677	0.000352768	0.00028268	0.000644389	0.000719299	0.000335559	0.00028494	0.000749729
Viruses	Uroviricota	Caudoviricetes	Caudovirales	Myoviridae	Tulanevirus	Aeromonas virus 25	0	0	0	0	0	0	6.15e-06	0	0	0	0	0	0	0	0	0	0	0	3.09e-05	0	0	0	0	0	0	1.56e-05	0	0	0	0	0	0	0	0	0	0	0	0	0	0	4.37e-05	0	0
Viruses	Uroviricota	Caudoviricetes	Caudovirales	Myoviridae	Biquartavirus	Aeromonas virus 44RR2	0	0	0	0	0	0	0	0	0	0	0	0	0	0	0	0	0	0	0	0	0	0	0	0	0	0	0	0	0	0	0	0	0	0	0	0	0	0	0	0	0	0	0
Viruses	Uroviricota	Caudoviricetes	Caudovirales	Myoviridae	Popoffvirus	Aeromonas virus 56	0	0	0	0	0	0	0	0	0	0	0	0	0	0	0	0	0	0	0	0	0	0	0	0	0	0	0	0	0	0	0	0	0	0	0	0	0	0	0	0	0	0	0
Viruses	Uroviricota	Caudoviricetes	Caudovirales	Myoviridae	NA	Aeromonas virus 65	0	0	0	0	0	0	1.06e-05	0	1.81e-05	0	0	0	0	0	0	0	0	0	0	0	0	0	0	0	0	0	0	0	0	0	0	0	0	0	0	0	0	0	0	0	0	0	0
Viruses	Uroviricota	Caudoviricetes	Caudovirales	Myoviridae	NA	Aeromonas virus Aeh1	0	0	0	0	0	0	0	0	0	0	0	0	0	0	0	0	0	0	0	0	0	0	0	0	0	0	0	0	0	0	0	0	0	0	0	0	0	0	0	0	0	0	0
Viruses	Uroviricota	Caudoviricetes	Caudovirales	Myoviridae	Tulanevirus	Aeromonas virus Aes12	0	0	0	0	0	0	6.15e-06	0	0	0	0	0	0	0	0	0	0	0	0	0	0	0	0	0	0	0	0	0	0	0	0	0	0	0	0	0	0	0	0	0	0	0	0
Viruses	Uroviricota	Caudoviricetes	Caudovirales	Myoviridae	Tulanevirus	Aeromonas virus Aes508	0	0	0	0	0	0	0	0	0	0	0	0	0	0	0	0	0	0	0	0	0	0	0	0	0	0	0	0	0	0	0	0	0	0	0	0	0	0	0	0	0	0	0
Viruses	Uroviricota	Caudoviricetes	Caudovirales	Myoviridae	Tulanevirus	Aeromonas virus AS4	0	0	0	0	0	0	0	0	0	0	0	0	0	0	0	0	0	0	0	0	0	0	0	0	0	0	0	0	0	0	0	0	0	0	0	0	0	0	0	0	0	0	0
Viruses	Uroviricota	Caudoviricetes	Caudovirales	Chaseviridae	Pahsextavirus	Aeromonas virus pAh6C	0	0	0	0	0	0	0	0	0	0	0	0	0	0	0	0	0	0	0	0	0	0	0	0	0	0	0	0	0	0	0	0	0	0	0	0	0	0	0	0	0	0	0
Viruses	Uroviricota	Caudoviricetes	Caudovirales	Myoviridae	Bielevirus	Aeromonas virus phiO18P	0	0	0	0	0	0	0	0	0	0	0	0	0	0	0	0	0	0	0	0	0	0	0	0	0	0	0	0	0	0	0	0	0	0	0	0	0	0	0	0	0	0	0
Bacteria	Proteobacteria	Alphaproteobacteria	Rhizobiales	Bradyrhizobiaceae	Afipia	Afipia sp. GAS231	0	0.00118812	0	0	0	0	0.000200749	5.75e-05	6.32e-05	0.000714366	0.000101193	0	0.0010988	0	3.36e-05	0.000120533	0	0	0	0	0.000984912	0.000592271	0	0.00105758	0.000128251	0.000727596	0	0.000592892	0.00103308	0.00107948	0.000624214	0.000972784	0.00107321	0	0.000124663	0.000486419	0.00101297	0.000767875	0	0	0.000139435	0.000107479	0.000547656
Viruses	Pisuviricota	Pisoniviricetes	Picornavirales	Picornaviridae	NA	African bat icavirus A	0	0	0	0	0	0	0	0	0	0	0	0	0	0	0	0	0	0	0	0	0	0	0	0	0	0	0	0	0	0	0	0	0	0	0	0	0	0	0	0	0	0	0
Viruses	Duplornaviricota	Resentoviricetes	Reovirales	Reoviridae	Orbivirus	African horse sickness virus	0	0	0	0	0	0	0	0	0	0	0	0	0	0	0	0	0	0	0	0	0	0	0	0	0	0	0	0	0	0	0	0	0	0	0	0	0	0	0	0	0	0	0
Viruses	Nucleocytoviricota	Pokkesviricetes	Asfuvirales	Asfarviridae	Asfivirus	African swine fever virus	0	0	0	3.67e-05	0	0	0	0	0	0	0	0	0	0	0	0	0	4.1e-05	0	4.99e-05	0	0	0	0	0	7.97e-06	0	0	0	0	0	0	0	0	0	0	0	0	0	0	8.03e-05	4.13e-05	3.47e-05
Bacteria	Proteobacteria	Gammaproteobacteria	Cellvibrionales	Cellvibrionaceae	Agarilytica	Agarilytica rhodophyticola	0.000133382	0.000106706	0.000272349	0.000249057	0.000331324	0.000279228	0.000165563	0.00039633	0.000109508	0.000104668	0.000336035	0.000406476	0.000243503	0.000355618	0.000250186	0.000370038	0.000367319	0.000199223	5.78e-05	0.00015661	3.5e-05	4.64e-05	0.000200405	0.000102584	0.000147615	5.53e-05	0	0.000122463	0	2.72e-05	9.66e-05	0.000222054	2.5e-05	0	9.12e-05	2.45e-05	6.64e-05	0.000141882	0.000233113	0.00050036	0.000324358	0.000335408	0.000244973
Bacteria	Proteobacteria	Gammaproteobacteria	Alteromonadales	Alteromonadaceae	Agarivorans	Agarivorans gilvus	0.000227149	0.000106706	0.000145705	0	0.000148284	0.000337976	6.29e-05	0.000104241	4.94e-05	7.43e-05	0.000101193	0	0.000207769	6.12e-05	6.22e-05	5.63e-05	0.000213142	0.000133187	0.000279598	4.99e-05	0.000176878	0.000107932	0.000435667	0.000199002	0.000138191	9.71e-05	4.47e-05	0.000135543	3.98e-05	2.72e-05	3.19e-05	0	6.72e-05	0	6.52e-05	0.000100412	0.000126575	9.25e-05	0.00044037	0.000439993	0	0	0.000189262
Viruses	Kitrinoviricota	Alsuviricetes	Tymovirales	Betaflexiviridae	Vitivirus	Agave tequilana leaf virus	0	0	0	0	0	0	0	0	0	0	0	0	0	0	0	0	0	0	0	0	0	0	0	0	0	0	0	0	0	0	0	0	0	0	0	0	0	0	0	0	0	0	0
Viruses	NA	NA	NA	Alphasatellitidae	NA	Ageratum conyzoides symptomless alphasatellite	0	0	0	3.67e-05	0	0	0	0.000104241	1.81e-05	1.01e-05	2.07e-05	0.0001073	0	1.73e-05	6.22e-05	3e-05	0	4.1e-05	0	0	0	0	0	0	1.96e-05	7.97e-06	0	1.31e-05	0	0	0	0	0	0	0	0	0	0	0	0	4.37e-05	0.000107479	0
Viruses	NA	NA	NA	Alphasatellitidae	Colecusatellite	Ageratum enation alphasatellite	0	0	0	0	0.000148284	0	0	0	0	0	0	0	0	0	0	0	0	0	3.09e-05	4.99e-05	0	0	0	0	1.96e-05	0	0	0	0	0	0	0	0	0	0	0	0	0	0	0	0	4.13e-05	0
Viruses	NA	NA	NA	Tolecusatellitidae	Betasatellite	Ageratum leaf curl Buea betasatellite	0	0	0	0	0	0	0	0	0	0	0	0	0	0	0	3e-05	0	0	0	0	0	0	0	0	0	0	0	0	0	0	0	0	0	0	0	0	0	0	0	0	0	0	0
Viruses	NA	NA	NA	Tolecusatellitidae	Betasatellite	Ageratum leaf curl Cameroon betasatellite	0	0	0	0	0	0	0	0	0	0	0	0	0	0	0	0	0	0	3.09e-05	0	0	0	0	0	0	0	0	0	0	0	0	0	0	0	0	0	0	0	0	0	0	0	0
Viruses	NA	NA	NA	Tolecusatellitidae	Betasatellite	Ageratum yellow leaf curl betasatellite	0	0	0	0	0	0	0	0	0	0	0	0	0	0	0	0	0	0	0	4.99e-05	0	0	0	0	0	0	0	0	0	0	0	0	0	0	0	0	0	0	0	0	0	0	0
Viruses	NA	NA	NA	Alphasatellitidae	Colecusatellite	Ageratum yellow vein alphasatellite	0	0	0	0	0	0	0	0	0	0	0	0	0	0	0	0	0	0	0	0	0	0	0	0	0	0	0	0	0	0	0	0	0	0	0	0	0	0	0	0	4.37e-05	0	0
Viruses	NA	NA	NA	Tolecusatellitidae	Betasatellite	Ageratum yellow vein betasatellite	0	0	8.34e-05	0	0.000148284	0	0	0	0	0	3.95e-05	0	0	0	3.36e-05	7.99e-05	0	0	3.09e-05	0	0	0	0	0	0	7.97e-06	0	0	0	0	0	0	0	0	0	0	0	1.29e-05	0	0	0	0	0
Viruses	NA	NA	NA	Tolecusatellitidae	Betasatellite	Ageratum yellow vein China betasatellite	0	0	0	0	0	0	0	0	0	0	0	0	0	0	0	0	0	0	0	4.99e-05	0	0	0	0	0	0	0	0	0	0	0	0	0	0	0	0	0	0	0	0	0	0	0
Viruses	NA	NA	NA	Alphasatellitidae	NA	Ageratum yellow vein Pakistan alphasatellite	0	0	0	0	0	0	0	0	0	0	0	0	0	0	0	0	0	0	0	0	0	0	0	0	0	0	0	0	0	0	0	0	0	0	0	0	0	0	0	0	0	0	0
Viruses	NA	NA	NA	Alphasatellitidae	Ageyesisatellite	Ageratum yellow vein Singapore alphasatellite	0	0	0	0	0	0	0	0	0	0	0	0	0	0	0	0	7.28e-05	0	0	0	0	0	0	0	0	0	0	0	0	0	0	0	0	0	0	0	0	0	0	0	0	4.13e-05	0
Viruses	Cressdnaviricota	Repensiviricetes	Geplafuvirales	Geminiviridae	Begomovirus	Ageratum yellow vein virus	0	0	0	0	0	0	0	0	0	0	0	0	0	0	0	0	0	0	0	0	0	0	0	0	0	0	0	0	0	0	0	0	0	0	0	0	0	0	0	0	0	0	0
Bacteria	Proteobacteria	Gammaproteobacteria	Pasteurellales	Pasteurellaceae	Aggregatibacter	Aggregatibacter actinomycetemcomitans	0.000227149	0.000426389	0.00109561	0.000336382	0.000251764	0.000704783	0.000116884	5.75e-05	0.000723737	0.000683723	0.000666528	0.000184697	0.00061669	0.000254482	6.22e-05	0.000210629	0.000846304	7.59e-05	3.09e-05	9.1e-05	0.000462633	0.000755886	0.000681525	0.000950233	0.000783598	0.000757527	0.000230633	0.000842752	0.000521628	0.000663351	0.00014923	0.00139145	0.000771317	0.00137563	0.000170318	0.000872012	0.000553878	0.000170542	0.000676639	0.00101465	0.000139435	0	0.000684022
Bacteria	Proteobacteria	Gammaproteobacteria	Pasteurellales	Pasteurellaceae	Aggregatibacter	Aggregatibacter aphrophilus	0.000711517	0.000902999	0.00137548	0.000554891	0.00104131	0.000634952	0.000275634	0.000832306	0.00108477	0.000861608	0.000650699	0.000877663	0.000637037	0.000656331	0.000634697	0.000674089	0.00174362	0.000743697	0.000677876	0.000714464	0.000824119	0.000832287	0.000610238	0.00128897	0.000952079	0.000951364	0.000590953	0.000587162	0.000856119	0.00106851	0.000485512	0.00148008	0.00102492	0.00145703	0.000842367	0.000584893	0.000933977	0.000540027	0.000580296	0.000498293	0.000732394	0.000834607	0.000855444
Viruses	Uroviricota	Caudoviricetes	Caudovirales	Myoviridae	NA	Aggregatibacter phage S1249	0	0	0	0	0	0	0	0	0	0	0	0	0	0	0	0	0	0	0	0	0	0	0	3.06e-05	0	0	0	0	0	0	0	0	0	0	0	0	0	0	0	0	0	0	0
Bacteria	Proteobacteria	Gammaproteobacteria	Pasteurellales	Pasteurellaceae	Aggregatibacter	Aggregatibacter segnis	0.000227149	0.000611794	0.00107957	0.000223389	0.000331324	0.000373628	0.000187866	0.000104241	0.000827202	0.00089027	0.000611534	0.000184697	0.000465784	0.00040909	0.000178323	7.99e-05	0.00107806	4.1e-05	0.000303448	9.1e-05	0.00038595	0.000865758	0.00039006	0.00133403	0.00106943	0.000893111	0.000375777	0.00035097	0.000862286	0.000777495	7.49e-05	0.00149143	0.00109724	0	0.000226679	0.000177863	0.000580251	0.000208801	0.000372301	0.000259727	0	0.000107479	0.000584644
Bacteria	Proteobacteria	Alphaproteobacteria	Rhizobiales	Rhizobiaceae	Agrobacterium	Agrobacterium fabrum	0	0.000317257	0	0.000365845	0	0.0001675	0.00028549	5.75e-05	9.9e-05	0.000255298	0.000186979	0.0001073	0.000293564	4.77e-05	0	0.000900346	0.000128894	0.000234772	0	0.00015661	0.0001845	0.00014912	0.000300052	0.000199002	0.000117735	0.00015219	0.000658281	7.61e-05	0.000129377	0.000240365	0.000259577	0.000222054	0.000318136	0	0.000144208	0.000129702	0.000406829	0.000195361	0.000337985	0.00028816	0.000206483	0.000159492	0.000189262
Bacteria	Proteobacteria	Alphaproteobacteria	Rhizobiales	Rhizobiaceae	Agrobacterium	Agrobacterium rhizogenes	0	0.000345885	8.34e-05	0.000223389	0	0.00090536	0.000311927	0	0.000161794	0.000188187	0.00024065	0	0.000280529	0.000126555	8.71e-05	0.000972291	0	4.1e-05	0	4.99e-05	0.000152055	3.8e-05	0.00096416	0.000102584	5.34e-05	0.000158791	0.000420344	3.67e-05	0.000243799	0.000299907	0.00020544	0.000222054	0.000180974	0	0.0001533	0	0.00020981	9.25e-05	0.000936018	7.71e-05	0.000139435	0.00028494	0
Bacteria	Proteobacteria	Alphaproteobacteria	Rhizobiales	Rhizobiaceae	Agrobacterium	Agrobacterium sp. H13-3	0	0.000271768	0	0	0	0.000263247	0.000168383	0	7.6e-05	0.00017954	0	0	0.000123016	0	0	0.000730569	0	0	0	0	0.000152055	3.8e-05	0.000288444	0	0	9.71e-05	0	4.74e-05	0	0.00017229	0.000168463	0	0.000169784	0	0	0.000129702	0.000188324	3.62e-05	0.000215736	0	0	0	0
Bacteria	Proteobacteria	Alphaproteobacteria	Rhizobiales	Rhizobiaceae	Agrobacterium	Agrobacterium sp. RAC06	0.000133382	0.000573293	8.34e-05	0.000209253	0	0.000193372	0.000423247	0.000705135	0.000420484	0.000766146	0.000426968	0	0.000557181	0.000320143	0.000463086	0.000553457	0.000302077	0.000472902	0.000102701	0.000548408	0.000619988	0.000310565	0.000217943	0.000362104	0.000165109	0.000440846	0.0007771	0.00067362	0.0012139	0.000889374	0.000431961	0.00149381	0.000433362	0.00290753	0.000625978	0.000759898	0.000539231	0.000711213	0.000123185	0.00097407	0.000335559	0.000404452	0.000643943
Bacteria	Proteobacteria	Alphaproteobacteria	Rhizobiales	Rhizobiaceae	Agrobacterium	Agrobacterium tumefaciens	0.000673785	0.000739544	0.000272349	0.000639597	0	0.000839019	0.000595828	0.000772338	0.000541142	0.000621226	0.000707095	0.0007673	0.000605655	0.00045381	0.000536291	0.00130482	0.000619771	0.000663302	0.000612632	0.000682575	0.000568125	0.00053488	0.000969924	0.000565678	0.000384131	0.000592862	0.00111918	0.000548215	0.000862286	0.000844912	0.000701657	0.000849409	0.000706817	0.000838783	0.000557781	0.000648498	0.000648233	0.000751924	0.000937326	0.000590854	0.000995767	0.000524263	0.000568343
Bacteria	Proteobacteria	Alphaproteobacteria	Rhizobiales	Rhizobiaceae	Agrobacterium	Agrobacterium vitis	0	0.000244698	0	3.67e-05	0	0.000236404	0.000183336	5.75e-05	1.81e-05	0.000132733	0.000219341	0	0.000151229	8.56e-05	8.71e-05	0.000244794	0	0.000217669	0.00025257	0	0.000191838	6.93e-05	0.000181234	5.74e-05	0.000117735	0.00016824	0.000142743	0.000215281	3.98e-05	0.000158583	8.24e-05	0	0.000201658	0	6.52e-05	0.000188282	0.00022293	0.000100377	0.000263634	0.000281457	0.000111796	0.000496432	9.09e-05
Bacteria	Actinobacteria	Actinobacteria	Micrococcales	Microbacteriaceae	Agrococcus	Agrococcus carbonis	0	0.000488992	0	0.000302017	0	0.000293957	0.000733644	0	0.00036466	0.000266214	0.000753511	0.000245275	0.000266555	0.000344526	8.71e-05	0.00033797	0.000174595	0.000217669	0.000102701	0.000268592	0.000624812	0.000648814	0.000200405	0.00030778	0.000283389	0.000499255	0.000778849	0.000343388	0	0.000267869	0.000461168	0	0.00100657	0	0.000937869	0.000513986	0.000308907	0.000771241	0.000301666	0.000259727	0.00022504	0.000444025	0.000524816
Bacteria	Actinobacteria	Actinobacteria	Micrococcales	Microbacteriaceae	Agrococcus	Agrococcus jejuensis	0.000227149	0.000177106	0	9.5e-05	0	3.1e-05	0.000499844	5.75e-05	0.00034738	7.09e-05	0.000585621	0	0.000366299	0.000335752	0.000178323	7.99e-05	0	0.000179205	0.000547586	0	0.000340965	0.000294979	0.000136535	3.06e-05	0.000598207	0.000356845	0.000528693	0.000135543	0	0.000158583	0.000298955	0	0.000245682	0	0.000340112	0.000166869	0.000180605	0.000449285	0.000107541	0.000259727	0.000139435	0.00020235	9.09e-05
Bacteria	Actinobacteria	Actinobacteria	Micrococcales	Microbacteriaceae	Agromyces	Agromyces aureus	0.000133382	0.000196151	0	0.00038548	0	0	0.000409886	5.75e-05	0.000189571	0.000101867	0.000168657	0.0001073	2.67e-05	0.000144084	6.22e-05	0.000101145	7.28e-05	7.59e-05	0.000242697	4.99e-05	0.000198912	0.00015809	0	0.000336675	0.000239347	0.000341905	8.21e-05	0.000141736	0.000193647	0	0.00018165	0	0.000220428	0	0.000391496	4.64e-05	3.6e-05	0.000457381	2.71e-05	5.48e-05	0.000312574	0.000134868	3.47e-05
Bacteria	Actinobacteria	Actinobacteria	Micrococcales	Microbacteriaceae	Agromyces	Agromyces flavus	0	0	0	0	0	0	0.00046158	0.000104241	0.000146046	4.92e-05	0.000247288	0	7.11e-05	0.000135526	6.22e-05	0.000120533	0	0.000179205	0.00023232	4.99e-05	0.000273219	0.000174783	0.000181234	0.000395315	0.000278991	0.000465337	0	0	0.000103218	0.000143969	0.000109671	9.32e-05	0.000180974	0	0.000421101	0.000198183	3.6e-05	0.000244111	2.71e-05	0	4.37e-05	0.000238798	6.46e-05
Bacteria	Actinobacteria	Actinobacteria	Micrococcales	Microbacteriaceae	Agromyces	Agromyces sp. MF30-A	0.000133382	0	0.000145705	0	0	8.1e-05	0.000409374	0.000104241	7.6e-05	0.0001647	0.000137686	0.0001073	5.02e-05	0.000332733	3.36e-05	3e-05	0.000128894	4.1e-05	0.000155626	4.99e-05	0.000152055	0.00014912	4.35e-05	0.000102584	0.000325813	0.000300497	0	0.000122463	0.000340413	0.000128318	0.000185839	0.000738776	0.000607774	0	0.000302171	4.64e-05	8e-05	0.000389876	0.000107541	9.69e-05	0	0.000134868	3.47e-05
Viruses	NA	NA	NA	Baculoviridae	Alphabaculovirus	Agrotis ipsilon multiple nucleopolyhedrovirus	0	0	0	0	0	0	0	0.000104241	0	0	0	0.0001073	0	0	0	0	0	0	0	0	0	0	0	0	0	7.97e-06	0	0	3.98e-05	0	0	0	0	0	0	0	0	0	0	0	0.000111796	0	6.46e-05
Viruses	NA	NA	NA	Baculoviridae	Betabaculovirus	Agrotis segetum granulovirus	0	0	0	0	0	0	0	0	1.81e-05	0	0	0	0	0	0	0	0	0	0	0	0	0	0	0	0	0	0	0	0	0	0	0	0	0	0	0	0	0	0	0	0	0	0
Viruses	NA	NA	NA	Baculoviridae	Alphabaculovirus	Agrotis segetum nucleopolyhedrovirus A	0.000299521	0	0	0.000223389	0	0.000216115	1.5e-05	0.000607318	0.000154098	0.000135065	0.000219341	0.000565756	7.11e-05	0.000181824	0.000426879	0.000580265	0	0.000265643	5.78e-05	0.000391171	1.83e-05	5.43e-05	0	3.06e-05	0.000165109	0.000106159	8.21e-05	0.00010082	0.000408194	0.000143969	7.49e-05	0.00016444	2.5e-05	0	3.53e-05	0.000317958	5.18e-05	0.000233071	5.07e-05	7.71e-05	0.00072471	0.000238798	0.000244973
Viruses	NA	NA	NA	Baculoviridae	Alphabaculovirus	Agrotis segetum nucleopolyhedrovirus B	0	0	0	0	0	0	0	0	0	0	0	0	0	1.73e-05	3.36e-05	0	0	0	3.09e-05	0	0	0	0	0	0	0	0	0	0	0	0	0	0	0	0	0	0	0	0	0	0	4.13e-05	3.47e-05
Viruses	Negarnaviricota	Ellioviricetes	Bunyavirales	Phenuiviridae	Phlebovirus	Aguacate phlebovirus	0	0	0	0	0	0	0	0	0	0	0	0	0	0	0	0	0	0	0	0	0	0	0	0	0	0	0	0	0	0	0	0	0	0	0	0	0	0	0	0	0	0	0
Bacteria	Proteobacteria	Gammaproteobacteria	Xanthomonadales	Rhodanobacteraceae	Ahniella	Ahniella affigens	0.000408205	0.00032724	8.34e-05	0.000223389	0	0.000938141	0.000236466	0.000300619	0.000119386	0.000232361	0.000510686	0.000184697	0.000259171	0.000174862	0.000192324	0.000381661	0.000246475	0.00015732	3.09e-05	0.000301832	0.000406301	0.000360686	0.000905816	0.000255386	0.000106572	0.000306081	0.000483867	0.000443929	0.000297153	0.00023038	0.000345462	0	0.000245682	0.00102615	0.000144208	0.000519841	0.000235229	0.000208801	0.000878191	0.000917887	0.000375519	0.00018186	0.000268292
Viruses	Pisuviricota	Pisoniviricetes	Picornavirales	Picornaviridae	Kobuvirus	Aichivirus C	0	0	0	0	0	0	0	0	0	0	0	0	0	0	0	0	0	0	0	0	0	0	0	0	0	0	0	0	0	0	0	0	0	0	0	0	0	0	0	0	0	0	0
Viruses	Pisuviricota	Pisoniviricetes	Picornavirales	Picornaviridae	Kobuvirus	Aichivirus D	0	0	0	0	0	0	0	0	0	0	0	0	0	0	0	0	0	0	0	0	0	0	0	0	0	0	0	0	0	0	0	0	0	0	0	0	0	0	0	0	0	0	0
Viruses	Negarnaviricota	Ellioviricetes	Bunyavirales	Peribunyaviridae	Orthobunyavirus	Akabane orthobunyavirus	0	0	0	0	0	0	0	0	0	0	0	0	0	0	0	0	0	0	0	0	0	0	0	0	0	0	0	0	0	0	0	0	0	0	0	0	0	0	0	0	0	0	0
Bacteria	Verrucomicrobia	Verrucomicrobiae	Verrucomicrobiales	Akkermansiaceae	Akkermansia	Akkermansia glycaniphila	0	0	0	3.67e-05	0.000148284	0	0.000111431	5.75e-05	3.45e-05	0.000104668	0.000388149	0	0	9.67e-05	0	0.000120533	0	0.000106287	0.000139469	4.99e-05	0	4.64e-05	0	0.000122007	1.96e-05	7.97e-06	0.000264639	5.75e-05	0	7.34e-05	0.000109671	0.000312164	0.000117598	0.000559809	0.000193377	0	8e-05	6.64e-05	0	2.95e-05	0.000111796	7.66e-05	0.000114423
Bacteria	Verrucomicrobia	Verrucomicrobiae	Verrucomicrobiales	Akkermansiaceae	Akkermansia	Akkermansia muciniphila	0.000408205	0.000156158	0.000195454	0.000119	0.000331324	8.1e-05	0.000284393	0.000177592	0.000119386	9.9e-05	0.000397781	0.0001073	7.11e-05	7.38e-05	0.000109144	5.63e-05	0.000325792	0.00015732	0.000209827	4.99e-05	0.000133571	0.000134762	0.000136535	0.000156219	0.000117735	0.000145325	0.000279946	6.71e-05	0.000228268	0	0.000138785	0	0.00015794	0.000559809	0.0004093	0.000129702	0.000115925	0.00035007	0.000123185	2.95e-05	0.000242189	0.000159492	0
Bacteria	Proteobacteria	Betaproteobacteria	Burkholderiales	Alcaligenaceae	Alcaligenes	Alcaligenes aquatilis	0	0.000306775	0	0	0	0	7.62e-05	0.000207515	1.81e-05	0.000198005	0	0.0001073	0.000293564	0.000207332	8.71e-05	0.000101145	0	0.00015732	0	0.000229909	0.00014303	5.43e-05	0.000349932	0.000265066	5.34e-05	0	0.000114401	0.000169802	0	0	0.000154234	9.32e-05	0.000145363	0	1.84e-05	0	0.000291801	0.000165153	0	0	0.000286986	0.000238798	0.000326282
Bacteria	Proteobacteria	Betaproteobacteria	Burkholderiales	Alcaligenaceae	Alcaligenes	Alcaligenes faecalis	0.000745253	0.00057629	0	0.000365845	0.000395972	0.000656796	0.000266685	0.000864865	0.000274304	0.000436133	0.000336035	0.00104451	0.000534893	0.000455393	0.000563571	0.000685755	0.000275838	0.00050108	0.000591972	0.000642056	0.000614206	0.000636867	0.000586361	0.000645211	0.000339073	0.000404706	0.000320629	0.00101382	0.000873179	0.000634202	0.000579908	0.000312164	0.000504209	0	0.000448844	0.00102309	0.000701427	0.000545034	0.000585331	0.000694835	0.000885592	0.00020235	0.000657506
Bacteria	Proteobacteria	Gammaproteobacteria	Oceanospirillales	Alcanivoracaceae	Alcanivorax	Alcanivorax borkumensis	0	0	0	0	0	0	2.73e-05	5.75e-05	0	0	0	0	0.000333321	0	0	0	0	0	0	0	0	0	0	0	0	0	0	0	0	0	0	0	0	0	0	0	0	0	0	0	0	0	0
Bacteria	Proteobacteria	Gammaproteobacteria	Oceanospirillales	Alcanivoracaceae	Alcanivorax	Alcanivorax dieselolei	0	0.000156158	0.000195454	0	0	0	0.00011379	0	1.81e-05	7.43e-05	0	0	0.000123016	0.000126555	3.36e-05	5.63e-05	0	4.1e-05	0	0	6.46e-05	2e-05	0.000589155	0	3.73e-05	1.56e-05	0	9.3e-05	0.000243799	0.000185195	0.000109671	0	0.000117598	0	0	0.000115595	0.000146284	0.000159604	0.000263634	0.000650158	4.37e-05	4.13e-05	0
Bacteria	Proteobacteria	Gammaproteobacteria	Oceanospirillales	Alcanivoracaceae	Alcanivorax	Alcanivorax pacificus	0.000133382	0.000106706	0	3.67e-05	0	0.000464006	0.000395614	0	4.94e-05	0.000107424	5.68e-05	0	0.000175854	3.31e-05	3.36e-05	0.00013835	0.000128894	7.59e-05	0	4.99e-05	0.000123633	0.000134762	0.000288444	0	6.83e-05	0.000148791	8.21e-05	0.000211226	7.37e-05	0.00017229	2.18e-05	0.00016444	0.000131955	0	5.08e-05	0.000142877	0.000146284	0.000135578	0.000383692	0.000597007	8.03e-05	0.000159492	0.000135656
Bacteria	Proteobacteria	Gammaproteobacteria	Oceanospirillales	Alcanivoracaceae	Alcanivorax	Alcanivorax sp. N3-2A	0.000864131	0.000668669	0.000399002	0.000685363	0.00071772	0.00075315	0.000463432	0.000820438	0.000503141	0.000687164	0.000789488	0.00059848	0.000639171	0.00055915	0.000629216	0.000712469	0.000367319	0.000871727	0.00023232	0.000771969	0.000954203	0.000402049	0.000831104	0.000489061	0.000432064	0.0012425	0.000970093	0.00049894	0.000888154	0.000766064	0.000745364	0.00111449	0.000863737	0.00231548	0.000811241	0.000634938	0.000694655	0.000858837	0.000821068	0.000666573	0.00087679	0.000894532	0.0010908
Bacteria	Proteobacteria	Gammaproteobacteria	Oceanospirillales	Alcanivoracaceae	Alcanivorax	Alcanivorax sp. NBRC 101098	0	0	0	0	0	0	0	0	0	0	0	0	0	0.000107207	0	5.63e-05	0	0	0	0	0	0.000174783	0	0	0	0	0	0	0	0	0	0	0	0	0	0	0	0	0	0	0	0	0
Bacteria	Proteobacteria	Gammaproteobacteria	Oceanospirillales	Alcanivoracaceae	Alcanivorax	Alcanivorax xenomutans	0.000133382	0.00022973	8.34e-05	0	0	0	0.000379824	0	0.000146046	2.86e-05	0.00023379	0	0.000235167	0.000160107	6.22e-05	5.63e-05	0.000402856	0	3.09e-05	0	0.000152055	0.000107932	0	0.000156219	5.34e-05	4.93e-05	0	0.000400737	0.000330338	5.15e-05	8.24e-05	0	8.54e-05	0	5.08e-05	0.000317958	0.000180605	0	0.000277196	0.00044563	4.37e-05	7.66e-05	3.47e-05
Viruses	Peploviricota	Herviviricetes	Herpesvirales	Herpesviridae	Macavirus	Alcelaphine gammaherpesvirus 1	0	0	0	0	0	0	0	0	0	0	0	0	0	1.73e-05	0	0	0	0	0	0	0	0	0	0	0	0	4.47e-05	0	0	0	0	0	0	0	0	0	0	0	0	0	0	0	0
Viruses	Peploviricota	Herviviricetes	Herpesvirales	Herpesviridae	Macavirus	Alcelaphine gammaherpesvirus 2	0.000227149	4.19e-05	0	0.000159926	0	5.77e-05	8.76e-05	0.000542622	9.9e-05	5.3e-05	0.000158844	0.000528698	2.67e-05	0.000117132	0.000343365	0.000461484	0	0.000317367	5.78e-05	0.0003443	0.000263463	0	4.35e-05	0.000274324	0.000117735	6.12e-05	0.000114401	1.31e-05	3.98e-05	0	7.49e-05	0.00016444	2.5e-05	0	0.00027533	0	0	0.000122288	2.71e-05	0	0.00069776	0.000134868	0.000334616
Viruses	Kitrinoviricota	Tolucaviricetes	Tolivirales	Luteoviridae	Enamovirus	Alfalfa enamovirus 1	0	0	0	0	0	0	0	0	0	0	0	0	0	0	0	0	0	0	0	0	0	0	0	0	0	0	0	0	0	0	0	0	0	0	0	0	0	0	0	0	0	0	0
Viruses	Kitrinoviricota	Alsuviricetes	Martellivirales	Bromoviridae	Alfamovirus	Alfalfa mosaic virus	0	0	0	0	0	0	0	0	0	0	0	0	0	0	0	0	0	0	0	0	0	0	0	0	0	0	0	0	0	0	0	0	0	0	0	0	0	0	0	0	0	0	0
Bacteria	Bacteroidetes	Flavobacteriia	Flavobacteriales	Flavobacteriaceae	Algibacter	Algibacter alginicilyticus	0.000133382	7.68e-05	0.000330958	9.5e-05	0.000148284	0	3.76e-05	0.000234236	0.000154098	0.000208775	0.000219341	0.000184697	0.000107206	0.000213199	0.000563571	0.000170163	0.000246475	0.00027968	0.000744149	0.0003443	3.5e-05	0.000129708	0.000109931	0.000102584	0.000209297	6.68e-05	0.000307841	0	3.98e-05	0.000208941	0.000285176	0	0.000180974	0	0.000289206	0	0.000104664	0.000165153	0	0.000195909	0.000242189	0.000255167	0.000114423
Bacteria	Bacteroidetes	Cytophagia	Cytophagales	Cyclobacteriaceae	Algoriphagus	Algoriphagus machipongonensis	0	0.000156158	8.34e-05	0	0	0.000458175	0.000243327	0.000421524	0.000313072	0.000257539	0.000360006	0.0001073	0.000137635	0.000160107	0.000294597	0.00019795	0.000448092	0.000179205	0.000574969	0.000126083	0.000218721	0.000417069	0.000410853	0.000171458	9.47e-05	0.00015219	0.000690966	0.000260926	0.000284932	0.000128318	0.000262307	0.000312164	0.000191579	0	0.000329474	0.000364921	0.000287281	0.000356027	0.000465691	0.00130037	8.03e-05	0.000107479	0.000114423
Bacteria	Bacteroidetes	Cytophagia	Cytophagales	Cyclobacteriaceae	Algoriphagus	Algoriphagus sanaruensis	0	0.000106706	0.000330958	0.000282428	0.000148284	0.000432854	0.000298107	0	0.000378219	0.000214632	0.000247288	0	0.000163932	0.000213199	0.000217594	0.000274357	0.000582766	0.000234772	0.000499467	9.1e-05	0.00014303	0.000459067	0.000462995	0.000223379	0.000376491	0.00020654	0.000715088	7.61e-05	3.98e-05	0.00017229	0.000236107	0	0.000245682	0	0.000284688	0.000115595	1.88e-05	0.000115268	0.000347177	0.00130276	0.000206483	0.000270507	0.00020457
Bacteria	Proteobacteria	Betaproteobacteria	Burkholderiales	Comamonadaceae	Alicycliphilus	Alicycliphilus denitrificans	0.000133382	0.000604118	0	0.000409061	0	3.1e-05	0.000540766	5.75e-05	0	0.000242405	2.07e-05	0.0001073	0.000273668	6.12e-05	0.000109144	0.000323707	0.000590624	4.1e-05	0.000102701	4.99e-05	0.000191838	4.64e-05	0.000516754	0.000368013	0.00026025	0.00032182	0.000230633	0.000292034	0.000422416	0.00069164	0.000256805	0.000312164	0.000169784	0	0.00027533	0.000142877	0.00020981	0.000115268	0.000233113	0.000243654	8.03e-05	0.000471631	0.000135656
Bacteria	Firmicutes	Bacilli	Bacillales	Alicyclobacillaceae	Alicyclobacillus	Alicyclobacillus acidocaldarius	0.000133382	0.000413866	0.000521661	0.000552119	0.000251764	0.000538832	0.000115345	0	0.00102097	0.000333217	3.95e-05	0	7.11e-05	0.000338723	0.000434686	0.00013835	0.000275838	4.1e-05	0.000490708	4.99e-05	0.000340965	0.000594576	0.000556118	0.000419504	0.000906614	0.000290265	0.00100364	0.000211226	0.000243799	0.000321212	8.96e-05	9.32e-05	0.00054609	0	0.00039414	0.000166869	0.00022293	5.69e-05	0.000513426	0.000394742	8.03e-05	7.66e-05	0.000155016
Bacteria	Proteobacteria	Gammaproteobacteria	Vibrionales	Vibrionaceae	Aliivibrio	Aliivibrio fischeri	0.000299521	0.000407313	0.000145705	0.000282428	0.000395972	0.000193372	6.08e-05	0.000444411	0.000306635	0.000130368	0.000178022	0.000508152	0.00037888	0.000174862	0.000323958	0.00033797	0.000213142	0.000199223	0.000155626	0.000316851	0.000133571	0.000273368	0.000234105	0.00031538	0.000379074	8.26e-05	8.21e-05	3.67e-05	0.000152858	9.32e-05	0.000154234	0.000312164	4.72e-05	0.000559809	0.000185985	6.61e-05	8e-05	7.55e-05	0.000137611	0.000267262	0.000417211	0.00028494	0.00020457
Bacteria	Proteobacteria	Gammaproteobacteria	Vibrionales	Vibrionaceae	Aliivibrio	Aliivibrio salmonicida	0	0.000132885	8.34e-05	6.79e-05	0	0.000520612	4.01e-05	0.000177592	9.9e-05	4.92e-05	0.000178022	0.000184697	0.000187086	7.38e-05	0.000109144	0.000170163	7.28e-05	0	0.000155626	0	7.79e-05	0.000134762	0.000452495	5.74e-05	9.47e-05	9.24e-05	0.000114401	0.000164535	3.98e-05	7.34e-05	4.13e-05	0	2.5e-05	0	7.86e-05	0.000155234	3.6e-05	7.55e-05	0.000513426	0.000585778	0.000186266	7.66e-05	0.000244973
Bacteria	Proteobacteria	Gammaproteobacteria	Vibrionales	Vibrionaceae	Aliivibrio	Aliivibrio wodanis	0.000133382	0.000177106	0.000145705	3.67e-05	0.000251764	0.000500439	3.51e-05	0.000104241	0.000109508	0.0001647	0.000101193	0.0001073	0.000352846	9.67e-05	8.71e-05	7.99e-05	7.28e-05	7.59e-05	3.09e-05	0.00015661	0.000230898	0.000200705	0.000539151	8.12e-05	5.34e-05	0.000148791	4.47e-05	0.000383101	0.000103218	0.000128318	4.13e-05	9.32e-05	8.54e-05	0.000559809	9.12e-05	0.000399413	0.000291801	5.69e-05	0.000479376	0.000671464	0.000164061	0.000134868	0.000172806
Bacteria	Bacteroidetes	Bacteroidia	Bacteroidales	Rikenellaceae	Alistipes	Alistipes finegoldii	0	0.000258669	0.000910862	0.000159926	0.000148284	0.000307618	0.000248204	5.75e-05	0.00122089	0.00064354	0.000101193	0.0001073	0.000287156	0.000188535	0.000337111	7.99e-05	0.000854406	0.00015732	0.000870253	0.000126083	0.000437514	0.000854687	0.000382636	0.000468308	0.000614329	0.000497912	0.000881525	0.000325034	0.000272023	0.000454376	0.000672987	0.000270446	0.000991478	0.000838783	0.000810604	0.000373119	0.000380234	0.000264396	0.000372301	0.000512295	0.000312574	0.000107479	0.000244973
Bacteria	Bacteroidetes	Bacteroidia	Bacteroidales	Rikenellaceae	Alistipes	Alistipes shahii	0.000653102	0	0.00053347	0.000249057	0	0.000569071	0.000215229	0	0.00111674	0.000805705	0.000126228	0	0.000374776	0.000569699	0.00062782	3e-05	0.000548564	0	0.000927292	0	0.000242363	0.00114055	0.000580657	0.000478938	0.00032922	0.000475876	0.00172105	0.000207076	0.000152858	0.000584779	0.000201687	0	0.000741962	0.00102615	0.00074587	0.000129702	0.000172571	0.000195361	0.000579016	0.000801165	0.000335559	7.66e-05	0.000556761
Bacteria	Firmicutes	Bacilli	Bacillales	Bacillaceae	Alkalihalobacillus	Alkalihalobacillus clausii	0	0	0.000195454	9.5e-05	0	0	0.00018984	0.000143597	0.000109508	4.52e-05	8.74e-05	0	2.67e-05	0.000195013	0.000109144	0.000170163	0	0.00027968	0.000221385	9.1e-05	3.5e-05	0.000170754	4.35e-05	3.06e-05	0.000227917	0.000269478	0.000114401	1.31e-05	0	7.34e-05	1.13e-05	0.00016444	0.000102148	0	5.08e-05	2.45e-05	1.88e-05	4.68e-05	7.16e-05	9.69e-05	0.000242189	4.13e-05	3.47e-05
Bacteria	Firmicutes	Bacilli	Bacillales	Bacillaceae	Alkalihalobacillus	Alkalihalobacillus halodurans	0	0	0	0	0	5.77e-05	9.3e-05	0.000104241	0.000161794	5.3e-05	0	0	0	1.73e-05	0	5.63e-05	0	4.1e-05	0.000155626	0	0	2e-05	0	3.06e-05	3.73e-05	3.66e-05	4.47e-05	0	0	0	0.000127697	0	0	0	5.08e-05	0	0	0	2.71e-05	2.95e-05	4.37e-05	4.13e-05	0.000114423
Bacteria	Firmicutes	Bacilli	Bacillales	Bacillaceae	Alkalihalobacillus	Alkalihalobacillus krulwichiae	0	0.000258669	0.000195454	9.5e-05	0	0.000286737	0.000172252	0.000519428	0.000432034	0.000181305	0.000137686	0.000461901	7.11e-05	0.00023498	0.000294597	0.000351363	7.28e-05	0.00027968	0.000356025	0.000630741	3.5e-05	0.000292931	0.000263061	0.000156219	0.000386608	0.000122911	0.000450728	0.000135543	0	5.15e-05	0.000154234	9.32e-05	0.000201658	0	0.000255169	0.000115595	0.000115925	0.000115268	0.000137611	0.000274497	0.000488467	0.000346549	0.00031762
Bacteria	Firmicutes	Bacilli	Bacillales	Bacillaceae	Alkalihalobacillus	Alkalihalobacillus lehensis	0	0	0	0.000159926	0.000148284	0	0.000142374	5.75e-05	0.000289418	4.92e-05	2.07e-05	0.0001073	0	4.77e-05	0.000109144	3e-05	0.000128894	0.000106287	5.78e-05	4.99e-05	3.5e-05	2e-05	0	5.74e-05	0.000195729	5.53e-05	8.21e-05	1.31e-05	3.98e-05	2.72e-05	0	0	0	0	7.86e-05	4.64e-05	6.64e-05	3.62e-05	2.71e-05	9.69e-05	8.03e-05	0.000107479	0.000172806
Bacteria	Firmicutes	Bacilli	Bacillales	Bacillaceae	Alkalihalobacillus	Alkalihalobacillus pseudofirmus	0	0.000271768	0	0.000159926	0	8.1e-05	0.000225799	0.000143597	0.000266226	5.3e-05	5.68e-05	0	5.02e-05	0.000320143	0.00014683	5.63e-05	0	0.000106287	0.000270982	0.000126083	5.04e-05	0.000113629	0.000109931	0.00021154	0.000315191	2.99e-05	0.000355255	2.53e-05	0	0	5.03e-05	9.32e-05	0.000117598	0	0.000302171	2.45e-05	9.27e-05	2.49e-05	7.16e-05	0.000131049	0.000186266	0.000134868	0.000114423
Bacteria	Proteobacteria	Gammaproteobacteria	Chromatiales	Ectothiorhodospiraceae	Alkalilimnicola	Alkalilimnicola ehrlichii	0	0	8.34e-05	0	0	0.000387057	0.000177094	0	0.000109508	0.000118011	2.07e-05	0	0.000107206	6.12e-05	0.000355293	0.00013835	0	4.1e-05	0	0	1.83e-05	9.6e-05	0.000410853	5.74e-05	0.000209297	4.31e-05	0.000483867	8.48e-05	0	0.00017229	1.13e-05	0	0.000191579	0	0.000178307	6.61e-05	9.27e-05	5.69e-05	0.000414187	0.000294626	0	4.13e-05	3.47e-05
Bacteria	Firmicutes	Clostridia	Clostridiales	Clostridiaceae	Alkaliphilus	Alkaliphilus metalliredigens	0.000489118	0.000196151	0.000418084	0.00019408	0.000639721	0.00018088	8.67e-05	0.000234236	0.000510418	0.000289826	5.68e-05	0.000245275	0	0.000195013	0.000542939	0.00019795	0.00092943	0.000106287	0.000303448	0.000268592	7.79e-05	0.00034291	0.000136535	8.12e-05	0.000181064	0.000171278	0.000594824	0.000122463	3.98e-05	0.000185195	6.71e-05	0.000222054	0.000201658	0	0.000178307	4.64e-05	1.88e-05	0.000147979	0.000137611	0.000114765	0.000206483	0.00018186	0.000172806
Bacteria	Firmicutes	Clostridia	Clostridiales	Clostridiaceae	Alkaliphilus	Alkaliphilus oremlandii	0.000133382	0.000132885	0.000236871	0.000140473	0.000251764	3.1e-05	8.67e-05	0.000143597	0.000371571	0.000141873	8.74e-05	0.000184697	0	0.000117132	0.000239924	0.000184495	0.000174595	0.00015732	0.00032479	4.99e-05	7.79e-05	0.000186355	4.35e-05	3.06e-05	0.000322341	0.00015219	0.000394638	0	3.98e-05	5.15e-05	0.000154234	0	8.54e-05	0	0.000325797	8.4e-05	3.6e-05	8.42e-05	2.71e-05	2.95e-05	0.000111796	0.000107479	9.09e-05
Bacteria	Bacteroidetes	Bacteroidia	Marinilabiliales	Marinilabiliaceae	Alkalitalea	Alkalitalea saponilacus	0	0.000551022	0.000781667	0.000236621	0.000395972	0.000153096	0.000150058	0.000475237	0.00058604	0.000603661	0.00024065	0.000508152	0.000259171	0.000218887	0.000542939	0.00047299	0.000657905	0.000328696	0.000568969	0.000316851	0.000160682	0.000707825	0.000288444	0.00030778	0.000283389	0.000191159	0.00137062	0.000211226	0.000258344	0.000276325	0.000219717	9.32e-05	0.000323601	0	0.000391496	0.00040633	0.000335666	0.000135578	0.000283623	0.000114765	0.000538148	0.000238798	0.000410007
Bacteria	Actinobacteria	Actinobacteria	Pseudonocardiales	Pseudonocardiaceae	Alloactinosynnema	Alloactinosynnema sp. L-07	0.000653102	0.000132885	0.000236871	0.00019408	0.000761402	0	0.000318534	0.00039633	0.000366994	0.000137365	0.000418639	0.0001073	0.000107206	0.000229768	0.000278043	0.000255096	0	0.000359734	0.000184529	0.000285795	0.000123633	6.93e-05	4.35e-05	0	0.00022192	0.000134483	0	0.000269969	0.000228268	0.000346754	0.000138785	0.000222054	4.72e-05	0.000838783	0.000178307	0.000317958	0.000155443	0.000195361	0	2.95e-05	0.000375519	0.00076894	0.000256942
Bacteria	Proteobacteria	Gammaproteobacteria	Chromatiales	Chromatiaceae	Allochromatium	Allochromatium vinosum	0	0.000378838	0	3.67e-05	0	0.00045519	0.000125829	0	1.81e-05	0.000419674	0.000253717	0	0.000266555	0.000518936	0.000250186	0.00019795	0.000433915	4.1e-05	5.78e-05	0	0.000369172	0.000220278	0.000397227	0.000384812	0.000291877	0.000264301	0	0.000517181	0.000350064	0.000240365	0.000232946	0.000222054	0.000406545	0.00102615	5.08e-05	0.000515957	0.000377365	0.0003618	0.000407831	0.000517982	8.03e-05	7.66e-05	0.00020457
Bacteria	Proteobacteria	Gammaproteobacteria	Thiotrichales	Francisellaceae	Allofrancisella	Allofrancisella guangzhouensis	0.000133382	0	8.34e-05	9.5e-05	0	0.000307618	2.33e-05	0.000258375	1.81e-05	6.04e-05	0.000114092	0.0001073	5.02e-05	0.000117132	0.000178323	0.00013835	7.28e-05	0.000106287	0	9.1e-05	1.83e-05	3.8e-05	0.000311041	5.74e-05	9.47e-05	1.56e-05	8.21e-05	5.75e-05	7.37e-05	9.32e-05	7.49e-05	9.32e-05	0	0	5.08e-05	2.45e-05	3.6e-05	5.69e-05	0.000342638	0.000323907	8.03e-05	4.13e-05	0.000172806
Bacteria	Actinobacteria	Actinobacteria	Pseudonocardiales	Pseudonocardiaceae	Allokutzneria	Allokutzneria albata	0	0.000258669	8.34e-05	0.000119	0.000148284	3.1e-05	0.000281618	0	0.000207836	6.04e-05	0.000114092	0	2.67e-05	0.00051208	0.000109144	0.000101145	0	4.1e-05	5.78e-05	4.99e-05	0	0	7.94e-05	0	0.000106572	8.26e-05	4.47e-05	1.31e-05	0	0	0.000103238	0	2.5e-05	0	0.000124663	6.61e-05	0	0.000135578	0	2.95e-05	4.37e-05	0.000134868	9.09e-05
Bacteria	Bacteroidetes	Cytophagia	Cytophagales	Cytophagaceae	Allopseudarcicella	Allopseudarcicella aquatilis	0.000227149	0.000177106	0.000236871	0.000223389	0.000331324	0.000101793	0.000183336	0.000207515	7.6e-05	0.000120557	0.00019556	0.000295056	0.000338389	0.000126555	0.000205374	0.000344768	0.000418873	0.000217669	0.000261984	0.00025004	0.000191838	0.000226355	7.94e-05	0.000156219	0.000426227	0.000126856	0.000114401	0.000289423	0.00021161	2.72e-05	0.000256805	0.000348828	0.000220428	0	0.000380552	0.000373119	0.000316932	0.000190656	2.71e-05	0.000583186	0.000335559	0.000134868	6.46e-05
Viruses	Cossaviricota	Papovaviricetes	Sepolyvirales	Polyomaviridae	NA	Alpaca polyomavirus	0	0	0	0	0	0	0	0	0	0	0	0	0	0	0	0	0	0	0	0	0	0	0	0	0	0	0	0	0	0	0	0	0	0	0	0	0	0	0	0	0	0	0
Bacteria	Proteobacteria	Alphaproteobacteria	Pelagibacterales	Pelagibacteraceae	NA	alpha proteobacterium HIMB5	0.000950533	0.000177106	0.000745204	0.000425136	0.00119986	0.000153096	5.19e-05	0.000649208	0.000213523	0.000183052	0.000421453	0.000806668	0.000280529	0.000437185	0.00047274	0.000573272	0.000566257	0.000526238	0.000287863	0.000548408	0.000218721	0.000144461	0	0.000299897	0.000299986	0.000174263	0.00016801	0.000226912	0.000340413	0.000292323	0.00014923	0.000381532	8.54e-05	0.000838783	0.000325797	0.000249055	0.000126575	0.000321783	0	5.48e-05	0.000542565	0.000478071	0.000474832
Bacteria	Proteobacteria	Alphaproteobacteria	Pelagibacterales	Pelagibacteraceae	NA	alpha proteobacterium HIMB59	0.000489118	0.00055763	0.000521661	0.00123359	0.000667719	0.000464006	5.53e-05	0.000455114	0.000787039	0.000356314	0.00032291	0.000461901	0.000293564	0.00143346	0.000343365	0.000351363	0.000418873	0.000339504	0.000184529	0.000285795	0.000308016	0.000321424	0.000429738	0.00048574	0.0010084	0.000258963	0.000190805	0.000316219	0.000272023	0.000128318	8.96e-05	0.000270446	0.000323601	0.000559809	0.000350206	0.000188282	0.000273061	0.000190656	0.000407831	0.000720532	0.000366171	0.000270507	0.000357872
Viruses	Pisuviricota	Pisoniviricetes	Nidovirales	Coronaviridae	Alphacoronavirus	Alphacoronavirus 1	0	0	0.000628172	0	0	0	0	0	0	0	0	0	0	0	0	0	0	0	0	0	0	0	0	0	0	0	0	0	0	0	0	0	0	0	0	0	0	0	0	0	0	0	0
Viruses	Pisuviricota	Pisoniviricetes	Nidovirales	Mesoniviridae	Alphamesonivirus	Alphamesonivirus 1	0	0	0	0	0	0	0	0	0	0	0	0	0	0	0	0	0	0	0	0	0	0	0	0	0	0	0	0	0	0	0	0	0	0	0	0	0	0	0	0	0	0	0
Viruses	Pisuviricota	Pisoniviricetes	Nidovirales	Mesoniviridae	Alphamesonivirus	Alphamesonivirus 5	0	0	0	0	0	0	0	5.75e-05	0	0	0	0	0	0	0	0	0	0	0	0	0	0	0	0	0	0	0	0	0	0	0	0	0	0	0	0	0	0	0	0	0	0	0
Viruses	Cossaviricota	Papovaviricetes	Zurhausenvirales	Papillomaviridae	Alphapapillomavirus	Alphapapillomavirus 10	0.000227149	0	0	6.79e-05	0	8.1e-05	3.1e-06	0.000177592	4.94e-05	5.12e-06	3.95e-05	0.000613512	2.67e-05	1.73e-05	6.22e-05	0.000120533	0	4.1e-05	5.78e-05	0	0	1.03e-05	4.35e-05	0	1.96e-05	0	0	3.67e-05	3.98e-05	0	1.13e-05	9.32e-05	2.5e-05	0	0	0	0	0	5.07e-05	5.48e-05	0.000375519	0	0.000172806
Viruses	Cossaviricota	Papovaviricetes	Zurhausenvirales	Papillomaviridae	Alphapapillomavirus	Alphapapillomavirus 11	0	0	0	3.67e-05	0	0	0	0	0	0	0	0	0	0	0	0	0	0	0	0	0	0	0	0	0	0	0	0	0	0	0	0	0	0	0	0	0	0	0	0	0.000111796	0	0
Viruses	Cossaviricota	Papovaviricetes	Zurhausenvirales	Papillomaviridae	Alphapapillomavirus	Alphapapillomavirus 12	0	0	0	0	0.000148284	0	0	0	0	0	0	0	0	0	0	0	0	0	0	0	0	0	0	0	0	0	0	0	0	0	0	0	0	0	0	0	0	0	0	0	0	0	0
Viruses	Cossaviricota	Papovaviricetes	Zurhausenvirales	Papillomaviridae	Alphapapillomavirus	Alphapapillomavirus 13	0	0	0	0	0	0	0	0	0	0	0	0	0	0	0	0	0	0	0	0	0	0	0	0	0	0	0	0	0	0	0	0	0	0	0	0	0	0	0	0	0	0	0
Viruses	Cossaviricota	Papovaviricetes	Zurhausenvirales	Papillomaviridae	Alphapapillomavirus	Alphapapillomavirus 14	0.000299521	4.19e-05	8.34e-05	0.000292454	0	0.000293957	2.6e-05	0.000832306	0.000333896	0.000183052	0.000277593	0.000666677	0.000163932	0.000341647	0.000589174	0.000741858	7.28e-05	0.000454216	0.000197572	0.000606346	3.5e-05	0.000119151	0.000136535	3.06e-05	0.000325813	0.000106159	0.000142743	0.000135543	0.000258344	0.000197387	0.000219717	9.32e-05	6.72e-05	0	5.08e-05	0.000155234	8e-05	0.000267571	0.000186176	2.95e-05	0.000886549	0.000496432	0.000524816
Viruses	Cossaviricota	Papovaviricetes	Zurhausenvirales	Papillomaviridae	Alphapapillomavirus	Alphapapillomavirus 2	0.000133382	4.19e-05	8.34e-05	0	0.000148284	0	0	5.75e-05	3.45e-05	0	2.07e-05	0	0	0	8.71e-05	0	0	4.1e-05	0	0	0	1.03e-05	0	3.06e-05	0	1.56e-05	0	0	3.98e-05	0	2.18e-05	0	0	0	0	2.45e-05	0	4.68e-05	0	0	0	4.13e-05	0
Viruses	Cossaviricota	Papovaviricetes	Zurhausenvirales	Papillomaviridae	Alphapapillomavirus	Alphapapillomavirus 4	0	0	0	0	0	0	0	0	0	0	0	0	0	0	0	0	0	0	0	0	0	0	0	0	0	0	0	0	0	0	0	0	0	0	0	0	0	0	0	0	0	0	0
Viruses	Cossaviricota	Papovaviricetes	Zurhausenvirales	Papillomaviridae	Alphapapillomavirus	Alphapapillomavirus 5	0	0	0	0	0	0	0	0	0	0	0	0	0	0	0	0	0	0	0	0	0	0	0	0	0	0	0	0	0	0	0	0	0	0	0	0	0	0	0	0	0	0	0
Viruses	Cossaviricota	Papovaviricetes	Zurhausenvirales	Papillomaviridae	Alphapapillomavirus	Alphapapillomavirus 6	0	0	0	0	0	0	0	0	0	0	0	0	0	0	3.36e-05	0	0	0	0	0	0	0	0	0	0	0	0	0	0	0	0	0	0	0	0	0	0	0	0	0	0	0	0
Viruses	Cossaviricota	Papovaviricetes	Zurhausenvirales	Papillomaviridae	Alphapapillomavirus	Alphapapillomavirus 7	0	0	0	0	0	0	0	0	0	0	0	0	0	0	0	0	0	0	0	0	0	0	0	0	0	0	0	0	0	0	0	0	0	0	0	0	0	0	0	0	0	0	0
Viruses	Cossaviricota	Papovaviricetes	Zurhausenvirales	Papillomaviridae	Alphapapillomavirus	Alphapapillomavirus 9	0	0	0	0	0	0	0	5.75e-05	0	0	0	0.0001073	0	0	0	3e-05	0	4.1e-05	0	0	0	0	0	0	0	0	0	0	0	0	0	0	0	0	0	0	0	0	0	0	0	0	0
Viruses	Uroviricota	Caudoviricetes	Caudovirales	Siphoviridae	Yuavirus	Alphaproteobacteria virus phiJl001	0	0	0	0	0	0	0	0	0	0	0	0	0	0	0	0	0	0	0	0	0	0	0	0	0	0	0	0	0	0	0	0	0	0	0	0	0	0	0	0	0	0	0
Viruses	Kitrinoviricota	Alsuviricetes	Tymovirales	Alphaflexiviridae	Potexvirus	Alstroemeria virus X	0	0	0	0	0	0	0	0	0	0	0	0	0	0	0	0	0	0	0	0	0	0	0	0	0	0	0	0	0	0	0	0	0	0	0	0	0	0	0	0	0	0	0
Bacteria	Proteobacteria	Alphaproteobacteria	Sphingomonadales	Erythrobacteraceae	Altererythrobacter	Altererythrobacter atlanticus	0	0.00116406	0	0.000328311	0	0.000101793	0.000422066	0	0.000445841	0.000749942	0.000555955	0.0001073	0.000934761	0.000181824	0	0.000316214	0.000598239	0.000328696	0	0.00078641	0.000901787	0.000851173	0	0.0011332	0.000195729	0.00089293	0.000264639	0.00117625	0.00115159	0.000927236	0.00107455	0.000650878	0.000940615	0	0.00010297	0.00124819	0.00126548	0.000987766	0.000175174	0	0.00022504	0.000134868	0.000770896
Bacteria	Proteobacteria	Alphaproteobacteria	Sphingomonadales	Erythrobacteraceae	Altererythrobacter	Altererythrobacter dongtanensis	0	0.00032724	0.000145705	0.000140473	0	5.77e-05	0.000578831	0.000207515	0.00018303	0.000416265	0.000734975	0	0.000137635	0.000126555	3.36e-05	0.000531679	0.000946472	0.000179205	3.09e-05	0.000207905	0.0001845	0.000277904	0	5.74e-05	1.96e-05	0.00020407	0.000211568	0.000179886	0.000400738	0.00021992	0.00029673	0.00016444	0.000131955	0.00102615	0.000365961	0.000198183	0.000282654	0.000538572	0.000196562	9.69e-05	0.000258128	0.000255167	0.000244973
Bacteria	Proteobacteria	Alphaproteobacteria	Sphingomonadales	Erythrobacteraceae	Altererythrobacter	Altererythrobacter epoxidivorans	0	0.000438207	0	0	0	5.77e-05	0.000373885	5.75e-05	0	0.000112801	0.00032291	0	2.67e-05	4.77e-05	3.36e-05	0.000330954	0	0.000199223	0	0	6.46e-05	0.000259027	0	8.12e-05	5.34e-05	7.97e-06	0	5.75e-05	0.00021161	0.000111472	0.000144083	0	0.000260926	0	7.86e-05	2.45e-05	3.6e-05	0.000251122	5.07e-05	0.000131049	0	4.13e-05	9.09e-05
Bacteria	Proteobacteria	Alphaproteobacteria	Sphingomonadales	Erythrobacteraceae	Altererythrobacter	Altererythrobacter ishigakiensis	0	0.000132885	8.34e-05	0	0	3.1e-05	0.000154987	5.75e-05	0	6.04e-05	0.000148537	0.0001073	2.67e-05	3.31e-05	3.36e-05	7.99e-05	7.28e-05	0	5.78e-05	0	5.04e-05	3.8e-05	4.35e-05	0.000102584	1.96e-05	0.000101702	0	0.00011554	0.000103218	5.15e-05	2.18e-05	0	4.72e-05	0	3.53e-05	2.45e-05	9.27e-05	0.000213073	0	0	0	0	6.46e-05
Bacteria	Proteobacteria	Alphaproteobacteria	Sphingomonadales	Erythrobacteraceae	Altererythrobacter	Altererythrobacter mangrovi	0	0.000213611	0	0	0	0	0.000288736	0	0	5.12e-06	0.000114092	0	0	0	0	0.000244794	0	7.59e-05	0	0	9.04e-05	1.03e-05	0	0	0	7.22e-05	0	2.53e-05	7.37e-05	0	6.71e-05	0	0	0	1.84e-05	0	0	0.000115268	0	0.000145998	8.03e-05	7.66e-05	0.000114423
Bacteria	Proteobacteria	Alphaproteobacteria	Sphingomonadales	Erythrobacteraceae	Altererythrobacter	Altererythrobacter marensis	0	0.000213611	0	0	0	0	0.000323591	0	0	9.02e-05	0.000266002	0	0.000137635	8.56e-05	3.36e-05	0.000323707	0	0	0	0	9.04e-05	0.000129708	0.000136535	3.06e-05	6.83e-05	0.000110503	0	0.000174916	7.37e-05	0.000143969	0.000172966	9.32e-05	0.000131955	0	0.000144208	0	0.000136676	0.000204429	9.05e-05	9.69e-05	4.37e-05	4.13e-05	3.47e-05
Bacteria	Proteobacteria	Alphaproteobacteria	Sphingomonadales	Erythrobacteraceae	Altererythrobacter	Altererythrobacter namhicola	0	4.19e-05	0	0.000140473	0	3.1e-05	0.00027908	5.75e-05	0.000201958	0.000146262	0.000259952	0	7.11e-05	0	6.22e-05	0.000323707	0	0.000179205	0	9.1e-05	0	2.92e-05	7.94e-05	5.74e-05	1.96e-05	4.31e-05	0	4.74e-05	0	2.72e-05	6.71e-05	0	6.72e-05	0	1.84e-05	4.64e-05	1.88e-05	0.000330955	0	5.48e-05	0	0.000451225	3.47e-05
Bacteria	Proteobacteria	Alphaproteobacteria	Sphingomonadales	Erythrobacteraceae	Altererythrobacter	Altererythrobacter sp. B11	0.000133382	0.000426389	0.000236871	0.000249057	0.000148284	0.00018088	0.000488873	0.000104241	0.000398707	0.000308882	0.000529678	0.0001073	0.000137635	0.000288265	0	0.000764826	0.000418873	0.000199223	0	0	0.000303989	0.000243435	0.000300052	0.000139802	0.000195729	0.0002337	0.000142743	0.000153504	3.98e-05	0.00021992	0.000185839	9.32e-05	0.000379769	0	0.0003861	0.000233497	0.000172571	0.000484694	0.000283623	9.69e-05	4.37e-05	0	0.000385483
Bacteria	Proteobacteria	Alphaproteobacteria	Sphingomonadales	Erythrobacteraceae	Altererythrobacter	Altererythrobacter sp. ZODW24	0	7.68e-05	0	0	0	0	0.000144329	0	0	4.12e-05	0.000211717	0	0.000107206	8.56e-05	0	0	0	7.59e-05	0	4.99e-05	3.5e-05	8.31e-05	0	8.12e-05	0	2.99e-05	4.47e-05	4.74e-05	0	0	8.24e-05	9.32e-05	0.00031252	0	6.52e-05	0	6.64e-05	0.000100377	2.71e-05	7.71e-05	0	7.66e-05	0
Viruses	NA	NA	NA	Tolecusatellitidae	Betasatellite	Alternanthera yellow vein betasatellite	0.00035847	0	0.000195454	3.67e-05	0.000331324	0	3.1e-06	0.000104241	4.94e-05	1.49e-05	0.000101193	0.000245275	0	8.56e-05	0.000109144	7.99e-05	7.28e-05	7.59e-05	5.78e-05	9.1e-05	0	0	0	0	1.96e-05	4.31e-05	0	0	0	2.72e-05	2.18e-05	9.32e-05	4.72e-05	0.000559809	3.53e-05	0	0	0.000100377	0	0	0.000164061	0.000107479	0
Viruses	NA	NA	NA	NA	NA	Alternaria alternata virus 1	0.000227149	0	8.34e-05	6.79e-05	0.000148284	0	0	5.75e-05	1.81e-05	1.01e-05	3.95e-05	0	0	3.31e-05	3.36e-05	5.63e-05	7.28e-05	0	3.09e-05	0	6.46e-05	1.03e-05	0	0	0	7.97e-06	0	0	3.98e-05	5.15e-05	3.19e-05	0	0	0	1.84e-05	0	0	1.29e-05	0	0	4.37e-05	4.13e-05	3.47e-05
Viruses	NA	NA	NA	NA	NA	Alternaria brassicicola fusarivirus 1	0	0	0	0	0	0	0	0	0	0	0	0	0	0	0	0	0	0	0	0	0	0	0	0	0	0	0	0	0	0	0	0	0	0	0	0	0	0	0	0	0	0	0
Bacteria	Proteobacteria	Gammaproteobacteria	Alteromonadales	Alteromonadaceae	Alteromonas	Alteromonas addita	0.000133382	0	0	0	0	0	0	0	0	0	0	0	0	0	0.000128909	0.000120533	0	0	0.000484651	0	0	0	0	0	0	0	0	0	0	0	0	0	0	0	0	0	0	0	0	0	0.000139435	0	0
Bacteria	Proteobacteria	Gammaproteobacteria	Alteromonadales	Alteromonadaceae	Alteromonas	Alteromonas australica	0	0.000460016	8.34e-05	0.000177707	0	0.000518475	0.000126553	0.000104241	8.79e-05	0.000183052	0.00019556	0	0.000382898	6.12e-05	8.71e-05	0.000120533	0.000275838	4.1e-05	0.000155626	0.000207905	0.000224904	0.000467802	0.000783024	0.000122007	9.47e-05	0.000177197	0.000279946	0.000798224	0.000284932	0.000249919	0.000185839	0.000485481	0.000180974	0.000559809	0.000346898	0.00078378	0.00021648	8.42e-05	0.000709268	0.000785072	0.000258128	7.66e-05	0.000772014
Bacteria	Proteobacteria	Gammaproteobacteria	Alteromonadales	Alteromonadaceae	Alteromonas	Alteromonas macleodii	0.000133382	0	0.000378328	3.67e-05	0.000331324	0.000216115	0.000169498	0.000234236	0.000207836	0.000231062	0.000378042	0	0.000322768	0.000284361	0.000405847	0.000184495	0.000497836	4.1e-05	0.000490708	0.000183644	0.000133571	0.000186355	0.000181234	0.000171458	0.000156573	0.000148791	0.000190805	0.000153504	0.000174157	9.32e-05	0.000127697	0.000222054	0.000237608	0	0.000679699	6.61e-05	0.000172571	0.000100377	0.000196562	0.000281457	0.000186266	4.13e-05	0.000155016
Bacteria	Proteobacteria	Gammaproteobacteria	Alteromonadales	Alteromonadaceae	Alteromonas	Alteromonas mediterranea	0.000133382	0.000156158	0	0	0	0.000730166	0.000511022	0.000143597	9.9e-05	0.000137365	0.000186979	0	0.000834313	0.000263518	0.000109144	0.000170163	0.000325792	0.000106287	0.000287863	0.000126083	0.000891646	0.000607458	0.000733013	0.000579031	0.000244802	0.000536414	0.000394638	0.000729418	0.000400738	0.000418242	0.000376743	0.000506719	4.72e-05	0	0.000214023	0.000573471	0.000846748	0.000517715	0.000677397	0.00105785	0.000139435	7.66e-05	0.000365107
Bacteria	Proteobacteria	Gammaproteobacteria	Alteromonadales	Alteromonadaceae	Alteromonas	Alteromonas naphthalenivorans	0	0.000177106	0	0	0	0.000120491	1.64e-05	0.000207515	0.000775642	6.4e-05	0	0.0001073	0	0.000415057	3.36e-05	5.63e-05	0	4.1e-05	0	0.000183644	1.83e-05	1.03e-05	4.35e-05	0	0.000682014	0	0	2.53e-05	0	0	9.66e-05	0	0.000145363	0	0.000421101	0	1.88e-05	5.69e-05	0	0	4.37e-05	0	3.47e-05
Viruses	Uroviricota	Caudoviricetes	Caudovirales	Podoviridae	NA	Alteromonas phage vB_AmaP_AD45-P	0	0	0	0	0	0	0	5.75e-05	0	0	0	0	0	0	0	0	0	0	0	0	0	0	0	0	0	0	0	0	0	0	0	0	0	0	0	0	0	0	0	0	0	0	0
Bacteria	Proteobacteria	Gammaproteobacteria	Alteromonadales	Alteromonadaceae	Alteromonas	Alteromonas sp. BL110	0	0.000106706	0	0	0	0	1.06e-05	0.000104241	4.94e-05	6.75e-05	3.95e-05	0	0	0	6.22e-05	7.99e-05	7.28e-05	0	0	0	1.83e-05	0.000102047	0	0	9.47e-05	2.99e-05	0.000114401	1.31e-05	0	0	2.18e-05	0	0	0	0.000314337	0	0	3.62e-05	0	2.95e-05	4.37e-05	0.00020235	0
Bacteria	Proteobacteria	Gammaproteobacteria	Alteromonadales	Alteromonadaceae	Alteromonas	Alteromonas sp. Mac1	0	0	0	0	0	0	0	0	0	0	0	0	0	0	0	0	0	0	0	0	0	0	0	0	0	0	0	0	0	0	0	0	0	0	0	0	0	0	0	0	0	0	0
Bacteria	Proteobacteria	Gammaproteobacteria	Alteromonadales	Alteromonadaceae	Alteromonas	Alteromonas sp. MB-3u-76	0	0	0	0.000159926	0	5.77e-05	6.4e-05	0	6.32e-05	0	0	0.000184697	0	0	0.000128909	5.63e-05	0.000402856	0.000328696	0	0.00015661	0	2.92e-05	0	0	3.73e-05	8.76e-05	0	0	7.37e-05	0	3.19e-05	0	0.000288358	0	0	0	0	0	0	0	0.000164061	0.00020235	9.09e-05
Bacteria	Proteobacteria	Gammaproteobacteria	Alteromonadales	Alteromonadaceae	Alteromonas	Alteromonas sp. RKMC-009	0.000133382	0.000196151	8.34e-05	0.00019408	0.000148284	0.000153096	4.37e-05	5.75e-05	0.000219029	2.42e-05	0.000331752	0.000184697	0.000107206	0.000126555	0.00014683	0.000101145	0.000128894	0	0.000458439	0.000183644	0.000123633	0.000102047	0.000276143	0.000329811	6.83e-05	0.000307449	0	0.000122463	3.98e-05	0.000292323	5.89e-05	0	2.5e-05	0	0.00010297	0.000115595	0.00025773	0.000107972	0.000215736	0.000235054	4.37e-05	0.000159492	3.47e-05
Bacteria	Proteobacteria	Gammaproteobacteria	Alteromonadales	Alteromonadaceae	Alteromonas	Alteromonas sp. RW2A1	0	0	0	0.00019408	0	0	3e-05	5.75e-05	0	0.000299625	0	0	0	6.12e-05	0.000163221	0	0	0	0	0.000183644	6.46e-05	4.64e-05	0	8.12e-05	0	0.000114739	0	7.61e-05	0	0.000284469	0	0	0.000328923	0	0	0.000263486	0	0.000354063	0	0	0	0.000107479	0.000114423
Bacteria	Proteobacteria	Gammaproteobacteria	Alteromonadales	Alteromonadaceae	Alteromonas	Alteromonas stellipolaris	0	0	0	0	0	0.000599364	2.19e-05	0	0	0.000158777	0.000421453	0	0	8.56e-05	0.000128909	0	0	0.000234772	0	0	0	0	0	0	0	0	0	1.31e-05	0	0	0	0	0.000395499	0	0	0	0	0	0.000555777	0	0.000139435	0	0.000232314
Viruses	Duplornaviricota	Chrymotiviricetes	Ghabrivirales	Chrysoviridae	Alphachrysovirus	Amasya cherry disease associated chrysovirus	0	4.19e-05	0	0	0.000251764	0	3.1e-06	0	0	0	0	0	0	0	0	3e-05	7.28e-05	0	3.09e-05	0	1.83e-05	0	0	0	0	0	0	0	0	0	0	0	0	0	0	0	0	2.49e-05	0	0	0.000164061	4.13e-05	0
Viruses	Kitrinoviricota	Alsuviricetes	Martellivirales	Bromoviridae	Ilarvirus	American plum line pattern virus	0	0	0	0	0	0	0	0	0	0	0	0	0	0	0	3e-05	0	0	0	0	0	0	0	0	0	0	0	0	0	0	0	0	0	0	0	0	0	0	0	0	0	0	0
Bacteria	Proteobacteria	Alphaproteobacteria	Rhizobiales	Phyllobacteriaceae	Aminobacter	Aminobacter aminovorans	0	0.00094494	0	0	0	0	0.000254269	0.000104241	0	0.000372738	2.07e-05	0	0.000743391	3.31e-05	8.71e-05	0.000170163	7.28e-05	4.1e-05	0	0	0.000543301	0.000243435	0	0.000504928	0	0.000580809	0.000142743	0.000474035	0.000699417	0.000780051	0.000505556	0.000663363	0.000721765	0	0	0.000263486	0.000553878	0.00028268	7.16e-05	0.00038339	4.37e-05	0.00018186	0.000256942
Bacteria	Proteobacteria	Alphaproteobacteria	Rhizobiales	Phyllobacteriaceae	Aminobacter	Aminobacter sp. MSH1	0.00143445	0.001363	0.00114032	0.000554891	0.00166253	0.000263247	0.000483994	0.000511192	0.00029651	0.000695791	0.000524671	0.00104135	0.000814724	0.000385414	0.000396745	0.000568483	0.000988436	0.000495708	0.000209827	0.000439121	0.000778658	0.000891854	0.000276143	0.000849252	0.000274484	0.00108906	0.000666892	0.0010917	0.00111149	0.00104173	0.000708848	0.00110892	0.000881065	0.00203283	0.000499497	0.000997501	0.000774277	0.000653557	0.000186176	0	0.000600169	0.000893374	0.000962082
Bacteria	Synergistetes	Synergistia	Synergistales	Synergistaceae	Aminobacterium	Aminobacterium colombiense	0.00045122	0.000306775	0.000544742	0.000311158	0.000251764	0.000153096	0.000151304	0	0.00039281	0.000734836	8.74e-05	0	0.000519784	0.000280375	3.36e-05	3e-05	0.000275838	0.00037836	0.000139469	0	0.000218721	0.000367601	0.000217943	0.000322718	5.34e-05	0.000705988	0.000884868	0	0	2.72e-05	0.000193937	0	0.000745366	0	0.000474919	8.4e-05	0	3.62e-05	0.000123185	5.48e-05	0	0	0.000547656
Bacteria	Synergistetes	Synergistia	Synergistales	Synergistaceae	Aminomonas	Aminomonas paucivorans	0	0	8.34e-05	0	0	0	5.42e-05	0	3.45e-05	0.00031132	0	0	2.67e-05	0.000144084	0	0	0	0.000395616	0	4.99e-05	7.79e-05	2e-05	0	0.000102584	5.34e-05	0	0	1.31e-05	0	0	5.03e-05	9.32e-05	0	0	0.00027533	4.64e-05	0	0	7.16e-05	0	0	0	0.000135656
Bacteria	Firmicutes	Clostridia	Thermoanaerobacterales	Thermoanaerobacteraceae	Ammonifex	Ammonifex degensii	0.000408205	7.68e-05	0.000145705	0	0	3.1e-05	4.96e-05	0	0.000428812	4.52e-05	2.07e-05	0.0001073	2.67e-05	1.73e-05	0.000109144	5.63e-05	0	4.1e-05	0.000184529	4.99e-05	9.04e-05	0.000129708	4.35e-05	0	0.000106572	7.22e-05	0.000114401	8.48e-05	0	2.72e-05	6.71e-05	0	6.72e-05	0	7.86e-05	2.45e-05	3.6e-05	4.68e-05	7.16e-05	0	8.03e-05	0	3.47e-05
Bacteria	Firmicutes	Bacilli	Bacillales	Bacillaceae	Amphibacillus	Amphibacillus xylanus	0	4.19e-05	0	6.79e-05	0.000148284	0	8.85e-05	0.000177592	0.000712614	4.12e-05	5.68e-05	0.0001073	0	0.000316858	0.000229083	0.000120533	0.000128894	7.59e-05	0.000720554	0.000183644	0	3.8e-05	4.35e-05	8.12e-05	0.00092294	8.26e-05	0.000114401	0	0	2.72e-05	0.000109671	0	0	0	0.000214023	2.45e-05	1.88e-05	0.000170542	0	5.48e-05	0.000164061	0.000255167	6.46e-05
Viruses	Pisuviricota	Pisoniviricetes	Picornavirales	Picornaviridae	Ampivirus	Ampivirus A	0	0	0	0	0	0	0	0	0	0	0	0	0	0	0	0	0	0	0	0	0	0	0	0	0	0	0	0	0	0	0	0	0	0	0	0	0	0	0	0	0	0	0
Viruses	Nucleocytoviricota	Pokkesviricetes	Chitovirales	Poxviridae	Betaentomopoxvirus	Amsacta moorei entomopoxvirus	0.00035847	4.19e-05	0.000330958	0.000140473	0.000538872	0	1.78e-05	0.000382712	9.9e-05	4.52e-05	0.000219341	0.00048598	7.11e-05	0.000254482	0.000286498	0.000344768	0.000174595	0.000339504	0.000102701	0.000268592	6.46e-05	2e-05	0	0	9.47e-05	4.93e-05	0	0	7.37e-05	2.72e-05	1.13e-05	0.000222054	0.000102148	0	0.000144208	4.64e-05	1.88e-05	0.000135578	0	0	0.000300142	0.000298568	0.000256942
Bacteria	Actinobacteria	Actinobacteria	Pseudonocardiales	Pseudonocardiaceae	Amycolatopsis	Amycolatopsis albispora	0.000227149	7.68e-05	0.000236871	6.79e-05	0.000251764	0.000205086	0.000374837	5.75e-05	0.000458634	0.000166629	2.07e-05	0	0.000137635	0.000405002	8.71e-05	3e-05	7.28e-05	4.1e-05	5.78e-05	0	0	0.000174783	0.000358608	0.00021154	0.000181064	0.000258963	0.000394638	4.74e-05	3.98e-05	0.000158583	3.19e-05	0	0.000102148	0	0.000178307	0	0.00022293	0.000141882	0.000256461	0.000184653	8.03e-05	0.00028494	9.09e-05
Bacteria	Actinobacteria	Actinobacteria	Pseudonocardiales	Pseudonocardiaceae	Amycolatopsis	Amycolatopsis japonica	0	0	0.000236871	0	0	0	0.000242262	0.000177592	6.32e-05	9.61e-05	0	0.0001073	5.02e-05	4.77e-05	0.000128909	0.000101145	0	0.000199223	0	0	0	0	0	0	5.34e-05	6.12e-05	0	3.67e-05	0	0.000111472	5.89e-05	0	0	0	5.08e-05	2.45e-05	6.64e-05	0	0	0	0.000206483	0.000159492	6.46e-05
Bacteria	Actinobacteria	Actinobacteria	Pseudonocardiales	Pseudonocardiaceae	Amycolatopsis	Amycolatopsis keratiniphila	0.000133382	0	0	0	0	0	0.00056548	5.75e-05	1.81e-05	0	0	0	0	1.73e-05	0	7.99e-05	0	0	0	0.00015661	0	1.03e-05	0	0	0.000173262	4.93e-05	0	4.74e-05	0	0.000259077	0.000121886	0	0	0	7.86e-05	0	0	3.62e-05	0	0	0.000111796	0.000346549	3.47e-05
Bacteria	Actinobacteria	Actinobacteria	Pseudonocardiales	Pseudonocardiaceae	Amycolatopsis	Amycolatopsis mediterranei	0.000607216	7.68e-05	0.000378328	0.000159926	0.00071772	0	0.000306971	0.000143597	6.32e-05	7.76e-05	0.000101193	0.000295056	9e-05	0.000827732	0.000128909	7.99e-05	0.000325792	4.1e-05	0.000102701	9.1e-05	6.46e-05	0	4.35e-05	0	0.000244802	5.53e-05	8.21e-05	1.31e-05	3.98e-05	2.72e-05	8.96e-05	0.00016444	0	0	0.00010297	2.45e-05	5.18e-05	0.000129052	0	0	0.000111796	0.000311475	0.000114423
Bacteria	Actinobacteria	Actinobacteria	Pseudonocardiales	Pseudonocardiaceae	Amycolatopsis	Amycolatopsis methanolica	0.00092425	0.00022973	0.000565858	0.000209253	0.00100267	8.1e-05	0.000622638	0.000815528	0.000608304	0.000492405	0.000534567	0.000565756	0.000243503	0.000654169	0.000542939	0.000563588	0.000418873	0.000484582	0.000367288	0.00078641	0.000282513	0.000859875	0.000136535	0.000255386	0.000407497	0.000382437	0.000142743	0.000575631	0.000550992	0.000634202	0.000409477	0.00080683	0.000306743	0.00128085	0.000280064	0.00069264	0.000339208	0.00046943	0.000123185	0.000159814	0.000664624	0.000735891	0.00100189
Bacteria	Actinobacteria	Actinobacteria	Pseudonocardiales	Pseudonocardiaceae	Amycolatopsis	Amycolatopsis orientalis	0	4.19e-05	0	0	0	0	0.000387324	0.000207515	0.000461353	1.96e-05	3.95e-05	0.000184697	2.67e-05	0.00053912	3.36e-05	3e-05	0	0.000106287	0	0	0.000102108	0	0	0	0.000332564	0.000165148	0	6.71e-05	0.000174157	0.000208941	7.49e-05	0	2.5e-05	0	0.000144208	0	0.00022293	0	0	0	0.000164061	0.00018186	3.47e-05
Bacteria	Actinobacteria	Actinobacteria	Pseudonocardiales	Pseudonocardiaceae	Amycolatopsis	Amycolatopsis sp. AA4	0	0	0	3.67e-05	0	5.77e-05	0.000265145	0.000143597	8.79e-05	0.000275464	2.07e-05	0.0001073	5.02e-05	4.77e-05	0.000109144	0.000120533	7.28e-05	0	0	4.99e-05	3.5e-05	2e-05	0	3.06e-05	0.000106572	0.000165148	0	1.31e-05	3.98e-05	0.00017229	5.89e-05	9.32e-05	0.000281839	0	0.000207378	2.45e-05	3.6e-05	8.42e-05	2.71e-05	0	0.000286986	0	6.46e-05
Bacteria	Actinobacteria	Actinobacteria	Pseudonocardiales	Pseudonocardiaceae	Amycolatopsis	Amycolatopsis sp. BJA-103	0	0.000156158	8.34e-05	9.5e-05	0.000251764	5.77e-05	0.000189349	5.75e-05	4.94e-05	0	0.000101193	0.0001073	0	0.000329664	0.000128909	5.63e-05	0	4.1e-05	3.09e-05	0	0	2e-05	0	0.000122007	9.47e-05	1.56e-05	0	7.61e-05	0.000103218	0.000111472	0	0	6.72e-05	0	0	0	1.88e-05	0.000107972	0	0.000391036	4.37e-05	4.13e-05	6.46e-05
Bacteria	Cyanobacteria	NA	Nostocales	Nostocaceae	Anabaena	Anabaena cylindrica	0.000133382	0.000156158	0	0	0	0.000101793	0.000125102	0.000368309	0.000270312	7.43e-05	0.000178022	0.000245275	5.02e-05	0.000188535	0.000217594	0.000274357	0	4.1e-05	0.000102701	0.000207905	7.79e-05	8.97e-05	7.94e-05	0.000245244	0.00026025	0.000220656	0.000307841	8.48e-05	0.000103218	7.34e-05	0.000357038	0.00016444	0.000245682	0	0	0.000233497	0	0.000135578	0.000123185	0	0.000366171	4.13e-05	9.09e-05
Viruses	Uroviricota	Caudoviricetes	Caudovirales	Podoviridae	NA	Anabaena phage A-4L	0	0	0	0	0	0	0	0	0	0	0	0	0	0	0	0	0	0	0	0	0	0	0	0	0	0	0	0	0	0	0	0	0	0	0	0	0	0	0	0	0	0	0
Bacteria	Cyanobacteria	NA	Nostocales	Nostocaceae	Anabaena	Anabaena sp. 90	0.000630983	0.000156158	0	0.000487055	0	0.000320354	0.00032009	0.00111558	0.000617904	0.000269355	0.00054706	0.00117127	0.000333321	0.00053811	0.000754446	0.000900346	0	0.000726028	0.000451321	0.000954171	0.000168947	0.000162411	0.000160094	0.000171458	0.000627837	0.000191159	0.000570574	0.000237823	0.000103218	0.00017229	0.000419943	0.000485481	0.000268139	0.000559809	0.000353459	0.000241428	6.64e-05	9.25e-05	0.000379972	0.000259727	0.00113766	0.000323735	0.000616289
Bacteria	Cyanobacteria	NA	Nostocales	Nostocaceae	Anabaena	Anabaena sp. WA102	0.000133382	0.000156158	8.34e-05	0.000209253	0.000148284	0.000101793	0.000348818	0.000519428	0.000169164	0.000127968	0.000219341	0	0.000197703	0.00031011	0.000278043	0.000392701	0	0.000133187	8.15e-05	0.0003443	5.04e-05	0.000107932	0	0.000156219	0.000278991	0.000118874	0.000211568	8.48e-05	7.37e-05	0.000249919	0.000163843	0.000222054	0	0	0	0.000100412	0	0.000135578	0	0	0.000674597	4.13e-05	0.000326282
Bacteria	Cyanobacteria	NA	Nostocales	Aphanizomenonaceae	Anabaenopsis	Anabaenopsis circularis	0.000133382	0.000106706	8.34e-05	0.000223389	0	3.1e-05	0.000234611	0.000177592	0.000119386	2.42e-05	5.68e-05	0.000337313	2.67e-05	4.77e-05	8.71e-05	0.000101145	0	0	0.000155626	0.000126083	0	0.000102047	0	0.000185676	0.000255245	3.66e-05	0.000428319	5.75e-05	0	2.72e-05	5.03e-05	0.00016444	0	0	1.84e-05	0	9.27e-05	8.42e-05	0	5.48e-05	0.000111796	7.66e-05	3.47e-05
Bacteria	Firmicutes	Clostridia	Clostridiales	Lachnospiraceae	Anaerobutyricum	Anaerobutyricum hallii	0	0.000354621	0.000467839	0.000271891	0.000148284	0.000364111	0.000268515	0.000143597	0.000813628	0.000714438	0.00023379	0.0001073	0.000226458	0.000213199	0.000239924	0.000170163	0.000925477	0.000317367	0.000310814	0.000610591	0.000315831	0.000499016	0.000358608	0.000343323	0.0010721	0.000218383	0.00120774	0.000555334	0.00021161	0.000128318	0.000127697	0.00016444	0.000538751	0.00102615	0.000828585	0.000276942	0.000126575	0.000276783	0.000411036	0.000195909	0.000286986	0.000346549	0.000244973
Bacteria	Firmicutes	Tissierellia	Tissierellales	Peptoniphilaceae	Anaerococcus	Anaerococcus mediterraneensis	0	0.000306775	0.000813449	0.000403413	0	0.000387057	0.000619477	0.000319335	0.000564287	0.000481694	0.000381467	0.000461901	0.000226458	0.000207332	0.000229083	0.000375926	0.000497836	0.000540134	0.00023232	0.00025004	0.000537193	0.00069414	0.000435667	0.00030778	0.000250099	0.000855223	0.000332751	0.000752507	0.000152858	0.000299907	0.000528607	0.000411047	0.000323601	0.00102615	0.000473166	0.000880691	0.000282654	0.000528822	0.000474925	0.000344357	0.000417211	0.000534564	0.000799251
Bacteria	Firmicutes	Tissierellia	Tissierellales	Peptoniphilaceae	Anaerococcus	Anaerococcus prevotii	0.000711517	0.000502105	0.000435802	0.000568224	0	0.000364111	0.000718459	0.000336748	0.000657539	0.000572604	0.000497616	0.0001073	0.000280529	0.000338723	0.000229083	0.000170163	0.000246475	0.000683693	0.000440154	0.000301832	0.000659651	0.000760022	0.000586361	0.000410157	0.000368516	0.000904184	0.000620255	0.000894163	0.000502992	0.000478887	0.00068738	0.000222054	0.000523225	0.000838783	0.000507054	0.00105724	0.000356016	0.000642627	0.000522357	0.000323907	0.000417211	0.000518944	0.000988574
Bacteria	Chloroflexi	Anaerolineae	Anaerolineales	Anaerolineaceae	Anaerolinea	Anaerolinea thermophila	0	4.19e-05	0	0.000119	0	0.000101793	0.000222619	5.75e-05	0.000154098	0.000248389	8.74e-05	0	2.67e-05	6.12e-05	0	3e-05	7.28e-05	7.59e-05	3.09e-05	9.1e-05	0.000102108	0.000162411	0.000200405	0.000102584	6.83e-05	0.000122911	4.47e-05	6.71e-05	7.37e-05	2.72e-05	0.000115882	9.32e-05	6.72e-05	0	0.000144208	8.4e-05	1.88e-05	0.000159604	0.000163478	0.000172656	4.37e-05	0.000134868	6.46e-05
Bacteria	Chloroflexi	Anaerolineae	Anaerolineales	Anaerolineaceae	NA	Anaerolineaceae bacterium oral taxon 439	0	4.19e-05	0.000145705	6.79e-05	0.000497466	0.000337976	0.000166697	0.000258375	0.000189571	0.000495649	0.000137686	0.000245275	0.000187086	0.000117132	0.000163221	0.000154831	0.000174595	0.000199223	0.000242697	4.99e-05	0.000224904	0.000190052	0.000263061	0.000122007	0.000138191	0.000148791	8.21e-05	0.000318464	0	9.32e-05	6.71e-05	0	8.54e-05	0	0.000134677	6.61e-05	0.000328385	9.25e-05	0.000215736	0.000184653	0.000164061	0.000221254	0.000299196
Bacteria	Proteobacteria	Deltaproteobacteria	Myxococcales	Anaeromyxobacteraceae	Anaeromyxobacter	Anaeromyxobacter dehalogenans	0.000653102	4.19e-05	0.000355772	3.67e-05	0.000667719	0.000205086	0.00030864	0.000258375	9.9e-05	9.32e-05	0.00034434	0.000374023	0.000187086	0.000117132	0.000128909	0.000244794	0.000246475	0.000305464	3.09e-05	0.000183644	0.000176878	0.000139677	0.000136535	0.00021154	0.000117735	0.000118874	0.000114401	0.000198471	0.000284932	0.000446841	0.000115882	0.000381532	0.000102148	0	0.000124663	0.000115595	0.0002411	0.000100377	0	7.71e-05	0.000286986	0.000789316	0.000279084
Bacteria	Proteobacteria	Deltaproteobacteria	Myxococcales	Anaeromyxobacteraceae	Anaeromyxobacter	Anaeromyxobacter sp. Fw109-5	0.000133382	0.000177106	8.34e-05	6.79e-05	0.000251764	0.000472429	0.000226584	0.000258375	1.81e-05	0.000123064	0.000148537	0.000184697	0.000151229	0.000117132	0.00014683	0.000210629	7.28e-05	0.000106287	5.78e-05	9.1e-05	0.000160682	0.000170754	0.00039006	3.06e-05	3.73e-05	7.75e-05	4.47e-05	0.000318464	0.000129377	0.00017229	0.000109671	0.00016444	4.72e-05	0	0.00010297	0.000276942	9.27e-05	0.000115268	0.000417286	0.000610977	0.00035642	0.000255167	0.000308601
Bacteria	Proteobacteria	Deltaproteobacteria	Myxococcales	Anaeromyxobacteraceae	Anaeromyxobacter	Anaeromyxobacter sp. K	0.00045122	0.000213611	0.000145705	9.5e-05	0.000693622	0	0.000226584	0.000280388	0.000299951	8.71e-05	0.000253717	0.000245275	0.000163932	0.000160107	0.000128909	0.000244794	0	0.00015732	3.09e-05	0.000126083	0.000133571	6.2e-05	0	0	9.47e-05	8.26e-05	0	6.71e-05	0.000152858	0.000292323	5.89e-05	0	0	0.000559809	0.000144208	8.4e-05	0.000324641	0.000141882	0	0	0.000242189	0.000553948	0.00031762
Bacteria	Firmicutes	Clostridia	Clostridiales	Lachnospiraceae	Anaerostipes	Anaerostipes hadrus	0.000299521	0.000386327	0.00147634	0.000635905	0.000497466	0.00116605	0.000411158	0.000475237	0.00110409	0.000578415	0.00032291	0.000582596	0.000305778	0.000474846	0.000452922	0.000413245	0.00115493	0.000588717	0.000432352	0.000447647	0.000543301	0.000745191	0.00114557	0.00101005	0.000882382	0.00046149	0.00141363	0.000358238	0.000319801	0.00034064	0.000555545	0.00016444	0.00101407	0	0.000778451	0.000328278	0.000136676	0.000213073	0.00107653	0.00072358	0.000677023	0.000238798	0.000279084
Bacteria	Firmicutes	Clostridia	Clostridiales	Lachnospiraceae	Anaerotignum	Anaerotignum propionicum	0.000133382	0.000258669	0.000565858	0.000657126	0.000148284	0.000300912	0.000192274	0.000143597	0.00072817	0.00103056	0.000247288	0.0001073	0.000187086	0.000445682	0.000487824	7.99e-05	0.000669411	4.1e-05	0.000560684	4.99e-05	0.000224904	0.000532736	0.000331403	0.000139802	0.000376491	0.00033966	0.000843847	0.000141736	0.000129377	0	0.000138785	9.32e-05	0.000556624	0	0.000710046	0.000142877	0.000172571	9.25e-05	0.000342638	0.000172656	0.000273018	0.000134868	3.47e-05
Bacteria	Proteobacteria	Alphaproteobacteria	Rickettsiales	Anaplasmataceae	Anaplasma	Anaplasma centrale	0.000227149	0	0	3.67e-05	0.000148284	0	2.19e-05	0.000234236	0	9.02e-05	0.000158844	0.000295056	2.67e-05	4.77e-05	0.000109144	3e-05	0	7.59e-05	0	0.00015661	0	0	0	5.74e-05	0	0	0	0	0	0	0.000109671	0	0	0	0	2.45e-05	0.000104664	1.29e-05	0	2.95e-05	0.000164061	0.000159492	0.000172806
Bacteria	Proteobacteria	Alphaproteobacteria	Rickettsiales	Anaplasmataceae	Anaplasma	Anaplasma marginale	0	7.68e-05	0	6.79e-05	0	0.000137499	0.000122162	0	0	0	2.07e-05	0	9e-05	1.73e-05	6.22e-05	0	0	0	0	0	1.83e-05	8.97e-05	0.000181234	5.74e-05	8.19e-05	0.000158791	0	0.000164535	3.98e-05	0	1.13e-05	0	0	0	0	0.000155234	0	6.64e-05	0.000123185	0.000251868	0	0.000377212	0
Bacteria	Proteobacteria	Alphaproteobacteria	Rickettsiales	Anaplasmataceae	Anaplasma	Anaplasma ovis	0	7.68e-05	0	3.67e-05	0	0	4.63e-06	5.75e-05	0	0.000213187	0	0	0.000175854	3.31e-05	3.36e-05	0.000120533	0	0.000106287	0.000221385	0	0.000273219	0.00014912	0	0.000234593	3.73e-05	0.000312815	0	0.000361763	0.000400738	7.34e-05	4.13e-05	0.000222054	0.000180974	0	0	0.000459688	0.000126575	0.000285559	2.71e-05	0	8.03e-05	0.000107479	0
Bacteria	Proteobacteria	Alphaproteobacteria	Rickettsiales	Anaplasmataceae	Anaplasma	Anaplasma phagocytophilum	0	0	0	0	0	0	1.21e-05	0.000104241	0.000109508	0	0	0.0001073	0	3.31e-05	0	5.63e-05	0	0	0	4.99e-05	5.04e-05	1.03e-05	0	0	3.73e-05	0.000245823	0.000142743	1.31e-05	3.98e-05	5.15e-05	6.71e-05	0	2.5e-05	0	3.53e-05	4.64e-05	0	1.29e-05	2.71e-05	5.48e-05	4.37e-05	4.13e-05	0
Viruses	Peploviricota	Herviviricetes	Herpesvirales	Herpesviridae	Mardivirus	Anatid alphaherpesvirus 1	0	0	0	0	0	0	0	0	0	0	0	0	0	0	0	0	0	0	0	0	0	0	0	0	0	0	0	0	0	0	0	0	0	0	0	0	0	0	0	0	0	0	0
Bacteria	Proteobacteria	Alphaproteobacteria	Rhizobiales	Rhodobiaceae	Anderseniella	Anderseniella sp. Alg231-50	0	0.000177106	0	0	0	8.1e-05	0.000135682	5.75e-05	7.6e-05	2.86e-05	5.68e-05	0	9e-05	6.12e-05	0	0.000120533	0	7.59e-05	0	4.99e-05	5.04e-05	0.000129708	0.000109931	3.06e-05	1.96e-05	0.000118874	0.000114401	0.000297144	7.37e-05	0.000128318	3.19e-05	0.000312164	8.54e-05	0.000559809	0	6.61e-05	0	7.55e-05	2.71e-05	0	8.03e-05	0	0.000135656
Viruses	NA	NA	NA	Tolecusatellitidae	Betasatellite	Andrographis yellow vein leaf curl betasatellite	0	0	0	0	0	0	0	0	0	0	0	0	0	0	0	0	0	0	0	0	0	0	0	0	0	0	0	0	0	0	0	0	0	0	0	0	0	0	0	0	0	0	0
Bacteria	Firmicutes	Bacilli	Bacillales	Paenibacillaceae	Aneurinibacillus	Aneurinibacillus soli	0.000133382	0.000363007	8.34e-05	3.67e-05	0	0.000354088	0.000149431	5.75e-05	0.000605966	0.000211729	0.000126228	0	0.000123016	0.000135526	0.000574964	0.000154831	0.000302077	0.000199223	0.000377958	0.000126083	6.46e-05	0.000438386	0.00044143	0.000322718	0.000117735	0.000122911	0.000495907	0	7.37e-05	0	0.000103238	9.32e-05	0.000169784	0	0.000297943	4.64e-05	1.88e-05	3.62e-05	0.000301666	0.000145998	0.000139435	0.000159492	3.47e-05
Bacteria	Firmicutes	Bacilli	Bacillales	Paenibacillaceae	Aneurinibacillus	Aneurinibacillus sp. XH2	0	4.19e-05	8.34e-05	9.5e-05	0.000148284	5.77e-05	7.02e-05	0.000177592	6.32e-05	4.92e-05	3.95e-05	0.0001073	2.67e-05	0.000152268	8.71e-05	0.000170163	0.000128894	0.000106287	8.15e-05	0.000126083	5.04e-05	0.000102047	0	0.000171458	0.000106572	0.000126856	0.000394638	0.00010082	0.000103218	5.15e-05	4.13e-05	9.32e-05	0	0	5.08e-05	0.000155234	5.18e-05	0.000208801	5.07e-05	0	4.37e-05	7.66e-05	9.09e-05
Viruses	Peploviricota	Herviviricetes	Herpesvirales	Alloherpesviridae	Cyprinivirus	Anguillid herpesvirus 1	0.000227149	0	0	0.000140473	0	3.1e-05	0	0.00039633	0	7.43e-05	0.000101193	0.000374023	0	0	0.000217594	7.99e-05	0	0	0	0	0	2e-05	4.35e-05	0	0.000117735	6.68e-05	0	0.000169802	0.000193647	9.32e-05	3.19e-05	0	0	0	3.53e-05	0.000166869	8e-05	0.000170542	2.71e-05	0	0.000300142	0.000107479	0.000135656
Viruses	Negarnaviricota	Ellioviricetes	Bunyavirales	Phenuiviridae	Phlebovirus	Anhanga phlebovirus	0	0	0	0	0	0	0	0	0	0	0	0	0	0	0	0	0	0	0	0	0	0	0	0	0	0	0	0	0	0	0	0	0	0	0	0	0	0	0	0	0	0	0
Viruses	Nucleocytoviricota	Pokkesviricetes	Chitovirales	Poxviridae	Alphaentomopoxvirus	Anomala cuprea entomopoxvirus	0	4.19e-05	8.34e-05	9.5e-05	0.000331324	0	1.64e-05	0.000258375	3.45e-05	2.42e-05	0.000137686	0.000184697	2.67e-05	0.000144084	0.000217594	0.000292067	7.28e-05	0.000199223	8.15e-05	0.000126083	1.83e-05	1.03e-05	0	3.06e-05	6.83e-05	4.31e-05	0	0	0	0	1.13e-05	9.32e-05	2.5e-05	0	6.52e-05	2.45e-05	3.6e-05	7.55e-05	2.71e-05	0	0.000186266	0.000134868	0.000172806
Viruses	Negarnaviricota	Ellioviricetes	Bunyavirales	Peribunyaviridae	Orthobunyavirus	Anopheles A orthobunyavirus	0	0	0	0	0	0	0	0	0	0	0	0	0	0	0	0	0	0	0	0	0	0	0	0	0	0	0	0	0	0	0	0	0	0	0	0	0	0	0	0	0	0	0
Viruses	Nucleocytoviricota	Megaviricetes	Pimascovirales	Iridoviridae	Chloriridovirus	Anopheles minimus irodovirus	0	0	0	0	0	0	0	0	0	1.01e-05	0	0	5.02e-05	0	0	0	0	0	0	0	0	1.03e-05	0	0	0	0	0	0	0	0	0	0	0	0	0	0	0	1.29e-05	0	0	0	0	0
Bacteria	Firmicutes	Bacilli	Bacillales	Bacillaceae	Anoxybacillus	Anoxybacillus amylolyticus	0	0	0.000378328	3.67e-05	0	5.77e-05	0.000150058	0.000234236	0.00018303	0	2.07e-05	0.0001073	0	7.38e-05	0.000109144	0.00019795	7.28e-05	7.59e-05	0.000170591	0.000207905	5.04e-05	6.2e-05	4.35e-05	5.74e-05	0.000283389	0.00020654	0.000114401	0.00043837	0.000152858	0	4.13e-05	0.00016444	2.5e-05	0.000559809	3.53e-05	0.000166869	0	4.68e-05	0	2.95e-05	0.000139435	0.000107479	0.00028937
Bacteria	Firmicutes	Bacilli	Bacillales	Bacillaceae	Anoxybacillus	Anoxybacillus flavithermus	0	0.000393558	0.000418084	0.000453965	0.000148284	0.000320354	0.000278511	0.000336748	0.000541142	0.000382503	0.000277593	0.000245275	0.000338389	0.000418932	0.000377134	0.000300414	0.000213142	0.00050108	0.000700334	0.000316851	0.000453348	0.000414999	0.000288444	0.000525322	0.000486279	0.000383316	0.000142743	0.000625401	0.000422416	0.00021992	0.000301152	0.000270446	0.000371422	0	0.000471398	0.000556615	0.000485657	0.000304554	0.000328313	0.000267262	0.000273018	0.000255167	0.000432064
Bacteria	Firmicutes	Bacilli	Bacillales	Bacillaceae	Anoxybacillus	Anoxybacillus gonensis	0	0	0	0	0	0	0.000256568	0	0	0	0	0	0	0	0	0.000244794	0	0.000292926	0	0	0	0	0	0	0.000424239	0	0.000320629	0.000318464	0	0	0	0	0	0	0	0	0	0	0	0	0	0	0
Bacteria	Firmicutes	Bacilli	Bacillales	Bacillaceae	Anoxybacillus	Anoxybacillus kamchatkensis	0	0	0	0	0.000331324	0	4.13e-05	0.000421524	0.000299951	0	0.00019556	0.000374023	0	0.00042084	0.000286498	0	0	0.00027968	0	0.000285795	0	4.64e-05	0	0	0.000409676	0.000114739	0	0.000211226	0.000152858	0	0.00020544	0	0.000117598	0	0.000293623	0	0	9.25e-05	0	0	0.000242189	0.000159492	0
Bacteria	Firmicutes	Bacilli	Bacillales	Bacillaceae	Anoxybacillus	Anoxybacillus sp. B7M1	0	0	0	0	0	0	0	0	0	0	0	0	0	0	0	0	0	0	0	0	0	0	0	0	0	0	0	0	0	0	0	0	0	0	0	0	0	0	0	0	0	0	0
Viruses	Pisuviricota	Pisoniviricetes	Picornavirales	NA	NA	Antarctic picorna-like virus 3	0	0	0	0	0	0	0	0	0	0	0	0	0	0	0	0	0	0	0	0	0	0	0	0	0	0	0	0	0	0	0	0	0	0	0	0	0	0	0	0	0	0	3.47e-05
Viruses	Pisuviricota	Pisoniviricetes	Picornavirales	NA	NA	Antarctic picorna-like virus 4	0	0	0	0	0	0	0	0	0	0	0	0	0	0	0	0	0	0	0	0	0	0	0	0	0	0	0	0	0	0	0	0	0	0	0	0	0	0	0	0	0	0	0
Bacteria	Proteobacteria	Alphaproteobacteria	Rhodobacterales	Rhodobacteraceae	Antarctobacter	Antarctobacter heliothermus	0	7.68e-05	0	3.67e-05	0	3.1e-05	0.000245086	0.000177592	3.45e-05	6.4e-05	3.95e-05	0	2.67e-05	3.31e-05	6.22e-05	5.63e-05	0	7.59e-05	3.09e-05	0	1.83e-05	0.000178724	0	8.12e-05	3.73e-05	7.97e-06	0	4.74e-05	0	0.000128318	4.13e-05	0	4.72e-05	0	1.84e-05	6.61e-05	0.000136676	5.69e-05	0	2.95e-05	0	0	0
Viruses	NA	NA	NA	Baculoviridae	Alphabaculovirus	Antheraea pernyi nucleopolyhedrovirus	0	0	0	0	0	0	0	0	0	0	0	0	0	0	3.36e-05	3e-05	0	0	0	0	0	0	0	0	0	1.56e-05	0	0	0	0	0	0	0	0	0	0	0	0	0	0	0	4.13e-05	0
Viruses	NA	NA	NA	Baculoviridae	Alphabaculovirus	Anticarsia gemmatalis nucleopolyhedrovirus	0	0	0	0	0	0	0	0	0	0	0	0	0	0	3.36e-05	0	0	0	0	0	0	0	0	0	0	0	0	0	0	0	0	0	2.5e-05	0	0	0	0	0	0	0	0	0	0
Viruses	Peploviricota	Herviviricetes	Herpesvirales	Herpesviridae	Cytomegalovirus	Aotine betaherpesvirus 1	0	0	0	0	0	5.77e-05	3.1e-06	0.000143597	1.81e-05	1.96e-05	5.68e-05	0	0	0	0.000128909	0	0	0.000106287	0	0	1.83e-05	2.92e-05	0	0	1.96e-05	4.93e-05	0	6.71e-05	0	0	3.19e-05	0	0	0	0	2.45e-05	0	7.55e-05	0	0	0.000164061	0	3.47e-05
Viruses	Pisuviricota	Pisoniviricetes	Picornavirales	Dicistroviridae	Cripavirus	Aphid lethal paralysis virus	0	0	0	0	0	0	0	0	0	0	0	0	0	0	0	0	0	0	0	0	0	0	0	0	0	0	0	0	0	0	0	0	0	0	0	0	0	0	0	0	0	0	0
Viruses	NA	NA	NA	NA	NA	Aphis glycines virus 1	0	0	0	0	0	0	0	0	0	0	0	0	0	0	0	0	0	0	0	0	0	0	0	0	0	0	0	0	0	0	0	0	0	0	0	0	0	0	0	0	0	0	0
Viruses	Kitrinoviricota	Flasuviricetes	Amarillovirales	Flaviviridae	NA	Apis flavivirus	0	0	0	0	0	0	0	0	0	0	0	0	0	0	0	0	0	4.1e-05	0	0	0	0	0	0	0	0	0	0	0	0	0	0	0	0	0	0	0	0	0	0	0	0	0
Viruses	NA	NA	NA	NA	NA	Apis mellifera filamentous virus	0.000553602	0	0.000355772	0.000260789	0.000538872	3.1e-05	2.06e-05	0.000336748	8.79e-05	4.92e-05	0.000168657	0.000435557	0	0.000144084	0.000259927	0.000222617	0.000246475	0.000265643	0.000139469	0.000268592	0.000133571	1.03e-05	4.35e-05	0.00021154	6.83e-05	0.000201564	0	9.3e-05	0.000152858	5.15e-05	5.03e-05	0.00016444	4.72e-05	0	3.53e-05	0.000155234	0	0.000301957	5.07e-05	9.69e-05	0.000186266	7.66e-05	0.000172806
Viruses	Pisuviricota	Stelpaviricetes	Patatavirales	Potyviridae	Potyvirus	Apium virus Y	0	0	0	0	0	0	0	0	0	0	0	0	0	0	0	0	0	0	0	0	0	0	0	0	0	0	0	0	0	0	0	0	0	0	0	0	0	0	0	0	0	0	0
Viruses	NA	NA	NA	Baculoviridae	Alphabaculovirus	Apocheima cinerarium nucleopolyhedrovirus	0	0	0	3.67e-05	0	0	0	0.000143597	7.6e-05	0	0	0.0001073	0	3.31e-05	6.22e-05	0.000101145	0	4.1e-05	0	0.000126083	0	0	0	0	1.96e-05	0	0	0	0	0	0	0	2.5e-05	0	0	0	0	1.29e-05	0	0	0.000164061	0	6.46e-05
Viruses	NA	NA	NA	NA	NA	Apple hammerhead viroid-like circular RNA	0	0	0	0	0	0	0	0	0	0	2.07e-05	0	0	0	0	0	0	0	0	0	0	0	0	0	0	0	0	0	0	0	0	0	0	0	0	0	0	0	0	0	0	0	0
Viruses	Pisuviricota	Pisoniviricetes	Picornavirales	Secoviridae	Cheravirus	Apple latent spherical virus	0	0	0	0	0	5.77e-05	1.56e-06	0.000177592	7.6e-05	0	2.07e-05	0.000245275	0	1.73e-05	0.000163221	0.000170163	0	7.59e-05	3.09e-05	0.000183644	0	0	0	0	0	0	0.000114401	0	0	0	1.13e-05	9.32e-05	0	0	0	0	0	0	0	0	0.000286986	0	3.47e-05
Viruses	Kitrinoviricota	Alsuviricetes	Martellivirales	Bromoviridae	Ilarvirus	Apple mosaic virus	0	0	0	0	0	0	0	0	0	0	0	0	0	0	0	0	0	0	0	0	0	0	0	0	0	0	0	0	0	0	0	0	0	0	0	0	0	0	0	0	0	0	0
Bacteria	Proteobacteria	Betaproteobacteria	Burkholderiales	NA	Aquabacterium	Aquabacterium olei	0.000133382	0.000700603	0	0.000119	0	3.1e-05	0.000441494	0.000104241	0.000285761	0.000376603	0.000247288	0.0001073	0.000390694	0.000174862	6.22e-05	0.00013835	0.00070592	0.000387146	3.09e-05	0.000183644	0.000479982	0.000200705	0.000311041	0.000468308	0.000138191	0.000335081	0.000355255	0.000313945	0.000415416	0.000531694	0.000357038	0.000437942	0.000454232	0	0.000636265	0.000333244	0.000503165	0.000374609	7.16e-05	0	0.00022504	0.000298568	0.000189262
Viruses	Duplornaviricota	Resentoviricetes	Reovirales	Reoviridae	Aquareovirus	Aquareovirus A	0	0	0	0	0	0	0	0	0	0.000156755	0	0	5.02e-05	0	0	0	0	0	0	0	0	2e-05	0	3.06e-05	0	0.000110503	0	7.61e-05	0.000243799	0	0	0	0	0	0	0.000225238	0.000155443	0.000115268	0	0	0	0	0
Viruses	Duplornaviricota	Resentoviricetes	Reovirales	Reoviridae	Aquareovirus	Aquareovirus C	0	0	0	0	0	0	0	0	0	0	0	0	0	0	0	0	0	0	0	0	0	0	0	0	0	0	0	0	0	0	0	0	0	0	0	0	0	0	0	0	0	0	0
Bacteria	Proteobacteria	Betaproteobacteria	Neisseriales	Chromobacteriaceae	Aquaspirillum	Aquaspirillum sp. LM1	0	4.19e-05	0	0	0	3.1e-05	0.000122162	0.000177592	7.6e-05	0.000347454	3.95e-05	0	0.000123016	0.000135526	6.22e-05	0.000120533	0.000174595	0	0	4.99e-05	0.000168947	3.8e-05	0.000109931	0.000171458	0.000106572	0.000208975	4.47e-05	0.00028408	0.000507795	0.000503926	0.00021272	0	6.72e-05	0	3.53e-05	0.000276942	0.000324641	0.000285559	0.000123185	2.95e-05	0	0.000134868	0
Bacteria	Aquificae	Aquificae	Aquificales	Aquificaceae	Aquifex	Aquifex aeolicus	0	0	0.000696535	0.000372599	0	0.000137499	8.01e-05	0.000143597	1.81e-05	2.42e-05	0.000126228	0.0001073	0	8.56e-05	8.71e-05	5.63e-05	0.000174595	0.000369231	0.000121916	0	0.000133571	5.43e-05	0.000109931	0.000199002	3.73e-05	4.93e-05	0.000142743	5.75e-05	0	2.72e-05	1.13e-05	0	0.000145363	0	0.000214023	0	0.000188324	2.49e-05	7.16e-05	0	4.37e-05	0.000107479	0
Bacteria	Bacteroidetes	Cytophagia	Cytophagales	Cyclobacteriaceae	Aquiflexum	Aquiflexum balticum	0.000299521	7.68e-05	0	0.000249057	0.000251764	0.000522726	0.000255587	0.000207515	0.000189571	0.000166629	0.00034434	0.000374023	0.000137635	0.000188535	0.000229083	0.000363988	0.000275838	0.000179205	0.000197572	0.000207905	0.00014303	0.000200705	0.000417342	0.000156219	0.000413957	0.000211376	0.000248255	0.000226912	0.000103218	0.000197387	0.000382397	0	0.000220428	0	0.000553139	0.000276942	0.000136676	0.000208801	0.000458451	0.000358317	0.000164061	0.000107479	0.000135656
Bacteria	Bacteroidetes	Flavobacteriia	Flavobacteriales	Flavobacteriaceae	Aquimarina	Aquimarina sp. AD1	0.00035847	0.000106706	0.000195454	0.000159926	0.000331324	0.000101793	9.74e-05	0.000549898	0.000270312	0.000144082	0.000277593	0.000435557	0.000197703	0.000335752	0.000589174	0.00047299	0.000174595	0.000403792	0.00025257	0.000421089	7.79e-05	0.000134762	0	5.74e-05	0.000250099	0.000106159	0.000114401	0.000108333	0.000103218	0.000249919	0.000267646	0.000222054	4.72e-05	0.00116741	0.00027533	0.000216621	0.00019575	0.000135578	0	0	0.000458824	0.000238798	0.000232314
Bacteria	Bacteroidetes	Flavobacteriia	Flavobacteriales	Flavobacteriaceae	Aquimarina	Aquimarina sp. AD10	0.000133382	4.19e-05	0.000195454	0.000119	0.000251764	0.0001675	3.25e-05	0.00039633	0.000128733	0.000232361	0.000158844	0.000406476	0.000333321	0.000152268	0.000337111	0.000300414	0.000174595	0.000199223	0.000535986	0.000207905	0.000308016	0.00018258	0.000136535	0.000283195	0.000138191	0.000247763	4.47e-05	0.00035097	0.000448462	0.000346754	0.000282774	0.000222054	0.000131955	0	0.000144208	0.000459688	0.000527482	0.000402466	2.71e-05	0.000172656	0.000273018	7.66e-05	0.000114423
Bacteria	Bacteroidetes	Flavobacteriia	Flavobacteriales	Flavobacteriaceae	Aquimarina	Aquimarina sp. BL5	0.000133382	0	8.34e-05	9.5e-05	0.000395972	3.1e-05	7.32e-05	0.000319335	0.000189571	6.04e-05	0.000126228	0.000184697	5.02e-05	0.000174862	0.000478916	0.000170163	7.28e-05	0.000179205	0.00032479	0.000126083	0.000113166	0.000178724	0	3.06e-05	0.000117735	5.53e-05	0.00016801	2.53e-05	3.98e-05	0.000111472	0.000168463	9.32e-05	4.72e-05	0	1.84e-05	4.64e-05	0	0.000165153	5.07e-05	0.000145998	0.000335559	0.000159492	9.09e-05
Bacteria	Proteobacteria	Betaproteobacteria	Neisseriales	Chromobacteriaceae	Aquitalea	Aquitalea magnusonii	0	0.000177106	0	0	0	0	9.74e-05	0.000104241	7.6e-05	0.000292556	3.95e-05	0	0.000207769	8.56e-05	0.000109144	0.000120533	0.000418873	0.000133187	3.09e-05	0.000126083	0.000247855	8.31e-05	0	0.000185676	0.000156573	6.12e-05	0	0.000257806	0.000422416	7.34e-05	4.13e-05	0	0.000281839	0	7.86e-05	0.000351957	0.00033206	8.42e-05	2.71e-05	0	0.000164061	7.66e-05	0.000172806
Viruses	Pisuviricota	Duplopiviricetes	Durnavirales	Partitiviridae	NA	Arabidopsis halleri partitivirus 1	0	0	0	0	0	0	0	0	1.81e-05	0	0	0	0	0	0	0	0	0	0	0	0	0	0	0	0	0	0	0	0	0	0	0	0	0	0	0	0	0	0	0	0	0	0
Viruses	Pisuviricota	Pisoniviricetes	Picornavirales	Secoviridae	Nepovirus	Arabis mosaic virus	0	0	8.34e-05	0	0	0	0	0	0	0	2.07e-05	0	0	0	0	0	0	0	0	0	0	0	0	0	0	0	0	0	0	0	0	0	0	0	0	0	0	0	0	0	0	0	0
Bacteria	Bacteroidetes	Chitinophagia	Chitinophagales	Chitinophagaceae	Arachidicoccus	Arachidicoccus sp. BS20	0.000408205	0	0	0.000236621	0.000148284	0.000236404	0.000306731	0.000353026	0.000137605	0.000214632	0.00023379	0.000374023	7.11e-05	0.000896965	0.000205374	0.000244794	0.000128894	0.000234772	0.000242697	0.000183644	0.000198912	0.000174783	0.000217943	0.000234593	0.000128251	0.000177197	0.00016801	0.000164535	0.000129377	0.000111472	0.000193937	0.000270446	0.000117598	0	0.000161992	0.000188282	0.000235229	0.000288395	5.07e-05	0.000243654	0.000273018	0.00020235	0.000299196
Bacteria	Bacteroidetes	Chitinophagia	Chitinophagales	Chitinophagaceae	Arachidicoccus	Arachidicoccus sp. KIS59-12	0.000299521	0	0.000330958	0.000292454	0.000251764	0.000271407	0.000436361	0.000475237	0.00029651	0.000266214	0.000288564	0.000337313	5.02e-05	0.00089141	0.000278043	0.000170163	0.000213142	0.000265643	0.000170591	4.99e-05	0.000218721	0.000397516	0.000234105	0.000379359	0.000250099	0.000220656	0.000630359	6.71e-05	0.000152858	0.00017229	0.000399634	0.000222054	0.000288358	0	0.000458556	0.000142877	9.27e-05	0.000279755	0.000107541	0.000114765	0.000164061	0.000159492	0.000135656
Viruses	Kitrinoviricota	Alsuviricetes	Tymovirales	Alphaflexiviridae	Allexivirus	Arachis pintoi virus	0	0	0	0	0	0	0	0	0	0	0	0	0	0	0	0	0	0	0	0	0	0	0	0	0	0	0	0	0	0	0	0	0	0	0	0	0	0	0	0	0	0	0
Viruses	Negarnaviricota	Monjiviricetes	Mononegavirales	Rhabdoviridae	Almendravirus	Arboretum almendravirus	0	0	0	0	0	0	0	0	0	0	0	0	0	0	0	0	0	0	0	0	0	0	0	0	0	0	0	0	0	0	0	0	0	0	0	0	0	0	0	0	0	0	0
Bacteria	Actinobacteria	Actinobacteria	Actinomycetales	Actinomycetaceae	Arcanobacterium	Arcanobacterium haemolyticum	0	0.000156158	0	0.000140473	0	0.000226532	0.000754284	5.75e-05	0.00041877	0.000300488	0.000752957	0.0001073	0.000151229	0.000606782	0.000109144	0	0	0.000250715	0.000825052	0.000183644	0.000567062	9.6e-05	0.000897908	0.000102584	0.000568281	0.000498809	0.000142743	0.000108333	0	2.72e-05	0.000886561	9.32e-05	0.000145363	0	0.00103605	0.000779122	0.00019575	0.000811221	0.000802004	0.000131049	0.00086659	0.00018186	6.46e-05
Bacteria	Actinobacteria	Actinobacteria	Actinomycetales	Actinomycetaceae	Arcanobacterium	Arcanobacterium phocae	0	4.19e-05	0	3.67e-05	0	5.77e-05	0.000142374	0	0.00018303	4.92e-05	5.68e-05	0	0	0.000547006	3.36e-05	5.63e-05	0	4.1e-05	0.000609331	0.00130261	9.04e-05	1.03e-05	7.94e-05	3.06e-05	0.000373872	7.75e-05	0	2.53e-05	0	0	0.000103238	0	4.72e-05	0	9.12e-05	0	0.000104664	0.000129052	2.71e-05	2.95e-05	0.000111796	4.13e-05	0
Archaea	Euryarchaeota	Archaeoglobi	Archaeoglobales	Archaeoglobaceae	Archaeoglobus	Archaeoglobus fulgidus	0	0	0	3.67e-05	0	0	4.63e-06	0.000143597	3.45e-05	0	3.95e-05	0.0001073	2.67e-05	0	8.71e-05	0.000101145	0	4.1e-05	0	4.99e-05	0	1.03e-05	0	0	3.73e-05	0	0	0	0	0	2.18e-05	0	0	0	3.53e-05	0	0	1.29e-05	0	0	0.000300142	0	0
Archaea	Euryarchaeota	Archaeoglobi	Archaeoglobales	Archaeoglobaceae	Archaeoglobus	Archaeoglobus profundus	0	0	0	0	0	0	0	5.75e-05	0	0	2.07e-05	0	0	0	3.36e-05	0	0	0	0	4.99e-05	1.83e-05	0	4.35e-05	0	0	2.29e-05	0	0	0	0	0	0	0	0	0	0	0	0	0	0	4.37e-05	4.13e-05	0
Archaea	Euryarchaeota	Archaeoglobi	Archaeoglobales	Archaeoglobaceae	Archaeoglobus	Archaeoglobus sulfaticallidus	0.000133382	0	0	0	0.000148284	0	3.1e-06	0.000177592	3.45e-05	0	2.07e-05	0.000184697	0	6.12e-05	3.36e-05	0.000120533	7.28e-05	0.000106287	0	9.1e-05	0	0	0	0	0	1.56e-05	0	1.31e-05	0	0	1.13e-05	0	0	0	0	0	0	1.29e-05	0	0	0.000186266	7.66e-05	0.000114423
Archaea	Euryarchaeota	Archaeoglobi	Archaeoglobales	Archaeoglobaceae	Archaeoglobus	Archaeoglobus veneficus	0	0	0	3.67e-05	0	0	0	5.75e-05	0	5.12e-06	0	0.0001073	0	3.31e-05	0	0	0	0	0	0	0	0	0	0	0	0	0	0	0	0	0	0	0	0	0	0	0	0	0	0	4.37e-05	4.13e-05	0
Bacteria	Proteobacteria	Deltaproteobacteria	Myxococcales	Archangiaceae	Archangium	Archangium gephyra	0.000693208	0.000336769	0.000378328	9.5e-05	0.000395972	0.000226532	0.00033468	0.000280388	0.000575853	7.76e-05	0.00024065	0.000461901	0.000405404	0.000224407	0.000239924	0.000184495	0.000347428	0.00015732	8.15e-05	0.000183644	0.000542095	0.000129708	0.000160094	0.000299897	0.000384131	0.000362871	0.000344275	0.000153504	0.000174157	0.00017229	9.66e-05	0.00146656	0.000323601	0	0.000507054	0.000115595	0.000115925	0.000682273	2.71e-05	5.48e-05	0.000312574	0.000238798	0.000172806
Bacteria	Proteobacteria	Epsilonproteobacteria	Campylobacterales	Campylobacteraceae	Arcobacter	Arcobacter butzleri	0.000522987	0.000156158	0.00050926	0.000351637	0.000761402	0.000120491	0.000378591	0.000465378	0.000285761	0.000677346	0.000374559	0.00048598	0.000251495	0.000288265	0.000377134	0.000381661	0.000433915	0.000540134	0.000344101	0.000455876	0.000323346	0.00014912	4.35e-05	0.000255386	0.000215718	0.000282565	0.000412086	0.000241315	0.000521628	0.000762424	0.000391883	0.000348828	0.00015794	0.00102615	0.000391496	0.000333244	0.000352768	0.000264396	9.05e-05	0.000300871	0.000424701	0.000377212	0.000357872
Bacteria	Proteobacteria	Epsilonproteobacteria	Campylobacterales	Campylobacteraceae	Arcobacter	Arcobacter ellisii	0.000673785	0.000213611	0.000643436	0.000409061	0.000992296	0.0001675	0.000356077	0.000502676	0.000176235	0.000312926	0.00034023	0.000613512	0.000151229	0.000344526	0.00036099	0.000408286	0.000385726	0.000419336	0.00023232	0.000380295	0.000273219	0.000243435	0	5.74e-05	0.000291877	0.000249681	0.00029431	0.000292034	0	0.000197387	0.00025399	0.000348828	0.000426982	0	0.000391496	0.000806933	0.00031296	0.000301957	0	5.48e-05	0.000335559	0.000386634	0.000421312
Bacteria	Proteobacteria	Epsilonproteobacteria	Campylobacterales	Campylobacteraceae	Arcobacter	Arcobacter halophilus	0.000227149	0	0.000330958	0.000282428	0.000639721	0.000120491	5.53e-05	0.000549898	0.000169164	0.000130368	0.000271879	0.00048598	0.000107206	0.000267877	0.000366524	0.00044514	7.28e-05	0.000395616	0.000121916	0.000380295	0.000113166	5.43e-05	0	0.000185676	0.000181064	4.31e-05	8.21e-05	6.71e-05	0.000103218	5.15e-05	5.89e-05	0.000222054	0.00015794	0.000559809	0.000178307	6.61e-05	1.88e-05	0.000147979	0.000123185	0	0.000424701	0.000298568	0.000342645
Bacteria	Proteobacteria	Epsilonproteobacteria	Campylobacterales	Campylobacteraceae	Arcobacter	Arcobacter marinus	0.00035847	0.000106706	0.000236871	0.000236621	0.00074025	5.77e-05	7.91e-05	0.000444411	7.6e-05	0.000107424	0.00019556	0.000508152	5.02e-05	0.000181824	0.000278043	0.000357766	0.000213142	0.000359734	0.000139469	0.00025004	9.04e-05	0.000113629	0	5.74e-05	0.000128251	7.22e-05	0.000264639	4.74e-05	7.37e-05	2.72e-05	3.19e-05	0.000222054	0	0.000559809	0.000207378	2.45e-05	1.88e-05	0.000122288	2.71e-05	0	0.000335559	0.000270507	0.000308601
Bacteria	Proteobacteria	Epsilonproteobacteria	Campylobacterales	Campylobacteraceae	Arcobacter	Arcobacter molluscorum	0.00077576	4.19e-05	0.000585315	0.000336382	0.00100267	5.77e-05	6.5e-05	0.00043323	0.000207836	0.000154709	0.000259952	0.00048598	0.000175854	0.000332733	0.00038719	0.000403213	0.000246475	0.000433915	0.000372693	0.000380295	0.000287	0.000124508	0	0.000199002	0.000106572	0.000227302	0.000114401	0.000189423	3.98e-05	5.15e-05	0.000163843	0.000411047	2.5e-05	0	0.000170318	0.000317958	0.000235229	0.00025453	2.71e-05	0	0.00034623	0.000436607	0.000398087
Bacteria	Proteobacteria	Epsilonproteobacteria	Campylobacterales	Campylobacteraceae	Arcobacter	Arcobacter mytili	0.000607216	4.19e-05	0.000236871	0.000403413	0.000818059	0.000120491	7.32e-05	0.000465378	0.000207836	0.000144082	0.000277593	0.00048598	0.000107206	0.00031011	0.000410242	0.00042284	0.000213142	0.000411692	0.000279598	0.000301832	0.000133571	0.000166631	0	0.000122007	0.000227917	0.000110503	0.000211568	0.00011554	0.000129377	0.000158583	0.000103238	0.000437942	0.000245682	0.000559809	0.000310364	0.000166869	5.18e-05	0.000236824	2.71e-05	0	0.000417211	0.000346549	0.000415732
Bacteria	Proteobacteria	Epsilonproteobacteria	Campylobacterales	Campylobacteraceae	Arcobacter	Arcobacter nitrofigilis	0.000522987	0.000106706	0.000355772	0.000282428	0.000800184	5.77e-05	5.64e-05	0.000409244	0.000234576	9.02e-05	0.000226693	0.000374023	0.000123016	0.000259054	0.000377134	0.000432033	0.000325792	0.000305464	0.000279598	0.00025004	0.000176878	0.000134762	0.000109931	0.000102584	0.000307748	0.000110503	8.21e-05	4.74e-05	0.000103218	0.000158583	9.66e-05	0.000222054	4.72e-05	0	0.000144208	2.45e-05	5.18e-05	0.000185828	0	7.71e-05	0.000384495	0.000323735	0.000357872
Bacteria	Proteobacteria	Epsilonproteobacteria	Campylobacterales	Campylobacteraceae	Arcobacter	Arcobacter skirrowii	0.000299521	0.000106706	0.000195454	0.000159926	0.000148284	5.77e-05	0.000421829	0.000143597	0.000161794	0.000420516	0.000253717	0.000245275	5.02e-05	0.000254482	0.00014683	0.000210629	0.000128894	0.000265643	0.000221385	0.000126083	0.000160682	9.6e-05	0.000109931	8.12e-05	0.000106572	0.00025531	0.000190805	0.00011554	0.000308756	0.000185195	0.000189934	9.32e-05	0.000102148	0	0.000414105	0.000166869	0.000164193	0.000221333	2.71e-05	0.000159814	0.000186266	0.000107479	0.000135656
Bacteria	Proteobacteria	Epsilonproteobacteria	Campylobacterales	Campylobacteraceae	NA	Arcobacter sp. L	0.000760871	0.000156158	0.00053347	0.00060804	0.000693622	5.77e-05	0.00017334	0.0005274	0.000189571	0.000141873	0.000378042	0.000700828	0.000207769	0.000363525	0.000355293	0.00038725	0.000347428	0.000359734	0.000367288	0.000439121	0.000212338	0.000113629	0	0.000255386	0.000181064	0.000323069	0	0.000169802	0.000152858	0.000197387	0.000109671	0.000437942	0.000117598	0	0.000362909	0.000276942	6.64e-05	0.000391497	5.07e-05	0	0.000384495	0.000490464	0.000326282
Bacteria	Proteobacteria	Epsilonproteobacteria	Campylobacterales	Campylobacteraceae	NA	Arcobacter sp. LPB0137	0.00045122	0.000177106	0.000272349	0.000209253	0.000450426	0.000326413	8.85e-05	0.000455114	0.000119386	0.000130368	0.000303992	0.000374023	7.11e-05	0.000152268	0.000330647	0.000363988	0.000128894	0.00027968	0.000383091	0.000330973	0.000152055	0.00018258	0.000234105	8.12e-05	9.47e-05	0.000110503	8.21e-05	0.000320681	0.000359325	0.000458048	8.24e-05	9.32e-05	0.000102148	0.000838783	0.000220452	0.000312591	0.00031296	0.000185828	0.000289835	0.000114765	0.000384495	0.000346549	0.00035039
Bacteria	Proteobacteria	Epsilonproteobacteria	Campylobacterales	Campylobacteraceae	Arcobacter	Arcobacter suis	0.000522987	0.000244698	0.000355772	0.000249057	0.000331324	3.1e-05	0.000279364	0.000353026	0.000137605	0.000189864	0.00034837	0.000337313	0.000259171	0.000332733	0.000229083	0.00028339	0.000246475	0.000369231	0.000170591	0.000380295	0.000350824	0.000113629	0.000263061	0.000185676	9.47e-05	0.000409285	0.000211568	0.000278571	0.000152858	2.72e-05	0.000193937	0.000222054	0.000220428	0	0.000615982	0.000216621	0.000104664	0.000483714	0.000175174	7.71e-05	0.000312574	0.000270507	0.000326282
Bacteria	Proteobacteria	Epsilonproteobacteria	Campylobacterales	Campylobacteraceae	Arcobacter	Arcobacter trophiarum	0.000227149	0.000132885	8.34e-05	0.000177707	0.000331324	3.1e-05	0.000269723	0.000234236	3.45e-05	0.000328188	0.000126228	0.000184697	0	0.000152268	0.000229083	0.000184495	0.000174595	0.000234772	5.78e-05	4.99e-05	0.000123633	5.43e-05	4.35e-05	8.12e-05	5.34e-05	0.000185709	0.000142743	2.53e-05	0.000284932	0.00017229	0.000109671	0	2.5e-05	0	0.00030631	4.64e-05	1.88e-05	9.25e-05	0	0	0.000164061	0.00018186	0.000172806
Bacteria	Bacteroidetes	Cytophagia	Cytophagales	Cytophagaceae	Arcticibacterium	Arcticibacterium luteifluviistationis	0	4.19e-05	8.34e-05	3.67e-05	0	5.77e-05	0.000149431	0.000280388	4.94e-05	0.000210259	0.000158844	0	0.000137635	0.000144084	0.000343365	0.00028339	0.000275838	0	0.000295805	9.1e-05	0.000123633	0.000134762	0.000160094	3.06e-05	0.000128251	4.93e-05	0.000457743	0.000184719	0	0	4.13e-05	0	4.72e-05	0	0.000220452	0.000155234	9.27e-05	5.69e-05	0	0	0.00022504	7.66e-05	0.000114423
Viruses	Kitrinoviricota	Alsuviricetes	Martellivirales	Closteroviridae	Velarivirus	Areca palm velarivirus 1	0	0	0	0	0	0	0	0	0	0	0	0	0	0	0	0	0	0	0	0	0	0	0	0	0	7.97e-06	0	0	0	0	0	0	0	0	0	0	0	0	0	0	0	0	0
Bacteria	Bacteroidetes	Flavobacteriia	Flavobacteriales	Flavobacteriaceae	Arenibacter	Arenibacter algicola	0.000299521	0.000156158	0	0.000177707	0	0.000300912	0.0001469	0.000319335	0.000169164	0.000256423	0.000247288	0.0001073	0.000480757	0.000107207	0.000487824	0.000244794	0.000302077	0.000265643	0.000490708	0.00015661	0.000357133	0.000410785	4.35e-05	0.000414882	0.000106572	0.000356845	0.000457743	0.000458621	0.000272023	0.000321212	0.000333092	0.000222054	0.000451379	0	0.00024979	0.000531058	0.000524773	0.000391497	2.71e-05	0.000251868	0.000375519	0.000159492	0.000135656
Viruses	Pisuviricota	Pisoniviricetes	Picornavirales	Iflaviridae	Iflavirus	Armigeres iflavirus	0	0	0	3.67e-05	0	0	0	0	0	0	0	0	0	0	0	0	0	0	0	0	0	0	0	0	0	7.97e-06	0	0	0	0	0	0	0	0	0	0	0	0	0	0	0	0	0
Bacteria	Proteobacteria	Betaproteobacteria	Rhodocyclales	Rhodocyclaceae	Aromatoleum	Aromatoleum aromaticum	0.000133382	0.000177106	0	0	0	3.1e-05	0.000159181	0.000104241	0	0.000188187	0.000101193	0.0001073	0.000266555	3.31e-05	8.71e-05	0.000300414	0	0.000106287	3.09e-05	4.99e-05	0.000357133	0.000124508	0	0.000597608	1.96e-05	0.000368693	4.47e-05	0.000729851	0.000875105	0.000158583	0.000121886	0.000381532	0.000245682	0	0.000114114	0.000717667	0.000172571	0.000365551	0	0.000687618	0.000164061	0.000412896	0.000172806
Viruses	Negarnaviricota	Ellioviricetes	Bunyavirales	Phenuiviridae	Phlebovirus	Arrabida virus	0	0	0	0	0	0	0	0	0	0	0	0	0	0	0	0	0	0	0	0	0	0	0	0	0	7.97e-06	0	0	0	0	0	0	0	0	0	0	0	0	0	0	0	0	0
Bacteria	Actinobacteria	Actinobacteria	Micrococcales	Intrasporangiaceae	Arsenicicoccus	Arsenicicoccus sp. oral taxon 190	0.000133382	0.00022973	0	0.000860616	0.000148284	0	0.000639603	0.000353026	0.00029651	0.000228434	0.000539341	0.000295056	0.000293564	0.000455393	0.000192324	0.000244794	0.000174595	0.000460611	0.000279598	0.00025004	0.000426927	0.000341346	0.000200405	0.000139802	0.000403058	0.000389341	0.000412086	0.000241315	0.000359325	0.000395278	0.000325622	0	0.000339166	0.000559809	0.000715284	0.000312591	0.000262975	0.000535626	0.000407831	5.48e-05	0.000366171	0.000395705	0.000398087
Viruses	Pisuviricota	Pisoniviricetes	Sobelivirales	Solemoviridae	Sobemovirus	Artemisia virus A	0	0	0	0	0	0	0	0	0	0	0	0	0	0	0	0	0	0	0	0	0	0	0	0	0	0	0	0	0	0	0	0	0	0	0	0	0	0	0	0	0	0	0
Bacteria	Actinobacteria	Actinobacteria	Micrococcales	Micrococcaceae	Arthrobacter	Arthrobacter alpinus	0	0.000106706	8.34e-05	0.000119	0	0.000271407	0.000480548	0.000353026	0.000479287	0.000183052	0.000388149	0.0001073	0.000175854	0.000725551	0.000269198	0.00019795	7.28e-05	0.000349837	0.000794035	0.000316851	0.000224904	0.000124508	0.000382636	0.000199002	0.000612921	0.000285686	0.00016801	0.000122463	0.000152858	5.15e-05	0.000277871	0	0.000245682	0	0.000507054	0.000207615	0.00022293	0.000276783	0.000256461	5.48e-05	0.000393128	0.000238798	0.000155016
Bacteria	Actinobacteria	Actinobacteria	Micrococcales	Micrococcaceae	Arthrobacter	Arthrobacter crystallopoietes	0	0.000213611	8.34e-05	0.000140473	0	0.000425954	0.000577369	0.000143597	0.000521272	0.000290741	0.000615913	0	0.000226458	0.000579683	0.000286498	3e-05	0.000174595	0.000234772	0.00089289	0.000430277	0.000350824	0.000316077	0.000382636	0.00031538	0.000595893	0.000304702	0.000375777	0.00034722	0.000284932	0.000299907	0.000411856	0	0.00044257	0	0.000543513	0.000377094	0.000180605	0.000527275	0.000477164	0.000323907	0.00034623	0.000367413	0.000404128
Bacteria	Actinobacteria	Actinobacteria	Micrococcales	Micrococcaceae	Arthrobacter	Arthrobacter dokdonellae	0	0.000156158	8.34e-05	0.000223389	0	0	0.000321192	5.75e-05	0.000266226	6.4e-05	0.000437571	0	0.000123016	0.000489857	8.71e-05	7.99e-05	0	0	0.000673071	9.1e-05	0.000282513	2e-05	4.35e-05	0.000199002	0.000607906	0.000308806	0.000211568	0	0	0.000143969	0.000138785	0.00016444	0.000607774	0	0.000365961	0.000142877	9.27e-05	0.000153883	9.05e-05	0	8.03e-05	0.000377212	0.00020457
Viruses	Uroviricota	Caudoviricetes	Caudovirales	Siphoviridae	NA	Arthrobacter phage vB_ArS-ArV2	0	0	0	0	0	0	0	0	0	0	0	0	0	0	0	0	0	0	0	0	0	0	0	0	0	0	0	0	0	0	0	0	0	0	0	0	0	0	0	0	0	0	0
Bacteria	Actinobacteria	Actinobacteria	Micrococcales	Micrococcaceae	Arthrobacter	Arthrobacter sp. ATCC 21022	0	0.000258669	0	0	0	0	0.000374361	0.000207515	0.000207836	0.000201154	0	0	0.000287156	0	0	0.000101145	0	0.000387146	0	0	0.00038595	0.000217161	0	0	0.000376491	0	0	0	0.000368227	0	0	0	0.000201658	0	0	0.000225238	0	0.000208801	0	0	0.000186266	0	0
Bacteria	Actinobacteria	Actinobacteria	Micrococcales	Micrococcaceae	Arthrobacter	Arthrobacter sp. ERGS1:01	0	0	0.000145705	0	0.000148284	0.000101793	0.000301859	0.000336748	0.000278207	9.32e-05	0.00040396	0	0.000107206	0.000448976	0.000278043	0.000184495	0.000246475	0.000133187	0.000197572	0.000421089	5.04e-05	7.64e-05	0.000109931	0.000139802	0.000460372	0.00015219	0.000142743	0.000147718	0.000103218	0.00021992	0.000256805	0	6.72e-05	0	0.000505566	2.45e-05	0.000155443	0.000115268	0.000186176	7.71e-05	0.000471151	4.13e-05	0.000172806
Bacteria	Actinobacteria	Actinobacteria	Micrococcales	Micrococcaceae	Arthrobacter	Arthrobacter sp. FB24	0	0.000196151	0	0.000209253	0.000251764	0	0.000380284	5.75e-05	0.000382514	5.3e-05	0.000378042	0	0.000187086	0.000464624	8.71e-05	5.63e-05	0	0.000179205	0.00064855	0.0003443	0	2.92e-05	0	0.000122007	0.000483416	0.000174263	0.000230633	4.74e-05	7.37e-05	0	0.000133326	0	0.000169784	0	0.000207378	0	3.6e-05	0.000135578	0.000123185	0.000131049	0.000111796	0.000221254	0.00021888
Bacteria	Actinobacteria	Actinobacteria	Micrococcales	Micrococcaceae	Arthrobacter	Arthrobacter sp. PAMC 25486	0	0	0	6.79e-05	0.000148284	3.1e-05	0.000215649	0	0.000325274	7.76e-05	0.000158844	0	5.02e-05	0.000240049	0.000128909	5.63e-05	7.28e-05	4.1e-05	3.09e-05	0	0	4.64e-05	0	0	0.000458726	1.56e-05	0	0	0	2.72e-05	0	0	2.5e-05	0	0.000226679	4.64e-05	3.6e-05	4.68e-05	7.16e-05	0	8.03e-05	0.000221254	9.09e-05
Bacteria	Actinobacteria	Actinobacteria	Micrococcales	Micrococcaceae	Arthrobacter	Arthrobacter sp. PGP41	0	0	0	0	0.000148284	0.000263247	0.000458668	5.75e-05	0.000493315	9.02e-05	0.000271879	0	0.000287156	0.000842958	3.36e-05	5.63e-05	0	0.000106287	0.000810753	0.000330973	0.000113166	0.000162411	0.000181234	0.000185676	0.000636727	0.000110503	0.000114401	3.67e-05	0.000152858	0.00023038	0.000307588	0	6.72e-05	0	0.000404375	0.000100412	0	0.000147979	0.000123185	0	0.000111796	0.00018186	0
Bacteria	Actinobacteria	Actinobacteria	Micrococcales	Micrococcaceae	Arthrobacter	Arthrobacter sp. QXT-31	0.000299521	0.000106706	0.000145705	0	0.000251764	0.000101793	0.000488241	5.75e-05	0.000306635	0.000146262	0.000450098	0.0001073	0.000235167	0.000520054	0.000163221	0.000120533	0.000128894	0.000133187	0.000641573	0.000525447	0.000113166	0.000237921	7.94e-05	8.12e-05	0.000407497	9.71e-05	0.000365742	0.000169802	0.000103218	0.000249919	0.00017736	0	8.54e-05	0	0.000490029	8.4e-05	0.000252342	0.000175779	0.000123185	9.69e-05	0.000139435	0.000465017	0.000279084
Bacteria	Actinobacteria	Actinobacteria	Micrococcales	Micrococcaceae	Arthrobacter	Arthrobacter sp. Rue61a	0	0.000700603	0	0	0	0.000781769	0.000623297	0.000902577	0	0	0.000725038	0	0	0	0.000514846	0.000563588	0	0	0	0	0	0	0	0	0	0.000526429	0	0.000491581	0	0	0	0.000783064	0	0	0	0	0	0.000734216	0	0	0	0.000707794	0
Bacteria	Actinobacteria	Actinobacteria	Micrococcales	Micrococcaceae	Arthrobacter	Arthrobacter sp. U41	0.000133382	0	0	0	0.000148284	8.1e-05	0.000346765	5.75e-05	0.000224367	0.000104668	0.000101193	0	0	0.000288265	3.36e-05	3e-05	7.28e-05	7.59e-05	0.000388097	0.000411531	0.000102108	2e-05	0	0.000156219	0.000519889	4.93e-05	0	0.000108333	0	0.000158583	0.000248224	0	0.000180974	0	0.000314337	2.45e-05	1.88e-05	4.68e-05	0.000196562	0	8.03e-05	4.13e-05	0.000189262
Bacteria	Actinobacteria	Actinobacteria	Micrococcales	Micrococcaceae	Arthrobacter	Arthrobacter sp. YC-RL1	0	0.000177106	0	0.00041456	0	0.000137499	0.000551695	0.000177592	0.000396764	0.000290741	0.000536171	0	2.67e-05	0.000900917	0.000163221	5.63e-05	0	0.000217669	0.000102701	0.0003443	0.000439564	0.000232231	0.000217943	0.000234593	0.000637346	0.000358878	0.000685827	0.000211226	0.000193647	0.000249919	0.000289887	0	0.0003441	0	0.000515757	8.4e-05	0.00020981	0.000519343	0.000196562	0.000184653	0.000186266	0.000444025	0.000571145
Bacteria	Actinobacteria	Actinobacteria	Micrococcales	Micrococcaceae	Arthrobacter	Arthrobacter sp. YN	0.000227149	0	0	0.00019408	0	0	0.00026912	5.75e-05	0.000282025	9.32e-05	0.000114092	0	0	0.00040909	0	0	0	0	0.000478409	0.000471522	7.79e-05	5.43e-05	0.000109931	0.000156219	0.000269862	6.68e-05	0	0.000108333	7.37e-05	0	0.000115882	0	0	0	0.000302171	0	0.000104664	0.000462955	7.16e-05	0	0.000111796	0.00018186	0
Bacteria	Actinobacteria	Actinobacteria	Micrococcales	Micrococcaceae	Arthrobacter	Arthrobacter sp. ZXY-2	0	0	0	0	0	0.000205086	0.000543215	0	0.000382514	0	0	0.000406476	0	0.00076485	0.000205374	0	0	0	0.000696037	0	0	0	0	0	0.000629134	0	0	0	0	0	0.000434063	0	0.000201658	0	0	0	0	0.000393104	0.000301666	0	0	0.000395705	0.000268292
Viruses	Uroviricota	Caudoviricetes	Caudovirales	Myoviridae	Radnorvirus	Arthrobacter virus ArV1	0	0	0	0	0	0	0	0	0	0	0	0	0	0	0	0	0	0	0	0	0	0	0	0	0	0	0	0	0	0	0	0	0	0	0	0	0	0	0	0	0	0	0
Viruses	Uroviricota	Caudoviricetes	Caudovirales	Myoviridae	Marthavirus	Arthrobacter virus BarretLemon	0	0	0	0	0	0	0	0	0	0	0	0	0	0	0	0	0	0	0	0	0	0	0	0	0	0	0	0	0	0	0	0	0	0	0	0	0	0	0	0	0	0	0
Viruses	Uroviricota	Caudoviricetes	Caudovirales	Siphoviridae	Kelleziovirus	Arthrobacter virus Kellezzio	0	0	0	0	0	0	0	0	0	0	0	0	0	0	0	0	0	0	0	0	0	0	0	0	0	0	0	0	0	0	0	0	0	0	0	0	0	0	0	0	0	0	0
Bacteria	Cyanobacteria	NA	Oscillatoriales	Microcoleaceae	Arthrospira	Arthrospira platensis	0	0	0	0.000140473	0	0.000101793	7.82e-05	0.000300619	8.79e-05	8.4e-05	0.000137686	0.000184697	5.02e-05	9.67e-05	0.000128909	0.00019795	0	0.00015732	3.09e-05	0.000126083	1.83e-05	5.43e-05	0	0	5.34e-05	3.66e-05	0	1.31e-05	0	0	0.000138785	0	0.000131955	0	0.00024979	0	9.27e-05	3.62e-05	0	0.000195909	0.00035642	0.000107479	0.000172806
Bacteria	Cyanobacteria	NA	Oscillatoriales	Microcoleaceae	Arthrospira	Arthrospira sp. TJSD092	0	0	0	0	0	0	0	0	0	0	0	0	7.11e-05	0	0	0	0	0	0	0	0	0	0	0	0	0	0	0	0	0	0	0	0	0	0	0	0	8.42e-05	0	0	0	4.13e-05	0
Viruses	Cossaviricota	Papovaviricetes	Sepolyvirales	Polyomaviridae	Betapolyomavirus	Artibeus planirostris polyomavirus 1	0	0	0	0	0	0	0	0	0	0	0	0	0	0	0	0	0	0	0	0	0	0	0	0	0	0	0	0	0	0	0	0	0	0	0	0	0	0	0	0	0	0	0
Viruses	Pisuviricota	Stelpaviricetes	Patatavirales	Potyviridae	Macluravirus	Artichoke latent virus	0	0	0	0	0	0	0	0	0	0	0	0	0	0	0	0	0	0	0	0	0	0	0	0	0	0	0	0	0	0	0	0	0	0	0	0	0	0	0	0	0	0	0
Viruses	Negarnaviricota	Ellioviricetes	Bunyavirales	Phenuiviridae	Phlebovirus	Arumowot phlebovirus	0	0	0	0	0	0	0	0	0	0	0	0	0	1.73e-05	0	0	0	0	0	0	0	0	0	0	0	0	0	0	0	0	0	0	0	0	0	0	0	0	0	0	0	0	0
Bacteria	Proteobacteria	Alphaproteobacteria	Rhodospirillales	Acetobacteraceae	Asaia	Asaia bogorensis	0.000133382	0.000470126	0.000145705	6.79e-05	0	0	0.000125829	0	6.32e-05	0.000118011	0.000226693	0	0	1.73e-05	0.000109144	0.0008079	0.000174595	4.1e-05	0	9.1e-05	0.000604762	4.64e-05	4.35e-05	0	0.000165109	8.26e-05	4.47e-05	4.74e-05	3.98e-05	7.34e-05	0.000287547	9.32e-05	0.000102148	0	0.0001533	6.61e-05	1.88e-05	0.00019995	2.71e-05	0	0.000139435	0.000107479	6.46e-05
Viruses	Kitrinoviricota	Alsuviricetes	Tymovirales	Tymoviridae	Tymovirus	Asclepias asymptomatic virus	0	0	0	0	0	0	0	0	0	0	0	0	0	0	0	0	0	0	0	0	0	0	0	0	0	0	0	0	0	0	1.13e-05	0	0	0	0	0	0	0	0	0	0	0	0
Viruses	Pisuviricota	Stelpaviricetes	Patatavirales	Potyviridae	Potyvirus	Asparagus virus 1	0	0	0	0	0	0	1.56e-06	0	0	0	0	0	0	0	0	0	0	0	0	0	0	1.03e-05	0	0	0	7.97e-06	0	0	0	0	0	0	0	0	0	0	0	0	0	0	0	0	0
Viruses	NA	NA	NA	NA	NA	Aspergillus foetidus dsRNA mycovirus	0.000133382	4.19e-05	0	0	0	0	3.1e-06	5.75e-05	1.81e-05	0	2.07e-05	0	0	1.73e-05	0	3e-05	7.28e-05	4.1e-05	0	4.99e-05	0	0	0	0	1.96e-05	0	0	0	0	2.72e-05	1.13e-05	0	0	0	1.84e-05	0	0	1.29e-05	0	0	4.37e-05	4.13e-05	3.47e-05
Viruses	Pisuviricota	Pisoniviricetes	Picornavirales	Marnaviridae	Kusarnavirus	Astarnavirus	0	0	0	0	0	0	0	0	0	0	0	0	0	0	0	0	0	0	0	0	0	0	0	0	0	0	0	0	0	0	0	0	0	0	0	0	0	0	0	0	0	0	0
Bacteria	Tenericutes	Mollicutes	Acholeplasmatales	Acholeplasmataceae	Candidatus Phytoplasma	Aster yellows witches'-broom phytoplasma	0.00035847	4.19e-05	0.000435802	0.00034415	0.000781336	0.000254717	4.73e-05	0.000502676	0.000388764	9.02e-05	0.00024065	0.000731265	9e-05	0.000394375	0.000434686	0.000469221	0.000246475	0.000490211	0.00023232	0.000430277	5.04e-05	1.03e-05	0.000200405	0.000156219	0.000389051	0.000106159	0.000344275	1.31e-05	0.000103218	9.32e-05	0.000236107	0.000222054	0.000169784	0	0.000134677	2.45e-05	0.000146284	0.000165153	0.000137611	0.000172656	0.000438974	0.000298568	0.000326282
Bacteria	Proteobacteria	Alphaproteobacteria	Caulobacterales	Caulobacteraceae	Asticcacaulis	Asticcacaulis excentricus	0	0.000336769	0	0	0	0.000245783	0.000453859	0.000207515	0.000154098	0.000517223	0.000432338	0	0.000317268	0.000135526	0.00014683	0.000154831	0.000246475	0.00027968	0.000170591	0.000126083	0.000350824	0.000223342	0.000136535	0.00031538	0.000117735	0.00077594	0.000190805	0.000423039	0.000709503	0.000518246	0.000397087	0.000485481	0.000268139	0	0.000436521	0.000467341	0.000656075	0.000339694	0.000263634	0.000379443	4.37e-05	0.000395705	9.09e-05
Viruses	Pisuviricota	Stelpaviricetes	Stellavirales	Astroviridae	NA	Astrovirus MLB2	0	0	0	0	0	0	0	0	0	0	0	0	0	0	0	0	0	0	0	0	0	0	0	0	0	0	0	0	0	0	0	0	0	0	0	0	0	0	0	0	0	0	0
Viruses	Pisuviricota	Stelpaviricetes	Stellavirales	Astroviridae	NA	Astrovirus VA3	0	0	0	0	0	0	0	0	0	0	0	0	0	0	0	0	0	0	0	0	0	0	0	0	0	0	0	0	0	0	0	0	0	0	0	0	0	0	0	0	0	0	3.47e-05
Viruses	Peploviricota	Herviviricetes	Herpesvirales	Herpesviridae	Simplexvirus	Ateline alphaherpesvirus 1	0	0	0.000236871	3.67e-05	0.000395972	0	3e-05	0.000300619	0	0.0001647	5.68e-05	0.000184697	5.02e-05	7.38e-05	0.00014683	0.000184495	0.000246475	4.1e-05	0	4.99e-05	0.000236714	5.43e-05	0	0.000156219	3.73e-05	0.000158791	0	0.000164535	0.000284932	0.00023038	2.18e-05	9.32e-05	8.54e-05	0	3.53e-05	0.000323185	5.18e-05	0.000273763	0	0	0.00022504	0.000270507	0.000135656
Viruses	Peploviricota	Herviviricetes	Herpesvirales	Herpesviridae	Rhadinovirus	Ateline gammaherpesvirus 3	0	0	0	0	0	0	1.56e-06	0.000104241	0	1.96e-05	2.07e-05	0	0	1.73e-05	0	0	0	4.1e-05	0	0	0	0	0	0	1.96e-05	0	0	2.53e-05	0	0	0	0	2.5e-05	0	0	2.45e-05	0	1.29e-05	0	0	8.03e-05	0	0
Viruses	Artverviricota	Revtraviricetes	Ortervirales	Retroviridae	NA	Atlantic salmon swim bladder sarcoma virus	0	0	0	0	0	0	0	0	0	1.96e-05	0	0	0	0	0	0	0	0	0	0	0	0	0	0	0	0	0	3.67e-05	0	0	0	0	0	0	0	0	5.18e-05	3.62e-05	0	0	0	0	0
Bacteria	Actinobacteria	Coriobacteriia	Coriobacteriales	Atopobiaceae	Atopobium	Atopobium parvulum	0.000630983	0.00140021	0.00134421	0.00143203	0.000251764	0.00130174	0.00072584	0.000143597	0.00172492	0.000666531	0.000447653	0.000689901	0.000449558	0.00149392	0.00145308	0.00013835	0.000448092	0.000988559	0.00164229	4.99e-05	0.000698722	0.000774418	0.00136042	0.00156783	0.00148726	0.00100579	0.00162659	0.000723924	0.000350064	0.0014162	0.000911404	9.32e-05	0.00114058	0.000559809	0.00134415	0.000681848	0.000721451	0.00025453	0.00127026	0.000882365	0	0.000221254	0.000326282
Bacteria	Actinobacteria	Actinobacteria	Micrococcales	Microbacteriaceae	Aurantimicrobium	Aurantimicrobium minutum	0	7.68e-05	8.34e-05	3.67e-05	0	0	9.65e-05	0	0.000328196	0	0	0	0	0.00103649	0	0	0	0	0	0	9.04e-05	0.000124508	0	0	0.000499952	0.000110503	8.21e-05	2.53e-05	0	2.72e-05	0.000256805	0	0.000245682	0	0.000193377	0	0	0.000107972	0	9.69e-05	0	7.66e-05	0
Bacteria	Actinobacteria	Actinobacteria	Micrococcales	Microbacteriaceae	Aurantimicrobium	Aurantimicrobium sp. MWH-Mo1	0	0	0	0	0	0	0.000127991	0	0.000176235	3.71e-05	0.000126228	0	0	0.00016763	0	0	7.28e-05	0.000106287	0.000331433	4.99e-05	1.83e-05	6.2e-05	0	8.12e-05	0.000255245	2.99e-05	0	6.71e-05	0	0	3.19e-05	0.000222054	2.5e-05	0	9.12e-05	0.000100412	6.64e-05	9.25e-05	0	0	0	0	0
Bacteria	Actinobacteria	Actinobacteria	Micrococcales	Microbacteriaceae	Aurantimicrobium	Aurantimicrobium sp. MWH-Uga1	0	0	0	0	0	0.00018088	8.58e-05	0	7.6e-05	0.000112801	0	0	9e-05	0.00023498	0	3e-05	0.000213142	0	0.000626856	0	0	0	0	0	0.000307748	0	0	0	0	0	5.03e-05	0	0	0	0	0	0	0	0	0	0	0.000134868	0
Viruses	Uroviricota	Caudoviricetes	Caudovirales	Myoviridae	NA	Aurantimonas phage AmM-1	0	0	0	0	0	0	1.56e-06	0	0	0	0	0	0	0	0	0	0	0	0	0	0	0	0	0	0	0	0	0	0	0	0	0	0	0	0	0	0	0	0	0	0	0	0
Viruses	Pisuviricota	Pisoniviricetes	Picornavirales	Marnaviridae	Labyrnavirus	Aurantiochytrium single-stranded RNA virus 01	0	0	0	0	0	0	0	0	0	0	0	0	0	0	0	0	0	0	0	0	0	0	0	0	0	0	0	0	0	0	0	0	0	0	0	0	0	0	0	0	0	0	0
Bacteria	Actinobacteria	Actinobacteria	Propionibacteriales	Propionibacteriaceae	Auraticoccus	Auraticoccus monumenti	0	0.000244698	0.000145705	0.000249057	0.000251764	0.000245783	0.000592976	0.000143597	0.000137605	0.000398568	0.000499535	0.0001073	9e-05	0.000389948	8.71e-05	0.000170163	0.00050885	0.00027968	0.000673071	0.000183644	0.000330584	0.000237921	0.000136535	0.00021154	0.000311508	0.000468033	0.000375777	0.000345315	0.000272023	0.000276325	0.000319809	0.00016444	0.000253447	0	0.00065254	0.00034282	0.00033206	0.000475687	0.000224628	0.000114765	0.000366171	0.000518944	0.00031762
Bacteria	Proteobacteria	Alphaproteobacteria	Rhizobiales	Aurantimonadaceae	Aureimonas	Aureimonas sp. AU20	0	0.000454773	8.34e-05	0.000546459	0	3.1e-05	0.000408088	0.000177592	0.000109508	0.000196408	0.000178022	0	0.000352846	0.000181824	0	0.000154831	7.28e-05	0.000106287	0.000303448	9.1e-05	0.00014303	6.93e-05	0.000200405	0.000171458	0.000138191	0.000208975	0	0.000159106	3.98e-05	0.000446841	0.000189934	0.000348828	0.000281839	0	5.08e-05	0.000256401	0.000146284	0.000135578	0.000206397	7.71e-05	4.37e-05	0.000159492	0.000135656
Bacteria	Bacteroidetes	Flavobacteriia	Flavobacteriales	Flavobacteriaceae	Aureitalea	Aureitalea sp. RR4-38	0	7.68e-05	0	0	0	3.1e-05	6.61e-05	5.75e-05	0.000253359	0.000189864	5.68e-05	0.000184697	0	3.31e-05	0.00038719	3e-05	0.000213142	0.000106287	0.000568969	0	3.5e-05	0.000193674	0.000109931	0.000122007	0.000117735	6.12e-05	0.000248255	0	0	5.15e-05	0.000226453	0	0.000180974	0	5.08e-05	0	6.64e-05	4.68e-05	2.71e-05	0	4.37e-05	7.66e-05	0
Viruses	Nucleocytoviricota	Megaviricetes	Algavirales	Phycodnaviridae	NA	Aureococcus anophagefferens virus	0.000841278	7.68e-05	0.000399002	0.00038548	0.000818059	3.1e-05	7.82e-05	0.000705135	0.000234576	0.000166629	0.000367412	0.000721482	0.000235167	0.000280375	0.000578616	0.000606206	0.000275838	0.000530962	0.000209827	0.000439121	1.83e-05	6.2e-05	0	0.000185676	0.000173262	0.000300497	0	0.00010082	0.000129377	2.72e-05	5.89e-05	0.000545191	4.72e-05	0	0.000170318	0.000177863	3.6e-05	0.000276783	0	0	0.000600169	0.000576196	0.000398087
Bacteria	Firmicutes	Bacilli	Bacillales	Staphylococcaceae	Auricoccus	Auricoccus indicus	0	0.000106706	0	9.5e-05	0	0.000770838	0.00073916	0.000258375	0.000461353	0.000433823	0.000360006	0.0001073	0.000163932	0.000413089	0.000630601	0.000233984	0.000174595	0.00037836	0.00108778	0.00015661	0.000337565	0.000226355	0.000757703	0.000690549	0.000559011	0.000530938	0.00102702	0.000260926	0.000393032	0.00108121	0.000689924	0	0.000237608	0	0.000481778	0.000225238	0.000391308	0.00048856	0.000728596	0.000114765	0.000164061	0.000221254	0.000172806
Bacteria	Actinobacteria	Actinobacteria	Micrococcales	Micrococcaceae	Auritidibacter	Auritidibacter sp. NML130574	0	0.000748901	0.000750066	0.00105556	0.000148284	0.000671662	0.000569139	0.000143597	0.000693763	0.000503751	0.000576639	0.0001073	0.000299767	0.00107324	0.000278043	5.63e-05	0.000246475	0.00027968	0.000724367	0.00025004	0.000408703	0.000570073	0.000706531	0.000471911	0.000766547	0.000480913	0.000428319	0.000441727	0.000350064	0.000267869	0.000529224	9.32e-05	0.000538751	0.000838783	0.00079397	0.000437714	0.000362357	0.000696216	0.000637019	0.000920163	8.03e-05	0.000367413	0.000442314
Bacteria	Actinobacteria	Actinobacteria	Micrococcales	Dermatophilaceae	Austwickia	Austwickia chelonae	0	0.000720975	0.000790003	0.000956918	0.000395972	0.000777472	0.000558836	5.75e-05	0.00123068	0.000540269	0.000381467	0.0001073	0.000243503	0.00140895	0.000983431	0.000323707	0.000548564	0.000106287	0.00058459	9.1e-05	0.000334106	0.000503516	0.000799663	0.000533496	0.00112203	0.000359885	0.000898824	0.000386165	0.000330338	0.000267869	0.000605045	0.000270446	0.000770126	0.000559809	0.000684589	0.00056291	0.00033206	0.000686929	0.000764943	0.000799179	0.00035642	0.000404452	0.000372112
Viruses	NA	NA	NA	Baculoviridae	Alphabaculovirus	Autographa californica multiple nucleopolyhedrovirus	0	0	0	0	0	0	0	0	1.81e-05	5.12e-06	0	0	0	0	3.36e-05	3e-05	0	0	0	0	0	0	0	0	0	7.97e-06	0	0	0	0	0	0	0	0	0	0	0	0	0	0	0	0	0
Viruses	Pisuviricota	Stelpaviricetes	Stellavirales	Astroviridae	Avastrovirus	Avastrovirus 3	0	0	0	0	0	0	0	0	0	0	2.07e-05	0	0	0	3.36e-05	0	0	0	0	0	0	0	0	0	0	0	0	0	0	0	0	0	0	0	0	0	0	0	0	0	0	0	0
Viruses	Negarnaviricota	Monjiviricetes	Mononegavirales	Paramyxoviridae	Avulavirus	Avian avulavirus 1	0	0	0	0	0	0	0	0	0	0	0	0	0	1.73e-05	0	0	0	0	0	0	0	0	0	0	0	0	0	0	0	0	0	0	0	0	0	0	0	0	0	0	0	0	0
Viruses	Negarnaviricota	Monjiviricetes	Mononegavirales	Paramyxoviridae	Avulavirus	Avian avulavirus 3	0	0	0	0	0	0	0	0	0	0	2.07e-05	0	0	0	0	0	0	4.1e-05	0	0	0	0	0	0	0	0	0	0	0	0	0	0	0	0	0	0	0	0	0	0	0	0	0
Viruses	Negarnaviricota	Monjiviricetes	Mononegavirales	Paramyxoviridae	Avulavirus	Avian avulavirus 7	0	0	0	0	0	0	0	0	0	0	0	0	0	0	0	0	0	0	0	0	0	0	0	0	0	0	0	0	0	0	0	0	0	0	0	0	0	0	0	0	0	0	0
Viruses	Artverviricota	Revtraviricetes	Ortervirales	Retroviridae	Alpharetrovirus	Avian carcinoma virus	0	0	0	0	0	0	0	0	0	0	0	0	0	0	0	0	0	0	0	0	0	0	0	0	0	0	0	0	0	0	0	0	0	0	0	0	0	0	0	0	0	0	0
Viruses	Pisuviricota	Pisoniviricetes	Nidovirales	Coronaviridae	Gammacoronavirus	Avian coronavirus	0	0	0	3.67e-05	0	0	0	0	0	0	0	0	0	0	0	0	0	0	0	0	0	0	0	0	0	0	0	0	0	0	0	0	0	0	0	0	0	0	0	0	0	0	0
Viruses	Artverviricota	Revtraviricetes	Ortervirales	Retroviridae	NA	Avian endogenous retrovirus EAV-HP	0	0	0	0	0	0	0	0	0	0	0	0	0	0	0	0	0	0	0	0	0	0	0	0	0	0	0	0	0	0	0	0	0	0	0	0	0	0	0	0	0	0	0
Viruses	Artverviricota	Revtraviricetes	Ortervirales	Retroviridae	Alpharetrovirus	Avian leukosis virus	0	0	0	0	0	0	0	0	0	0	0	0	0	0	0	0	0	0	0	0	0	0	0	0	0	0	0	0	0	0	0	0	0	0	0	0	0	0	0	0	0	0	0
Viruses	Artverviricota	Revtraviricetes	Ortervirales	Retroviridae	Alpharetrovirus	Avian myelocytomatosis virus	0	0	0	0	0	0	0	0	0	0	0	0	0	0	0	0	0	0	0	0	0	0	0	0	0	0	0	0	0	0	0	0	0	0	0	0	0	0	0	0	0	4.13e-05	0
Viruses	Pisuviricota	Pisoniviricetes	Picornavirales	Picornaviridae	Sapelovirus	Avian sapelovirus	0.00137144	0.00032724	0.000960849	0.000849639	0.00153984	5.77e-05	0.00018637	0.00118548	0.000579315	0.000387179	0.000812751	0.00138184	0.000485502	0.000790091	0.000897794	0.00100719	0.000715431	0.00105242	0.000406971	0.000962875	0.000383252	0.000226355	0	0.000379359	0.00053021	0.000426472	0.000412086	0.000122463	0.000530408	0.000442976	0.000422189	0.000855958	0.000306743	0.00137563	0.000488406	0.000198183	0.000443065	0.000539301	2.71e-05	2.95e-05	0.00102346	0.00108302	0.000802187
Viruses	Cressdnaviricota	Arfiviricetes	Cirlivirales	Circoviridae	NA	Avon-Heathcote Estuary associated circular virus 10	0	0	0	0	0	0	4.63e-06	0	0	0	0	0	0	0	0	0	0	0	0	0	0	0	0	0	0	0	0	0	0	0	0	0	0	0	0	0	0	0	0	0	0	0	0
Viruses	Cressdnaviricota	Arfiviricetes	Cirlivirales	Circoviridae	NA	Avon-Heathcote Estuary associated circular virus 27	0	0	0	0	0	0	0	0	0	0	0	0	0	0	0	0	0	0	0	0	0	0	0	0	0	0	0	0	0	0	0	0	0	0	0	0	0	0	0	0	0	0	0
Bacteria	Proteobacteria	Betaproteobacteria	Rhodocyclales	Zoogloeaceae	Azoarcus	Azoarcus communis	0	0.000488992	8.34e-05	0	0	0	0.000197972	5.75e-05	9.9e-05	0.000199587	0.000148537	0	0.000305778	7.38e-05	0	0.000264938	0	0	0.000540706	4.99e-05	0.000326999	0.000232231	4.35e-05	0.000501848	0.000269862	0.00032918	0.000471171	0.0005644	0.000228268	0.00023038	0.000159103	0.000270446	0.000300798	0.00116741	0.000200501	0.000545095	0.000346105	0.00019995	0.000123185	0	8.03e-05	4.13e-05	0.00028937
Bacteria	Proteobacteria	Betaproteobacteria	Rhodocyclales	Zoogloeaceae	Azoarcus	Azoarcus olearius	0	0	0	0	0	0	0.000155593	5.75e-05	6.32e-05	0.000201154	0	0	0.000280529	0	0	0.00013835	0	0.000133187	0	4.99e-05	0.000212338	0.000139677	0	0	0	0	0.00016801	0	0	0.000185195	7.49e-05	0	0	0	0	0	0	0	0	0	0	0.000134868	0
Bacteria	Proteobacteria	Betaproteobacteria	Rhodocyclales	Zoogloeaceae	Azoarcus	Azoarcus sp. BH72	0	0.000244698	0	0	0	0	0.000181282	0	0	0	0	0	0	6.12e-05	0	0	0	0	0	0	0	0	0	0	0	0	0	0	0	0	0	0	0	0	0	0	0.000164193	0	0	0	0	7.66e-05	0
Bacteria	Proteobacteria	Betaproteobacteria	Rhodocyclales	Zoogloeaceae	Azoarcus	Azoarcus sp. CIB	0	0.000506301	0.000399002	9.5e-05	0	0.000120491	0.000181798	0.000104241	7.6e-05	0.000314516	0.000168657	0	0.000547211	0.000229768	0.000205374	7.99e-05	0.000246475	4.1e-05	0	4.99e-05	0.000455241	0.000292931	0	0.000574673	3.73e-05	0.000345218	0.000114401	0.000991736	0.000713416	9.32e-05	0.00025399	0.00016444	0.000445549	0	0.000178307	0.00096383	0.00040179	0.000399398	0.000123185	2.95e-05	0.000139435	0.00018186	0.000279084
Bacteria	Proteobacteria	Betaproteobacteria	Rhodocyclales	Zoogloeaceae	Azoarcus	Azoarcus sp. KH32C	0	0.000271768	0	3.67e-05	0.000148284	0	0.00011379	0	1.81e-05	1.49e-05	3.95e-05	0	0.000107206	1.73e-05	6.22e-05	0.000101145	0.000246475	0	0.000344101	4.99e-05	1.83e-05	8.31e-05	0	0.000102584	1.96e-05	0.000138174	0.000307841	0.000257806	0.000174157	7.34e-05	2.18e-05	0	8.54e-05	0	9.12e-05	0.000323185	1.88e-05	0.000129052	2.71e-05	2.95e-05	0	0.000107479	9.09e-05
Bacteria	Proteobacteria	Betaproteobacteria	Rhodocyclales	Zoogloeaceae	Azoarcus	Azoarcus sp. SY39	0	0.000554352	8.34e-05	0	0	8.1e-05	0.000192274	5.75e-05	0.00029651	0.000291651	5.68e-05	0	0.000478341	6.12e-05	0	0.000120533	0.000128894	0	0.000209827	0	0.000403869	0.000344461	0.000200405	0.000441217	3.73e-05	0.000360886	0	0.000804834	0.000747602	0.000352703	0.000232946	0	0.000328923	0	0.000134677	0.000734078	0.000460847	0.000588268	0.000224628	0.000572433	4.37e-05	7.66e-05	0.000268292
Bacteria	Proteobacteria	Alphaproteobacteria	Rhizobiales	Xanthobacteraceae	Azorhizobium	Azorhizobium caulinodans	0.000227149	0.000449395	8.34e-05	0	0.000395972	0	0.000318311	5.75e-05	7.6e-05	0.000214632	0.000126228	0.000337313	0.000382898	0	3.36e-05	0.000184495	0.000128894	0.000199223	0.000121916	0.000486198	0.00014303	0.000213989	4.35e-05	0.000265066	5.34e-05	0.000310153	0	0.000383101	0.000129377	0.000321212	0.000121886	0	0.000268139	0	1.84e-05	0.000317958	0.000359212	0.000293939	0	0.000226027	0	0.000107479	0.00021888
Bacteria	Proteobacteria	Alphaproteobacteria	Rhodospirillales	Rhodospirillaceae	Azospirillum	Azospirillum brasilense	0.000133382	0.000196151	0	0.000528488	0.000395972	0.000137499	0.00064993	5.75e-05	0.000201958	0.000270389	0.000203798	0	0.000366299	0.000117132	6.22e-05	0.000244794	0.0010865	7.59e-05	0.000184529	0.000183644	0.000415736	0.00030869	0.000300052	0.000245244	9.47e-05	0.000361881	0.000307841	0.000414195	0.000340413	0.000442976	0.000133326	0.00016444	0.000306743	0.00102615	0.000170318	0.000440597	0.000371499	0.000244111	0.000379972	0.000358317	0.000186266	0.000664465	0.000172806
Bacteria	Proteobacteria	Alphaproteobacteria	Rhodospirillales	Rhodospirillaceae	Azospirillum	Azospirillum humicireducens	0.000133382	0.000177106	0	0	0	0	0.000325741	0	0	1.01e-05	0.000226693	0	0.000137635	4.77e-05	3.36e-05	5.63e-05	0.000246475	7.59e-05	0	4.99e-05	0.000133571	8.31e-05	0	0	0	5.53e-05	0	0	0.000258344	0.000299907	5.03e-05	0	4.72e-05	0	3.53e-05	0	3.6e-05	0.000107972	0	0	8.03e-05	0.000458218	0
Bacteria	Proteobacteria	Alphaproteobacteria	Rhodospirillales	Rhodospirillaceae	Azospirillum	Azospirillum lipoferum	0.000227149	0.000336769	0.000272349	0.000311158	0.000251764	0.000193372	0.000520188	0.000542622	0.000234576	0.000265154	0.000298977	0.000528698	0.000299767	0.000218887	0.000337111	0.000558581	0.000529505	0.000419336	0.000402414	0.000368894	0.000102108	0.000204119	0.000109931	0.000122007	0.000278991	0.000106159	0	0.000141736	0.000258344	0.000307239	0.000338498	0.000222054	0.000180974	0.000559809	5.08e-05	4.64e-05	0.000136676	0.000141882	0.000123185	0.000274497	0.000628789	0.000159492	0.000410007
Viruses	Uroviricota	Caudoviricetes	Caudovirales	Siphoviridae	NA	Azospirillum phage Cd	0	0	0	0	0	0	0	0	0	0	0	0	0	0	0	0	0	0	0	0	0	0	0	0	0	0	0	0	0	0	0	0	0	0	0	0	0	0	0	0	0	0	0
Bacteria	Proteobacteria	Alphaproteobacteria	Rhodospirillales	Rhodospirillaceae	Azospirillum	Azospirillum ramasamyi	0.000133382	0	8.34e-05	0	0	8.1e-05	0.000349004	0.000104241	0	0	0.000137686	0	2.67e-05	9.67e-05	3.36e-05	0.000210629	0	0	0.000531154	9.1e-05	7.79e-05	3.8e-05	0	0	0.000147615	3.66e-05	0	0.000129124	0	0.000299907	4.13e-05	0.00016444	4.72e-05	0	3.53e-05	0	5.18e-05	2.49e-05	2.71e-05	0	8.03e-05	0.000159492	0
Bacteria	Proteobacteria	Alphaproteobacteria	Rhodospirillales	Rhodospirillaceae	Azospirillum	Azospirillum sp. TSH58	0	0.000156158	0.000145705	0	0	0	0.000523027	0.000104241	7.6e-05	7.76e-05	3.95e-05	0	9e-05	4.77e-05	3.36e-05	0.000154831	0	0.00027968	0	0.00015661	0	0.000139677	0	5.74e-05	8.19e-05	1.56e-05	0.000142743	0.000297144	0	5.15e-05	0	0.000222054	6.72e-05	0	5.08e-05	0.000263486	1.88e-05	3.62e-05	0	0	4.37e-05	0.000298568	0.000244973
Bacteria	Proteobacteria	Alphaproteobacteria	Rhodospirillales	Rhodospirillaceae	Azospirillum	Azospirillum thiophilum	0	0.000493455	0	0.000159926	0.000251764	8.1e-05	0.000611782	0.000300619	0.00018303	0.000322249	0.00023379	0	0.000343329	0.00016763	0.000192324	0.000323707	0.000837928	0.000369231	0.000242697	0.000229909	0.000263463	0.000162411	0	0.000199002	0.000209297	0.000333917	8.21e-05	0.000234261	0.000129377	0.000385379	0.000163843	9.32e-05	0.000253447	0	0.000124663	0.000295563	0.000282654	0.000208801	7.16e-05	0.000259727	0.000300142	0.000238798	0.000244973
Bacteria	Proteobacteria	Gammaproteobacteria	Pseudomonadales	Pseudomonadaceae	Azotobacter	Azotobacter chroococcum	0	0.00104514	8.34e-05	0	0	0.00150553	0.000488794	0.000336748	0.000339415	0.000431088	0.000266002	0.000582596	0.00138892	0.000135526	0.000128909	0.00070479	0.000174595	0.000292926	0.000102701	0.000478974	0.00076861	0.000653817	0.00150497	0.000156219	0.000147615	0.000653835	0	0.000539529	0.00107239	0.000627543	0.000705636	0.00080683	0.000334109	0.00393275	0.00024979	0.000515957	0.000534096	0.000345989	0.00140005	0.00164007	0.000872765	0.000221254	0.000645932
Bacteria	Proteobacteria	Gammaproteobacteria	Pseudomonadales	Pseudomonadaceae	Azotobacter	Azotobacter vinelandii	0.000133382	0.000177106	0	0	0	0.000293957	0.000210543	0.000104241	0.000137605	7.43e-05	0.000137686	0	0.00040183	4.77e-05	3.36e-05	0.000351363	0	0.000106287	8.15e-05	4.99e-05	5.04e-05	0.000341346	0.000300052	5.74e-05	0	0.000174263	8.21e-05	0.000189423	0.000243799	0.000208941	0.000115882	0	2.5e-05	0	9.12e-05	0.000233497	0.000104664	5.69e-05	0.000307311	0.000666573	0.000139435	7.66e-05	0.000372112
Viruses	Artverviricota	Revtraviricetes	Ortervirales	Retroviridae	Gammaretrovirus	Baboon endogenous virus	0	0	0	0	0	0	0	0	0	0	0	0	0	0	3.36e-05	0	0	0	0	0	0	0	0	0	0	0	0	0	0	0	0	0	0	0	0	0	0	0	0	0	0	0	0
Bacteria	Firmicutes	Bacilli	Bacillales	Bacillaceae	Bacillus	Bacillus altitudinis	0.000227149	0.00032724	0.000482429	0.000372599	0.000148284	0.000622999	0.000260754	5.75e-05	0.000573742	0.000477867	0.000352322	0	0.000465784	0.000373572	0.000426879	5.63e-05	0	0.000106287	0.00075089	0.000207905	0.000360212	0.000412905	0.000504571	0.000546457	0.000562776	0.000367736	0.000512876	0.000226912	3.98e-05	0.000307239	0.000325622	0.00016444	0.000348917	0	0.000343534	0.000263486	0.000473644	0.000165153	0.000490055	0.000459004	0.000164061	7.66e-05	0.000135656
Bacteria	Firmicutes	Bacilli	Bacillales	Bacillaceae	Bacillus	Bacillus amyloliquefaciens	0.000133382	0.000284098	8.34e-05	0.000358863	0.000450426	0.000661883	0.000404564	0.000336748	0.000689079	0.000281358	0.000226693	0.00048598	0.000217338	0.000458521	0.000661161	0.000154831	0	0.000339504	0.000785829	0.000356916	0.000224904	0.000402049	0.000577745	0.000437048	0.000518705	0.000300497	0.000538671	0.000278571	7.37e-05	0.000299907	0.000408276	0.000411047	0.000288358	0	0.000458556	0.000283344	0.000320824	0.00029665	0.000580296	0.000602958	0.000393128	0.000571906	0.00021888
Bacteria	Firmicutes	Bacilli	Bacillales	Bacillaceae	Bacillus	Bacillus anthracis	0.00133075	0.000757859	0.00137276	0.00105259	0.00192675	0.00136789	0.00107193	0.00119653	0.00115539	0.000871021	0.00117727	0.00131146	0.000931496	0.00111209	0.00114735	0.000942586	0.000797934	0.00136887	0.00145344	0.00128648	0.00087078	0.000926598	0.00134315	0.00107392	0.00109326	0.000847764	0.00130062	0.00107053	0.00114636	0.00123601	0.00119352	0.00198454	0.000981178	0.000559809	0.00120387	0.00080602	0.00101011	0.000891316	0.00132396	0.00115025	0.000863438	0.00145889	0.000973066
Bacteria	Firmicutes	Bacilli	Bacillales	Bacillaceae	Bacillus	Bacillus aryabhattai	0	0	0	0	0.000148284	0	5.42e-05	0	1.81e-05	2.86e-05	3.95e-05	0	2.67e-05	4.77e-05	3.36e-05	0.000101145	0	0	0	0	0	0	0	0	1.96e-05	0	0	0	0	0	0	0	0	0	0	0	0	0	0	0	0	0	0
Bacteria	Firmicutes	Bacilli	Bacillales	Bacillaceae	Bacillus	Bacillus atrophaeus	0.00035847	0.00116942	0.000643436	0.000562994	0	0.00149762	0.000748974	0.000556969	0.00142245	0.000931743	0.000924501	0.00048598	0.00108661	0.00112403	0.00134154	0.000755718	0.00130983	0.000832422	0.00163998	0.0011744	0.00100122	0.00120289	0.0015411	0.00120641	0.00136775	0.000943319	0.00161822	0.00104156	0.00116006	0.00117306	0.00129548	0.000972784	0.00117359	0.0028887	0.00100198	0.00109972	0.00112768	0.00078432	0.00144982	0.00145048	0.000871747	0.00090692	0.000810767
Bacteria	Firmicutes	Bacilli	Bacillales	Bacillaceae	Bacillus	Bacillus beveridgei	0.00045122	0	0	0	0.000450426	3.1e-05	4.96e-05	0.000177592	4.94e-05	1.96e-05	0.000148537	0	2.67e-05	0.000126555	0.00014683	0.000120533	0	0.000199223	3.09e-05	0.000126083	0	1.03e-05	0	0	3.73e-05	0.000208975	0.000114401	0	0	2.72e-05	2.18e-05	0	4.72e-05	0	3.53e-05	0	1.88e-05	1.29e-05	5.07e-05	0	4.37e-05	0.000255167	9.09e-05
Bacteria	Firmicutes	Bacilli	Bacillales	Bacillaceae	Bacillus	Bacillus bombysepticus	0.000133382	0	0	0.000119	0	0	5.75e-05	0.000104241	0	5.12e-06	0	0	0	4.77e-05	8.71e-05	0	0	0	3.09e-05	9.1e-05	0	0	0	0	0	7.97e-06	0	2.53e-05	0	2.72e-05	5.03e-05	0	0	0	5.08e-05	0	0	4.68e-05	0	0	0.000186266	0.000134868	6.46e-05
Bacteria	Firmicutes	Bacilli	Bacillales	Bacillaceae	Bacillus	Bacillus cellulosilyticus	0.000522987	4.19e-05	0.000378328	0.00038548	0.00071772	5.77e-05	0.000194196	0.000300619	0.000289418	0.000193168	0.000211717	0.000406476	0.000137635	0.000195013	0.000286498	0.000300414	0.000246475	0.00027968	0.000310814	0.000285795	0.000168947	0.000129708	4.35e-05	0.000171458	0.000250099	0.000174263	4.47e-05	0.000141736	0.000174157	0.00017229	0.000172966	0.000348828	0.000131955	0	9.12e-05	0.000115595	0.0002411	0.000291188	0.000107541	7.71e-05	0.000300142	0.000395705	0.00028937
Bacteria	Firmicutes	Bacilli	Bacillales	Bacillaceae	Bacillus	Bacillus cereus	0.00359984	0.00144469	0.00279339	0.0016923	0.00400304	0.00161901	0.00131648	0.00185744	0.00125457	0.00130016	0.00161982	0.00283655	0.00138095	0.00128581	0.00139327	0.00149107	0.00263053	0.00202148	0.00147073	0.00177105	0.00160522	0.00124891	0.00191972	0.00131225	0.0012411	0.00177303	0.00181291	0.00146184	0.00200087	0.00208378	0.00139061	0.00248462	0.00191463	0.00582442	0.00164833	0.00152864	0.00151487	0.0018311	0.00138855	0.00116603	0.00173763	0.00193757	0.00195726
Bacteria	Firmicutes	Bacilli	Bacillales	Bacillaceae	Bacillus	Bacillus coagulans	0.000489118	0.000363007	0.000330958	0.000419916	0.000609257	0.000436212	0.000706703	0.000409244	0.00048527	0.000290741	0.00032291	0.000508152	0.000317268	0.000430097	0.000330647	0.000403213	0.000433915	0.000440879	0.000595564	0.00040157	0.00115555	0.000385653	0.000615189	0.000356027	0.000538916	0.000582466	0.00145565	0.000450376	0.000577021	0.000694154	0.000506955	0.000485481	0.0008311	0	0.000522728	0.000629466	0.000202906	0.000448099	0.000561513	0.000496202	0.000477072	0.000496432	0.000410007
Bacteria	Firmicutes	Bacilli	Bacillales	Bacillaceae	Bacillus	Bacillus cohnii	0.000852909	0.00022973	0.000671404	0.00037914	0.00118809	0.000205086	0.000272113	0.000502676	0.00041529	0.000183052	0.000367412	0.000627779	0	0.000492461	0.000405847	0.000344768	0.000557569	0.00037836	0.000475214	0.000391171	0.000198912	0.000129708	7.94e-05	0.000223379	0.000433969	0.000165148	0.00029431	0.00011554	0.000103218	9.32e-05	0.000280339	0.000270446	0.000169784	0	0.000238572	6.61e-05	0.000136676	0.000324119	0.000150995	5.48e-05	0.000445786	0.000412896	0.000334616
Bacteria	Firmicutes	Bacilli	Bacillales	Bacillaceae	Bacillus	Bacillus cytotoxicus	0.000133382	0.000497825	0.000145705	0.00019408	0.000251764	0.000387057	0.000249912	0.000629139	0.000402531	0.000177755	0.000253717	0.000654302	0.000175854	0.000402925	0.000512309	0.000516884	0.000128894	0.000426738	0.00023232	0.000579146	0.000113166	0.00015809	0.000136535	0.000234593	0.000386608	0.000101702	0.000355255	0.000129124	7.37e-05	5.15e-05	0.000232946	0.000381532	0.000281839	0	0.000193377	6.61e-05	0.00019575	3.62e-05	0.000224628	2.95e-05	0.000567393	0.000642789	0.000334616
Bacteria	Firmicutes	Bacilli	Bacillales	Bacillaceae	Bacillus	Bacillus filamentosus	0.000299521	0.000106706	0.000236871	0.000119	0	0.000101793	0.000223818	0.000207515	0.000473092	9.61e-05	8.74e-05	0.000184697	0.000123016	0.000380767	0.000259927	0.000170163	7.28e-05	0.000106287	0.000242697	0.000268592	6.46e-05	0.000170754	0.000217943	5.74e-05	0.000499952	9.24e-05	0.000142743	4.74e-05	0	5.15e-05	0.000189934	0.00016444	0.00021126	0	0.0001533	4.64e-05	0	0.000122288	5.07e-05	9.69e-05	0.000164061	0.000159492	0.000244973
Bacteria	Firmicutes	Bacilli	Bacillales	Bacillaceae	Bacillus	Bacillus flexus	0.000133382	0.000132885	0.000236871	3.67e-05	0.000251764	0.00018088	0.000407052	0.000207515	0.000384622	6.75e-05	0.000148537	0.000245275	7.11e-05	0.000358291	0.000128909	5.63e-05	7.28e-05	0.000217669	0.000388097	0.000380295	0.000133571	0.000266341	0.000181234	0.000122007	0.000315191	0.000114739	0.000211568	6.71e-05	0	0	4.13e-05	9.32e-05	0.00015794	0	0.000185985	8.4e-05	0.000136676	0.000100377	9.05e-05	9.69e-05	0.000111796	7.66e-05	3.47e-05
Bacteria	Firmicutes	Bacilli	Bacillales	Bacillaceae	Bacillus	Bacillus glycinifermentans	0	0	8.34e-05	3.67e-05	0.000251764	0	2.19e-05	0.000143597	8.79e-05	5.12e-06	2.07e-05	0	0	6.12e-05	0.00014683	5.63e-05	7.28e-05	0	5.78e-05	0	1.83e-05	1.03e-05	7.94e-05	0.000274324	3.73e-05	1.56e-05	0.000230633	0	0	9.32e-05	1.13e-05	9.32e-05	0	0	0	2.45e-05	0	0	0	0	0.000164061	7.66e-05	3.47e-05
Bacteria	Firmicutes	Bacilli	Bacillales	Bacillaceae	Bacillus	Bacillus gobiensis	0	4.19e-05	0.000272349	0	0.000148284	0.000101793	0.000282177	0.000104241	0.000109508	0.000210259	0.000648863	0.0001073	0.000175854	0.000422728	0.000259927	0.00013835	7.28e-05	0.000217669	0.000121916	0.000285795	3.5e-05	6.93e-05	0.000136535	0.000343323	0.000195729	0.000134483	0.00016801	5.75e-05	0	0	3.19e-05	0	2.5e-05	0	0.000161992	6.61e-05	1.88e-05	2.49e-05	7.16e-05	0.000114765	0.000139435	7.66e-05	9.09e-05
Bacteria	Firmicutes	Bacilli	Bacillales	Bacillaceae	Bacillus	Bacillus horikoshii	0	4.19e-05	8.34e-05	3.67e-05	0.000148284	5.77e-05	0.000265455	0.000207515	0.000278207	0.000107424	0.000203798	0.0001073	7.11e-05	0.000259054	0.000163221	5.63e-05	0.000128894	0.000133187	0.000287863	4.99e-05	0.000299877	8.97e-05	7.94e-05	0.000139802	0.000244802	6.68e-05	0.000483867	0.000237823	0.000103218	0	0.000219717	0	0.000102148	0	0.0001533	0.000216621	0.000180605	0.000159604	5.07e-05	0	0	7.66e-05	3.47e-05
Bacteria	Firmicutes	Bacilli	Bacillales	Bacillaceae	Bacillus	Bacillus infantis	0.00035847	0.000132885	0.000145705	6.79e-05	0	3.1e-05	0.000341417	0.000511192	0.000289418	6.75e-05	0.000226693	0.000337313	0.000123016	0.000292088	0.000323958	0.00038725	0	0.000234772	0.000487702	0.00040157	0.000133571	0.000144461	0.000160094	0.000102584	0.000458726	8.26e-05	8.21e-05	3.67e-05	7.37e-05	0.000111472	0.000144083	0.00016444	0.00015794	0	0.000265507	2.45e-05	0	5.69e-05	0.000163478	0.000114765	0.000628789	0.000323735	0.000172806
Bacteria	Firmicutes	Bacilli	Bacillales	Bacillaceae	Bacillus	Bacillus lentus	0.000133382	0.000258669	0.000482429	0.000271891	0.00057585	0.000137499	0.000185869	0.00043323	0.000299951	0.000150539	0.000253717	0.000435557	5.02e-05	0.000471982	0.000377134	0.00033797	0.000275838	0.00037836	0.000521131	0.000285795	9.04e-05	0.000190052	0.000109931	0.000139802	0.000215718	0.00016824	0.000307841	0.00010082	7.37e-05	0.000276325	0.000229729	0.000270446	0.00021126	0	0.000232715	0.000166869	0.000155443	0.000264396	0.000107541	9.69e-05	0.00035642	0.000444025	0.000268292
Bacteria	Firmicutes	Bacilli	Bacillales	Bacillaceae	Bacillus	Bacillus licheniformis	0.000841278	0.000460016	0.000684288	0.000679413	0.000761402	0.000271407	0.000247861	0.0008369	0.000475597	0.000201154	0.000489755	0.000969245	0.000370584	0.000464624	0.000567444	0.000633047	0.000497836	0.000772161	0.000468669	0.00074968	0.00051764	0.000139677	0.000249091	0.000428457	0.000362997	0.00051983	0.000501701	0.000219244	0.000498086	0.000334352	0.000446182	0.00109452	0.000362717	0.00102615	0.000679079	0.000216621	0.000252342	0.000657062	0.000186176	0.00021653	0.0007064	0.000896832	0.00059736
Bacteria	Firmicutes	Bacilli	Bacillales	Bacillaceae	Bacillus	Bacillus megaterium	0.00180634	0.000802795	0.00147479	0.00128472	0.00224271	0.000293957	0.000563994	0.00141113	0.000675409	0.000511477	0.00104789	0.00164353	0.000686083	0.000956813	0.00104002	0.00121522	0.00118103	0.00131234	0.000867004	0.00120463	0.000814384	0.000455782	0.000263061	0.000817368	0.000729346	0.000767636	0.000683214	0.000447182	0.00089704	0.000753052	0.000705404	0.0016571	0.000668274	0.00187223	0.000944298	0.000472284	0.000610673	0.000921933	0.000295845	0.000281457	0.00116711	0.0012717	0.00110642
Bacteria	Firmicutes	Bacilli	Bacillales	Bacillaceae	Bacillus	Bacillus methanolicus	0.000133382	0.000295743	0.000145705	0.000319912	0.000497466	0.000348869	0.000464533	0.000455114	0.000417039	0.000120557	0.000226693	0.000435557	0.000187086	0.000332733	0.000371902	0.000392701	7.28e-05	0.000369231	0.000184529	0.000439121	0.00056166	0.000129708	0.000276143	0.00021154	0.000416061	7.22e-05	0.000190805	0.000309306	0.000103218	5.15e-05	0.000133326	0.00016444	8.54e-05	0	0.000161992	0.000129702	0.000262975	0.000135578	0.000137611	9.69e-05	0.00050455	0.000549244	0.000299196
Bacteria	Firmicutes	Bacilli	Bacillales	Bacillaceae	Bacillus	Bacillus mycoides	0.000408205	0.000213611	0.000399002	0.000159926	0.000609257	0.000254717	0.000409374	0.000484722	0.000584716	0.000141873	0.000266002	0.00048598	5.02e-05	0.000303109	0.000382228	0.000351363	0.000174595	0.000460611	0.000562787	0.000447647	0.00014303	0.00014912	0.000181234	8.12e-05	0.000342242	0.000130712	0.00016801	0.000483026	0.000129377	7.34e-05	0.000239214	0.000462643	4.72e-05	0.000559809	0.00010297	6.61e-05	0.000104664	0.000100377	0.000163478	0.000131049	0.000401444	0.000502257	0.000447265
Bacteria	Firmicutes	Bacilli	Bacillales	Bacillaceae	Bacillus	Bacillus paralicheniformis	0.000299521	0	0.000195454	6.79e-05	0.000148284	5.77e-05	0.000104141	0.000177592	8.79e-05	4.52e-05	5.68e-05	0.000184697	5.02e-05	4.77e-05	0.00014683	0.000120533	0.000128894	0.00015732	0.000102701	0.000126083	5.04e-05	8.97e-05	0.000331403	0.000122007	5.34e-05	0.000110503	4.47e-05	0.000257806	0	0	0.000159103	9.32e-05	4.72e-05	0.000559809	0.000134677	0.000155234	5.18e-05	4.68e-05	0.000328313	0.000114765	0.000111796	7.66e-05	0.000114423
Viruses	Uroviricota	Caudoviricetes	Caudovirales	Myoviridae	NA	Bacillus phage 0305phi8-36	0	0	0	0	0	0	0	0	0	0	0	0	0	0	0	0	0	0	0	0	0	0	0	0	1.96e-05	0	0	0	0	0	0	0	0	0	0	0	0	0	0	0	0	0	0
Viruses	Uroviricota	Caudoviricetes	Caudovirales	Myoviridae	NA	Bacillus phage AR9	0	0	0	0	0.000251764	3.1e-05	1.56e-06	0	0	5.12e-06	0	0	0	0	3.36e-05	3e-05	7.28e-05	0	5.78e-05	4.99e-05	0	0	0	0	1.96e-05	7.97e-06	0	0	0	0	0	0.00016444	2.5e-05	0	0	0	0	1.29e-05	0	0	4.37e-05	0	0
Viruses	Uroviricota	Caudoviricetes	Caudovirales	Podoviridae	NA	Bacillus phage Aurora	0	0	0	0	0	0	0	0	0	0	0	0	0	0	0	0	0	0	0	0	0	0	0	0	0	0	0	0	0	0	0	0	0	0	0	0	0	0	0	0	4.37e-05	0	0
Viruses	Uroviricota	Caudoviricetes	Caudovirales	Myoviridae	NA	Bacillus phage BalMu-1	0	0	0	0	0	0	0	0	0	0	0	0	0	0	0	0	0	0	0	0	0	0	0	0	0	0	0	0	0	0	0	0	0	0	0	0	0	0	0	0	0	0	0
Viruses	Uroviricota	Caudoviricetes	Caudovirales	Myoviridae	NA	Bacillus phage BCD7	0	0	0	0	0	0	0	0	0	0	0	0	0	0	0	0	0	0	0	0	0	0	0	0	0	0	0	0	0	0	1.13e-05	0	0	0	0	0	0	0	0	0	0	0	0
Viruses	Uroviricota	Caudoviricetes	Caudovirales	Siphoviridae	NA	Bacillus phage BCJA1c	0	0	0	0	0	0	0	0	4.94e-05	0	0	0	0	0	0	0	0	0	0	0	0	0	0	0	0	0	0	0	0	0	0	0	0	0	0	0	0	0	0	0	0	0	3.47e-05
Viruses	Uroviricota	Caudoviricetes	Caudovirales	Herelleviridae	Wphvirus	Bacillus phage Belinda	0	0	0	0	0	0	0	0	0	0	0	0	0	0	0	0	0	0	0	0	0	0	0	0	0	0	0	0	0	0	0	0	0	0	0	0	0	0	0	0	0	0	0
Viruses	Uroviricota	Caudoviricetes	Caudovirales	Myoviridae	NA	Bacillus phage BM5	0.00035847	0.000106706	0.000236871	0.000159926	0.000450426	3.1e-05	6.15e-06	0.000280388	4.94e-05	1.49e-05	0.000203798	0.000184697	5.02e-05	6.12e-05	0.000178323	0.00013835	0	0.000250715	3.09e-05	0.000126083	3.5e-05	0	0	8.12e-05	5.34e-05	6.12e-05	4.47e-05	0	3.98e-05	2.72e-05	9.66e-05	0.000222054	2.5e-05	0	7.86e-05	2.45e-05	5.18e-05	6.64e-05	0	0	0.000186266	0.000159492	0.00020457
Viruses	Uroviricota	Caudoviricetes	Caudovirales	Podoviridae	NA	Bacillus phage Claudi	0	0	0	0	0	0	0	0	0	0	0	0	0	0	0	0	0	0	0	0	0	0	0	0	0	0	0	0	0	0	0	0	0	0	0	0	0	0	0	0	0	0	0
Viruses	Uroviricota	Caudoviricetes	Caudovirales	Herelleviridae	Wphvirus	Bacillus phage DIGNKC	0	0	0	0	0	0	3.1e-06	0	0	0	0	0	0	0	0	0	0	0	0	0	0	2e-05	0	0	0	0	0	0	0	0	0	0	0	0	0	0	0	0	0	0	0	0	0
Viruses	Uroviricota	Caudoviricetes	Caudovirales	Herelleviridae	NA	Bacillus phage Eldridge	0	0	0	0	0	0	0	0	0	0	0	0	0	0	0	0	0	0	0	0	0	0	0	0	0	0	0	0	0	0	0	0	0	0	0	0	0	0	0	0	0	0	0
Viruses	Uroviricota	Caudoviricetes	Caudovirales	Podoviridae	NA	Bacillus phage MG-B1	0	0	0	0	0	0	0	0	0	0	0	0	0	0	0	0	0	0	0	0	0	0	0	0	0	0	0	0	0	0	0	0	0	0	0	0	0	0	0	0	0	0	0
Viruses	Uroviricota	Caudoviricetes	Caudovirales	Herelleviridae	Wphvirus	Bacillus phage Nigalana	0	0	0	0	0	0	0	0	1.81e-05	0	0	0	0	0	0	0	0	0	0	0	0	0	0	0	0	0	0	0	0	0	0	0	0	0	0	0	0	0	0	0	0	0	0
Viruses	Uroviricota	Caudoviricetes	Caudovirales	Herelleviridae	Wphvirus	Bacillus phage NotTheCreek	0	0	0	0	0	0	0	0	0	0	0	0	0	0	0	0	0	0	0	0	0	0	0	0	0	0	0	0	0	0	0	0	0	0	0	0	0	0	0	0	0	0	0
Viruses	Uroviricota	Caudoviricetes	Caudovirales	Podoviridae	Pagevirus	Bacillus phage Pavlov	0	0	0	0	0	0	0	0	0	0	0	0	0	0	0	0	0	0	0	0	0	0	0	0	0	0	0	0	0	0	0	0	0	0	0	0	0	0	0	0	0	0	0
Viruses	Uroviricota	Caudoviricetes	Caudovirales	Siphoviridae	NA	Bacillus phage PBC1	0	0	0	0	0	0	1.56e-06	0	0	0	0	0	0	0	0	0	0	0	0	0	0	0	0	0	0	0	0	0	0	0	0	0	0	0	0	0	0	0	0	0	0	0	0
Viruses	Uroviricota	Caudoviricetes	Caudovirales	Siphoviridae	NA	Bacillus phage PfEFR-5	0	0	0	0	0	0	7.65e-06	0	0	0	0	0	0	0	0	0	0	0	0	0	0	0	0	0	0	0	0	0	0	0	0	0	0	0	0	0	0	0	0	0	0	0	0
Viruses	Uroviricota	Caudoviricetes	Caudovirales	Herelleviridae	Bequatrovirus	Bacillus phage Phrodo	0	0	0	0	0	0	0	0	0	0	0	0	0	0	0	0	0	4.1e-05	0	0	0	0	0	0	0	0	0	0	0	0	0	0	0	0	0	0	0	0	0	0	0	0	0
Viruses	Uroviricota	Caudoviricetes	Caudovirales	Herelleviridae	NA	Bacillus phage SP-10	0	0	0	0	0	0	6.15e-06	0	0	0	0	0	0	0	0	0	0	4.1e-05	0	0	0	0	0	0	0	0	0	0	0	0	0	0	0	0	0	0	0	0	0	0	0	0	0
Viruses	Uroviricota	Caudoviricetes	Caudovirales	Siphoviridae	NA	Bacillus phage SPP1	0	0	0	0	0	0	6.15e-06	5.75e-05	0	0	0	0	0	0	0	0	0	0	0	0	0	0	0	0	0	0	0	0	0	0	0	0	0	0	0	0	0	0	0	0	0	0	0
Viruses	Uroviricota	Caudoviricetes	Caudovirales	Podoviridae	NA	Bacillus phage Stitch	0.00106866	0.000196151	0.000897944	0.000717867	0.00138384	0.000120491	0.000137043	0.00087872	0.000344765	0.000162749	0.000531321	0.0010598	0.000338389	0.000479061	0.000599183	0.000653704	0.000582766	0.000751142	0.000424239	0.000679451	0.000295678	6.2e-05	0.000109931	0.00029171	0.000354391	0.000420932	0.000279946	0.000122463	0.000330338	0.000346754	0.000287547	0.000919966	0.000220428	0.000559809	0.000329474	6.61e-05	0.00021648	0.000537105	0.000137611	0.000131049	0.00071877	0.000792845	0.00052135
Viruses	Uroviricota	Caudoviricetes	Caudovirales	Siphoviridae	NA	Bacillus phage vB_BanS-Tsamsa	0	0	0	0	0	0	0	0	0	0	0	0.0001073	0	0	0	3e-05	0	0	0	0	0	0	0	0	1.96e-05	0	0	0	0	0	0	0	0	0	0	0	0	0	0	0	0	0	0
Viruses	Uroviricota	Caudoviricetes	Caudovirales	Siphoviridae	NA	Bacillus phage vB_BhaS-171	0	0	0	0	0	0	0	0	0	0	0	0	0	0	0	0	0	0	0	0	0	0	0	0	0	0	0	0	0	0	0	0	0	0	0	0	0	0	0	0	0	0	0
Viruses	Uroviricota	Caudoviricetes	Caudovirales	Siphoviridae	NA	Bacillus phage vB_BtS_BMBtp3	0	0	0	0	0	0	0	0	0	0	0	0	0	0	0	0	0	0	0	0	0	0	0	0	0	0	0	0	0	0	0	0	0	0	0	0	0	0	0	0	0	0	0
Viruses	Uroviricota	Caudoviricetes	Caudovirales	Herelleviridae	Wphvirus	Bacillus phage Zuko	0	4.19e-05	0	0	0	0	0	0	0	0	0	0	0	0	0	0	0	0	0	0	0	0	0	0	0	0	0	0	0	0	0	0	0	0	0	0	0	0	0	0	0	0	0
Bacteria	Firmicutes	Bacilli	Bacillales	Bacillaceae	Bacillus	Bacillus pseudomycoides	0.000581534	0.000196151	0.000272349	0.000328311	0.000538872	0.000271407	0.000244384	0.000601551	0.000354996	0.000118011	0.000331752	0.000627779	0.000123016	0.000392174	0.000438475	0.00047299	0.000213142	0.000403792	0.000383091	0.000471522	0.00014303	0.000204119	0.000136535	0.000139802	0.000318801	0.000118874	0.000332751	0.000207076	7.37e-05	0.000158583	0.000219717	0.000312164	0.000145363	0.000559809	0.000232715	8.4e-05	0.000136676	0.000159604	9.05e-05	0.000172656	0.000509666	0.000524263	0.000342645
Bacteria	Firmicutes	Bacilli	Bacillales	Bacillaceae	Bacillus	Bacillus pumilus	0.000227149	0	8.34e-05	0.00019408	0.000148284	0.00018088	0.000124372	0.000177592	0.000467972	2.42e-05	5.68e-05	0.000184697	2.67e-05	0.000174862	8.71e-05	0.000154831	0.000128894	4.1e-05	0.000432352	0	3.5e-05	0	0.000109931	0.000122007	0.000307748	9.24e-05	0.000412086	1.31e-05	0.00021161	0	1.13e-05	0	6.72e-05	0	0.00027533	0	0	7.55e-05	0.000123185	5.48e-05	0.000206483	7.66e-05	0.00020457
Bacteria	Firmicutes	Bacilli	Bacillales	Bacillaceae	Bacillus	Bacillus safensis	0.000299521	0	0.000435802	3.67e-05	0.00057585	0.000263247	0.000150058	0.000143597	0.000257754	0.000168535	0.000101193	0.000184697	0.000123016	0.000126555	8.71e-05	7.99e-05	0.000213142	0.000179205	0.00023232	0	9.04e-05	9.6e-05	0.000263061	0.000171458	0.000269862	0.000110503	0.000114401	0.00022312	0.000129377	0.000128318	0.000115882	0.000312164	0.000131955	0	0.00010297	0.000323185	0.000291801	0.000170542	0.000233113	0.000418768	0.000164061	7.66e-05	3.47e-05
Bacteria	Firmicutes	Bacilli	Bacillales	Bacillaceae	Bacillus	Bacillus siamensis	0	0	0	0	0	0	0	0	0	0	0	0	0	0	0	0	0	0	0	0	0	0	0	0	0	0	0	0	0	0	0	0	0	0	0	0	0	0	0	0	0	0	0
Bacteria	Firmicutes	Bacilli	Bacillales	Bacillaceae	Bacillus	Bacillus simplex	0.000133382	0.000132885	8.34e-05	0.000140473	0.000148284	0.000205086	0.000160947	0.000300619	0.000342111	9.32e-05	0.000137686	0.000406476	0.000123016	0.000213199	0.00038719	0.000244794	7.28e-05	0.000234772	0.000383091	0.000229909	1.83e-05	0.00020747	0	3.06e-05	0.000435854	7.75e-05	0.000320629	1.31e-05	0	7.34e-05	5.03e-05	0	4.72e-05	0	0.000124663	2.45e-05	9.27e-05	3.62e-05	0.000137611	0	0.000206483	4.13e-05	6.46e-05
Bacteria	Firmicutes	Bacilli	Bacillales	Bacillaceae	Bacillus	Bacillus smithii	0	7.68e-05	0	9.5e-05	0	5.77e-05	0.000144329	0.000207515	0.000386706	0.000160775	2.07e-05	0.0001073	0	0.000543105	0.000217594	5.63e-05	7.28e-05	0.000234772	0.00043629	0.000126083	3.5e-05	9.6e-05	7.94e-05	3.06e-05	0.000558057	0.000110503	0.000114401	0.000257806	0	0	5.03e-05	0	0.000117598	0	0.000325797	4.64e-05	1.88e-05	0.000122288	0	5.48e-05	8.03e-05	0.000134868	0.000172806
Bacteria	Firmicutes	Bacilli	Bacillales	Bacillaceae	Bacillus	Bacillus sonorensis	0	4.19e-05	0	6.79e-05	0	0	5.53e-05	0	4.94e-05	1.49e-05	3.95e-05	0	0	6.12e-05	3.36e-05	0	0	0.000106287	5.78e-05	0	1.83e-05	3.8e-05	4.35e-05	5.74e-05	3.73e-05	1.56e-05	0	3.67e-05	0	0	1.13e-05	0	0	0	1.84e-05	0	0	0	2.71e-05	0.000114765	8.03e-05	4.13e-05	0.000114423
Bacteria	Firmicutes	Bacilli	Bacillales	Bacillaceae	Bacillus	Bacillus sp. 1NLA3E	0	0	0.000195454	6.79e-05	0.000331324	0.000193372	0.000314694	0.000177592	0.00041877	8.71e-05	0.000126228	0	0	0.000303109	0.000229083	7.99e-05	7.28e-05	0	0.000566929	0	5.04e-05	0.000124508	4.35e-05	5.74e-05	0.000499952	5.53e-05	0.000190805	1.31e-05	0	0	0.00014923	9.32e-05	6.72e-05	0.000559809	0.000161992	2.45e-05	0	0.000204429	0	2.95e-05	8.03e-05	0.000107479	3.47e-05
Bacteria	Firmicutes	Bacilli	Bacillales	Bacillaceae	Bacillus	Bacillus sp. 275	0	0	0	0	0	0.000216115	7.82e-05	0	0	0.000137365	0	0	0	4.77e-05	0	0	0	0	0.000139469	0	0	1.03e-05	0.000109931	0.000156219	5.34e-05	0	0.00016801	1.31e-05	0	0.000185195	5.89e-05	0	0	0	0.000280064	0	0.000126575	0	9.05e-05	0	0.000139435	0	0
Bacteria	Firmicutes	Bacilli	Bacillales	Bacillaceae	Bacillus	Bacillus sp. ABP14	0	0	0	6.79e-05	0	0	0.0001469	5.75e-05	7.6e-05	0	3.95e-05	0	0	0	0.000109144	0	0	0	0	9.1e-05	1.83e-05	0	0	0	3.73e-05	1.56e-05	4.47e-05	3.67e-05	0	0	0	0	0	0	0	0	0	0	0	0	0	4.13e-05	0
Bacteria	Firmicutes	Bacilli	Bacillales	Bacillaceae	Bacillus	Bacillus sp. BH072	0	0	0	0	0	0	0	0	0	0	0.000203798	0	0	0	0	0	0	0	0	0	0	0	0	0	0	0	0	0	0	0	0	0	0	0	0	0	0	0	0	0	0	0	0
Bacteria	Firmicutes	Bacilli	Bacillales	Bacillaceae	Bacillus	Bacillus sp. DM2	0	0	0	0	0	0	5.19e-05	0	0	0	0	0	0	0	0	0	0	0	0	0	1.83e-05	0	0.000109931	0	0	0	0	0	0	0	0	0	4.72e-05	0	0.000124663	0	0	0	0	0	0.000206483	0	0
Bacteria	Firmicutes	Bacilli	Bacillales	Bacillaceae	Bacillus	Bacillus sp. FDAARGOS_235	0	0	0	0	0	0	0.000101637	0	0	0	0	0	0	0	6.22e-05	0	0	0	5.78e-05	0	0	0	0	0	1.96e-05	0	0	3.67e-05	0	0	0	0	0	0	0	0	0	0	0	2.95e-05	4.37e-05	0	0
Bacteria	Firmicutes	Bacilli	Bacillales	Bacillaceae	Bacillus	Bacillus sp. FJAT-14266	0	0.000782644	0	0	0	0.00109308	0.000816718	0	0.00100753	0.000445789	0	0	0.000328116	0.000781777	0.000670356	0	0	0	0.00125722	0.00103443	0.000396389	0.000544221	0.00100483	0.000414882	0.000994543	0.000577164	0.000856679	0.000331367	0	0.000630898	0.00101524	0	0	0	0.000947355	0.000497478	0	0.000687585	0.000975698	0.000822743	0.000728585	0	0.000709168
Bacteria	Firmicutes	Bacilli	Bacillales	Bacillaceae	Bacillus	Bacillus sp. FJAT-18017	0	7.68e-05	8.34e-05	9.5e-05	0	8.1e-05	0.000446164	0.000177592	0.000229547	1.49e-05	8.74e-05	0.0001073	0.000163932	0.000107207	0.000192324	7.99e-05	0	7.59e-05	8.15e-05	0.000301832	0.000457115	2.92e-05	0	5.74e-05	0.000368516	2.99e-05	0.000230633	8.48e-05	0	5.15e-05	3.19e-05	0	0.00021126	0	0.000289206	0	1.88e-05	5.69e-05	2.71e-05	0	8.03e-05	0.000159492	0.000279084
Bacteria	Firmicutes	Bacilli	Bacillales	Bacillaceae	Bacillus	Bacillus sp. FJAT-22090	0.000299521	0.000156158	8.34e-05	0.000282428	0.000148284	0.0001675	0.000289004	0.000177592	0.000229547	9.9e-05	8.74e-05	0.000374023	0.000107206	0.000267877	0.000217594	0.00013835	0.000174595	0.00015732	0.000317922	0.000430277	3.5e-05	0.000200705	0.000136535	0.000199002	0.000322341	0.000227302	0.000279946	1.31e-05	0	2.72e-05	0.000201687	0	0.000145363	0	0.00030631	0.000100412	6.64e-05	6.64e-05	0	5.48e-05	0.000206483	0.00018186	0.000172806
Bacteria	Firmicutes	Bacilli	Bacillales	Bacillaceae	Bacillus	Bacillus sp. FJAT-45348	0.000299521	0.000132885	0.000272349	0.000140473	0.000251764	0.000343501	0.000130125	5.75e-05	0.000402531	8.71e-05	0.00023379	0	5.02e-05	0.000174862	0.000259927	5.63e-05	0	0.000106287	0.000540706	0.000126083	3.5e-05	0.000223342	0.000109931	0.000156219	0.00041814	0.000495649	0.000355255	0.000129124	3.98e-05	0	0.000138785	9.32e-05	2.5e-05	0	0.00010297	0.000115595	8e-05	3.62e-05	0.000263634	0.000206511	0.000206483	0.000159492	0
Bacteria	Firmicutes	Bacilli	Bacillales	Bacillaceae	Bacillus	Bacillus sp. HBCD-sjtu	0	0	0	0	0	0	0.000213965	0.000104241	0	1.01e-05	0	0	0	0	0	0	0	7.59e-05	3.09e-05	0	0	0	0	0	0	0	0	4.74e-05	0	0	1.13e-05	0	0	0	5.08e-05	0	0	0	0	0	4.37e-05	7.66e-05	0
Bacteria	Firmicutes	Bacilli	Bacillales	Bacillaceae	Bacillus	Bacillus sp. IHB B 7164	0.00104454	0	0.000941601	0.000119	0.00103205	0	3.38e-05	0.000234236	6.32e-05	5.12e-06	0.000226693	0.000700828	2.67e-05	9.67e-05	0.000109144	0.00013835	0.000762052	0.000133187	5.78e-05	0	0	1.03e-05	0	0	6.83e-05	4.93e-05	0	0	0	0.000111472	4.13e-05	0	0	0	0	0	1.88e-05	6.64e-05	0	0	0.000164061	0.000323735	0
Bacteria	Firmicutes	Bacilli	Bacillales	Bacillaceae	Bacillus	Bacillus sp. JS	0	0	0	0	0	0	9.13e-06	0	0	2.86e-05	0	0.0001073	0	1.73e-05	0	3e-05	0	0	0	0	0	1.03e-05	0	0	0	7.97e-06	0	0	0	0	0	0	0	0	0	0	0	0	0	0	0	4.13e-05	0
Bacteria	Firmicutes	Bacilli	Bacillales	Bacillaceae	Bacillus	Bacillus sp. LM 4-2	0	0	0	0	0	0	3.25e-05	0	3.45e-05	0	0	0	0	0	0	0	0	0	0	0	1.83e-05	0	0	0	0	0	0	1.31e-05	0	0	0	0	0	0	0	0	1.88e-05	0	0	0	0	0	0
Bacteria	Firmicutes	Bacilli	Bacillales	Bacillaceae	Bacillus	Bacillus sp. Lzh-5	0	0.000648576	0.000831425	0.000864972	0	0.00124414	0.00081199	0	0.000984254	0.000742651	0.000791799	0	0.000659316	0.000857218	0.000926471	0.000566049	0	0	0.00126442	0.000931442	0.00071342	0.000809454	0.00113759	0.000782335	0.00101275	0.000661114	0.00129932	0.000512795	0.000297153	0.000787547	0.000792053	0	0.000851304	0	0.000968104	0.000582098	0.00082196	0.000567595	0.00108258	0.00108683	0	0	0.000729032
Bacteria	Firmicutes	Bacilli	Bacillales	Bacillaceae	Bacillus	Bacillus sp. MD-5	0	0	0	0	0	0	6.15e-06	0	4.94e-05	0	0	0	0	0	0	0	0	0	5.78e-05	0	0	0	0	0	0	7.97e-06	0	0	0	0	0	0	0	0	0	0	0	0	0	0	0	0	0
Bacteria	Firmicutes	Bacilli	Bacillales	Bacillaceae	Bacillus	Bacillus sp. OxB-1	0	0	0	6.79e-05	0.000148284	5.77e-05	0.000198438	0.000143597	0.000154098	1.96e-05	7.27e-05	0.0001073	2.67e-05	8.56e-05	0.000109144	5.63e-05	7.28e-05	7.59e-05	0.000139469	9.1e-05	3.5e-05	2.92e-05	0.000109931	0	5.34e-05	0.000375244	0	2.53e-05	0	0	0	9.32e-05	0.00015794	0	0.000226679	2.45e-05	5.18e-05	0.000129052	0	0	0	4.13e-05	0.000114423
Bacteria	Firmicutes	Bacilli	Bacillales	Bacillaceae	Bacillus	Bacillus sp. Pc3	0	0	0	0	0	0	0	0	0	0	0	0	0	0	0	0	0	0	0.000295805	0	0	0	0	0	0	3.66e-05	0	0	0	0	0	0	0	0	0	0	0	0	0	0	0	0	0
Bacteria	Firmicutes	Bacilli	Bacillales	Bacillaceae	Bacillus	Bacillus sp. SDLI1	0.000299521	0	0	0	0	0	1.35e-05	0	0	0	0	0	0	0	6.22e-05	0	0	0	0	0	0	0	0	0	0	7.97e-06	0	3.67e-05	0	0	2.18e-05	0	0	0	0	0	0	0	0	0	0	0	9.09e-05
Bacteria	Firmicutes	Bacilli	Bacillales	Bacillaceae	Bacillus	Bacillus sp. SJ-10	0	0	0	0	0	0	0	0	0	0	0	0	0	0	0	0	0	0	0	0	0	0	0	0	0	0	0	0	0	0	0	0	0	0	0	0	0	0	0	0	0	0	0
Bacteria	Firmicutes	Bacilli	Bacillales	Bacillaceae	Bacillus	Bacillus sp. WP8	0	0	0	0	0	0	4.01e-05	5.75e-05	0	0	0	0.0001073	0	6.12e-05	0	3e-05	0	0	0	9.1e-05	0	0	0	0	1.96e-05	0	0	0	0	0	0	0	2.5e-05	0	0	0	0	0	0	0	0	0	0.000114423
Bacteria	Firmicutes	Bacilli	Bacillales	Bacillaceae	Bacillus	Bacillus sp. X1(2014)	0.000133382	0.000132885	0	9.5e-05	0.000395972	0.000120491	0.000650371	0.000336748	0.000369298	0.000175951	0.000203798	0.000295056	0.000123016	0.00031011	0.000205374	0.000154831	0	0.000199223	0.000331433	0.0003443	0.00053843	0.000166631	0.000109931	0.000171458	0.000428194	0.000235781	0.000428319	3.67e-05	7.37e-05	0	0.000103238	9.32e-05	0.000169784	0	0.000244261	2.45e-05	3.6e-05	0.000141882	0.000123185	7.71e-05	0.00034623	0.000221254	0.000189262
Bacteria	Firmicutes	Bacilli	Bacillales	Bacillaceae	Bacillus	Bacillus sp. Y-01	0	0	0	0	0.000148284	0	4.61e-05	0	1.81e-05	0	0.000293837	0	0	0	0	0	0	0	0	0	0	0	0	0	0	0	0	0	0	2.72e-05	0	0	0	0	0	0	0	0	0	0	4.37e-05	0	0
Bacteria	Firmicutes	Bacilli	Bacillales	Bacillaceae	Bacillus	Bacillus sp. Y1	0.00103176	0.000196151	0.000872848	0.000554891	0.00131654	0.000382686	0.000472823	0.000685077	0.000442866	0.000208775	0.00039141	0.000969245	0.000322768	0.000509737	0.000547246	0.000553457	0.000639573	0.00060291	0.000447667	0.000564275	0.000637869	0.000210759	0.000358608	0.000199002	0.000487694	0.000330376	0.00054824	0.000179886	0.000228268	0.00034064	0.000197854	0.000526565	0.000237608	0	0.000293623	0.000565985	0.000188324	0.000451634	0.000263634	0.000358317	0.000610117	0.000626037	0.000452106
Bacteria	Firmicutes	Bacilli	Bacillales	Bacillaceae	Bacillus	Bacillus sp. YP1	0	0	0	0	0	0	0	0	0	0	0	0	0	0	0	0	0	0	0	0	0	0	0	0	0	0	0	0	0	0	0	0	0	0	0	0	0	0	0	0	0	0	0
Bacteria	Firmicutes	Bacilli	Bacillales	Bacillaceae	Bacillus	Bacillus sp. ZY-1-1	0.000299521	0.000106706	0	0	0	0.00036893	0.000197972	0.000207515	0.000137605	0.000172285	0.000283152	0.000508152	2.67e-05	0.000284361	0	0.000101145	0.000213142	0.000179205	0.000402414	0	5.04e-05	0.000124508	0.000200405	0.000156219	0.000181064	8.26e-05	0.000477605	5.75e-05	0	0.00023038	0.000121886	0	0.000191579	0	0.000161992	6.61e-05	8e-05	0	7.16e-05	0.000145998	0.000401444	0.000357204	0.000114423
Bacteria	Firmicutes	Bacilli	Bacillales	Bacillaceae	Bacillus	Bacillus subtilis	0.000693208	0.00156193	0.000620173	0.000727658	0.000935177	0.00121751	0.00087662	0.000511192	0.00124985	0.00149326	0.00118854	0.000337313	0.00171206	0.00124974	0.00124847	0.00043649	0.00155619	0.000573612	0.00153139	0.000974003	0.00182561	0.00146581	0.00116546	0.00184819	0.00107997	0.00158384	0.00151045	0.00161882	0.00216278	0.00198775	0.00114188	0.000462643	0.00172588	0	0.00121207	0.00177378	0.00178503	0.00175649	0.00106172	0.000940018	0.000384495	0.00118534	0.000738328
Bacteria	Firmicutes	Bacilli	Bacillales	Bacillaceae	Bacillus	Bacillus thermoamylovorans	0.000299521	0.000551022	0.000236871	0.000119	0.000538872	0.000137499	0.000676495	0.000280388	0.000229547	0.000275464	0.000158844	0.000184697	0.000243503	0.000263518	0.000278043	0.000344768	7.28e-05	0.000339504	0.000209827	0.000421089	0.00127838	0.00014912	0.000331403	0.000368013	0.000269862	0.000636684	0.00147553	0.00010082	0.000243799	0.000584779	0.00025399	0.000270446	0.000955775	0	0.000605453	0.000582098	0.00020981	0.00047671	9.05e-05	5.48e-05	0.00035642	0.000386634	0.000466022
Bacteria	Firmicutes	Bacilli	Bacillales	Bacillaceae	Bacillus	Bacillus thuringiensis	0.002539	0.00135565	0.00209401	0.0016458	0.00319517	0.00154212	0.00110539	0.00160993	0.00118326	0.00104851	0.00133199	0.0020146	0.0010337	0.00120646	0.00117172	0.00136677	0.00185559	0.00160263	0.00155039	0.00158362	0.00110035	0.000888414	0.00144746	0.00124126	0.00119169	0.00107123	0.00149755	0.00111814	0.00132006	0.0012288	0.00126744	0.00183158	0.00116531	0.00145703	0.00130682	0.0010545	0.00116165	0.00127997	0.00137207	0.00125347	0.001341	0.00144008	0.00133376
Bacteria	Firmicutes	Bacilli	Bacillales	Bacillaceae	Bacillus	Bacillus toyonensis	0	0	0	0.000557628	0.000331324	0.000271407	8.39e-05	0.000353026	0.000195874	5.3e-05	0.000168657	0	0	4.77e-05	0.000205374	0.000154831	0.000213142	0.00027968	0.000197572	0.000207905	3.5e-05	4.64e-05	0	0	5.34e-05	0	0.00016801	1.31e-05	0	0	0.000121886	0	0	0	0	0	0	0.000147979	7.16e-05	0	0.000273018	0.000395705	0
Bacteria	Firmicutes	Bacilli	Bacillales	Bacillaceae	Bacillus	Bacillus velezensis	0.000227149	0.000506301	0.000620173	0.000614335	0	0.000919676	0.00058871	0.000644339	0.000818213	0.000622609	0.000529678	0	0.000578626	0.00061366	0.00086243	0.000413245	7.28e-05	0.000369231	0.000976197	0.00145062	0.000587297	0.000648814	0.000834507	0.000574673	0.00077828	0.000491032	0.000903977	0.000655159	0.00056251	0.000446841	0.000724311	0.00068689	0.000630402	0	0.000965936	0.00062384	0.000477152	0.000534135	0.000831566	0.000828612	0.00043195	0.00122211	0.00061401
Viruses	Uroviricota	Caudoviricetes	Caudovirales	Herelleviridae	Agatevirus	Bacillus virus Agate	0	0	0	0	0	0	0	0	0	0	0	0	0	0	0	0	0	0	0	0	0	0	0	0	0	0	0	0	0	0	0	0	0	0	0	0	0	0	0	0	0	0	0
Viruses	Uroviricota	Caudoviricetes	Caudovirales	Siphoviridae	Andromedavirus	Bacillus virus Andromeda	0	0	0	0	0	0	0	0	0	0	2.07e-05	0	0	0	0	0	0	0	0	0	0	0	0	0	0	0	0	0	0	0	0	0	0	0	0	0	0	0	0	0	0	0	0
Viruses	Preplasmiviricota	Tectiliviricetes	Kalamavirales	Tectiviridae	Betatectivirus	Bacillus virus AP50	0	0	0	0	0	0	3.13e-05	0	0	0	0	0	0	0	0	0	0	0	0	0	0	0	0	0	0	0	0	0	0	0	0	0	0	0	0	0	0	0	0	0	0	0	0
Viruses	Uroviricota	Caudoviricetes	Caudovirales	Herelleviridae	Bequatrovirus	Bacillus virus AvesoBmore	0	0	0	0	0	0	0	0	0	0	0	0	0	0	0	0	0	0	0	0	0	0	0	0	0	0	0	0	0	0	0	0	0	0	0	0	0	0	0	0	4.37e-05	0	0
Viruses	Uroviricota	Caudoviricetes	Caudovirales	Podoviridae	Salasvirus	Bacillus virus B103	0	0	0	0	0	0	0	5.75e-05	0	0	0	0	0	0	0	0	0	0	0	0	0	0	0	0	0	0	0	0	0	0	0	0	0	0	0	0	0	0	0	0	0	0	0
Viruses	Uroviricota	Caudoviricetes	Caudovirales	Herelleviridae	Bequatrovirus	Bacillus virus B4	0	0	0	0	0	0	0	0	0	0	0	0	0	0	0	0	0	0	0	0	0	0	0	0	0	0	0	0	0	0	0	0	0	0	0	0	0	0	0	0	0	0	0
Viruses	Uroviricota	Caudoviricetes	Caudovirales	Herelleviridae	Bastillevirus	Bacillus virus Bastille	0	0	0	0	0	0	3.1e-06	5.75e-05	8.79e-05	0	0	0	0	0	0	0	0	0	0	0	0	0	0	0	0	0	0	0	0	0	0	0	0	0	0	0	0	0	0	0	0	0	0
Viruses	Uroviricota	Caudoviricetes	Caudovirales	Herelleviridae	Caeruleovirus	Bacillus virus Bc431	0	0	0	3.67e-05	0.000148284	0	1.56e-06	0.000177592	4.94e-05	1.96e-05	7.27e-05	0	0	6.12e-05	8.71e-05	3e-05	0	4.1e-05	0	4.99e-05	0	0	0	0	0	1.56e-05	0	0	0	0	0	0	0	0	0	0	1.88e-05	1.29e-05	0	0	0.000111796	0.000134868	0.000114423
Viruses	Uroviricota	Caudoviricetes	Caudovirales	Herelleviridae	Caeruleovirus	Bacillus virus Bcp1	0	0	0	0	0	0	0	0	0	0	0	0	0	6.12e-05	0	0	0	0	0	0	0	0	0	0	0	0	0	0	0	0	0	0	0	0	0	4.64e-05	0	1.29e-05	0	0	0	0	0
Viruses	Uroviricota	Caudoviricetes	Caudovirales	Herelleviridae	Tsarbombavirus	Bacillus virus BCP78	0	0	0	0	0	0	0	0	0	0	0	0	0	0	0	0	0	0	0	0	0	0	0	0	0	0	0	0	0	0	0	0	0	0	0	0	0	0	0	0	0	0	0
Viruses	Uroviricota	Caudoviricetes	Caudovirales	Herelleviridae	Caeruleovirus	Bacillus virus BCP82	0	0	0	0	0	0	0	0	0	0	0	0	0	0	0	0	0	0	0	0	0	0	0	0	0	0	0	0	0	0	0	0	0	0	0	0	0	0	0	0	0	0	0
Viruses	Uroviricota	Caudoviricetes	Caudovirales	Herelleviridae	Bequatrovirus	Bacillus virus Bigbertha	0	0	0	3.67e-05	0	3.1e-05	1.06e-05	5.75e-05	1.81e-05	0	0	0.0001073	2.67e-05	1.73e-05	0.00014683	7.99e-05	0	7.59e-05	0	9.1e-05	0	0	0	3.06e-05	1.96e-05	0	0	0	0	0	0	0	0	0	0	0	0	0	0	0	0.000139435	0	0
Viruses	Uroviricota	Caudoviricetes	Caudovirales	Herelleviridae	Agatevirus	Bacillus virus Bobb	0	0	0	0	0	0	0	0	0	5.12e-06	2.07e-05	0	2.67e-05	1.73e-05	0	0	0	4.1e-05	0	0	0	0	0	0	0	0	0	2.53e-05	0	0	0	0	0	0	0	0	0	1.29e-05	0	0	0	0	0
Viruses	Uroviricota	Caudoviricetes	Caudovirales	Herelleviridae	Agatevirus	Bacillus virus Bp8pC	0	0	0	0	0	0	0	5.75e-05	0	0	0.000137686	0	0	0	0	0	0	0	0	0	0	0	0	0	1.96e-05	0	0	0	0	0	0	0	0	0	0	0	0	0	0	0	0	0	0
Viruses	Uroviricota	Caudoviricetes	Caudovirales	Herelleviridae	Wphvirus	Bacillus virus BPS13	0	0	0	0	0	0	0	0	0	0	0	0	0	0	0	0	0	0	0	0	0	0	0	0	0	0	0	0	0	0	0	0	0	0	0	0	0	0	0	0	4.37e-05	0	0
Viruses	Uroviricota	Caudoviricetes	Caudovirales	Herelleviridae	Bastillevirus	Bacillus virus CAM003	0	0	0	0	0	0	0	0	0	0	0	0	0	0	0	0	0	0	0	0	0	0	0	0	0	0	0	0	0	0	0	0	0	0	0	0	0	0	0	0	0	0	0
Viruses	Uroviricota	Caudoviricetes	Caudovirales	Herelleviridae	Okubovirus	Bacillus virus Camphawk	0	4.19e-05	0	3.67e-05	0	0	1.56e-06	5.75e-05	0	5.12e-06	0	0.0001073	0	3.31e-05	3.36e-05	3e-05	0	4.1e-05	0.000197572	0	0	0	0	0	0	0	0	0	0	0	0	9.32e-05	0	0	0	0	0	0	2.71e-05	0	0	4.13e-05	0
Viruses	Uroviricota	Caudoviricetes	Caudovirales	Herelleviridae	Siminovitchvirus	Bacillus virus CP51	0	0	0	0	0	0	0	0	0	0	0	0	0	1.73e-05	0	0	0	0	0	0	0	0	0	0	0	0	0	0	0	0	0	0	0	0	0	0	0	0	0	0	0	0	0
Viruses	Uroviricota	Caudoviricetes	Caudovirales	Herelleviridae	Caeruleovirus	Bacillus virus Deepblue	0	0	0	0	0	0	0	0	0	0	0	0	0	0	0	0	0	0	0	0	1.83e-05	0	0	0	0	0	0	0	0	0	0	0	0	0	0	0	0	0	0	0	0	0	0
Viruses	Uroviricota	Caudoviricetes	Caudovirales	Herelleviridae	Bastillevirus	Bacillus virus Evoli	0	0	0	0	0	0	0	0	0	0	0	0	0	0	0	0	0	0	0	0	0	0	0	0	0	0	0	0	0	0	0	0	0	0	0	0	0	0	0	0	0	0	0
Viruses	Uroviricota	Caudoviricetes	Caudovirales	Siphoviridae	Andromedavirus	Bacillus virus Finn	0	0	0	0	0	0	0	0	0	0	0	0	0	0	0	0	0	0	0	0	0	0	0	0	0	0	0	0	0	0	0	0	0	0	0	0	0	0	0	0	0	0	0
Viruses	Uroviricota	Caudoviricetes	Caudovirales	Myoviridae	NA	Bacillus virus G	0	4.19e-05	0	6.79e-05	0.000148284	3.1e-05	3.1e-06	0.000143597	0.000213523	0	3.95e-05	0.000184697	0	0.000107207	8.71e-05	0.000120533	0	0.000179205	3.09e-05	9.1e-05	5.04e-05	1.03e-05	0	0	1.96e-05	1.56e-05	0	0	0	0	3.19e-05	9.32e-05	0	0	0	0	1.88e-05	3.62e-05	0	0	8.03e-05	4.13e-05	0.000114423
Viruses	Uroviricota	Caudoviricetes	Caudovirales	Podoviridae	Salasvirus	Bacillus virus GA1	0	0	0	0	0	0	0	0	0	0	0	0	0	0	0	3e-05	0	0	0	0	0	0	0	0	0	0	0	0	0	0	0	0	0	0	0	0	0	0	0	0	4.37e-05	0	0
Viruses	Uroviricota	Caudoviricetes	Caudovirales	Siphoviridae	Andromedavirus	Bacillus virus Glittering	0	0	0	0	0	0	0	0	0	0	0	0	0	0	0	0	0	0	0	0	0	0	0	0	0	0	0	0	0	0	0	0	0	0	0	0	0	0	0	0	0	0	0
Viruses	Uroviricota	Caudoviricetes	Caudovirales	Herelleviridae	Nitunavirus	Bacillus virus Grass	0.000133382	0	8.34e-05	9.5e-05	0	0	9.13e-06	0	0	5.12e-06	5.68e-05	0.0001073	2.67e-05	0	0	5.63e-05	0.000128894	4.1e-05	3.09e-05	0	3.5e-05	0	0	3.06e-05	1.96e-05	2.99e-05	4.47e-05	0	0	2.72e-05	0	9.32e-05	2.5e-05	0	1.84e-05	0	0	5.69e-05	0	0	0	4.13e-05	0
Viruses	Uroviricota	Caudoviricetes	Caudovirales	Herelleviridae	Wphvirus	Bacillus virus Hakuna	0	0	0	0	0	0	1.56e-06	0	0	0	0	0	0	0	0	0	0	0	0	0	0	0	0	0	0	0	0	0	0	0	0	0	0	0	0	0	0	0	0	0	0	0	0
Viruses	Uroviricota	Caudoviricetes	Caudovirales	Herelleviridae	Bastillevirus	Bacillus virus HoodyT	0	0	0	0	0	0	0	0	0	0	0	0	0	0	0	0	0	0	0	0	0	0	0	0	0	0	0	0	0	0	0	0	0	0	0	0	0	0	0	0	0	0	0
Viruses	Uroviricota	Caudoviricetes	Caudovirales	Siphoviridae	Cecivirus	Bacillus virus IEBH	0	0	0.000482429	0	0	0	2.6e-05	0	1.81e-05	0	0	0	0	0	0	0	0	0	0	0	0	0	0	0	0	0	0	0	0	0	0	0	0	0	0	0	0	0	0	0	0	0	0
Viruses	Uroviricota	Caudoviricetes	Caudovirales	Herelleviridae	Caeruleovirus	Bacillus virus JBP901	0	0	8.34e-05	0	0	3.1e-05	0	0	0	0	0	0	0	0	0	3e-05	0	0	0	0	0	0	0	0	0	0	0	0	0	0	0	9.32e-05	0	0	0	0	0	0	0	0	0	0	0
Viruses	Uroviricota	Caudoviricetes	Caudovirales	Herelleviridae	NA	Bacillus virus Mater	0	0	0	3.67e-05	0	0	1.56e-06	0	0	0	0	0	0	0	6.22e-05	5.63e-05	0	0	0	4.99e-05	0	0	0	0	0	7.97e-06	0	0	3.98e-05	0	0	9.32e-05	0	0	1.84e-05	0	1.88e-05	1.29e-05	0	0	0	0	6.46e-05
Viruses	Uroviricota	Caudoviricetes	Caudovirales	Herelleviridae	NA	Bacillus virus Moonbeam	0	0	0	0	0	0	1.56e-06	0	0	0	0	0	0	1.73e-05	6.22e-05	3e-05	0	0.000106287	0	0	0	0	0	0	0	0	0	0	0	0	0	0	0	0	0	0	0	0	0	0	0	0	0
Viruses	Uroviricota	Caudoviricetes	Caudovirales	Herelleviridae	Nitunavirus	Bacillus virus NIT1	0.000133382	0	0	0	0	0	0	0	0	0	0	0	0	0	0	0	0	0	0	0	0	0	0	0	0	0	0	0	0	0	0	0	0	0	0	0	0	0	0	0	0	0	0
Viruses	Uroviricota	Caudoviricetes	Caudovirales	Podoviridae	Pagevirus	Bacillus virus Pascal	0	0	0	0	0	0	0	0	0	0	0	0	0	0	0	0	0	0	0	0	0	0	0	0	0	0	0	0	0	0	0	0	0	0	0	0	0	0	0	0	0	0	0
Viruses	Uroviricota	Caudoviricetes	Caudovirales	Herelleviridae	Siminovitchvirus	Bacillus virus Shanette	0	0	0	0	0	0	0	0	0	0	0	0	0	0	3.36e-05	0	0	0	0	0	0	0	0	0	0	0	0	0	0	0	0	0	0	0	0	0	0	0	0	0	0	0	0
Viruses	Uroviricota	Caudoviricetes	Caudovirales	Myoviridae	Shalavirus	Bacillus virus Shbh1	0	0	0	0	0	0	0	0	0	0	0	0	0	0	0	3e-05	0	0	0	4.99e-05	0	0	0	0	3.73e-05	0	0	0	0	0	0	0	0	0	0	0	0	0	0	0	0	0	0
Viruses	Uroviricota	Caudoviricetes	Caudovirales	Siphoviridae	Slashvirus	Bacillus virus Slash	0	0	0	0	0	0	0	0	0	0	0	0	0	0	0	0	0	0	0	0	0	0	0	0	0	0	0	0	0	0	0	0	0	0	0	0	0	0	0	0	0	0	0
Viruses	Uroviricota	Caudoviricetes	Caudovirales	Myoviridae	Thornevirus	Bacillus virus SP15	0	0	0	0	0	0	0	0	0	0	0	0	0	0	0	0	0	0	0	0	0	0	0	0	0	0	0	0	0	0	0	0	0	0	0	0	0	0	0	0	0	0	0
Viruses	Uroviricota	Caudoviricetes	Caudovirales	Herelleviridae	Nitunavirus	Bacillus virus SPG24	0	0	0	0	0	0	0	0	0	0	0	0	0	0	0	0	0	0	0	0	0	0	0	0	0	0	0	0	0	0	0	0	0	0	1.84e-05	0	0	0	0	0	0	0	0
Viruses	Uroviricota	Caudoviricetes	Caudovirales	Herelleviridae	Okubovirus	Bacillus virus SPO1	0.00035847	4.19e-05	8.34e-05	0.000282428	0.000497466	0	3.51e-05	0.000444411	0.000195874	5.3e-05	0.000247288	0.000374023	5.02e-05	0.000135526	0.000330647	0.000323707	7.28e-05	0.000403792	0.000155626	0.000411531	9.04e-05	0	0	0	0.000227917	9.24e-05	0.000142743	0	3.98e-05	7.34e-05	0.000121886	0.00016444	0	0	3.53e-05	0	8e-05	0.000153883	0	2.95e-05	0.00043195	0.000567539	0.000172806
Viruses	Uroviricota	Caudoviricetes	Caudovirales	Herelleviridae	Bequatrovirus	Bacillus virus Spock	0	0	0	0	0	0	0	0	0	0	0	0	0	1.73e-05	0	3e-05	0	0	0	0	0	0	0	0	0	0	0	0	0	0	0	0	0	0	0	0	0	0	0	0	0	0	0
Viruses	Uroviricota	Caudoviricetes	Caudovirales	Siphoviridae	Slashvirus	Bacillus virus Staley	0	0	0	0	0	0	0	0	0	0	0	0	0	0	0	0	0	0	0	0	0	0	0	0	0	0	0	0	0	0	0	0	0	0	0	0	0	0	0	0	0	0	0
Viruses	Uroviricota	Caudoviricetes	Caudovirales	Siphoviridae	Slashvirus	Bacillus virus Stills	0	0	0	0	0	0	0	0	1.81e-05	0	0	0	0	0	0	0	0	0	0	0	0	0	0	0	0	0	0	0	0	0	0	0	0	0	0	0	0	0	0	0	0	0	0
Viruses	Uroviricota	Caudoviricetes	Caudovirales	Herelleviridae	Bequatrovirus	Bacillus virus Troll	0	0	0	0	0	0	1.06e-05	0	0	0	0	0	0	0	0	0	0	0	0	0	0	0	0	0	0	0	0	0	3.98e-05	0	0	0	0	0	1.84e-05	0	0	0	0	0	4.37e-05	0	6.46e-05
Viruses	Uroviricota	Caudoviricetes	Caudovirales	Herelleviridae	Tsarbombavirus	Bacillus virus TsarBomba	0	0	0	0	0	0	1.56e-06	0	0	5.12e-06	0	0	0	1.73e-05	0	0	0	0	0	0	0	0	0	0	0	0	0	0	0	0	0	0	0	0	0	0	0	0	0	0	4.37e-05	0	0
Viruses	Preplasmiviricota	Tectiliviricetes	Kalamavirales	Tectiviridae	Betatectivirus	Bacillus virus Wip1	0	0	0	0	0	0	3.1e-06	0	0	0	0	0	0	0	0	0	0	0	0	0	0	0	0	0	0	0	0	0	0	0	0	0	0	0	0	0	0	0	0	0	0	0	0
Viruses	Uroviricota	Caudoviricetes	Caudovirales	Herelleviridae	Wphvirus	Bacillus virus WPh	0	0	0	0	0	3.1e-05	0	0	0	0	0	0	0	0	0	0	0	0	0	4.99e-05	0	0	0	0	0	0	0	0	0	0	0	0	0	0	0	0	0	0	0	0	0	0	0
Bacteria	Firmicutes	Bacilli	Bacillales	Bacillaceae	Bacillus	Bacillus weihaiensis	0.000133382	7.68e-05	0.000145705	0.000119	0.000331324	3.1e-05	0.000242262	0.000368309	0.000128733	6.4e-05	7.27e-05	0.000245275	0.000226458	0.00016763	0.000205374	0.000244794	0.000275838	0.000199223	0.000270982	0.000207905	0.000191838	6.2e-05	4.35e-05	0.000102584	0.000487694	2.99e-05	0.000114401	4.74e-05	0.000103218	0	0.000280339	9.32e-05	2.5e-05	0	0.000214023	0	0	2.49e-05	9.05e-05	0	0.000300142	0.000238798	0.000256942
Bacteria	Firmicutes	Bacilli	Bacillales	Bacillaceae	Bacillus	Bacillus wiedmannii	0.000133382	0	8.34e-05	9.5e-05	0	5.77e-05	0.000433069	0.000104241	0.00018303	1.01e-05	5.68e-05	0.0001073	5.02e-05	0.000107207	8.71e-05	0.000120533	0	0.000106287	3.09e-05	4.99e-05	0	2e-05	0	0	6.83e-05	7.97e-06	0	0	0	0	0	0.00016444	0	0	1.84e-05	0	0	2.49e-05	0	0	8.03e-05	0.000134868	0.000135656
Bacteria	Firmicutes	Bacilli	Bacillales	Bacillaceae	Bacillus	Bacillus xiamenensis	0.000133382	4.19e-05	8.34e-05	3.67e-05	0.000251764	8.1e-05	1.64e-05	0	8.79e-05	2.86e-05	7.27e-05	0.0001073	2.67e-05	8.56e-05	6.22e-05	0	0	0.000133187	0.000432352	0	0	3.8e-05	7.94e-05	3.06e-05	3.73e-05	4.93e-05	8.21e-05	0	3.98e-05	2.72e-05	2.18e-05	0	2.5e-05	0	0	0	5.18e-05	4.68e-05	7.16e-05	0	0.000111796	0	6.46e-05
Bacteria	Proteobacteria	Gammaproteobacteria	Oceanospirillales	Oceanospirillaceae	Bacterioplanes	Bacterioplanes sanyensis	0.000133382	4.19e-05	0.000195454	9.5e-05	0.000251764	0.000153096	0.000114569	5.75e-05	1.81e-05	4.12e-05	0.000178022	0.000184697	0.000107206	0.000229768	6.22e-05	0.000154831	0	4.1e-05	5.78e-05	0.000183644	3.5e-05	0.000107932	7.94e-05	0	3.73e-05	6.68e-05	0.000142743	0.000207076	3.98e-05	2.72e-05	1.13e-05	0	2.5e-05	0	0.000161992	2.45e-05	0	0.000100377	2.71e-05	0.000184653	0.000471151	4.13e-05	6.46e-05
Bacteria	Proteobacteria	Oligoflexia	Bacteriovoracales	Bacteriovoracaceae	Bacteriovorax	Bacteriovorax stolpii	0.000133382	0	0.000195454	0.000119	0.000148284	8.1e-05	0.000346952	5.75e-05	9.9e-05	0.000170421	0.000479486	0	0.000163932	0.00016763	0.000128909	7.99e-05	0.000645836	0.000106287	0	9.1e-05	0.000168947	0.000170754	0.000160094	0.000102584	9.47e-05	0.000293251	0.000375777	0.000272883	0.000308756	0.000185195	0.000554477	0.000526565	0.000131955	0	0.000265507	0.000276942	0.000229176	0.000312135	7.16e-05	9.69e-05	8.03e-05	0.000323735	0.000279084
Bacteria	NA	NA	NA	NA	NA	bacterium 2013Arg42i	0.000133382	0.000196151	0.000355772	0	0.000395972	0.0001675	0.000264525	0.000143597	0.000176235	0.000700101	0.000126228	0.0001073	0.000694243	0.000284361	0.000599183	5.63e-05	0.000639573	0.000265643	0.000102701	0.000630741	0.000469758	0.000473897	0.000160094	0.000536152	0.000476055	0.000488676	0.000355255	0.000489903	0.000709503	0.00021992	0.000144083	9.32e-05	0.00107587	0	0.000695169	0.000419482	0.000388598	0.000170542	0.000163478	0.000442833	8.03e-05	0.000221254	0.000114423
Bacteria	Bacteroidetes	Bacteroidia	Bacteroidales	NA	NA	Bacteroidales bacterium CF	0.000133382	0.000132885	0.000585315	3.67e-05	0	0.000216115	0.000312392	0	0.000503141	0.000718933	0.00040396	0	0.000311608	0.000387695	0.000371902	5.63e-05	0.000829257	0.000217669	0.00138997	0	0.000315831	0.000838546	0.000160094	0.000432796	0.00100445	0.000473302	0.00146038	0.000164535	3.98e-05	0.000307239	0.000547933	0.000595051	0.000724776	0	0.000699695	0.000289547	0.000339208	0.000240503	0.000249	0.000184653	0.000111796	7.66e-05	0.000299196
Bacteria	Bacteroidetes	Bacteroidia	Bacteroidales	Bacteroidaceae	Bacteroides	Bacteroides caccae	0.000133382	0.000514448	0.00113014	0.00072885	0.000251764	0.00120788	0.000277078	0.000104241	0.0011722	0.000783329	0.000101193	0	0.000555554	0.000474846	0.000624999	0.000101145	0.00120718	0.000426738	0.0013771	0	0.00036623	0.00105661	0.00130217	0.000915643	0.000996516	0.00061286	0.00120467	0.000260926	0	0.000772293	0.00103545	0.000270446	0.000742647	0	0.000556631	0.000519841	0.000778817	0.000326426	0.00121774	0.000852762	0	0.000107479	0.000618545
Bacteria	Bacteroidetes	Bacteroidia	Bacteroidales	Bacteroidaceae	Bacteroides	Bacteroides caecimuris	0.000227149	0.000371072	0.000195454	0.000119	0	5.77e-05	0.000142374	0.000234236	0	0.000406969	3.95e-05	0	9e-05	0.000126555	0.000229083	5.63e-05	0.000275838	0.000106287	0.00049367	0	5.04e-05	0.000394039	0.000200405	0.000265066	0.000173262	7.22e-05	0.000583014	0.000254629	0.00021161	0.00032788	0.000538821	9.32e-05	0.000334109	0	0.000496391	0.000481818	0.000447158	0.000236824	0.000186176	0.00028816	0.000139435	0.000134868	0.000135656
Bacteria	Bacteroidetes	Bacteroidia	Bacteroidales	Bacteroidaceae	Bacteroides	Bacteroides cellulosilyticus	0.000133382	0.000582158	0.000544742	0.000159926	0	0.000589306	0.000170052	0.000104241	0.00106041	0.000554792	7.27e-05	0.000295056	0.000175854	0.00023498	0.000781439	0.000170163	0.000519394	4.1e-05	0.000878378	9.1e-05	0.000484901	0.000850718	0.00052066	0.000693085	0.000654989	0.000464793	0.00120467	0.00040213	0.000350064	0.000526413	0.000860504	0.000222054	0.00110335	0	0.000509998	0.000490916	0.000445122	0.000341816	0.00050973	0.000525298	4.37e-05	7.66e-05	0.000461481
Bacteria	Bacteroidetes	Bacteroidia	Bacteroidales	Bacteroidaceae	Bacteroides	Bacteroides coprosuis	0.000299521	0.000725408	0.0011668	0.000751352	0.000148284	0.000477841	0.000123639	5.75e-05	0.000831931	0.00079368	0.000137686	0.0001073	0.000538493	0.000284361	0.000426879	0.000120533	0.000402856	0.000133187	0.000602564	0.00015661	0.000236714	0.000933679	0.000423633	0.000693085	0.000371213	0.000564523	0.00113823	0.00031164	0.000174157	0.000307239	0.000683234	0.00016444	0.000592592	0	0.000621874	0.000392248	0.000273061	0.00025453	0.00047266	0.000367063	0.000139435	4.13e-05	0.000760568
Bacteria	Bacteroidetes	Bacteroidia	Bacteroidales	Bacteroidaceae	Bacteroides	Bacteroides dorei	0.000553602	0.000685243	0.00139265	0.000788351	0.000761402	0.00133645	0.000294527	0.000336748	0.00145484	0.000740314	0.000384835	0.0001073	0.000536701	0.000456964	0.000302368	0.000222617	0.000461499	0.000739883	0.000513276	0.000126083	0.000543301	0.000859875	0.00139355	0.0012092	0.00100297	0.000593636	0.000873534	0.000462603	0.000258344	0.00116087	0.00146256	0.000222054	0.00104899	0	0.000764853	0.0007667	0.00114084	0.000688564	0.00127436	0.00106973	0.000164061	0.000134868	0.000232314
Bacteria	Bacteroidetes	Bacteroidia	Bacteroidales	Bacteroidaceae	Bacteroides	Bacteroides fragilis	0.000990032	0.000438207	0.000740245	0.000995041	0.000981601	0.000597959	0.000348075	0.00106162	0.000654002	0.000570906	0.000579245	0.00110882	0.000333321	0.000546038	0.000788242	0.000893275	0.000645836	0.000860495	0.000813207	0.000861272	0.000357133	0.000685166	0.000472986	0.000690549	0.000578815	0.000396791	0.00134625	0.000488209	0.000680064	0.000574276	0.000767855	0.000814355	0.000586777	0.000559809	0.000611663	0.000655435	0.000557375	0.000516896	0.000445718	0.000387253	0.00107164	0.000684373	0.000745994
Bacteria	Bacteroidetes	Bacteroidia	Bacteroidales	Bacteroidaceae	Bacteroides	Bacteroides helcogenes	0.000874971	0.000363007	0.00126898	0.000660461	0.000251764	0.000616726	0.000203929	0.000143597	0.000704783	0.000822848	0.000158844	0.0001073	0.00040183	0.00055915	0.000963263	7.99e-05	0.00168732	0.000265643	0.00158804	0	0.000303989	0.00103461	0.000549498	0.000818069	0.0011213	0.00042783	0.00155335	0.000356449	0.000228268	0.000551639	0.000600954	0.000381532	0.000744011	0.000559809	0.000691121	0.000519841	0.000642326	0.000430645	0.000598512	0.000746282	0.000206483	0.000298568	0.000244973
Bacteria	Bacteroidetes	Bacteroidia	Bacteroidales	Bacteroidaceae	Bacteroides	Bacteroides heparinolyticus	0.000728831	0.000393558	0.000236871	0.000435199	0	0.00036893	0.000223818	0.000234236	0.000474349	0.000670904	0.000186979	0.0001073	0.000175854	0.000338723	0.000438475	0.00028339	0.000539218	0.00050108	0.000652624	0.000301832	0.000253196	0.000532736	0.000482515	0.000379359	0.000389051	0.000266044	0.00134823	0.000179886	0.000193647	0.00023038	0.000558188	9.32e-05	0.000514992	0	0.000613402	0.000225238	0.000296219	0.000304554	0.000376176	0.000281457	0.000393128	0.000159492	0.000410007
Bacteria	Bacteroidetes	Bacteroidia	Bacteroidales	Bacteroidaceae	Bacteroides	Bacteroides ovatus	0	0.00103233	0.000378328	0.000907663	0	0.00110698	0.000167823	0.000104241	0.00125232	0.00076857	0.00042967	0	0.000509707	0.000174862	0.000657597	0.00028339	0.00093332	4.1e-05	0.00100871	0.000330973	0.000553838	0.00101291	0.00108761	0.00105091	0.00083387	0.000617628	0.00136206	0.00070975	0.000422416	0.00103886	0.000918576	9.32e-05	0.00114647	0	0.000696878	0.000711883	0.000905342	0.000444494	0.000974636	0.000802738	0.000111796	4.13e-05	3.47e-05
Viruses	Uroviricota	Caudoviricetes	Caudovirales	Siphoviridae	NA	Bacteroides phage B124-14	0	0	0	0	0	0	0	0	0	0	0	0	0	0	0	0	0	0	0	0	0	0	0	0	0	0	0	0	0	0	0	0	0	0	0	0	0	0	0	0	0	0	0
Viruses	Uroviricota	Caudoviricetes	Caudovirales	Siphoviridae	NA	Bacteroides phage B40-8	0	0	0	0	0	0	0	0	0	0	0	0	0	0	0	0	0	0	0	0	0	0	4.35e-05	0	0	0	0	0	0	0	0	0	0	0	0	0	0	0	0	0	0	0	0
Bacteria	Bacteroidetes	Bacteroidia	Bacteroidales	Bacteroidaceae	Bacteroides	Bacteroides salanitronis	0.000789985	0.000888722	0.00163398	0.000731213	0.00100267	0.00142216	0.000389798	0.000720098	0.00155971	0.00104176	0.000434971	0.000627779	0.000733857	0.00060253	0.000976485	0.000625707	0.001775	0.000899617	0.00146818	0.000579146	0.000725198	0.00130134	0.00151819	0.00127569	0.00116681	0.000872464	0.00169233	0.00064037	0.000573478	0.00124813	0.00133241	0.000791195	0.00134137	0.00102615	0.000672771	0.000802326	0.00110877	0.000825917	0.00141081	0.00120074	0.000861312	0.000221254	0.000637863
Bacteria	Bacteroidetes	Bacteroidia	Bacteroidales	Bacteroidaceae	Bacteroides	Bacteroides thetaiotaomicron	0	0.000400548	0.000565858	0.000783844	0.000148284	0.000399592	0.000311462	0.000143597	0.000336677	0.000270389	0.000101193	0.000435557	0.000175854	0.000240049	0.000392027	0.000233984	0.000367319	0.00015732	0.000815029	0.000126083	0.000160682	0.000465462	0.000263061	0.000368013	0.000325813	0.000171278	0.00077356	0.000248098	0.000228268	0.000314336	0.000583135	0	0.000478253	0	0.000488406	0.000364921	0.000430247	0.000213073	0.000376176	0.00021653	0.000186266	0.000221254	0.000256942
Bacteria	Bacteroidetes	Bacteroidia	Bacteroidales	Bacteroidaceae	Bacteroides	Bacteroides vulgatus	0.000841278	0.00124498	0.00177718	0.00152936	0.000981601	0.00125019	0.00050233	0.000382712	0.00142611	0.00118818	0.000568614	0.000245275	0.00106937	0.000916204	0.00111148	0.000432033	0.00218723	0.000928885	0.00189476	0.000330973	0.000836121	0.00146659	0.00135231	0.0015258	0.00143904	0.000962541	0.00201208	0.000725922	0.000603549	0.00111095	0.00112625	0.000381532	0.0012662	0.00102615	0.000951933	0.000906055	0.00104115	0.000716887	0.001271	0.00115644	0.000488467	0.000444025	0.000559715
Bacteria	Bacteroidetes	Bacteroidia	Bacteroidales	Bacteroidaceae	Bacteroides	Bacteroides zoogleoformans	0.000829207	0.000635527	0.000544742	0.000425136	0.000251764	0.000429436	0.000125829	5.75e-05	0.000742451	0.000714872	0.000148537	0.0001073	0.000217338	0.000574758	0.000693584	3e-05	0.000864811	0.00015732	0.00122498	4.99e-05	0.000198912	0.000751653	0.000423633	0.000603456	0.000684888	0.00037059	0.00133641	0.000164535	0	0.000158583	0.00103704	9.32e-05	0.000683483	0	0.000613402	0.000263486	0.000252342	0.000304554	0.000443063	0.0005424	0.000300142	0.000159492	0.000357872
Viruses	Pisuviricota	Pisoniviricetes	Nidovirales	Tobaniviridae	Pregotovirus	Ball python nidovirus 1	0	0	0	0	0	0	0	0	0	0	0	0	0	0	0	0	0	0	0	0	0	0	0	0	0	0	0	0	0	0	0	0	0	0	0	0	0	0	0	0	0	0	0
Viruses	Negarnaviricota	Monjiviricetes	Mononegavirales	Rhabdoviridae	Almendravirus	Balsa almendravirus	0	0	0	0	0	0	1.56e-06	0	0	0	0	0	0	0	0	0	0	0	0	0	0	0	0	0	0	0	0	0	0	0	0	0	0	0	0	0	0	0	0	0	0	0	0
Viruses	Cressdnaviricota	Repensiviricetes	Geplafuvirales	Geminiviridae	NA	Baminivirus	0	0	0	0	0	0	0	0	0	0	0	0	0	0	0	0	0	0	0	0	0	0	0	0	0	0	0	0	0	0	0	0	0	0	0	0	0	0	0	0	0	0	0
Viruses	Pisuviricota	Stelpaviricetes	Patatavirales	Potyviridae	Potyvirus	Banana bract mosaic virus	0	0	0	0	0	0	0	0	0	0	2.07e-05	0	0	0	0	0	0	0	0	0	0	0	0	0	0	0	0	0	0	0	0	0	0	0	0	0	0	0	0	0	0	0	0
Viruses	Kitrinoviricota	Alsuviricetes	Tymovirales	Betaflexiviridae	NA	Banana mild mosaic virus	0	0	0	0	0	0	1.56e-06	0	0	0	0	0	0	0	0	0	7.28e-05	0	3.09e-05	0	0	0	0	0	0	0	0	0	0	0	0	0	0	0	0	0	0	0	0	0	0	4.13e-05	0
Viruses	Artverviricota	Revtraviricetes	Ortervirales	Caulimoviridae	Badnavirus	Banana streak CA virus	0	0	0	0	0	0	0	0	0	0	0	0	0	0	0	0	0	0	0	0	0	0	0	0	0	0	0	0	0	0	0	0	0	0	1.84e-05	0	0	0	0	0	0	0	0
Viruses	Kitrinoviricota	Flasuviricetes	Amarillovirales	Flaviviridae	Flavivirus	Banzi virus	0	0	0	0	0	0	0	0	0	0	0	0	0	0	0	0	0	0	0	0	0	0	0	0	0	0	0	0	0	0	0	0	0	0	0	0	0	0	0	0	0	0	0
Viruses	Kitrinoviricota	Alsuviricetes	Martellivirales	Virgaviridae	Hordeivirus	Barley stripe mosaic virus	0	0	8.34e-05	0	0	0	0	5.75e-05	0	0	0	0	2.67e-05	1.73e-05	3.36e-05	0	0	0	0	0	0	0	0	0	3.73e-05	7.97e-06	0	0	0	0	1.13e-05	0	0	0	0	0	0	0	0	0	0	0	0
Viruses	Kitrinoviricota	Tolucaviricetes	Tolivirales	Luteoviridae	Luteovirus	Barley yellow dwarf virus PAS	0	0	0	0	0	0	0	0	0	0	0	0	0	0	0	3e-05	0	4.1e-05	0	0	0	0	0	0	0	0	0	0	0	0	0	0	0	0	0	0	0	0	0	0	0	0	9.09e-05
Viruses	Pisuviricota	Stelpaviricetes	Patatavirales	Potyviridae	Bymovirus	Barley yellow mosaic virus	0.00035847	0	8.34e-05	6.79e-05	0	0.0001675	3e-05	0.000549898	0.000229547	3.71e-05	0.00023379	0.000547839	7.11e-05	0.000201274	0.000278043	0.000427484	0	0.000317367	0.000121916	0.000411531	0	0	0	0	0.000173262	8.26e-05	0	0	3.98e-05	7.34e-05	5.89e-05	9.32e-05	0	0	0	0	0	6.64e-05	5.07e-05	2.95e-05	0.00056344	0.000335408	0.00028937
Viruses	Kitrinoviricota	Alsuviricetes	Martellivirales	Togaviridae	Alphavirus	Barmah Forest virus	0	0	0	0	0	0	0	0	0	0	0	0	0	0	0	0	0	0	0	0	0	0	0	0	0	0	0	0	0	0	0	0	0	0	0	0	0	0	0	0	0	0	0
Viruses	Negarnaviricota	Monjiviricetes	Jingchuvirales	Chuviridae	Mivirus	Barnacle mivirus	0	0	0	0	0	0	0	0	0	0	0	0	0	0	0	0	0	0	0	0	0	0	0	0	0	0	0	0	0	0	0	0	0	0	0	0	0	0	0	0	0	0	0
Bacteria	Bacteroidetes	Bacteroidia	Bacteroidales	Barnesiellaceae	Barnesiella	Barnesiella viscericola	0.000133382	0.000518406	0.000958783	0.000626378	0.000497466	0.00101574	0.000142374	5.75e-05	0.000995307	0.000653619	7.27e-05	0.0001073	0.000412361	0.000303109	0.000323958	0.000101145	0.000925477	0.000199223	0.000825052	0.000183644	0.000350824	0.000732054	0.00111509	0.000963339	0.000671579	0.000568742	0.00124122	0.00031164	0.000103218	0.000980327	0.000963426	9.32e-05	0.000501982	0	0.000551961	0.000564454	0.000711694	0.000319418	0.00103798	0.000776234	0.000139435	0.00028494	0.000534897
Bacteria	Proteobacteria	Alphaproteobacteria	Rhizobiales	Bartonellaceae	Bartonella	Bartonella ancashensis	0	0	8.34e-05	6.79e-05	0.000148284	3.1e-05	1.56e-06	0.000104241	6.32e-05	1.01e-05	0	0.0001073	2.67e-05	3.31e-05	6.22e-05	3e-05	0	4.1e-05	0.000221385	9.1e-05	1.83e-05	1.03e-05	0	3.06e-05	1.96e-05	2.29e-05	0	1.31e-05	3.98e-05	0	2.18e-05	0	2.5e-05	0	0	0	0	0	2.71e-05	0	0	0	3.47e-05
Bacteria	Proteobacteria	Alphaproteobacteria	Rhizobiales	Bartonellaceae	Bartonella	Bartonella apis	0	0.000106706	0	9.5e-05	0	5.77e-05	6.92e-05	0.000336748	0.000333896	3.71e-05	0.000101193	0.0001073	2.67e-05	7.38e-05	0.00014683	0.00013835	7.28e-05	0.000133187	0.000415788	0.000183644	5.04e-05	5.43e-05	4.35e-05	0.000139802	0.000117735	0.000141786	0.000114401	0.000129124	7.37e-05	5.15e-05	0.000154234	0.00016444	0.00021126	0	0.00027533	0	0.000172571	1.29e-05	0.000123185	0.00021653	0.00022504	7.66e-05	0.000114423
Bacteria	Proteobacteria	Alphaproteobacteria	Rhizobiales	Bartonellaceae	Bartonella	Bartonella australis	0.000607216	0.000407313	0	0.000159926	0.000251764	0.000101793	3.64e-05	0.000143597	0	9.32e-05	0.000137686	0.0001073	0.000175854	6.12e-05	0.000163221	0.00013835	0.000213142	0.000106287	5.78e-05	0.000126083	7.79e-05	0.000170754	7.94e-05	5.74e-05	5.34e-05	0.00037616	0	0.000313945	7.37e-05	2.72e-05	0.000193937	0.000222054	0.000117598	0	0	6.61e-05	0.000371499	0.00019995	0.000123185	0.000184653	4.37e-05	4.13e-05	0
Bacteria	Proteobacteria	Alphaproteobacteria	Rhizobiales	Bartonellaceae	Bartonella	Bartonella bacilliformis	0.000133382	0	8.34e-05	3.67e-05	0	0	3.1e-06	0.000104241	4.94e-05	0	0	0	0	3.31e-05	6.22e-05	3e-05	0	4.1e-05	0.000397753	4.99e-05	0	3.8e-05	0	0	3.73e-05	0	0	1.31e-05	3.98e-05	5.15e-05	1.13e-05	0	0	0	0	4.64e-05	0	2.49e-05	2.71e-05	0	8.03e-05	0	6.46e-05
Bacteria	Proteobacteria	Alphaproteobacteria	Rhizobiales	Bartonellaceae	Bartonella	Bartonella birtlesii	0.000227149	0	8.34e-05	6.79e-05	0.000148284	0	1.5e-05	0	1.81e-05	5.12e-06	2.07e-05	0.000184697	2.67e-05	4.77e-05	8.71e-05	7.99e-05	0	4.1e-05	0	9.1e-05	0	0	0	3.06e-05	0	1.56e-05	0	0	0	2.72e-05	0	0	0	0	1.84e-05	4.64e-05	0	1.29e-05	0	2.95e-05	0.000164061	0.000107479	0
Bacteria	Proteobacteria	Alphaproteobacteria	Rhizobiales	Bartonellaceae	Bartonella	Bartonella bovis	0	4.19e-05	0	0	0	0.000153096	3.64e-05	0.000280388	0.00034738	6.4e-05	7.27e-05	0.000184697	0.000107206	6.12e-05	0.00014683	0.000244794	7.28e-05	7.59e-05	8.15e-05	0.000126083	6.46e-05	0.00015809	4.35e-05	5.74e-05	1.96e-05	7.75e-05	4.47e-05	0.000349105	0.000193647	0	4.13e-05	0	2.5e-05	0	5.08e-05	0.000364921	1.88e-05	6.64e-05	5.07e-05	7.71e-05	0.000312574	0	0.000155016
Bacteria	Proteobacteria	Alphaproteobacteria	Rhizobiales	Bartonellaceae	Bartonella	Bartonella clarridgeiae	0	0	0	9.5e-05	0.000148284	0	1.56e-06	0.000207515	1.81e-05	2.86e-05	0.000126228	0.0001073	2.67e-05	1.73e-05	0.000229083	0.00013835	7.28e-05	0.000106287	5.78e-05	0.000126083	0	6.2e-05	4.35e-05	3.06e-05	3.73e-05	8.76e-05	8.21e-05	1.31e-05	0	0	0	0	0	0	1.84e-05	2.45e-05	0.000172571	3.62e-05	0	0	0.000164061	0.000159492	3.47e-05
Bacteria	Proteobacteria	Alphaproteobacteria	Rhizobiales	Bartonellaceae	Bartonella	Bartonella grahamii	0.000133382	0	8.34e-05	3.67e-05	0	0	7.65e-06	0.000143597	4.94e-05	0	3.95e-05	0.0001073	2.67e-05	9.67e-05	0.000250186	7.99e-05	0	7.59e-05	3.09e-05	9.1e-05	1.83e-05	1.03e-05	0	0.00021154	6.83e-05	2.99e-05	0	2.53e-05	0	2.72e-05	8.96e-05	0.00016444	0	0	3.53e-05	0	0	1.29e-05	0	0	0.000139435	0.000107479	3.47e-05
Bacteria	Proteobacteria	Alphaproteobacteria	Rhizobiales	Bartonellaceae	Bartonella	Bartonella henselae	0.000227149	0	0.000145705	0.000140473	0.000609257	0	7.65e-06	0.000207515	1.81e-05	0.000236199	7.27e-05	0.000547839	0	4.77e-05	0.000128909	0.000222617	0.000128894	0.000106287	0	4.99e-05	0	2e-05	4.35e-05	3.06e-05	9.47e-05	3.66e-05	4.47e-05	0	0	2.72e-05	1.13e-05	0	0	0	0	4.64e-05	0	0.000100377	0.000379972	0	0.000375519	4.13e-05	0.000189262
Bacteria	Proteobacteria	Alphaproteobacteria	Rhizobiales	Bartonellaceae	Bartonella	Bartonella kosoyi	0.00156073	0.000413866	0.00122981	0.00105751	0.00201005	0.0001675	0.00011379	0.0008369	0.000325274	0.000231062	0.000531321	0.00131267	0.000572737	0.00051781	0.000665814	0.000674089	0.00106483	0.000709122	0.000397753	0.000634573	0.000701965	0.000186355	4.35e-05	0.000464643	0.000322341	0.000494277	0.000443495	0.000153504	0.000400738	0.000430955	0.000270257	0.000909289	0.000275105	0.00128085	0.00039414	0.000188282	0.000291801	0.000691791	2.71e-05	2.95e-05	0.000708509	0.000750903	0.000616289
Bacteria	Proteobacteria	Alphaproteobacteria	Rhizobiales	Bartonellaceae	Bartonella	Bartonella krasnovii	0.000553602	0	0.000272349	0.00019408	0.000667719	0	2.47e-05	0.000336748	6.32e-05	2.42e-05	0.000178022	0.000508152	5.02e-05	0.000117132	0.000205374	0.00013835	0.000174595	0.000133187	0.000102701	0.00025004	5.04e-05	2.92e-05	4.35e-05	5.74e-05	0.000106572	7.22e-05	4.47e-05	0	3.98e-05	2.72e-05	2.18e-05	0.000222054	0	0.000559809	7.86e-05	2.45e-05	5.18e-05	6.64e-05	0	0	0.000258128	0.000159492	0.00021888
Bacteria	Proteobacteria	Alphaproteobacteria	Rhizobiales	Bartonellaceae	Bartonella	Bartonella quintana	0.000133382	4.19e-05	0	0.000209253	0	3.1e-05	2.33e-05	5.75e-05	1.81e-05	4.12e-05	7.27e-05	0.0001073	0	6.12e-05	6.22e-05	3e-05	0	4.1e-05	0	9.1e-05	5.04e-05	0.000129708	0	3.06e-05	1.96e-05	0.00020654	0	0.000108333	0.000103218	0	0	9.32e-05	2.5e-05	0	0	2.45e-05	0.000172571	7.55e-05	7.16e-05	0	0	0	0.000172806
Bacteria	Proteobacteria	Alphaproteobacteria	Rhizobiales	Bartonellaceae	Bartonella	Bartonella schoenbuchensis	0.000133382	0	8.34e-05	9.5e-05	0	5.77e-05	1.56e-06	5.75e-05	0.000154098	0	0.000137686	0	5.02e-05	8.56e-05	8.71e-05	7.99e-05	0	0.000454216	3.09e-05	4.99e-05	1.83e-05	2.92e-05	0	0.000171458	0	3.66e-05	0	0	0	0	0.000109671	0	0	0	0	0	1.88e-05	5.69e-05	0	0	8.03e-05	0.000270507	9.09e-05
Bacteria	Proteobacteria	Alphaproteobacteria	Rhizobiales	Bartonellaceae	Bartonella	Bartonella sp. 114	0	0	0	0	0	0	0	0	0	0	0	0	0	0	0	0	0	0	0	0	0	0	0	0	0	0	0	0	0	0	0	0	0	0	0	0	0	0	0	0	0	0	0
Bacteria	Proteobacteria	Alphaproteobacteria	Rhizobiales	Bartonellaceae	Bartonella	Bartonella sp. 11B	0	0	0	0.000637759	0	0	0.000142374	0	0	0.000498306	0	0	0.000553914	0	0	0	0	0	0.000499467	0	0	0.000570073	0	0	0	0.000656891	0	0.000710715	0	0	0.000499119	0	0	0	0	0.000683547	0.000664287	0	0.000554315	0	0	0	0
Bacteria	Proteobacteria	Alphaproteobacteria	Rhizobiales	Bartonellaceae	Bartonella	Bartonella sp. 1-1C	0	0	0	0	0	3.1e-05	3.1e-06	0.000104241	0	2.86e-05	0	0.000184697	0	1.73e-05	0.000128909	0.000120533	0	4.1e-05	3.09e-05	9.1e-05	9.04e-05	0	0	0.000102584	0	4.31e-05	0	6.71e-05	0.000103218	2.72e-05	0	0	2.5e-05	0	3.53e-05	4.64e-05	3.6e-05	5.69e-05	0	0	8.03e-05	4.13e-05	0
Bacteria	Proteobacteria	Alphaproteobacteria	Rhizobiales	Bartonellaceae	Bartonella	Bartonella sp. A1379B	0	0	8.34e-05	0	0	0	7.65e-06	0	0	0	0	0	0	0	0	0	0	0	0	0	0	0	0	0	0	0	0	0	0	0	0	0	0	0	0	0	0	0	0	0	0	0.00028494	0.00028937
Bacteria	Proteobacteria	Alphaproteobacteria	Rhizobiales	Bartonellaceae	Bartonella	Bartonella sp. CDC_skunk	0	0	0	0	0	0	1.35e-05	0	0	0	0	0	0	0	0	7.99e-05	0	0.000133187	0	0	0	0	0	0	0	0	0	0	0	0	0	0	0	0	0	0	0	0	0	0	0	0	0
Bacteria	Proteobacteria	Alphaproteobacteria	Rhizobiales	Bartonellaceae	Bartonella	Bartonella sp. Coyote22sub2	0	0	0	0	0	0	0	0	0	0.000587776	0	0	0	0.000254482	0	0.000344768	0	0	0	0	0.00069708	0.000271056	0	0.000913421	0	0.000660418	0	0.000681179	0	0	0	0	0	0	0	0	0	0	0	0	0	0	0
Bacteria	Proteobacteria	Alphaproteobacteria	Rhizobiales	Bartonellaceae	Bartonella	Bartonella sp. JB15	0	0	0.000303381	0	0	0	0	0	0	0	0	0	0	0	0	0	0	0	0	0	0	0	0	0	0	0	0	0	0	0	0	0	0	0	0	0	0	0	0	0	0	0	0
Bacteria	Proteobacteria	Alphaproteobacteria	Rhizobiales	Bartonellaceae	Bartonella	Bartonella sp. JB63	0	0	0	0	0	0	0	0	0	0.000172285	0	0	0	0.000259054	0	0.000344768	0	0.000359734	0	0.000463828	0	0	0	0	0	0	0	0	0	0	0	0	0	0	0	0	0	0	0	0	0	0	0
Bacteria	Proteobacteria	Alphaproteobacteria	Rhizobiales	Bartonellaceae	Bartonella	Bartonella sp. Raccoon60	0	0.000637759	0	0.000351637	0	0.000699103	0.000353753	0	0.000201958	0.000461942	0.000521263	0	0.000629375	0.000213199	0.000259927	7.99e-05	0	0.000234772	0.000102701	0	0.000578448	0.000507905	0.000668729	0.000495551	0.000156573	0.000570518	0.000557432	0.000671828	0.000912216	0.000307239	0.000209117	0	0.000533067	0	0.000529461	0.00079951	0.000393981	0.000460745	0.00060864	0.000616496	0.000312574	0	0
Bacteria	Proteobacteria	Alphaproteobacteria	Rhizobiales	Bartonellaceae	Bartonella	Bartonella sp. WD16.2	0.000133382	0	0.000145705	3.67e-05	0.000148284	3.1e-05	0	0.000177592	4.94e-05	1.49e-05	5.68e-05	0	0	1.73e-05	6.22e-05	5.63e-05	0	0.000106287	0	0	0	2e-05	0	0	5.34e-05	1.56e-05	0	0	0	0	3.19e-05	9.32e-05	0	0	0	0	8e-05	1.29e-05	0	0	4.37e-05	7.66e-05	6.46e-05
Bacteria	Proteobacteria	Alphaproteobacteria	Rhizobiales	Bartonellaceae	Bartonella	Bartonella tribocorum	0.00035847	0	0.000272349	9.5e-05	0	5.77e-05	4.63e-06	0.000234236	3.45e-05	1.96e-05	3.95e-05	0.000374023	5.02e-05	0.000107207	0.000192324	0.000233984	7.28e-05	0.000217669	0.000102701	0.000183644	1.83e-05	2.92e-05	0	3.06e-05	9.47e-05	1.56e-05	4.47e-05	0	0	2.72e-05	2.18e-05	9.32e-05	0	0	0.000114114	0	5.18e-05	3.62e-05	0	2.95e-05	0.000186266	0.000159492	0.000135656
Bacteria	Proteobacteria	Alphaproteobacteria	Rhizobiales	Bartonellaceae	Bartonella	Bartonella vinsonii	0.000133382	0	0.000236871	0.000119	0.000395972	0	2.06e-05	0.000104241	7.6e-05	1.01e-05	8.74e-05	0.0001073	0	0.000117132	0.000178323	0.000170163	0	7.59e-05	8.15e-05	0.000183644	0	0	0	0.000139802	3.73e-05	6.12e-05	0	6.71e-05	0	0	0	9.32e-05	0	0	0	0	0	2.49e-05	0	0	0.000111796	0.000107479	9.09e-05
Viruses	NA	NA	NA	NA	NA	Basavirus sp.	0	0	0	0	0	0	0	0	1.81e-05	0	0	0	0	0	0	0	0	0	0	0	0	0	0	0	0	0	0	0	0	0	0	0	0	0	0	0	0	0	0	0	0	0	0
Bacteria	Proteobacteria	Betaproteobacteria	Burkholderiales	Alcaligenaceae	Basilea	Basilea psittacipulmonis	0	0.00052985	8.34e-05	9.5e-05	0	0.000193372	4.13e-05	0.000143597	0.000154098	0.000573447	5.68e-05	0.0001073	0.00063379	1.73e-05	0.000250186	0.000154831	7.28e-05	7.59e-05	0	0.000207905	0.000749368	0.000500958	0.000311041	0.000707698	0.000181064	0.000503659	4.47e-05	0.000938392	0.000966459	0.000755906	0.000369417	9.32e-05	0.000614317	0	5.08e-05	0.000934644	0.000845421	0.000616714	0.000270539	0	0	0.000159492	0.000135656
Viruses	Cressdnaviricota	Arfiviricetes	Cirlivirales	Circoviridae	Cyclovirus	Bat associated cyclovirus 9	0.000227149	0	0.000145705	9.5e-05	0.000251764	0	4.63e-06	5.75e-05	0	1.01e-05	2.07e-05	0.000184697	0	3.31e-05	0	5.63e-05	0.000174595	0	0	0	0	0	0	0	0	7.97e-06	0	0	0	0	0	9.32e-05	0	0	0	0	0	8.42e-05	0	0	0	0	6.46e-05
Viruses	Cressdnaviricota	Arfiviricetes	Cirlivirales	Circoviridae	Circovirus	Bat circovirus	0.000745253	0.000132885	0.000696535	0.000140473	0.00103205	0	7.42e-05	0.000697304	0.000262041	0.000204244	0.000452514	0.00048598	9e-05	0.000376001	0.000519823	0.000483925	0.000402856	0.000592347	8.15e-05	0.000486198	9.04e-05	2.92e-05	4.35e-05	0.000122007	0.000274484	5.53e-05	4.47e-05	4.74e-05	0.00021161	0.00021992	0.000168463	9.32e-05	2.5e-05	0	0.00010297	4.64e-05	9.27e-05	0.000141882	0	0	0.000571279	0.000857157	0.00031762
Viruses	Pisuviricota	Pisoniviricetes	Nidovirales	Coronaviridae	NA	Bat coronavirus	0	0	0	0	0	0	0	0.000104241	0	0	8.74e-05	0	0	0	0.000217594	0	0	0.000403792	0	0.000391171	0	0	0	0	3.73e-05	0	0	0	0	0	0	0	0	0	0	0	0	0	0	0	4.37e-05	0	0.000244973
Viruses	Pisuviricota	Pisoniviricetes	Nidovirales	Coronaviridae	Betacoronavirus	Bat coronavirus BM48-31/BGR/2008	0.00045122	0.000593425	0.000418084	0.000811124	0	0.000783881	0.000129417	0.00209471	0.00128685	0.000148414	0.00152245	0.00092478	0.000412361	0.000853707	0.00150945	0.000950823	0.000367319	0.00219518	0.000411427	0.00218421	0.000478315	0	0.000887086	0.000489061	0.00112356	6.68e-05	0.000477605	3.67e-05	0.000228268	0	0.000350515	0.00112534	0.000467926	0.00357608	0.000610788	0.000100412	0.000172571	0.000717445	0.00081826	0.000408856	0.000186266	0.00140728	0.00174452
Viruses	Pisuviricota	Pisoniviricetes	Nidovirales	Coronaviridae	Alphacoronavirus	Bat coronavirus HKU10	0	0	0	0	0	0	0	0	0	0	0	0	0	0	0	0	0	0	0	0	0	0	0	0	0	0	0	0	0	0	0	0	0	0	0	0	0	0	0	0	0	0	0
Viruses	Pisuviricota	Pisoniviricetes	Picornavirales	Picornaviridae	Hepatovirus	Bat hepatovirus	0	0	0	0	0	0	0	0.000104241	0	1.01e-05	0	0	0	1.73e-05	6.22e-05	0.000101145	0	0	0	0	0	1.03e-05	0	0	0	0	0	0	0	0	0	0	0	0	0	0	0	0	0	0	0.000273018	0	3.47e-05
Viruses	Kitrinoviricota	Alsuviricetes	Hepelivirales	Hepeviridae	NA	Bat hepevirus	0	0	0	3.67e-05	0	0	1.56e-06	0.000104241	3.45e-05	5.12e-06	2.07e-05	0.000374023	0	1.73e-05	3.36e-05	3e-05	0	0	0	4.99e-05	3.5e-05	0	0	0	0	0	8.21e-05	0	0	2.72e-05	1.13e-05	9.32e-05	0	0	0	0	0	0	0	0	0	0.000107479	3.47e-05
Viruses	Pisuviricota	Pisoniviricetes	Nidovirales	Coronaviridae	Betacoronavirus	Bat Hp-betacoronavirus Zhejiang2013	0	0	0	0	0	0	0	0	1.81e-05	0	0	0	0	0	0	0	0	0	0	0	0	0	0	0	0	0	0	0	0	0	0	0	0	0	0	0	0	0	0	0	0	0	6.46e-05
Viruses	Preplasmiviricota	Tectiliviricetes	Rowavirales	Adenoviridae	Mastadenovirus	Bat mastadenovirus	0	0	0	0	0	0	0	0	0	0	0	0	0	0	0	0	0	0	0	0	0	0	0	0	0	0	0	0	0	0	0	0	0	0	0	0	0	0	0	0	0	0	0
Viruses	Preplasmiviricota	Tectiliviricetes	Rowavirales	Adenoviridae	Mastadenovirus	Bat mastadenovirus A	0	0	0	0	0	0	0	0	0	0	0	0	0	0	0	0	0	0	0	0	0	0	0	0	0	7.97e-06	0	2.53e-05	0	0	0	0	0	0	0	0	0	0	0	0	0	0	0
Viruses	Preplasmiviricota	Tectiliviricetes	Rowavirales	Adenoviridae	Mastadenovirus	Bat mastadenovirus B	0	0	0	0	0	0	0	0	0	0	0	0	0	0	0	0	0	0	0	0	0	0	0	0	0	0	0	0	0	0	0	0	0	0	0	0	0	1.29e-05	0	0	0	0	0
Viruses	Preplasmiviricota	Tectiliviricetes	Rowavirales	Adenoviridae	Mastadenovirus	Bat mastadenovirus D	0	0	0	0	0	0	0	0	0	0	0	0	0	0	0	0	0	0	0	0	0	0	0	0	0	0	0	0	0	0	0	0	0	0	0	0	0	0	0	0	0	0	0
Viruses	Preplasmiviricota	Tectiliviricetes	Rowavirales	Adenoviridae	Mastadenovirus	Bat mastadenovirus E	0	0	0	0	0	0	0	0	0	0	0	0	0	0	0	0	0	0	0	0	0	0	0	0	0	0	0	0	0	0	0	0	0	0	0	0	0	0	0	0	0	0	0
Viruses	Preplasmiviricota	Tectiliviricetes	Rowavirales	Adenoviridae	Mastadenovirus	Bat mastadenovirus F	0	0	0	0	0	0	0	0	0	0	0	0	0	0	0	0	0	0	3.09e-05	0	0	0	0	0	0	0	0	0	0	0	0	0	0	0	1.84e-05	0	0	0	0	0	0	0	0
Viruses	Preplasmiviricota	Tectiliviricetes	Rowavirales	Adenoviridae	Mastadenovirus	Bat mastadenovirus G	0	0	0	0	0	0	0	0	0	0	0	0	0	0	0	0	0	0	0	0	0	0	0	0	0	0	0	0	0	0	0	0	0	0	0	0	0	0	0	0	0	0	0
Viruses	Nucleocytoviricota	Megaviricetes	Algavirales	Phycodnaviridae	Prasinovirus	Bathycoccus sp. RCC1105 virus BpV	0	0	0	0	0	0	0	0	0	0	0	0.0001073	0	0	3.36e-05	0.000120533	0	4.1e-05	0	0	0	0	0	0	0	7.97e-06	0	1.31e-05	0	0	0	0	0	0	1.84e-05	0	0	2.49e-05	0	0	0	4.13e-05	0
Bacteria	Proteobacteria	Gammaproteobacteria	NA	NA	NA	Bathymodiolus septemdierum thioautotrophic gill symbiont	0	0	0	0	0	0.0001675	0	0	0	4.52e-05	0	0	0	4.77e-05	0	5.63e-05	0	7.59e-05	0	4.99e-05	0	0.000107932	0.000109931	5.74e-05	0	0.000110503	0	0.00010082	0	0	3.19e-05	0	4.72e-05	0	0.00010297	0	0	2.49e-05	5.07e-05	0	4.37e-05	0.000107479	6.46e-05
Bacteria	Proteobacteria	Oligoflexia	Bdellovibrionales	Bdellovibrionaceae	Bdellovibrio	Bdellovibrio bacteriovorus	0.000227149	0.000156158	0.000145705	0.000430229	0	8.1e-05	0.000298613	0.000258375	0.000253359	0.000396642	0.000247288	0.000245275	0.000235167	0.000213199	0.000269198	0.000210629	0.000741944	7.59e-05	0.000471968	0.000207905	0.000168947	0.00063444	0.000136535	0.00055387	5.34e-05	0.000500588	0.00016801	0.000404884	0.000103218	0.00017229	0.000185839	0.000663363	0.000275105	0	0.000325797	0.000437714	0.000328385	0.000359896	0.000401248	0.000226027	0.000164061	0.000367413	0.000172806
Bacteria	Proteobacteria	Oligoflexia	Bdellovibrionales	Bdellovibrionaceae	Bdellovibrio	Bdellovibrio exovorus	0	0.000271768	0	0.000209253	0	0.000458175	0.00013083	5.75e-05	3.45e-05	0.000132733	5.68e-05	0	0.000509707	3.31e-05	0.000109144	0	0	7.59e-05	5.78e-05	9.1e-05	0.000277921	0.000235099	0.000374934	0.000122007	6.83e-05	0.00015219	8.21e-05	0.00022312	0.000284932	0.000314336	0.000163843	0.000222054	0.000318136	0.000838783	0.000200501	0.000270328	0.000235229	0.000165153	0.000453462	0.00068465	0.000111796	0	0.000172806
Viruses	Uroviricota	Caudoviricetes	Caudovirales	Myoviridae	NA	Bdellovibrio phage phi1402	0	0	0	0	0	0	0	0	0	0	0	0	0	0	0	3e-05	0	0	0	0	0	0	0	0	0	0	0	0	0	0	0	0	0	0	0	0	0	0	0	0	0	0	0
Viruses	Uroviricota	Caudoviricetes	Caudovirales	Myoviridae	NA	Bdellovibrio phage phi1422	0	0	0	0	0	0	0	0	0	0	0	0	0	0	0	0	0	0	0	0	0	0	0	0	0	0	0	0	0	0	0	0	0	0	0	0	0	0	0	0	0	0	0
Viruses	Nucleocytoviricota	Pokkesviricetes	Chitovirales	Poxviridae	NA	BeAn 58058 virus	0.00134571	0.000714915	0.000236871	0.000924032	0	0.000973485	0.000421115	0.00166881	0.000933501	0.000679053	0.0010509	0.00169299	0.000713256	0.000949703	0.00119901	0.00134385	7.28e-05	0.00135735	0.000653964	0.0014173	0.000133571	0.000379413	0.000622398	0.000579031	0.00088334	0.000237837	0.000831662	0.000194005	0.000330338	0.000267869	0.000878317	0.00117214	0.00047572	0.000838783	0.000723881	0.000241428	0.000304768	0.000147979	0.000725706	0.000530599	0.00151798	0.00165361	0.0012361
Viruses	Pisuviricota	Stelpaviricetes	Patatavirales	Potyviridae	Potyvirus	Bean common mosaic virus	0	0	0	0	0	0	0	0	0	0	0	0	0	0	0	0	0	0	0	0	0	0	0	0	0	0	0	0	0	0	0	0	0	0	0	0	0	0	0	0	0	0	0
Viruses	Cressdnaviricota	Repensiviricetes	Geplafuvirales	Geminiviridae	Begomovirus	Bean golden mosaic virus	0	0	0	0	0	0	0	0	0	0	0	0	0	0	0	0	0	0	0	0	0	0	0	0	0	0	0	0	0	0	0	0	0	0	0	0	0	0	0	0	0	0	0
Viruses	Cressdnaviricota	Repensiviricetes	Geplafuvirales	Geminiviridae	Begomovirus	Bean golden yellow mosaic virus	0	0	0	0	0	0	0	0	0	0	0	0	0	0	0	0	0	0	0	0	0	0	0	0	0	0	0	0	0	0	0	0	0	0	0	0	0	0	0	0	0	0	0
Viruses	Kitrinoviricota	Tolucaviricetes	Tolivirales	Luteoviridae	Luteovirus	Bean leafroll virus	0	0	0	0	0	0	0	0	0	0	0	0	0	0	0	0	0	0	0	0	0	0	0	0	0	0	0	0	0	0	0	0	0	0	0	0	0	0	0	0	0	0	0
Viruses	Negarnaviricota	Ellioviricetes	Bunyavirales	Tospoviridae	Orthotospovirus	Bean necrotic mosaic orthotospovirus	0.000227149	7.68e-05	0.000452338	0.00019408	0.000781336	0	3.1e-06	0.000319335	3.45e-05	2.42e-05	0.000126228	0.000508152	7.11e-05	8.56e-05	0.00014683	0.000184495	0.000275838	0.00015732	0.000170591	9.1e-05	0	2.92e-05	0	5.74e-05	1.96e-05	0.000138174	4.47e-05	2.53e-05	3.98e-05	5.15e-05	2.18e-05	0.000381532	0	0	1.84e-05	0	3.6e-05	0.000147979	0	0	0.000111796	0.000159492	0.000189262
Viruses	Kitrinoviricota	Alsuviricetes	Martellivirales	Closteroviridae	Crinivirus	Bean yellow disorder virus	0	0	0	0	0	0	0	0	0	0	0	0	0	1.73e-05	0	0	0	0	0	0	0	0	0	0	1.96e-05	0	4.47e-05	0	0	0	0	0	0	0	0	0	0	0	0	0	0	0	0
Viruses	Cressdnaviricota	Repensiviricetes	Geplafuvirales	Geminiviridae	Begomovirus	Bean yellow mosaic Mexico virus	0	0	8.34e-05	0	0	0	0	0	0	0	0	0	0	0	0	0	0	0	0	0	0	0	0	0	0	0	0	0	0	0	0	0	0	0	0	0	0	0	0	0	0	0	0
Viruses	Pisuviricota	Stelpaviricetes	Patatavirales	Potyviridae	Potyvirus	Bean yellow mosaic virus	0	0	0	0	0	0	0	0	0	0	0	0	0	0	0	0	0	0	0	0	0	0	0	0	0	0	0	0	0	0	0	0	0	0	0	0	0	0	0	0	0	0	0
Viruses	Kitrinoviricota	Alsuviricetes	Martellivirales	Togaviridae	Alphavirus	Bebaru virus	0	0	0	0	0	0	0	0	0	0	0	0	0	0	0	0	0	0	0	0	0	0	0	0	0	0	0	0	0	0	0	0	0	0	0	0	0	0	0	0	0	0	0
Viruses	Kitrinoviricota	Tolucaviricetes	Tolivirales	Luteoviridae	Polerovirus	Beet chlorosis virus	0	0	0	0	0	0	0	0	0	0	0	0	0	0	0	0	0	0	0	0	0	0	0	0	0	0	0	0	0	0	0	0	0	0	0	0	0	0	0	0	0	0	0
Viruses	Pisuviricota	Duplopiviricetes	Durnavirales	Partitiviridae	Alphapartitivirus	Beet cryptic virus 1	0.000227149	0	0.000145705	0.00038548	0.000331324	0	4.25e-05	0.000542622	0.000137605	4.92e-05	0.000318342	0.000461901	0	0.000218887	0.000317027	0.000316214	0	0.000419336	5.78e-05	0.000330973	0	2.92e-05	4.35e-05	3.06e-05	9.47e-05	6.68e-05	0	6.71e-05	0.000174157	7.34e-05	0.000115882	0.000222054	0	0	3.53e-05	2.45e-05	3.6e-05	0.000190656	0	0	0.000324358	0.000428956	0.000244973
Viruses	Kitrinoviricota	Alsuviricetes	Martellivirales	Closteroviridae	Crinivirus	Beet pseudoyellows virus	0	0	0	0	0	0	0	0	0	0	0	0	0	0	0	0	0	0	0	0	0	0	0	0	0	0	0	0	0	0	0	0	0	0	0	0	0	0	0	0	0	0	0
Viruses	Pisuviricota	Pisoniviricetes	Picornavirales	Secoviridae	Nepovirus	Beet ringspot virus	0	0	0	0	0	0	0	0	0	0	2.07e-05	0	0	0	0	0	0	0	0	0	0	0	0	0	0	0	0	0	0	0	0	0	0	0	0	0	0	0	0	0	0	0	0
Viruses	Kitrinoviricota	Alsuviricetes	Martellivirales	Virgaviridae	Pomovirus	Beet virus Q	0	0	0	0	0	0	0	5.75e-05	1.81e-05	0	0	0	2.67e-05	3.31e-05	0	0	0	0	0	0	0	0	0	0	0	0	0	0	0	0	0	0	0	0	0	2.45e-05	0	0	0	0	0	0	0
Viruses	Kitrinoviricota	Tolucaviricetes	Tolivirales	Luteoviridae	Polerovirus	Beet western yellows virus	0	0	0	0	0	0	0	0	0	0	0	0	0	0	0	0	0	0	0	0	0	0	0	0	0	0	0	0	0	0	0	0	0	0	0	0	0	0	0	0	0	0	0
Bacteria	Proteobacteria	Gammaproteobacteria	Thiotrichales	Thiotrichaceae	Beggiatoa	Beggiatoa leptomitoformis	0	0.000244698	8.34e-05	0.000119	0	0.00036893	4.61e-05	0.000104241	0.000189571	0.000186493	7.27e-05	0.0001073	0.000370584	7.38e-05	6.22e-05	0.000101145	7.28e-05	0.000106287	3.09e-05	9.1e-05	0.000224904	0.00029086	0.000574791	0.000139802	5.34e-05	0.000180081	0.000436031	0.000539529	0.000284932	0.000128318	2.18e-05	0	0.000237608	0	1.84e-05	0.000525528	9.27e-05	0.000247649	0.000671248	0.000598213	4.37e-05	4.13e-05	0.000135656
Viruses	NA	NA	NA	NA	NA	Beihai astro-like virus	0.000489118	0.000106706	0.000399002	0.000140473	0.00057585	0	4.63e-06	0.000104241	0.000161794	1.96e-05	5.68e-05	0.000406476	0	4.77e-05	0.000109144	0.000101145	0.000325792	0.000106287	0.000102701	9.1e-05	0	2e-05	0	0	0	0.000239869	0	2.53e-05	0	5.15e-05	1.13e-05	0.000437942	0	0	9.12e-05	4.64e-05	0	0.00022924	0	0	0.000139435	0.000107479	6.46e-05
Viruses	NA	NA	NA	NA	NA	Beihai barnacle virus 15	0	0	0	0	0	0	0	0	0	0	0	0	0	0	0	0	0	0	0	0	0	0	0	0	0	0	0	0	0	0	0	0	0	0	0	0	0	0	0	0	0	0	0
Viruses	NA	NA	NA	NA	NA	Beihai barnacle virus 7	0	0	0	0	0	0	0	0	0	0	0	0	0	0	0	0	0	0	0	0	0	0	0	0	0	0	0	0	0	0	0	0	0	0	0	0	0	0	0	0	0	0	0
Viruses	Negarnaviricota	Monjiviricetes	Mononegavirales	Nyamiviridae	Berhavirus	Beihai berhavirus	0	0	0	0	0	0	0	0	0	0	0	0	0	0	6.22e-05	0	0	0	0	0	0	0	0	0	0	0	0	0	0	0	0	0	0	0	0	0	0	0	0	0	4.37e-05	0	0
Viruses	NA	NA	NA	NA	NA	Beihai blue swimmer crab virus 3	0	0	0	0	0	0	0	0	0	0	0	0	0	0	0	0	0	0	0	0	0	0	0	0	0	0	0	0	0	0	0	0	0	0	0	0	0	0	0	0	0	0	0
Viruses	NA	NA	NA	NA	NA	Beihai hermit crab virus 1	0	0	0	0	0	0	0	0	0	0	0	0	0	0	0	0	0	0	0	0	0	0	0	0	0	0	0	0	0	0	0	0	0	0	0	0	0	0	0	0	0	0	0
Viruses	NA	NA	NA	NA	NA	Beihai mantis shrimp virus 1	0	0	0	0	0	0	0	0	0	0	0	0	0	0	0	0	0	0	0	0	0	0	0	0	0	0	0	0	0	0	0	0	0	0	0	0	0	0	0	0	0	0	0
Viruses	NA	NA	NA	NA	NA	Beihai mantis shrimp virus 2	0	0	0	0	0	0	0	0	0	0	0	0	0	0	0	0	0	0	0	0	0	0	0	0	0	0	0	0	0	0	0	0	0	0	0	0	0	0	0	0	0	0	0
Viruses	NA	NA	NA	NA	NA	Beihai mantis shrimp virus 4	0	0	0	0	0	0	0	0	0	0	0	0	0	0	0	0	0	0	0	0	0	0	0	0	0	0	0	0	0	0	0	0	0	0	0	0	0	0	0	0	0	0	0
Viruses	NA	NA	NA	NA	NA	Beihai paphia shell virus 1	0	0	0	0	0	0	0	0	0	0	0	0	0	0	0	0	0	0	0	0	0	0	0	0	0	0	0	0	0	0	0	0	0	0	0	0	0	0	0	0	0	0	0
Viruses	NA	NA	NA	NA	NA	Beihai paphia shell virus 2	0	0	0	0	0	0	0	0	0	0	0	0	0	0	0	0	0	0	0	0	0	0	0	0	0	0	0	0	0	0	0	0	0	0	0	0	0	0	0	0	0	0	0
Viruses	NA	NA	NA	NA	NA	Beihai permutotetra-like virus 2	0	0	0	0	0	0	0	0	0	0	0	0	0	0	0	0	0	0	0	0	0	0	0	0	0	0	0	0	0	0	0	0	0	0	0	0	0	0	0	0	0	0	0
Viruses	Negarnaviricota	Monjiviricetes	Mononegavirales	Artoviridae	Peropuvirus	Beihai peropuvirus	0	0	0	0	0	0	0	0	0	0	0	0	0	0	0	0	0	0	0	0	0	0	0	0	0	0	0	0	0	0	0	0	0	0	0	0	0	0	0	0	0	0	0
Viruses	NA	NA	NA	NA	NA	Beihai picorna-like virus 111	0	0	0	0	0	0	0	0	0	0	0	0	0	1.73e-05	0	0	0	0	0	0	0	0	0	0	0	0	0	0	0	0	0	0	0	0	0	0	0	0	0	0	0	0	0
Viruses	NA	NA	NA	NA	NA	Beihai picorna-like virus 118	0	0	0	0	0	0	0	0	0	0	0	0	0	0	0	0	0	0	0	0	0	0	0	0	0	0	0	0	0	0	0	0	0	0	0	0	0	0	0	0	0	0	0
Viruses	NA	NA	NA	NA	NA	Beihai picorna-like virus 18	0	0	0	0	0	0	0	0	0	0	0	0	0	0	0	0	0	0	0	0	0	0	0	0	0	0	0	0	0	0	0	0	0	0	0	0	0	0	0	0	0	0	0
Viruses	NA	NA	NA	NA	NA	Beihai picorna-like virus 43	0	0	0	0	0	0	0	0	0	0	0	0	0	0	0	0	0	0	0	0	0	0	0	0	0	0	0	0	0	0	0	0	0	0	0	0	0	0	0	0	0	0	0
Viruses	NA	NA	NA	NA	NA	Beihai picorna-like virus 44	0	0	0	0	0	0	0	0	0	0	0	0	0	0	0	0	0	0	0	0	0	0	0	0	0	0	0	0	0	0	0	0	0	0	0	0	0	0	0	0	0	0	0
Viruses	NA	NA	NA	NA	NA	Beihai picorna-like virus 48	0	0	0	0	0	0	0	0	0	0	0	0	0	0	0	0	0	0	0	0	0	0	0	0	0	0	0	0	0	0	0	0	0	0	0	0	0	0	0	0	0	0	0
Viruses	NA	NA	NA	NA	NA	Beihai picorna-like virus 50	0	0	0	0	0	0	0	0	0	0	0	0	0	1.73e-05	0	0	0	0	0	0	0	0	0	0	0	0	0	0	0	0	0	0	0	0	0	0	0	0	0	0	0	0	0
Viruses	NA	NA	NA	NA	NA	Beihai picorna-like virus 54	0	0	0	0	0	0	0	0	0	0	0	0	0	0	0	0	0	0	0	0	0	0	0	0	0	0	0	0	0	0	0	0	0	0	0	0	0	0	0	0	0	0	0
Viruses	NA	NA	NA	NA	NA	Beihai picorna-like virus 63	0	0	0	0	0	0	0	0	0	0	0	0	0	0	0	3e-05	0	0	0	0	0	0	0	0	0	0	0	0	0	0	0	0	0	0	0	0	0	0	0	0	0	0	0
Viruses	NA	NA	NA	NA	NA	Beihai picorna-like virus 65	0	0	0	0	0	0	0	0	0	0	0	0	0	0	0	0	0	0	0	0	0	0	0	0	0	0	0	0	0	0	0	0	0	0	0	0	0	0	0	0	0	0	0
Viruses	NA	NA	NA	NA	NA	Beihai picorna-like virus 7	0	0	0	0	0	0	0	5.75e-05	0	0	0	0	0	0	3.36e-05	0	0	0	0	0	0	0	0	0	0	0	0	0	0	0	0	0	0	0	0	0	0	0	0	0	0	0	0
Viruses	NA	NA	NA	NA	NA	Beihai picorna-like virus 75	0	0	0	0	0	0	0	0	0	0	0	0	0	0	0	0	0	0	0	0	0	0	0	0	0	0	0	0	0	0	0	0	0	0	0	0	0	0	0	0	0	0	0
Viruses	NA	NA	NA	NA	NA	Beihai picorna-like virus 79	0	0	0	0	0	0	0	0	0	0	0	0	0	0	0	0	0	0	0	0	0	0	0	0	0	0	0	0	0	0	0	0	0	0	0	0	0	0	0	0	0	0	0
Viruses	NA	NA	NA	NA	NA	Beihai picorna-like virus 8	0	0	0	0	0	0	0	0	0	0	0	0	0	0	0	0	0	0	0	0	0	0	0	0	0	0	0	0	0	0	0	0	0	0	0	0	0	0	0	0	0	0	0
Viruses	NA	NA	NA	NA	NA	Beihai picorna-like virus 80	0	0	0	0	0	0	0	0	0	0	0	0	0	0	0	0	0	0	0	0	0	0	0	0	0	0	0	0	0	0	0	0	0	0	0	0	0	0	0	0	0	0	0
Viruses	NA	NA	NA	NA	NA	Beihai picorna-like virus 82	0	0	0	0	0	0	0	0	0	0	0	0	0	0	0	3e-05	0	0	0	0	0	0	0	0	0	7.97e-06	0	0	0	0	0	0	0	0	0	0	0	0	0	0	0	0	0
Viruses	NA	NA	NA	NA	NA	Beihai picorna-like virus 93	0	0	0	0	0	0	0	0	0	0	0	0	0	0	0	0	0	0	0	0	0	0	0	0	0	0	0	0	0	0	0	0	0	0	0	0	0	0	0	0	0	0	0
Viruses	NA	NA	NA	NA	NA	Beihai picorna-like virus 96	0	0	0	0	0	0	0	0	0	0	0	0	0	0	0	0	0	0	0	0	0	0	0	0	0	0	0	0	0	0	0	0	0	0	0	0	0	0	0	0	0	0	0
Viruses	NA	NA	NA	NA	NA	Beihai razor shell virus 1	0	0	0	0	0	0	0	0	0	0	0	0	0	0	0	0	0	0	0	0	0	0	0	0	0	0	0	0	0	0	0	0	0	0	0	0	0	0	0	0	0	0	0
Viruses	NA	NA	NA	NA	NA	Beihai sea slater virus 1	0	0	0	0	0	0	0	0	0	0	0	0	0	0	0	0	0	0	0	0	0	0	0	0	0	7.97e-06	0	0	0	0	0	0	0	0	0	0	0	0	0	0	0	0	0
Viruses	NA	NA	NA	NA	NA	Beihai sea slater virus 2	0	0	0	0	0	0	0	0	0	0	0	0	2.67e-05	0	0	0	0	0	0	0	0	0	0	0	0	0	0	0	0	0	0	0	0	0	0	0	0	0	0	0	0	0	0
Viruses	NA	NA	NA	NA	NA	Beihai sea slater virus 4	0	0	0	0	0	0	0	0	0	0	0	0	0	0	0	0	0	0	0	0	0	0	0	0	0	0	0	0	0	0	0	0	0	0	0	0	0	0	0	0	0	4.13e-05	0
Viruses	Pisuviricota	Duplopiviricetes	Durnavirales	Hypoviridae	NA	Beihai sipunculid worm virus 6	0	0	0	0	0	0	0	0	0	0	0	0	0	0	0	0	0	0	0	0	0	0	0	0	0	0	0	0	0	0	0	0	0	0	0	0	0	0	0	0	0	0	0
Viruses	NA	NA	NA	NA	NA	Beihai sobemo-like virus 1	0	0	0	0	0	0	0	0	0	0	0	0	0	0	0	0	0	0	0	0	0	0	0	0	0	0	0	0	0	0	0	0	0	0	0	0	0	0	0	0	0	0	0
Viruses	NA	NA	NA	NA	NA	Beihai sobemo-like virus 8	0	0	0	0	0	0	0	0	0	0	0	0	0	0	0	0	0	0	0	0	0	0	0	0	0	0	0	0	0	0	0	0	0	0	0	0	0	0	0	0	0	0	0
Viruses	NA	NA	NA	NA	NA	Beihai sphaeromadae virus 1	0	0	0	0	0	0	0	5.75e-05	0	0	0	0	0	0	0	3e-05	0	0	0	0	0	0	0	0	0	0	0	0	0	0	0	0	0	0	0	0	0	0	0	0	0	0	0
Viruses	NA	NA	NA	NA	NA	Beihai tombus-like virus 12	0	0	0	0	0	0	0	0	0	0	0	0	0	0	0	0	0	0	0	0	0	0	0	0	0	0	0	0	0	0	0	0	0	0	0	0	0	0	0	0	0	0	0
Viruses	NA	NA	NA	NA	NA	Beihai tombus-like virus 16	0	0	0	0	0	0	0	0	0	0	0	0	0	0	0	0	0	0	0	0	0	0	0	0	0	0	0	0	0	0	0	0	0	0	0	0	0	0	0	0	0	0	0
Viruses	NA	NA	NA	NA	NA	Beihai tombus-like virus 9	0	0	0	0	0	0	0	0	0	0	0	0	0	0	0	0	0	0	0	0	0	0	0	0	0	0	0	0	0	0	0	0	0	0	0	0	0	0	0	0	0	0	0
Viruses	Negarnaviricota	Chunqiuviricetes	Muvirales	Qinviridae	Yingvirus	Beihai yingvirus	0.000133382	0	0.000195454	0.000282428	0.000148284	0	0	5.75e-05	0	5.12e-06	7.27e-05	0.0001073	0	1.73e-05	0	0	7.28e-05	7.59e-05	0	0	0	0	0	0	0	7.97e-06	0	0	0	0	0	0	0	0	0	0	0	3.62e-05	0	0	4.37e-05	0	3.47e-05
Viruses	Negarnaviricota	Yunchangviricetes	Goujianvirales	Yueviridae	Yuyuevirus	Beihai yuyuevirus	0	0	0	0	0	0	0	0	0	0	0	0	0	0	0	0	0	0	0	0	0	0	0	0	0	0	0	0	0	0	0	0	0	0	0	0	0	0	0	0	0	0	0
Viruses	NA	NA	NA	NA	NA	Beihai zhaovirus-like virus 2	0	0	0	0	0	0	0	0	0	0	0	0	0	0	0	0	0	0	0	0	0	0	0	0	0	0	0	0	0	0	0	0	0	0	0	0	0	0	0	0	0	0	0
Viruses	NA	NA	NA	NA	NA	Beihai zhaovirus-like virus 3	0	0	0	0	0	0	0	0	0	0	0	0	0	0	0	0	0	0	0	0	0	0	0	0	0	0	0	0	0	0	0	0	0	0	0	0	0	0	0	0	0	0	0
Viruses	NA	NA	NA	NA	NA	Beihai zhaovirus-like virus 4	0.000133382	0	0	0	0	0	0	0	0	0	0	0	0	0	0	0	0	0	0	0	0	0	0	0	0	0	0	0	0	0	0	0	0	0	0	0	0	0	0	0	0	0	0
Bacteria	Proteobacteria	Alphaproteobacteria	Rhizobiales	Beijerinckiaceae	Beijerinckia	Beijerinckia indica	0	0.000345885	0.000195454	9.5e-05	0	0	9.39e-05	0.000104241	1.81e-05	0.000158777	0.000148537	0	0.000175854	9.67e-05	0.000128909	0.000101145	0	7.59e-05	0.000102701	4.99e-05	0.000224904	0.000153661	0	0.000234593	6.83e-05	0.000218383	0	0.000304541	0.00021161	0.00017229	0.000127697	0.00016444	0.00021126	0	0.000170318	0.000256401	5.18e-05	0.000233071	2.71e-05	5.48e-05	0.000139435	0.000298568	0.000114423
Viruses	Negarnaviricota	Monjiviricetes	Mononegavirales	Paramyxoviridae	Jeilongvirus	Beilong jeilongvirus	0	0	0	0	0	0	0	0	0	0	0	0	0	0	0	0	0	0	0	0	0	0	0	0	0	0	0	0	0	0	0	0	0	0	0	0	0	0	0	0	4.37e-05	0	0
Viruses	Kitrinoviricota	Alsuviricetes	Martellivirales	Endornaviridae	Alphaendornavirus	Bell pepper alphaendornavirus	0	0	0	0	0	0	4.63e-06	0	0	0	0	0	0	0	0	0	0	0	0	0	0	0	0	0	0	0	0	0	0	0	0	0	0	0	0	0	0	0	0	0	0	0	0
Viruses	Kitrinoviricota	Alsuviricetes	Martellivirales	Virgaviridae	Tobamovirus	Bell pepper mottle virus	0	0	0	0	0	0	0	0	0	0	0	0	0	0	0	0	0	0	0	0	0	0	0	0	0	0	0	0	0	0	0	0	0	0	0	0	0	0	0	0	0	0	0
Bacteria	Bacteroidetes	Cytophagia	Cytophagales	Cyclobacteriaceae	Belliella	Belliella baltica	0.000227149	0.000244698	0.000236871	0.000159926	0.000148284	0.000332283	0.000226975	0.000319335	0.000189571	0.000299625	0.000186979	0.000295056	0.000197703	0.000188535	0.000163221	0.000392701	0	0.00037836	0.000170591	0.00015661	9.04e-05	0.000442003	0.000200405	0.000245244	0.000315191	0.000134483	0.000307841	0.000129124	0.000174157	7.34e-05	0.000267646	0.00016444	0.000117598	0	0.000310364	0.000100412	0.000115925	0.000135578	0.000107541	0.000964166	0.000417211	7.66e-05	0.000135656
Viruses	Pisuviricota	Pisoniviricetes	Nidovirales	Coronaviridae	Gammacoronavirus	Beluga whale coronavirus SW1	0	0	0	0	0	0	0	0	0	0	0	0	0	0	0	0	0	0	0	0	0	0	0	0	0	0	0	0	0	0	0	0	0	0	0	0	0	0	0	0	0	0	0
Bacteria	Bacteroidetes	Cytophagia	Cytophagales	Bernardetiaceae	Bernardetia	Bernardetia litoralis	0.000581534	4.19e-05	0.000435802	0.000282428	0.000609257	8.1e-05	9.74e-05	0.000475237	0.000808183	0.000425478	0.000313669	0.000337313	0.000187086	0.000431894	0.000481931	0.000351363	0.000325792	0.000328696	0.000505104	0.0003443	0.000123633	0.000860653	0.000200405	0.00031538	0.000209297	0.000272844	0.00117793	0.000184719	0.000284932	0.000364141	0.000133326	9.32e-05	0.000473155	0.000559809	0.000134677	0.000225238	0.000282654	0.000135578	5.07e-05	0.000491946	0.000417211	0.000367413	0.000385483
Viruses	Negarnaviricota	Monjiviricetes	Mononegavirales	Rhabdoviridae	Ephemerovirus	Berrimah ephemerovirus	0	0	0	0	0	0	0	0	0	0	0	0	0	0	0	0	0	0	0	0	0	0	0	0	0	0	0	0	0	0	0	0	0	0	0	0	0	0	0	0	0	0	0
Bacteria	Proteobacteria	Betaproteobacteria	NA	NA	NA	beta proteobacterium CB	0	0	0	0	0	0	1.64e-05	5.75e-05	4.94e-05	0.000112801	0	0	5.02e-05	0	0	3e-05	0	0	0	0	0	2.92e-05	0	0	0.000117735	2.29e-05	0	3.67e-05	0	0	0	0	0	0	0	0	0.000282654	0	0	0	4.37e-05	0	0
Viruses	Pisuviricota	Pisoniviricetes	Nidovirales	Arteriviridae	Betaarterivirus	Betaarterivirus chinrav 1	0	0	0	0	0	0	0	0	0	0	0	0	0	0	0	0	0	0	0	0	0	0	0	0	0	0	0	0	0	0	0	0	0	0	0	0	0	0	0	0	0	0	0
Viruses	Pisuviricota	Pisoniviricetes	Nidovirales	Coronaviridae	Betacoronavirus	Betacoronavirus 1	0	0	0	0	0	0	0	0	0	0	0	0	0	0	0	0	0	0.000106287	0	4.99e-05	0	0	0	0	0	0	0	0	0	0	0	0	0	0	0	0	0	0	0	0	0	0	0
Viruses	Cossaviricota	Papovaviricetes	Zurhausenvirales	Papillomaviridae	Betapapillomavirus	Betapapillomavirus 1	0	0	0	6.79e-05	0	3.1e-05	1.56e-06	5.75e-05	0	5.12e-06	7.27e-05	0.0001073	0	0	0	3e-05	0	4.1e-05	0	9.1e-05	1.83e-05	0	0	0	0	0	0	0	0	0	2.18e-05	0	6.72e-05	0	0	6.61e-05	0	2.49e-05	0	0	0	0	9.09e-05
Viruses	Cossaviricota	Papovaviricetes	Zurhausenvirales	Papillomaviridae	Betapapillomavirus	Betapapillomavirus 2	0	0	0	0	0	0	0	0	0	0	0	0	0	0	0	0	0	0	0	4.99e-05	0	0	0	0	0	0	0	0	0	0	1.13e-05	0	0	0	0	0	0	0	0	0	0	0	3.47e-05
Viruses	Cossaviricota	Papovaviricetes	Zurhausenvirales	Papillomaviridae	Betapapillomavirus	Betapapillomavirus 3	0	0	0	0	0	0	0	0	0	0	0	0	0	0	0	0	0	0	0	0	0	0	0	0	0	7.97e-06	0	0	0	0	1.13e-05	0	0	0	0	0	0	0	0	0	0	0	0
Viruses	Cossaviricota	Papovaviricetes	Zurhausenvirales	Papillomaviridae	Betapapillomavirus	Betapapillomavirus 5	0	0	0	0	0	0	9.13e-06	0	0	0	0	0	0	0	0	0	0	0	0	0	0	0	0	0	0	0	0	0	0	0	0	0	0	0	0	0	0	0	0	0	0	0	0
Viruses	Cossaviricota	Papovaviricetes	Zurhausenvirales	Papillomaviridae	Betapapillomavirus	Betapapillomavirus 6	0	0	0	0	0	0	0	0	0	0	0	0	0	0	0	0	0	0	0	0	0	0	0	0	0	0	0	0	0	0	0	0	0	0	0	0	0	0	0	0	0	0	0
Bacteria	Proteobacteria	Betaproteobacteria	NA	NA	NA	Betaproteobacteria bacterium GR16-43	0.000227149	0.000106706	0	3.67e-05	0.000148284	0.000120491	0.000259798	0.000143597	7.6e-05	0.000189864	0.000101193	0	0.000151229	1.73e-05	6.22e-05	0.00013835	0	7.59e-05	3.09e-05	9.1e-05	0.00014303	0.000119151	0	0.000139802	1.96e-05	0.000114739	0	0.000333428	7.37e-05	0.000143969	4.13e-05	0.00016444	0.000102148	0	9.12e-05	0.000289547	0.0002411	9.25e-05	7.16e-05	7.71e-05	8.03e-05	4.13e-05	6.46e-05
Bacteria	Actinobacteria	Actinobacteria	Micrococcales	Beutenbergiaceae	Beutenbergia	Beutenbergia cavernae	0.000133382	0.000106706	0.000303381	0.00086742	0.000251764	0.000101793	0.000497618	0.000104241	0.000266226	5.3e-05	0.000442674	0	0.000217338	0.000681426	0	0.00028339	7.28e-05	7.59e-05	0.000155626	0.000126083	0.000263463	0.000162411	0.000181234	0.000156219	0.00044677	0.000394343	0.000355255	0.000189423	0	0.000143969	0.000289887	9.32e-05	0.000201658	0.000559809	0.000550776	0.000188282	0.000246802	0.000721032	0.000163478	7.71e-05	0.000273018	0.000357204	0
Viruses	NA	NA	NA	Alphasatellitidae	NA	Bhendi yellow vein mosaic alphasatellite	0	0	0	3.67e-05	0	0	0	0	0	0	0	0	0	0	0	0	0	0	0	0	0	0	0	0	0	0	0	0	0	0	0	9.32e-05	0	0	0	0	0	0	0	0	4.37e-05	0	0
Viruses	Cressdnaviricota	Repensiviricetes	Geplafuvirales	Geminiviridae	Begomovirus	Bhendi yellow vein mosaic virus	0.000227149	0	8.34e-05	0	0	0	1.56e-06	0	0	0	0	0	0	0	0	0	7.28e-05	0	0	0	0	0	0	0	0	0	0	0	0	0	0	0	0	0	0	0	0	0	0	0	0	0	0
Viruses	NA	NA	NA	Alphasatellitidae	NA	Bhendi yellow vein mosaic virus-associated alphasatellite	0	0	0	0	0	0	0	0	0	0	0	0	0	0	0	0	0	0	0	0	0	0	0	0	0	0	0	0	0	0	0	0	0	0	0	0	0	0	0	0	0	0	0
Bacteria	Proteobacteria	Gammaproteobacteria	Pasteurellales	Pasteurellaceae	Bibersteinia	Bibersteinia trehalosi	0	0.000965943	0.000565858	6.79e-05	0.000331324	0.000193372	6.29e-05	5.75e-05	0.000510418	0.000480526	0.000137686	0	0.000243503	0.000126555	6.22e-05	5.63e-05	0.00106255	0.000106287	3.09e-05	0.00015661	0.000447559	0.000462293	0.000524494	0.000831623	0.000274484	0.000634668	0.00029431	0.000269969	0.000340413	0.00096364	5.89e-05	0.000411047	0.000595439	0	3.53e-05	0.000225238	0.000660907	8.42e-05	0.000206397	0.000727762	4.37e-05	0.000134868	0.000114423
Viruses	Pisuviricota	Stelpaviricetes	Patatavirales	Potyviridae	Potyvirus	Bidens mottle virus	0	0	0	0	0	0	0	0	0	0	0	0	0	0	0	0	0	0	0	0	0	0	0	0	0	0	0	0	0	0	0	0	0	0	0	0	0	0	0	0	0	0	0
Bacteria	Actinobacteria	Actinobacteria	Bifidobacteriales	Bifidobacteriaceae	Bifidobacterium	Bifidobacterium actinocoloniiforme	0	7.68e-05	0	0.000784754	0	8.1e-05	7.22e-05	0	9.9e-05	4.52e-05	0	0	0	0.000152268	3.36e-05	3e-05	0	0	0	4.99e-05	0	4.64e-05	7.94e-05	0.000171458	0.000426227	0	0	0	0	0	0.000201687	0	2.5e-05	0	6.52e-05	0.000188282	6.64e-05	0.000107972	0.000137611	5.48e-05	0	0	0
Bacteria	Actinobacteria	Actinobacteria	Bifidobacteriales	Bifidobacteriaceae	Bifidobacterium	Bifidobacterium adolescentis	0	0.000106706	8.34e-05	0.000260789	0	0.000137499	0.000423247	0.000143597	0.00036466	0.000141873	0.00024065	0	0.000217338	0.000254482	0	5.63e-05	0.000325792	0.000106287	0.000197572	4.99e-05	0.000168947	0.000166631	0.000181234	5.74e-05	0.000354391	0.000134483	0.000211568	0.000267006	0.00021161	0.00017229	0.000216253	0	0.00015794	0	0.00039414	0.000289547	0.00025773	0.00019995	0.000123185	0.000235054	0.000139435	0.000221254	0.000172806
Bacteria	Actinobacteria	Actinobacteria	Bifidobacteriales	Bifidobacteriaceae	Bifidobacterium	Bifidobacterium angulatum	0	4.19e-05	0.000145705	0	0	3.1e-05	0.000299869	0	0.000137605	6.04e-05	5.68e-05	0	0.000235167	0.000564499	3.36e-05	0	7.28e-05	0	0.000317922	0	1.83e-05	1.03e-05	0	0	0.000303908	3.66e-05	8.21e-05	1.31e-05	0	0	4.13e-05	0	4.72e-05	0	0.000365961	0.000129702	0	1.29e-05	2.71e-05	0	0	0	0
Bacteria	Actinobacteria	Actinobacteria	Bifidobacteriales	Bifidobacteriaceae	Bifidobacterium	Bifidobacterium animalis	0	0.000953496	0.000773042	0.00108242	0	0.00106437	0.000856086	0.000727257	0.000999415	0.000882464	0.00106702	0	0.000775343	0.00117583	0.000994962	0	0.000128894	0.00087391	0.00126163	0.000930355	0.000807615	0.000846191	0.00109937	0.000945294	0.00099813	0.000781549	0.0010908	0.000794226	0.00102919	0.000851138	0.000947576	0.00128357	0.000916533	0.00249194	0.00120422	0.000903547	0.0010274	0.000925143	0.000932612	0.00068087	0.000493956	0.000676039	0.00069538
Bacteria	Actinobacteria	Actinobacteria	Bifidobacteriales	Bifidobacteriaceae	Bifidobacterium	Bifidobacterium asteroides	0	0	0	0	0.000331324	0	0.00018637	0	0.000154098	1.96e-05	8.74e-05	0	0	0.000229768	8.71e-05	0	0	4.1e-05	0.000317922	0	6.46e-05	0	4.35e-05	5.74e-05	0.000303908	1.56e-05	0	1.31e-05	0	5.15e-05	4.13e-05	0	8.54e-05	0	0.000244261	0.000233497	9.27e-05	5.69e-05	7.16e-05	0	0	0.000298568	6.46e-05
Bacteria	Actinobacteria	Actinobacteria	Bifidobacteriales	Bifidobacteriaceae	Bifidobacterium	Bifidobacterium bifidum	0	7.68e-05	0	0.000409061	0	3.1e-05	0.00014817	0.000104241	0.000382514	1.49e-05	0.000101193	0	0	0.000160107	6.22e-05	0	0	0	0.000121916	4.99e-05	7.79e-05	1.03e-05	4.35e-05	5.74e-05	0.000360173	7.97e-06	4.47e-05	1.31e-05	0	0	0.000115882	9.32e-05	8.54e-05	0	0.000134677	0.000317958	0.000164193	5.69e-05	0	0	0	7.66e-05	0
Bacteria	Actinobacteria	Actinobacteria	Bifidobacteriales	Bifidobacteriaceae	Bifidobacterium	Bifidobacterium breve	0	0	0.000145705	0.0011549	0.000450426	0.000490728	0.000220599	0.000104241	0.00058136	7.76e-05	7.27e-05	0.000245275	0.000123016	0.000303109	0.000475853	0.000101145	0.000246475	7.59e-05	0.000805121	0.000330973	9.04e-05	0.000190052	0.000482515	0.000245244	0.0005357	0.000114739	0.000211568	0.000241315	0.000272023	0.000185195	0.000997576	0.000874797	4.72e-05	0	7.86e-05	0.000369062	0.000172571	0.000135578	0.000458451	0.000425088	0.000273018	0.000311475	6.46e-05
Bacteria	Actinobacteria	Actinobacteria	Bifidobacteriales	Bifidobacteriaceae	Bifidobacterium	Bifidobacterium catenulatum	0	0	0	0.000453965	0	0	0.000138392	5.75e-05	0.000176235	6.75e-05	0.000126228	0	5.02e-05	0.000126555	0	3e-05	0	0	0.000860827	0	3.5e-05	2e-05	0.000109931	5.74e-05	0.000138191	0.000110503	0	0.00010082	0.000103218	0	8.24e-05	0.000462643	6.72e-05	0	0.000170318	2.45e-05	5.18e-05	3.62e-05	7.16e-05	5.48e-05	0.000164061	0.000134868	0.000114423
Bacteria	Actinobacteria	Actinobacteria	Bifidobacteriales	Bifidobacteriaceae	Bifidobacterium	Bifidobacterium choerinum	0	0	8.34e-05	0	0.000251764	0	8.48e-05	0	0.000257754	7.76e-05	2.07e-05	0	2.67e-05	0.000188535	8.71e-05	0	0	4.1e-05	0	0	1.83e-05	1.03e-05	0	3.06e-05	0.000295977	7.97e-06	0	9.3e-05	0	0.000128318	9.66e-05	0	0	0	6.52e-05	0.000177863	1.88e-05	7.55e-05	0	0	0	4.13e-05	0
Bacteria	Actinobacteria	Actinobacteria	Bifidobacteriales	Bifidobacteriaceae	Bifidobacterium	Bifidobacterium coryneforme	0	0	0	0	0	0	1.21e-05	0	0.000119386	0	2.07e-05	0	0	0	0	0	0	0	0	0	0	0	0	0	0	0	0	0	0	0	0	0	0	0	0	0	0	0	0	0	0	0	0
Bacteria	Actinobacteria	Actinobacteria	Bifidobacteriales	Bifidobacteriaceae	Bifidobacterium	Bifidobacterium dentium	0.00101158	4.19e-05	0	0.00101978	0	0	0.000289805	0	0.000262041	6.4e-05	0.000412893	0.000547839	5.02e-05	0.000213199	8.71e-05	0	0	0.000535592	5.78e-05	4.99e-05	0	4.64e-05	7.94e-05	0.000199002	0.000156573	2.99e-05	0	0.00022312	0.000129377	5.15e-05	0	0.000545191	0.000102148	0	0.000114114	4.64e-05	1.88e-05	3.62e-05	0	0	0.000111796	7.66e-05	9.09e-05
Bacteria	Actinobacteria	Actinobacteria	Bifidobacteriales	Bifidobacteriaceae	Bifidobacterium	Bifidobacterium indicum	0	4.19e-05	0	0.000784754	0	0	0.000253606	0.00039633	0.000189571	9.02e-05	0.000101193	0.000508152	2.67e-05	7.38e-05	0.000349421	0.000392701	0	0.000250715	0.000121916	0.00025004	0	3.8e-05	0.000109931	5.74e-05	0.000128251	6.12e-05	0	0.000129124	0.000174157	2.72e-05	6.71e-05	0	2.5e-05	0	5.08e-05	0.000155234	0	0.000122288	0	0	0.000375519	4.13e-05	3.47e-05
Bacteria	Actinobacteria	Actinobacteria	Bifidobacteriales	Bifidobacteriaceae	Bifidobacterium	Bifidobacterium longum	0	0.000271768	0	0.000372599	0.000148284	0.000332283	0.000615457	0.000484722	0.000706444	0.000333923	0.000418639	0	0.000357435	0.000659527	0.000490703	0.00019795	0.000275838	0.000369231	0.000717646	0.00025004	0.000388613	0.000277904	0.000542658	0.000373762	0.000617801	0.000391025	0.000355255	0.000562735	0.000400738	0.000284469	0.000298955	0.000411047	0.000387786	0	0.000411717	0.000525528	0.000406829	0.000352077	0.000318109	0.000391036	0.000258128	0.000255167	0.00020457
Bacteria	Actinobacteria	Actinobacteria	Bifidobacteriales	Bifidobacteriaceae	Bifidobacterium	Bifidobacterium pseudocatenulatum	0.00077576	0.000106706	0	0.000657126	0	0	0.000207049	0	0.000527843	0	0.000137686	0	0.000163932	0.000444013	0.000163221	0	0	0.000106287	0.000197572	4.99e-05	0.000168947	2.92e-05	7.94e-05	5.74e-05	0.000287683	0.000171278	0.000279946	9.3e-05	0.000152858	0.000185195	5.89e-05	0.000312164	0.000102148	0	0.000265507	0.000216621	3.6e-05	0.000213073	2.71e-05	0	0	0.000134868	0.000135656
Bacteria	Actinobacteria	Actinobacteria	Bifidobacteriales	Bifidobacteriaceae	Bifidobacterium	Bifidobacterium pseudolongum	0	0	0	0.000937473	0	0.0001675	0.000282455	0	0.000299951	4.52e-05	2.07e-05	0	2.67e-05	0.000584482	0.00014683	5.63e-05	7.28e-05	0.000179205	0	4.99e-05	0.000113166	0.000124508	0.000136535	0.000255386	0.000463619	0.000185709	4.47e-05	2.53e-05	3.98e-05	2.72e-05	7.49e-05	0	0.000145363	0	0.000418796	0.000166869	6.64e-05	0.000175779	0.000186176	5.48e-05	4.37e-05	0.000107479	9.09e-05
Bacteria	Actinobacteria	Actinobacteria	Bifidobacteriales	Bifidobacteriaceae	Bifidobacterium	Bifidobacterium scardovii	0	0.000132885	0	0.000479265	0	0	8.48e-05	0	0.000376031	4.12e-05	2.07e-05	0	5.02e-05	0.000415057	0.00014683	5.63e-05	0	4.1e-05	0	4.99e-05	3.5e-05	5.43e-05	4.35e-05	8.12e-05	0.000368516	6.12e-05	0	1.31e-05	0	0.000128318	4.13e-05	0	2.5e-05	0	7.86e-05	0	0	2.49e-05	0	2.95e-05	8.03e-05	4.13e-05	0
Bacteria	Actinobacteria	Actinobacteria	Bifidobacteriales	Bifidobacteriaceae	Bifidobacterium	Bifidobacterium thermophilum	0	0	0	0.000620444	0	3.1e-05	0.000513413	0	0.000378219	7.76e-05	0.000388149	0.0001073	5.02e-05	0.000464624	0.000192324	0	0.000128894	7.59e-05	0.000568969	0	0.000326999	0.000174783	7.94e-05	0.000171458	0.000278991	0.000229462	0.000114401	0.000108333	0.000152858	0.00023038	0.000109671	0	8.54e-05	0	0.000226679	0.00040633	9.27e-05	0.000307115	5.07e-05	2.95e-05	8.03e-05	0.000107479	3.47e-05
Viruses	NA	NA	NA	NA	NA	Big Cypress virus	0	0	0	0	0	0	0	0	0	0	0	0	0	0	0	0	0	0	0	0	0	0	0	0	0	0	0	0	0	0	0	0	0	0	0	0	0	0	0	0	0	0	0
Viruses	Pisuviricota	Pisoniviricetes	Picornavirales	Dicistroviridae	NA	Big Sioux River virus	0.000133382	0	0	0	0	3.1e-05	0	0	0	2.42e-05	2.07e-05	0	0	0	3.36e-05	0.000101145	0	0.000106287	0	4.99e-05	0	0	0	0	0	0	0	0	0	0	0	0	0	0	0	0	0	0	0	0	4.37e-05	0	0
Viruses	Negarnaviricota	Ellioviricetes	Bunyavirales	Peribunyaviridae	Orthobunyavirus	Bimiti orthobunyavirus	0	0	0	0	0	3.1e-05	0	5.75e-05	0	0	0	0	0	0	6.22e-05	5.63e-05	0	0	0	4.99e-05	0	0	0	0	0	0	0	0	0	0	0	0	0	0	0	0	0	0	0	0	0	4.13e-05	0
Viruses	Pisuviricota	Duplopiviricetes	Durnavirales	Partitiviridae	NA	Bipolaris maydis partitivirus 1	0	0	0	0	0	0	0	0	0	0	0	0	0	0	0	5.63e-05	0	0	0	4.99e-05	0	0	0	0	0	0	0	0	0	0	0	0	0	0	0	0	0	0	0	0	0	0	3.47e-05
Viruses	Cressdnaviricota	Repensiviricetes	Geplafuvirales	Geminiviridae	Begomovirus	Bitter gourd yellow vein virus	0	0	0	0	0	0	0	0	0	0	0	0	0	0	0	0	0	0	0	0	0	0	0	0	0	0	0	0	0	0	0	0	0	0	0	0	0	0	0	0	0	0	0
Viruses	Pisuviricota	Pisoniviricetes	Picornavirales	NA	NA	Bivalve RNA virus G3	0.000133382	0	0	0	0	0	0	0	0	5.12e-06	0	0	0	1.73e-05	0	3e-05	0	0	3.09e-05	9.1e-05	0	0	0	0	0	0	0	0	0	0	0	0	0	0	0	2.45e-05	1.88e-05	1.29e-05	0	0	0	0	3.47e-05
Viruses	Kitrinoviricota	Magsaviricetes	Nodamuvirales	Nodaviridae	Alphanodavirus	Black beetle virus	0	0	0	0	0	0	0	0	0	0	0	0	0	0	0	0	0	0	0	0	0	0	0	0	0	0	0	0	0	0	0	0	0	0	0	0	0	0	0	0	0	0	0
Viruses	Cressdnaviricota	Arfiviricetes	Mulpavirales	Nanoviridae	Nanovirus	Black medic leaf roll virus	0	0	0	0	0	0	0	0	0	0	0	0	0	0	0	0	0	0	0	0	0	0	0	0	0	0	0	0	0	0	0	0	0	0	0	0	0	0	0	0	0	0	0
Viruses	Pisuviricota	Pisoniviricetes	Picornavirales	Dicistroviridae	Triatovirus	Black queen cell virus	0	0	0	0	0	0	0	0	0	0	0	0	0	0	0	0	0	0	0	0	0	0	0	0	0	0	0	0	0	0	0	0	0	0	0	0	0	0	0	0	0	0	0
Viruses	Pisuviricota	Pisoniviricetes	Picornavirales	Secoviridae	Nepovirus	Blackcurrant reversion virus	0	0	0	0	0	0	0	0	0	0	0	0	0	0	0	0	0	0	0	0	0	0	0	0	0	0	0	0	0	0	0	0	0	0	0	0	0	0	0	0	0	0	0
Bacteria	Proteobacteria	Alphaproteobacteria	Rhizobiales	Hyphomicrobiaceae	Blastochloris	Blastochloris viridis	0	0.000470126	0	0	0	0.000422407	0.000310057	5.75e-05	1.81e-05	0.000244825	0.000253717	0	0.000386835	0	0.000109144	0.00019795	0	0.000179205	0.000139469	0	0.000263463	0.000223342	0.000263061	0.000265066	0.000165109	0.000395979	8.21e-05	0.000455574	0.000393032	0.000249919	8.96e-05	0.000222054	0.000328923	0	6.52e-05	0.000462271	0.000273061	0.000333179	0.000404569	0.000473856	8.03e-05	0.000159492	3.47e-05
Bacteria	Actinobacteria	Actinobacteria	Geodermatophilales	Geodermatophilaceae	Blastococcus	Blastococcus saxobsidens	0.00035847	0.00032724	0.00103193	0.000302017	0	0.00086117	0.00079416	0.000519428	0.000888567	0.000258649	0.000656112	0.000245275	0.000333321	0.000380767	0.000259927	0.000292067	0.000529505	0.000516496	8.15e-05	0.000531399	0.00042909	0.000621457	0.000764923	0.000699297	0.000339073	0.000592343	0.000385398	0.00022312	0.000466222	0.000796375	0.000853712	0.000977159	0.000399248	0	0.000701366	0.000513986	0.000723444	0.000620511	0.000736458	0.000590854	0.000438974	0.000999863	0.000342645
Bacteria	Proteobacteria	Alphaproteobacteria	Sphingomonadales	Sphingomonadaceae	Blastomonas	Blastomonas fulva	0	0.000213611	0	0	0	0	0.000365558	0	3.45e-05	5.3e-05	0.000126228	0	0.000175854	0	0	0.00033797	0	0.000106287	0	0	0.000113166	7.64e-05	0	8.12e-05	0	0.000130712	0	0	3.98e-05	0	0.000127697	0	8.54e-05	0	0.000200501	0	6.64e-05	0	0	0	0	0	0
Bacteria	Proteobacteria	Alphaproteobacteria	Sphingomonadales	Sphingomonadaceae	Blastomonas	Blastomonas sp. RAC04	0	0.000317257	0	0	0	0	0.000355721	0	0	5.3e-05	5.68e-05	0	0.000137635	6.12e-05	0	0.000432033	0	4.1e-05	0	0	7.79e-05	0	0	0	0	2.99e-05	0	0.00010082	0.000103218	0.000240365	3.19e-05	0	0.000117598	0	0	0	6.64e-05	0	5.07e-05	0	0	0	0
Bacteria	Bacteroidetes	Flavobacteriia	Flavobacteriales	Blattabacteriaceae	Blattabacterium	Blattabacterium clevelandi	0.00045122	0	0.000303381	0.00034415	0.000251764	0.0001675	5.86e-05	0.000649208	0.000189571	0.000107424	0.00034434	0.000295056	0.000137635	0.000373572	0.000442189	0.000542838	0.000246475	0.000454216	0.000184529	0.000411531	0.000102108	0.000113629	0.000136535	0.000185676	0.000269862	7.75e-05	0.00016801	5.75e-05	0	0.000158583	0.000226453	9.32e-05	6.72e-05	0.00116741	0.000144208	0.000129702	6.64e-05	0.000129052	9.05e-05	0	0.000445786	0.000458218	0.000378899
Bacteria	Bacteroidetes	Flavobacteriia	Flavobacteriales	Blattabacteriaceae	Blattabacterium	Blattabacterium cuenoti	0.00102517	0.000213611	0.000702439	0.000512219	0.00125332	3.1e-05	6.82e-05	0.000734217	0.0010591	0.000174128	0.000470883	0.000827881	0.000235167	0.000479061	0.000549364	0.000587043	0.000574649	0.000690906	0.000424239	0.000606346	0.000212338	0.000129708	0	0.000234593	0.000299986	0.000399204	0.00016801	4.74e-05	0.000152858	0.000208941	0.000189934	0.00016444	8.54e-05	0.000838783	0.000265507	8.4e-05	0.000164193	0.000279755	0	0	0.000575098	0.000502257	0.000528228
Bacteria	Bacteroidetes	Flavobacteriia	Flavobacteriales	Blattabacteriaceae	Blattabacterium	Blattabacterium punctulatus	0.00120005	0.000306775	0.000952478	0.000696774	0.0013592	0.000286737	0.000196566	0.0010081	0.000428812	0.000314516	0.000676441	0.00106859	0.000412361	0.000654712	0.000735421	0.000824381	0.000746099	0.000884533	0.000531154	0.000803769	0.000350824	0.000237921	0.000160094	0.000322718	0.000430139	0.000340786	0.000230633	0.000304541	0.000422416	0.000418242	0.000345462	0.000675355	0.000268139	0	0.000418796	0.000312591	0.000308907	0.000453954	7.16e-05	9.69e-05	0.000755706	0.000819378	0.000724924
Bacteria	Bacteroidetes	Flavobacteriia	Flavobacteriales	Blattabacteriaceae	Blattabacterium	Blattabacterium sp. (Blaberus giganteus)	0.000673785	0.000213611	0.000650729	0.000749209	0.000959167	0.000326413	9.82e-05	0.000649208	0.000502076	0.000172285	0.000384835	0.000877663	0.000280529	0.000244985	0.000496337	0.000507504	0.000474215	0.000511469	0.000586461	0.000455876	0.000218721	0.000493731	0.000217943	0.00034977	0.000462003	0.000280982	0.000685827	0.000174916	0.000193647	5.15e-05	0.000285176	0.000637855	0.000328923	0	0.000297943	0.000142877	0.000136676	0.000409922	0.000277196	7.71e-05	0.000606849	0.000619	0.000372112
Bacteria	Bacteroidetes	Flavobacteriia	Flavobacteriales	Blattabacteriaceae	Blattabacterium	Blattabacterium sp. (Blatta orientalis)	0.000227149	0	0.000236871	0.000177707	0.000251764	0	2.06e-05	0.000280388	1.81e-05	0.000112801	0.000137686	0.000184697	7.11e-05	4.77e-05	0.000192324	0.000101145	0	0.000179205	3.09e-05	4.99e-05	0	0.000107932	0	0.000299897	3.73e-05	0.000182918	4.47e-05	0.000189423	0.000319801	9.32e-05	2.18e-05	0	0.000102148	0	1.84e-05	0.000207615	9.27e-05	0.000165153	0.000107541	0	0.000242189	4.13e-05	0.000114423
Bacteria	Bacteroidetes	Flavobacteriia	Flavobacteriales	Blattabacteriaceae	Blattabacterium	Blattabacterium sp. (Blattella germanica)	0.000489118	4.19e-05	0.000236871	0.00019408	0.000251764	0.000137499	4.01e-05	0.000300619	8.79e-05	1.96e-05	0.000114092	0.000337313	7.11e-05	0.000188535	0.000343365	0.000222617	0	0.000265643	0.000415788	0.000285795	0	0.000170754	7.94e-05	5.74e-05	9.47e-05	5.53e-05	0.00016801	1.31e-05	3.98e-05	7.34e-05	5.03e-05	0.000222054	6.72e-05	0	1.84e-05	4.64e-05	0.000104664	7.55e-05	2.71e-05	0	0.000335559	0.000255167	0.000244973
Bacteria	Bacteroidetes	Flavobacteriia	Flavobacteriales	Blattabacteriaceae	Blattabacterium	Blattabacterium sp. (Cryptocercus kyebangensis)	0.000653102	0.000132885	0.000594499	0.000467002	0.000818059	3.1e-05	6.4e-05	0.00068922	0.000274304	0.000123064	0.000318342	0.000641354	0.000243503	0.000426449	0.000414538	0.000537329	0.000275838	0.00050108	0.000303448	0.000463828	0.0001845	0.000102047	0	5.74e-05	0.000244802	0.000231594	0.000114401	7.61e-05	0.000193647	0.000259077	0.000154234	0.000545191	6.72e-05	0.000559809	0.000193377	0.000100412	0.000136676	0.000333179	0	2.95e-05	0.000493956	0.000458218	0.000442314
Bacteria	Bacteroidetes	Flavobacteriia	Flavobacteriales	Blattabacteriaceae	Blattabacterium	Blattabacterium sp. (Mastotermes darwiniensis)	0.000864131	0.000132885	0.000740245	0.000435199	0.000935177	3.1e-05	6.08e-05	0.000667785	0.000253359	0.000141873	0.000464186	0.000749861	0.000243503	0.000444013	0.000504488	0.000548212	0.000539218	0.00060291	0.00025257	0.000493209	0.000363244	8.31e-05	4.35e-05	5.74e-05	0.000239347	0.000208975	0.000142743	4.74e-05	0.000193647	0.00023038	0.000138785	0.000462643	4.72e-05	0.000559809	0.000124663	6.61e-05	0.000115925	0.000288395	2.71e-05	5.48e-05	0.000514669	0.000649181	0.000461481
Bacteria	Bacteroidetes	Flavobacteriia	Flavobacteriales	Blattabacteriaceae	Blattabacterium	Blattabacterium sp. (Nauphoeta cinerea)	0.000408205	7.68e-05	0.000236871	0.000292454	0.000497466	0.0001675	1.21e-05	0.000353026	0.000137605	2.42e-05	0.000211717	0.000374023	9e-05	0.000249794	0.000377134	0.000357766	0.000128894	0.000292926	0.000197572	0.000268592	0.0001845	2.92e-05	0	0.000139802	0.000128251	6.68e-05	8.21e-05	0.000194005	0.000103218	9.32e-05	1.13e-05	0.00016444	8.54e-05	0.000559809	0.000124663	0.000115595	3.6e-05	6.64e-05	0	0.000114765	0.000286986	0.000346549	0.000244973
Bacteria	Bacteroidetes	Flavobacteriia	Flavobacteriales	Blattabacteriaceae	Blattabacterium	Blattabacterium sp. (Periplaneta americana)	0	0	0.000236871	6.79e-05	0.000148284	0	4.84e-05	0.000300619	1.81e-05	3.71e-05	0.000126228	0.000184697	2.67e-05	0.000201274	0.000229083	0.000184495	7.28e-05	0.000106287	0.000121916	0.00015661	0	2e-05	0	0	0.000128251	4.31e-05	0	0	0	5.15e-05	2.18e-05	0.00016444	0	0	0.000124663	0	1.88e-05	8.42e-05	0.000107541	0	0.000206483	0.000255167	6.46e-05
Bacteria	Firmicutes	Clostridia	Clostridiales	Lachnospiraceae	Blautia	Blautia coccoides	0	0	0	0	0	0	0.000338281	0	0.0012776	0	0	0	0	0	0.000854848	0	0	0	0.00102803	0	0	0	0	0	0.00121925	0.000635275	0.00135918	0	0	0	0.000768509	0	0	0	0	0	0	0	0.000950614	0.000887848	0	0	0
Bacteria	Firmicutes	Clostridia	Clostridiales	Lachnospiraceae	Blautia	Blautia hansenii	0	0.000484432	0.000628172	0.00037914	0.000148284	0.00048049	0.000396449	0.000336748	0.000608304	0.000404677	0.000298977	0.000245275	0.000338389	0.000402925	0.000109144	0.000292067	0.000923477	0.000530962	0.000702449	0.000126083	0.000576427	0.000310565	0.000512773	0.000745343	0.000902507	0.000249681	0.00105742	0.000550022	0.000482707	0.000413837	0.000223117	0	0.000459821	0	0.000753684	0.000360693	0.000451168	0.000359896	0.000150995	0.000159814	0.000417211	0.000395705	0.000189262
Bacteria	Firmicutes	Clostridia	Clostridiales	Lachnospiraceae	Blautia	Blautia sp. N6H1-15	0.000227149	0.000258669	0.000708206	0.000430229	0	0.000661883	0.000300369	0.000300619	0.000262041	0.000516279	0.000277593	0.000295056	0.000107206	0.000332733	0.000317027	0.000255096	0.000433915	0.000660624	0.000170591	4.99e-05	0.000191838	0.000297003	0.000661044	0.000625358	0.000188545	0.00025531	0.000574794	0.000566595	0.000174157	9.32e-05	0.000229729	0	0.000334109	0.00128085	0.000731645	0.000312591	0.000172571	0.000261165	0.000137611	5.48e-05	0.000242189	0.000428956	0.000189262
Bacteria	Firmicutes	Clostridia	Clostridiales	Lachnospiraceae	Blautia	Blautia sp. YL58	0	0	0	0	0	0	0.000684383	0	0	0.000907985	0	0	0.000672268	0	0	0	0	0	0	0	0.000696529	0.000583557	0	0	0	0.00046696	0	0.000773085	0	0	0.000470793	0	0.00090732	0	0.00125271	0.000687732	0.000519239	0.000570694	0	0	0	0	0
Bacteria	Proteobacteria	Gammaproteobacteria	Enterobacterales	Enterobacteriaceae	Candidatus Blochmannia	Blochmannia endosymbiont of Camponotus (Colobopsis) obliquus	0.000728831	7.68e-05	0.00053347	0.000351637	0.000922528	0.000153096	4.73e-05	0.0005274	0.000169164	8.71e-05	0.000327379	0.000641354	9e-05	0.000332733	0.000410242	0.000363988	0.000486308	0.000495708	0.000197572	0.000330973	9.04e-05	8.31e-05	0.000234105	0.000122007	0.000181064	0.000227302	0	7.61e-05	0.000152858	0.000185195	5.03e-05	0.000222054	0.000131955	0	0.000178307	0.000155234	0.000104664	0.000288395	0.000215736	0.000172656	0.000393128	0.000444025	0.000410007
Bacteria	Proteobacteria	Gammaproteobacteria	Enterobacterales	Enterobacteriaceae	Candidatus Blochmannia	Blochmannia endosymbiont of Polyrhachis (Hedomyrma) turneri	0.000745253	7.68e-05	0.000585315	0.000453965	0.00105913	0.000314094	8.29e-05	0.000583408	0.000195874	0.000170421	0.0003562	0.000641354	0.000235167	0.000355618	0.00040135	0.00047299	0.000402856	0.000490211	0.000242697	0.000368894	0.000443602	0.000408641	0.000349932	0.000453253	0.00020264	0.000280982	0.000190805	0.000562735	0.000272023	0.000143969	9.66e-05	0.000595051	0.000131955	0.000559809	0.000170318	0.000256401	0.000573983	0.000312135	0.000411036	0.000466581	0.000393128	0.000367413	0.000398087
Bacteria	Proteobacteria	Betaproteobacteria	Burkholderiales	Burkholderiaceae	Ralstonia	blood disease bacterium A2-HR MARDI	0	0.000295743	8.34e-05	0	0	0	1.56e-06	0	0	0.000144082	0	0	0.000207769	0	0	0	0	0	0	0	0.000176878	0.000102047	0	0.000171458	1.96e-05	0.000122911	0	0.00039214	0.000193647	0.000143969	4.13e-05	0	0	0	7.86e-05	0.000225238	0.000235229	0.000185828	0	0	0	0	0
Viruses	Negarnaviricota	Milneviricetes	Serpentovirales	Aspiviridae	Ophiovirus	Blueberry mosaic associated ophiovirus	0	0	0	0	0	0	0	0	0	0	0	0	0	0	0	0	0	0	0	0	0	0	0	0	0	0	0	0	0	0	0	0	0	0	0	0	0	0	0	0	0	0	0
Viruses	Kitrinoviricota	Alsuviricetes	Martellivirales	Closteroviridae	NA	Blueberry virus A	0	0	0	0	0.000148284	0	0	0	0	0	0	0	0	0	0	0	0	0	0	0	0	0	0	0	0	0	0	0	0	0	0	0	0	0	0	0	0	0	0	0	0	0	0
Viruses	Duplornaviricota	Resentoviricetes	Reovirales	Reoviridae	Orbivirus	Bluetongue virus	0	0	0	0	0	0	0	0	0	0	0	0	0	0	0	0	0	0	0	0	0	0	0	0	0	0	0	0	0	0	0	0	0	0	0	0	0	0	0	0	0	0	0
Viruses	NA	NA	NA	NA	NA	Boiling Springs Lake RNA-DNA hybrid virus	0	0	0	0	0	0	0	0	0	0	0	0	0	0	0	0	0	0	0	0	0	0	0	0	0	0	0	0	0	0	0	0	0	0	0	0	0	0	0	0	0	0	0
Viruses	NA	NA	NA	NA	NA	Bole tick virus 4	0.000133382	0	0	0	0	0	3.1e-06	0	1.81e-05	0	0	0	0	0	0	0	0	0	0	0	0	0	0	0	0	0	0	0	0	0	0	0	0	0	0	0	0	0	0	0	4.37e-05	4.13e-05	0
Viruses	Cossaviricota	Mouviricetes	Polivirales	Bidnaviridae	Bidensovirus	Bombyx mori bidensovirus	0	0	0	0	0	0	0	0	0	0	0	0	0	0	0	0	0	0	0	0	0	0	0	0	0	0	0	0	0	0	0	0	0	0	0	0	0	0	0	0	0	0	0
Viruses	Pisuviricota	Pisoniviricetes	Picornavirales	Iflaviridae	Iflavirus	Bombyx mori iflavirus	0	0	0	0	0	0	0	0	0	0	0	0	0	0	0	0	0	0	0	0	0	0	0	0	0	0	0	0	0	0	0	0	0	0	0	0	0	0	0	0	0	0	0
Viruses	NA	NA	NA	Baculoviridae	Alphabaculovirus	Bombyx mori nucleopolyhedrovirus	0	0	8.34e-05	3.67e-05	0	0	1.56e-06	5.75e-05	1.81e-05	0	0	0.0001073	0	0	8.71e-05	7.99e-05	0	0	0	0	0	1.03e-05	0	0	1.96e-05	7.97e-06	0	0	0	2.72e-05	0	0	0	0	0	0	0	1.29e-05	0	0	0	0	3.47e-05
Bacteria	Proteobacteria	Betaproteobacteria	Burkholderiales	Alcaligenaceae	Bordetella	Bordetella avium	0.000133382	0.000789219	0	0	0.000148284	0.000391329	4.61e-05	0.000104241	0	0.000536747	3.95e-05	0	0.00066027	3.31e-05	3.36e-05	3e-05	0	4.1e-05	3.09e-05	9.1e-05	0.000746398	0.000375561	0.000508713	0.000728957	0	0.000418808	0	0.00082669	0.000917857	0.000807872	0.000640877	0.000312164	0.000658155	0.000559809	0	0.00081972	0.000867807	0.000511902	0.00047266	0	4.37e-05	0.000159492	0.00020457
Bacteria	Proteobacteria	Betaproteobacteria	Burkholderiales	Alcaligenaceae	Bordetella	Bordetella bronchialis	0	0.000354621	0	3.67e-05	0.000331324	0.000263247	0.000148802	0.000280388	6.32e-05	0.000246021	7.27e-05	0	0.000259171	0.000135526	0.000128909	0.00013835	0.000275838	0.000106287	3.09e-05	9.1e-05	0.000350824	3.8e-05	0.000404152	0.000368013	5.34e-05	0.000126856	0	0.00036001	0.000393032	0.000602512	0.000387878	0.000270446	0.000375638	0	3.53e-05	0.000263486	0.000528823	0.000321783	0.000283623	0.000114765	0.000186266	0.000238798	0.000114423
Bacteria	Proteobacteria	Betaproteobacteria	Burkholderiales	Alcaligenaceae	Bordetella	Bordetella bronchiseptica	0.00170266	0.00119743	0.00131145	0.000731213	0.00128637	0.000864621	0.000762443	0.00114313	0.000663983	0.0011706	0.000863903	0.000834609	0.0010968	0.000734949	0.000866921	0.001014	0.000737718	0.000928023	0.000402414	0.0007844	0.00119535	0.000852714	0.00118251	0.00119581	0.000656106	0.00082268	0.000320629	0.00141738	0.00208238	0.00167395	0.00101515	0.00183672	0.00106032	0.00280659	0.000922727	0.0015321	0.00119549	0.00129241	0.000937512	0.000367063	0.000979903	0.0012809	0.00120411
Bacteria	Proteobacteria	Betaproteobacteria	Burkholderiales	Alcaligenaceae	Bordetella	Bordetella flabilis	0	0.000371072	8.34e-05	0	0	0.000245783	0.000142374	0.000143597	0	0.000310511	3.95e-05	0	0.000361917	1.73e-05	8.71e-05	0.000120533	0	4.1e-05	0	4.99e-05	0.000507803	0.000190052	0.000288444	0.000468308	0.000106572	0.0002229	4.47e-05	0.000598895	0.000630132	0.000558677	0.000390558	9.32e-05	0.000395499	0	5.08e-05	0.000567505	0.000546691	0.000384925	0.000196562	9.69e-05	4.37e-05	0.000159492	9.09e-05
Bacteria	Proteobacteria	Betaproteobacteria	Burkholderiales	Alcaligenaceae	Bordetella	Bordetella genomosp. 13	0	0.000717967	0	3.67e-05	0	0	0.000231979	5.75e-05	0.000119386	0.000486853	0.000101193	0	0.000623712	0	6.22e-05	0.000184495	7.28e-05	7.59e-05	0	4.99e-05	0.000591105	0.000328314	0	0.000614689	0	0.000354789	0	0.000763542	0.000844363	0.000833907	0.000554477	0.000506719	0.000554906	0	9.12e-05	0.000736037	0.000817096	0.000547835	0	0	0	4.13e-05	0.00035039
Bacteria	Proteobacteria	Betaproteobacteria	Burkholderiales	Alcaligenaceae	Bordetella	Bordetella genomosp. 6	0.000133382	0.000470126	0	3.67e-05	0	0	3.64e-05	0	0	0.000130368	2.07e-05	0	0.000251495	0	3.36e-05	3e-05	0	0	3.09e-05	0	0.000123633	6.93e-05	0	0.000245244	0	0.000180081	0	0.000147718	0	0.000409341	0.00018165	0	0.000102148	0	0	0.000317958	0.00019575	0.000170542	0	0	4.37e-05	4.13e-05	0
Bacteria	Proteobacteria	Betaproteobacteria	Burkholderiales	Alcaligenaceae	Bordetella	Bordetella genomosp. 8	0	0.000554352	8.34e-05	0	0	0.0001675	0.000149431	0	1.81e-05	0.000327457	7.27e-05	0	0.000490134	4.77e-05	3.36e-05	7.99e-05	0	0.000133187	0	0.000126083	0.000519006	0.000284499	0	0.000504928	9.47e-05	0.000559257	0	0.000656146	0.000715348	0.000586822	0.000509035	0	0.000430197	0	3.53e-05	0.000599599	0.000688235	0.000753994	7.16e-05	0	8.03e-05	0.000298568	0.000155016
Bacteria	Proteobacteria	Betaproteobacteria	Burkholderiales	Alcaligenaceae	Bordetella	Bordetella genomosp. 9	0	0.00063099	8.34e-05	0.000119	0	0.000307618	0.000134311	0.000104241	0	0.000366476	5.68e-05	0	0.000509707	0	8.71e-05	0.000101145	0	4.1e-05	0	0	0.000529604	0.000371626	0.000276143	0.000609147	0	0.00035582	0	0.000805818	0.000750921	0.000611781	0.000547933	0.000437942	0.000529187	0	1.84e-05	0.000805562	0.000675363	0.000542189	0.000163478	0.000114765	0	0	0.00020457
Bacteria	Proteobacteria	Betaproteobacteria	Burkholderiales	Alcaligenaceae	Bordetella	Bordetella hinzii	0	0.000697285	0	0	0.000148284	0.000403592	0.000167823	0.000258375	1.81e-05	0.00040878	3.95e-05	0	0.000585744	0	8.71e-05	0.00013835	0	0.000133187	0	4.99e-05	0.000557229	0.000336569	0.000655085	0.000627085	3.73e-05	0.000364834	0	0.000767422	0.000752563	0.000794796	0.000455693	9.32e-05	0.000556624	0	0	0.000755821	0.00066695	0.000580274	0.000404569	0.000114765	0.000139435	0.000484346	0.00031762
Bacteria	Proteobacteria	Betaproteobacteria	Burkholderiales	Alcaligenaceae	Bordetella	Bordetella holmesii	0.000408205	0.000891391	0.000643436	0.000249057	0.000497466	0.00173277	0.000295815	0.000300619	0.000128733	0.000743747	0.00039462	0.000406476	0.000853866	0.000350155	0.000217594	0.000255096	0.000882026	0.00037836	0.000170591	0.000391171	0.000890212	0.000842123	0.000500345	0.00154622	0.000147615	0.000717633	0	0.00142544	0.00133018	0.00118996	0.0014744	0.00118334	0.000497453	0	0.000265507	0.0016179	0.00116993	0.000909297	0.00174506	0	0.00034623	0.000619	0.00116628
Bacteria	Proteobacteria	Betaproteobacteria	Burkholderiales	Alcaligenaceae	Bordetella	Bordetella parapertussis	0	0.00113584	0	0	0	0.00125282	0.000231979	0	6.32e-05	0.00117969	8.74e-05	0	0.00144425	1.73e-05	0	3e-05	0.000302077	4.1e-05	3.09e-05	0	0.00134092	0.00118631	0.00131179	0.00133093	8.19e-05	0.000924395	0.000114401	0.0015501	0.00163229	0.00151608	0.000814778	0	0.00115073	0	0.000404375	0.00155039	0.0014118	0.00112149	0.00118427	0.0010093	0	4.13e-05	0
Bacteria	Proteobacteria	Betaproteobacteria	Burkholderiales	Alcaligenaceae	Bordetella	Bordetella pertussis	0.00172494	0.00192867	0.000544742	0.000140473	0.00074025	0.00145176	0.000535756	0.000421524	0.000109508	0.00166213	0.000318342	0.000295056	0.00179636	0.000249794	0.000599183	0.000300414	0.000246475	0.000369231	5.78e-05	0.00015661	0.00206208	0.00167598	0.00148236	0.00203543	0.000181064	0.00158263	0.000230633	0.00210631	0.00229328	0.00203515	0.0013908	0.000828867	0.00188157	0	0.000200501	0.00227085	0.0020492	0.00130429	0.00131968	0.000480852	0.000335559	0.00067032	0.00107482
Bacteria	Proteobacteria	Betaproteobacteria	Burkholderiales	Alcaligenaceae	Bordetella	Bordetella petrii	0	0.00074627	0	0	0	0.000378212	0.000234611	0.000143597	1.81e-05	0.000528154	0	0	0.000603116	0	3.36e-05	0.000101145	0	0	0	0	0.000631833	0.000627908	0.000661044	0.000705332	6.83e-05	0.000474851	0	0.000949094	0.000971555	0.000911464	0.000883998	0.000579325	0.000639702	0	0.000124663	0.00104383	0.000865415	0.000636265	0.000468043	9.69e-05	8.03e-05	4.13e-05	0.00035039
Bacteria	Proteobacteria	Betaproteobacteria	Burkholderiales	Alcaligenaceae	Bordetella	Bordetella pseudohinzii	0.000408205	0.000449395	0.000355772	6.79e-05	0.000450426	0.000193372	0.000150058	0.000207515	3.45e-05	0.000256423	5.68e-05	0.0001073	0.000415748	8.56e-05	3.36e-05	0.000101145	0.000128894	0.000106287	0	0.000126083	0.000273219	0.000113629	0.000664922	0.000384812	1.96e-05	0.000171278	4.47e-05	0.000420557	0.000448462	0.000710996	0.000429835	0.000312164	0.000420396	0	5.08e-05	0.000177863	0.000475406	0.000319418	0.000323281	0.000114765	8.03e-05	0.000221254	0.000268292
Bacteria	Proteobacteria	Betaproteobacteria	Burkholderiales	Alcaligenaceae	Bordetella	Bordetella sp. H567	0	0.000470126	8.34e-05	0	0.000148284	0	9.12e-05	0.000143597	6.32e-05	0.000301347	5.68e-05	0	0.000394478	4.77e-05	3.36e-05	7.99e-05	0	7.59e-05	0.000102701	0	0.000340965	0.000119151	0	0.000283195	3.73e-05	0.000188455	0	0.000421802	0.000493073	0.000526413	0.000421069	0	0.000362717	0	0	0.000364921	0.000488959	0.00038155	5.07e-05	2.95e-05	4.37e-05	0.00018186	0
Bacteria	Proteobacteria	Betaproteobacteria	Burkholderiales	Alcaligenaceae	Bordetella	Bordetella sp. HZ20	0.000299521	0.00107919	0	0	0.000148284	0.000557202	0.000137043	0.000280388	9.9e-05	0.000796182	0.000168657	0.000245275	0.000935914	8.56e-05	0.000192324	0.000330954	7.28e-05	0.00015732	0.000499467	0.00015661	0.0010195	0.000662902	0.000500345	0.00102083	6.83e-05	0.000745727	4.47e-05	0.00117556	0.001317	0.00103435	0.00106928	0.000579325	0.000944955	0	0.000293623	0.00119593	0.00111642	0.000758514	0.000500153	0.000306908	0.00050455	0.000159492	0.000556761
Bacteria	Proteobacteria	Betaproteobacteria	Burkholderiales	Alcaligenaceae	Bordetella	Bordetella sp. N	0	0.000642153	8.34e-05	3.67e-05	0	0.000500439	0.000176563	0.000104241	3.45e-05	0.000537165	3.95e-05	0.0001073	0.000629375	1.73e-05	6.22e-05	0.000210629	7.28e-05	0	0	0.000229909	0.000745111	0.000573969	0.000636101	0.000732127	1.96e-05	0.000552194	0.000142743	0.00101553	0.000971555	0.000850523	0.000651813	0.000579325	0.000623136	0	0.000124663	0.00103153	0.000856807	0.000587709	0.000417286	2.95e-05	0.000164061	0.000134868	0.000342645
Bacteria	Proteobacteria	Betaproteobacteria	Burkholderiales	Alcaligenaceae	Bordetella	Bordetella trematum	0	0.000855308	0	0	0.000148284	0.000715652	0.000324885	5.75e-05	1.81e-05	0.000604221	0.000126228	0.0001073	0.00073255	1.73e-05	8.71e-05	5.63e-05	0	7.59e-05	0	4.99e-05	0.000802541	0.000763025	0.000899145	0.000797512	3.73e-05	0.000660243	0	0.00124864	0.00107401	0.000887819	0.000744992	0.000270446	0.0007378	0	9.12e-05	0.00126319	0.000976805	0.000830062	0.000711797	9.69e-05	8.03e-05	0.000134868	0.000641935
Bacteria	Spirochaetes	Spirochaetia	Spirochaetales	Borreliaceae	Borrelia	Borrelia anserina	0.00035847	4.19e-05	0.000195454	0.000209253	0.00057585	3.1e-05	2.73e-05	0.000258375	0.000119386	0.000229753	3.95e-05	0.000295056	2.67e-05	0.000135526	0.000128909	0.000233984	0.000302077	0.000339504	0.00023232	9.1e-05	3.5e-05	0.000124508	0	0.000102584	3.73e-05	7.22e-05	0	0	7.37e-05	5.15e-05	1.13e-05	0.000312164	0.000102148	0	0	2.45e-05	0	8.42e-05	0	0	0.000164061	0.000134868	0.000189262
Bacteria	Spirochaetes	Spirochaetia	Spirochaetales	Borreliaceae	Borrelia	Borrelia coriaceae	0.000408205	4.19e-05	0.000272349	0.000159926	0.000497466	3.1e-05	1.35e-05	0.000300619	3.45e-05	4.92e-05	0.00019556	0.000528698	2.67e-05	0.000160107	0.000229083	0.000222617	7.28e-05	0.000250715	8.15e-05	0.000207905	1.83e-05	8.97e-05	0.000160094	8.12e-05	0.000188545	7.75e-05	0	3.67e-05	7.37e-05	0	5.89e-05	9.32e-05	4.72e-05	0	5.08e-05	4.64e-05	3.6e-05	0.000135578	5.07e-05	0	0.000186266	0.00020235	0.000135656
Bacteria	Spirochaetes	Spirochaetia	Spirochaetales	Borreliaceae	Borrelia	Borrelia crocidurae	0.00109108	0.000132885	0.000719352	0.000704938	0.00117592	0.000263247	0.000120671	0.0011103	0.000458634	0.000348103	0.000554499	0.00116724	0.000328116	0.000552709	0.00077698	0.000900346	0.000448092	0.00072398	0.000383091	0.000841508	0.000263463	0.00020747	0.000234105	0.000362104	0.000536778	0.000282565	0.000248255	0.00022312	0.000400738	0.000299907	0.000451949	0.000729086	0.000260926	0.000559809	0.00039414	0.000301402	0.000235229	0.000445703	0.000277196	0.000145998	0.0010486	0.000615405	0.000754613
Bacteria	Spirochaetes	Spirochaetia	Spirochaetales	Borreliaceae	Borrelia	Borrelia duttonii	0.000816662	0.000213611	0.000544742	0.000453965	0.000866733	3.1e-05	7.82e-05	0.000730761	0.000189571	0.000166629	0.00042967	0.000641354	0.000207769	0.000428282	0.000499093	0.000558581	0.000275838	0.000516496	0.000184529	0.000525447	0.000191838	0.000162411	0	0.000234593	0.000165109	0.00019382	0.00029431	0.000129124	0.000243799	0.000208941	0.000239214	0.000411047	0.000131955	0.000559809	0.000310364	0.000100412	0.000136676	0.000261165	2.71e-05	0	0.000488467	0.000611755	0.000483302
Bacteria	Spirochaetes	Spirochaetia	Spirochaetales	Borreliaceae	Borrelia	Borrelia hermsii	0.000227149	0	0.000195454	0.000159926	0.000148284	8.1e-05	1.78e-05	0.000368309	7.6e-05	9.02e-05	0.000158844	0.000184697	0	0.000174862	0.000217594	0.000274357	7.28e-05	0.00027968	0.000121916	0.000229909	7.79e-05	0	0	0	8.19e-05	4.31e-05	0	0	0	9.32e-05	5.03e-05	0.00016444	2.5e-05	0	0.00010297	0	0	4.68e-05	5.07e-05	0	0.000273018	0.000255167	0.000244973
Bacteria	Spirochaetes	Spirochaetia	Spirochaetales	Borreliaceae	Borreliella	Borrelia mayonii	0.000133382	0	0.000303381	0.000140473	0.000251764	3.1e-05	9.13e-06	0.000258375	4.94e-05	5.67e-05	0.000137686	0.000184697	2.67e-05	0.000181824	0.000178323	0.000222617	0	0.000179205	0.000139469	0.000126083	1.83e-05	2e-05	0	0	1.96e-05	4.31e-05	0	0	0	2.72e-05	2.18e-05	9.32e-05	0	0	0	0	0	3.62e-05	0	0	0.000164061	7.66e-05	9.09e-05
Bacteria	Spirochaetes	Spirochaetia	Spirochaetales	Borreliaceae	Borrelia	Borrelia miyamotoi	0.00112688	0.000156158	0.000827933	0.000494562	0.00152207	0	3e-05	0.000475237	0.000154098	0.000104668	0.000303992	0.000834609	0.000151229	0.000320143	0.000469575	0.000476696	0.0006128	0.000411692	0.000242697	0.000380295	0.000253196	7.64e-05	4.35e-05	0.000185676	0.000165109	0.000218383	0.000142743	4.74e-05	0.000152858	0.000158583	0.00014923	0.000437942	0.000131955	0.000559809	0.000260406	0.000115595	8e-05	0.000309642	0	0	0.000401444	0.000386634	0.00035039
Bacteria	Spirochaetes	Spirochaetia	Spirochaetales	Borreliaceae	Borrelia	Borrelia parkeri	0.00045122	0.000132885	0.000521661	0.000397607	0.000639721	0	2.33e-05	0.000511192	0.000137605	8.71e-05	0.000327379	0.000508152	0.000107206	0.000280375	0.00036099	0.000370038	0.000402856	0.000478814	0.000139469	0.00025004	0.000123633	3.8e-05	0	0.000185676	6.83e-05	0.000161999	0	3.67e-05	0.000243799	0.000143969	8.24e-05	0.000462643	0.000169784	0	0.000124663	2.45e-05	3.6e-05	0.000170542	0	5.48e-05	0.000324358	0.000323735	0.000342645
Bacteria	Spirochaetes	Spirochaetia	Spirochaetales	Borreliaceae	Borrelia	Borrelia recurrentis	0.000133382	7.68e-05	0.000482429	0.000177707	0	0	1.92e-05	0.000234236	1.81e-05	0.000107424	0.000168657	0.000374023	5.02e-05	0.00016763	0.000192324	0.000351363	0.000302077	0.000265643	0.000170591	0.00015661	9.04e-05	8.31e-05	0	0	6.83e-05	1.56e-05	0	2.53e-05	0	5.15e-05	1.13e-05	0.00016444	8.54e-05	0	3.53e-05	2.45e-05	0	8.42e-05	0	0	0.000186266	0.000298568	0.000114423
Bacteria	Spirochaetes	Spirochaetia	Spirochaetales	Borreliaceae	Borrelia	Borrelia turcica	0.000299521	0	0.000236871	3.67e-05	0	5.77e-05	1.64e-05	5.75e-05	0.000109508	4.12e-05	0.000101193	0.000374023	2.67e-05	0.000126555	0.000192324	0.000170163	0.000128894	0.000217669	3.09e-05	0.000183644	3.5e-05	1.03e-05	7.94e-05	0	9.47e-05	4.31e-05	0	0	0	0	3.19e-05	9.32e-05	2.5e-05	0	0	0	1.88e-05	0.000100377	2.71e-05	0	0.00022504	0.000221254	0.000135656
Bacteria	Spirochaetes	Spirochaetia	Spirochaetales	Borreliaceae	Borrelia	Borrelia turicatae	0	0	8.34e-05	0.000119	0.000251764	3.1e-05	3.1e-06	0.000143597	3.45e-05	5.12e-06	0.000101193	0.0001073	0	4.77e-05	6.22e-05	0.00013835	0	0.00015732	5.78e-05	9.1e-05	0	0	0	3.06e-05	3.73e-05	3.66e-05	0	2.53e-05	0	2.72e-05	2.18e-05	0.00016444	2.5e-05	0	7.86e-05	0	1.88e-05	1.29e-05	0	0	0.000186266	0.000134868	0.000114423
Bacteria	Spirochaetes	Spirochaetia	Spirochaetales	Borreliaceae	Borreliella	Borreliella afzelii	0.000745253	0.000106706	0.000754835	0.000311158	0.00100267	0.000101793	2.73e-05	0.000502676	0.000195874	0.000118011	0.00023379	0.000654302	0.000151229	0.000229768	0.000337111	0.000408286	0.000497836	0.000349837	0.000242697	0.000368894	9.04e-05	6.2e-05	4.35e-05	0.000156219	0.00022192	0.000272844	0	5.75e-05	3.98e-05	9.32e-05	7.49e-05	0.000462643	0.000131955	0	0.000178307	2.45e-05	5.18e-05	0.000328704	0	2.95e-05	0.000424701	0.000421058	0.000342645
Bacteria	Spirochaetes	Spirochaetia	Spirochaetales	Borreliaceae	Borreliella	Borreliella bavariensis	0	0	0	0.000140473	0	3.1e-05	3.1e-06	5.75e-05	1.81e-05	2.42e-05	0.000101193	0	0	6.12e-05	3.36e-05	0.000101145	7.28e-05	0.000106287	3.09e-05	0.00025004	0	0	0	0	0	7.97e-06	0	0	3.98e-05	0	0	0	0	0	0	2.45e-05	0	2.49e-05	0	0	4.37e-05	0	9.09e-05
Bacteria	Spirochaetes	Spirochaetia	Spirochaetales	Borreliaceae	Borreliella	Borreliella bissettii	0.000299521	4.19e-05	0.000272349	0.000159926	0.000251764	0	7.65e-06	0.000234236	8.79e-05	3.71e-05	0.000148537	0.000184697	2.67e-05	0.000144084	0.000229083	0.000244794	0.000174595	0.000305464	3.09e-05	0.000126083	3.5e-05	4.64e-05	7.94e-05	5.74e-05	0.000117735	4.31e-05	0	2.53e-05	0.000152858	5.15e-05	0.000109671	9.32e-05	2.5e-05	0	9.12e-05	4.64e-05	3.6e-05	8.42e-05	0	0	0.000273018	0.000107479	0.000172806
Bacteria	Spirochaetes	Spirochaetia	Spirochaetales	Borreliaceae	Borreliella	Borreliella burgdorferi	0.000489118	7.68e-05	0.000272349	0.000282428	0.000251764	5.77e-05	4.61e-05	0.000763339	0.000229547	0.000359972	0.0003562	0.000528698	0.000317268	0.000350155	0.000459757	0.000561099	0.000275838	0.000484582	0.000361734	0.000597622	0.000247855	0.000266341	0	0.000356027	0.000303908	0.000299072	0.00016801	0.000389178	0.00056251	0.000346754	0.000115882	0.000222054	0.000281839	0.000838783	9.12e-05	0.00052365	0.000262975	0.000496977	2.71e-05	5.48e-05	0.000797581	0.000346549	0.000510612
Bacteria	Spirochaetes	Spirochaetia	Spirochaetales	Borreliaceae	Borreliella	Borreliella garinii	0	0	0.000236871	0.000260789	0.000639721	5.77e-05	1.64e-05	0.000368309	0.000161794	5.3e-05	0.000253717	0.000374023	7.11e-05	0.000207332	0.000286498	0.000316214	0.000174595	0.000328696	5.78e-05	0.000229909	3.5e-05	2.92e-05	0	5.74e-05	0	6.12e-05	0	2.53e-05	3.98e-05	7.34e-05	2.18e-05	0	0	0	5.08e-05	4.64e-05	3.6e-05	6.64e-05	0	0	0.00022504	0.000357204	0.000189262
Bacteria	Spirochaetes	Spirochaetia	Spirochaetales	Borreliaceae	Borreliella	Borreliella valaisiana	0.000408205	0	0.000355772	0.00019408	0.000251764	0	1.35e-05	0.000280388	6.32e-05	6.04e-05	0.000114092	0.000374023	0	0.000174862	0.000286498	0.000323707	0.000174595	0.00015732	0.000170591	0.000268592	0	1.03e-05	0	5.74e-05	0.000106572	5.53e-05	8.21e-05	1.31e-05	3.98e-05	5.15e-05	2.18e-05	0.00016444	0	0	0.000114114	0	1.88e-05	6.64e-05	2.71e-05	0	0.000186266	0.000107479	0.000189262
Viruses	Cossaviricota	Quintoviricetes	Piccovirales	Parvoviridae	NA	Bosavirus MS-2016a	0	0	0	0	0	0	0	0	0	5.12e-06	0	0	0	0	0	0	0	0	0	0	0	0	0	0	0	0	0	0	0	0	0	0	0	0	0	0	0	0	0	0	0	0	0
Bacteria	Proteobacteria	Alphaproteobacteria	Rhizobiales	Bradyrhizobiaceae	Bosea	Bosea sp. AS-1	0	0.000820252	0	0.000655439	0.000148284	0.000558944	0.000574827	0.000104241	0.000154098	0.000412784	0.000497616	0.000245275	0.000818129	0.000360926	0.00014683	0.00028339	0.000275838	0.000440879	0	0.000602025	0.000507803	0.00123211	0.00039006	0.000640419	0.000250099	0.000584379	0.000344275	0.00134964	0.000666191	0.000783414	0.000806108	0.00173221	0.000527219	0	0.000134677	0.000879428	0.000830767	0.000771658	0.000401248	0.000694126	0.000164061	0.00020235	0.000547656
Bacteria	Proteobacteria	Alphaproteobacteria	Rhizobiales	Bradyrhizobiaceae	Bosea	Bosea sp. PAMC 26642	0	0.000697285	0	0.000119	0	0.000286737	0.00050691	0	0.000119386	0.000166629	0.000168657	0	0.000591257	7.38e-05	0.000128909	0.000222617	0	0.000133187	3.09e-05	0.000126083	0.000319624	0.000129708	0	0.000362104	6.83e-05	0.000325539	8.21e-05	0.000320681	0.000448462	0.000721181	0.00025399	0.000270446	0.000348917	0	0.000134677	6.61e-05	0.000552698	0.000394698	0.000206397	7.71e-05	8.03e-05	0.000107479	0.00021888
Bacteria	Proteobacteria	Alphaproteobacteria	Rhizobiales	Bradyrhizobiaceae	Bosea	Bosea sp. RAC05	0	0.000774703	0	0.000140473	0	0	0.000636245	0.000207515	0	0.000453889	0.000298977	0	0.000687742	3.31e-05	0.00014683	0.000233984	0	0.000250715	5.78e-05	0.000356916	0.00049896	0.00100391	0.000217943	0.000561033	3.73e-05	0.000600698	0	0.00109702	0.000799717	0.000807124	0.000841173	0.0013221	0.000554906	0	0.00010297	0.000795692	0.000906322	0.000728005	0	0.000834299	0	0.00020235	0.000645932
Bacteria	Proteobacteria	Alphaproteobacteria	Rhizobiales	Bradyrhizobiaceae	Bosea	Bosea vaviloviae	0	0.000755338	0	0	0.000148284	0	0.000455606	0.000104241	6.32e-05	0.000305575	0.000158844	0	0.000639171	4.77e-05	0.000128909	0.00028339	0.000213142	7.59e-05	0	0	0.000363244	0.000428045	0.000366932	0.000449316	3.73e-05	0.000468567	0	0.000579221	0.00052606	0.000739225	0.000773343	0.00135253	0.000566639	0	0	0.000440597	0.00082226	0.000304554	0.000360164	0.000699032	0.000139435	0.000159492	0.000531588
Viruses	Lenarviricota	Howeltoviricetes	Cryppavirales	Mitoviridae	Mitovirus	Botrytis cinerea mitovirus 4	0	0	0	0	0	0	0	0	0	0	0	0	0	0	0	0	0	0	0	0	0	0	0	0	0	0	0	0	0	0	0	0	0	0	0	0	0	0	0	0	0	0	0
Viruses	NA	NA	NA	NA	NA	Botrytis cinerea negative-stranded RNA virus 1	0	0	0	0	0	0	0	0	0	0	0	0	0	0	0	0	0	0	0	0	0	0	0	0	0	0	0	0	0	0	0	0	0	0	0	0	0	0	0	0	0	0	0
Viruses	NA	NA	NA	NA	Botybirnavirus	Botrytis porri botybirnavirus 1	0	0	0	0	0	0	0	0	0	0	0	0	0	0	0	0	0	0	0	0	0	0	0	0	0	0	0	0	0	0	0	0	0	0	0	0	0	0	0	0	4.37e-05	0	0
Viruses	Preplasmiviricota	Tectiliviricetes	Rowavirales	Adenoviridae	Atadenovirus	Bovine adenovirus E	0	0	0	0	0	0	0	0	0	0	0	0	0	0	0	0	0	0	0	0	0	0	0	0	0	0	0	0	0	0	0	0	0	0	0	0	0	0	0	0	0	0	0
Viruses	Peploviricota	Herviviricetes	Herpesvirales	Herpesviridae	Varicellovirus	Bovine alphaherpesvirus 1	0.000227149	0	8.34e-05	3.67e-05	0.000331324	0	1.92e-05	0.000104241	1.81e-05	1.49e-05	7.27e-05	0.000184697	9e-05	1.73e-05	6.22e-05	0.000120533	0.000174595	4.1e-05	0	9.1e-05	1.83e-05	2e-05	0	3.06e-05	1.96e-05	1.56e-05	4.47e-05	1.31e-05	3.98e-05	7.34e-05	0	0.000312164	2.5e-05	0	5.08e-05	2.45e-05	0	4.68e-05	0	0	0.000324358	0.00018186	9.09e-05
Viruses	Peploviricota	Herviviricetes	Herpesvirales	Herpesviridae	Varicellovirus	Bovine alphaherpesvirus 5	0.000227149	0	0.000145705	0	0.000148284	0	1.5e-05	5.75e-05	0	2.42e-05	2.07e-05	0.000374023	9e-05	0	0	3e-05	0	4.1e-05	0	4.99e-05	5.04e-05	0	0	3.06e-05	1.96e-05	0	0	3.67e-05	0	2.72e-05	7.49e-05	0.000562739	0	0	1.84e-05	0	0	0.000141882	0	0	0.000186266	0.000107479	0.000114423
Viruses	Cressdnaviricota	Repensiviricetes	Geplafuvirales	Genomoviridae	Gemykibivirus	Bovine associated gemykibivirus 1	0	0	0	0	0	0	0	0	0	0	0	0	0	0	0	3e-05	0	0	0	0	0	0	0	0	0	0	0	0	0	0	0	0	0	0	0	0	0	0	0	0	0	0	0
Viruses	Cressdnaviricota	Repensiviricetes	Geplafuvirales	Genomoviridae	Gemykrogvirus	Bovine associated gemykrogvirus 1	0	0	0	0	0	0	1.56e-06	0	0	0	0	0	0	0	0	0	0	0	0	0	0	0	0	0	0	0	0	0	0	0	0	0	0	0	0	0	0	0	0	0	0	0	0
Viruses	Preplasmiviricota	Tectiliviricetes	Rowavirales	Adenoviridae	Atadenovirus	Bovine atadenovirus D	0	0	0	0	0	0	0	0	0	0	0	0	0	0	0	0	0	0	0	0	0	0	0	0	0	0	0	0	0	0	0	0	0	0	0	0	0	0	0	0	0	0	0
Viruses	Pisuviricota	Pisoniviricetes	Picornavirales	Caliciviridae	Nebovirus	Bovine calicivirus strain Kirklareli	0	0	0	0	0	0	0	0	0	0	0	0	0	0	0	0	0	0	0	0	0	0	0	0	0	0	0	0	0	0	0	0	0	0	0	0	0	0	0	0	0	0	0
Viruses	NA	NA	NA	NA	NA	Bovine faeces associated circular DNA virus 2	0	0	0	0	0	0	0	0	0	0	0	0	0	0	0	0	0	0	0	0	0	0	0	0	1.96e-05	0	0	0	0	0	0	0	0	0	0	0	0	0	0	0	0	0	0
Viruses	Peploviricota	Herviviricetes	Herpesvirales	Herpesviridae	Rhadinovirus	Bovine gammaherpesvirus 4	0	0	0	0	0	0	0	0	0	0	2.07e-05	0	0	1.73e-05	8.71e-05	0	0	4.1e-05	0	0	0	0	0	0	1.96e-05	0	0	0	0	0	2.18e-05	0	0	0	0	2.45e-05	0	0	0	0	0	0.000159492	0
Viruses	Peploviricota	Herviviricetes	Herpesvirales	Herpesviridae	Macavirus	Bovine gammaherpesvirus 6	0.000133382	0	0	3.67e-05	0	3.1e-05	9.13e-06	0.000207515	6.32e-05	1.01e-05	2.07e-05	0.000337313	5.02e-05	4.77e-05	0.000109144	0.000120533	0	0	0	0.000268592	1.83e-05	2e-05	0	0	6.83e-05	0	0	0	0	2.72e-05	3.19e-05	0	0	0	0	4.64e-05	0	1.29e-05	5.07e-05	0	0.000417211	0.000107479	9.09e-05
Viruses	Preplasmiviricota	Tectiliviricetes	Rowavirales	Adenoviridae	Mastadenovirus	Bovine mastadenovirus A	0.000133382	0	0	0	0.000148284	0	0	0	0	0	0	0.0001073	0	1.73e-05	3.36e-05	0	7.28e-05	4.1e-05	0	0	0	0	0	0	1.96e-05	0	0	0	0	2.72e-05	0	0	0	0	0	0	0	0	0	0	0	4.13e-05	0
Viruses	Preplasmiviricota	Tectiliviricetes	Rowavirales	Adenoviridae	Mastadenovirus	Bovine mastadenovirus B	0	0	0	0	0	0	0	0	0	0	0	0	0	0	0	0	0	0	0	0	0	0	0	0	0	0	0	0	0	0	0	0	0	0	0	0	0	0	0	0	0	0	0
Viruses	Pisuviricota	Pisoniviricetes	Nidovirales	Tobaniviridae	Bostovirus	Bovine nidovirus 1	0	0	0	0	0	0	0	0	0	0	0	0	0	0	0	0	0	0	0	0	0	0	0	0	0	0	0	0	0	0	0	0	0	0	0	0	0	0	0	0	0	0	0
Viruses	Nucleocytoviricota	Pokkesviricetes	Chitovirales	Poxviridae	Parapoxvirus	Bovine papular stomatitis virus	0	0	0	0	0	0	0	0	0	0	0	0	0	0	0	0	0	0	0	0	0	0	0	0	0	0	0	0	0	0	0	0	0	0	0	0	0	0	0	0	0	0	0
Viruses	Negarnaviricota	Monjiviricetes	Mononegavirales	Paramyxoviridae	Respirovirus	Bovine respirovirus 3	0	0	0	0	0	0	0	0	0	0	0	0	0	0	0	0	0	0	0	0	0	0	0	0	0	0	0	0	0	0	0	0	0	0	0	0	0	0	0	0	0	4.13e-05	0
Viruses	Artverviricota	Revtraviricetes	Ortervirales	Retroviridae	Betaretrovirus	Bovine retrovirus CH15	0	0	0	0	0	0	0	0	0	0	0	0	0	0	0	0	0	0	0	0	0	0	0	0	0	0	0	0	0	0	0	0	0	0	0	0	0	0	0	0	0	0	0
Viruses	Pisuviricota	Pisoniviricetes	Nidovirales	Tobaniviridae	Torovirus	Bovine torovirus	0	0	0	0	0	0	1.56e-06	0	0	0	0	0	0	0	0	0	0	0	0	0	0	0	0	0	0	0	0	0	0	0	0	0	0	0	0	0	0	0	0	0	0	0	0
Bacteria	Actinobacteria	Actinobacteria	Micrococcales	Dermabacteraceae	Brachybacterium	Brachybacterium avium	0.000227149	0.000378838	0	0.000302017	0	0.000337976	0.000736876	0.000234236	0.00031928	0.000376056	0.000728195	0	0.000390694	0.000455393	0.000302368	0.000264938	0.000128894	0.000426738	0.000197572	0	0.000592982	0.000449884	0.000300052	0.000368013	0.000322341	0.000532416	0.00054824	0.000448253	0	0.000450641	0.000633085	0	0.000391679	0	0.000947515	0.000534661	0.000468261	0.000866728	0.000301666	0	0.000312574	0.000724574	0.000571145
Bacteria	Actinobacteria	Actinobacteria	Micrococcales	Dermabacteraceae	Brachybacterium	Brachybacterium faecium	0	0.000432381	0	0.000409061	0.000251764	0.000395506	0.00074609	0.000177592	0.000453064	0.00033108	0.000510686	0	0.00043185	0.000272137	0.000163221	0.000184495	0	0.000217669	0.000121916	9.1e-05	0.000471499	0.000399797	0.000288444	0.000445305	0.000462003	0.000572859	0.000609694	0.000358238	0.000258344	0.000526413	0.000855636	0.000270446	0.000573051	0	0.000791173	0.000312591	0.000477152	0.000838521	0.000241227	9.69e-05	0.000477072	0.000615405	0.000692194
Bacteria	Actinobacteria	Actinobacteria	Micrococcales	Dermabacteraceae	Brachybacterium	Brachybacterium ginsengisoli	0.000133382	0.000258669	8.34e-05	0.000177707	0	0.000271407	0.000738716	0.000234236	0.00043043	0.000274461	0.000635524	0.000184697	0.000419077	0.000430097	0.000229083	0.000210629	0.000213142	0.000433915	0.000102701	0.000183644	0.000539659	0.000397516	0.000311041	0.000453253	0.000295977	0.000541372	0.000412086	0.000449318	0.000512499	0.000488613	0.000666777	0.000270446	0.000436478	0	0.000963743	0.000323185	0.000540495	0.000804896	0.000233113	0.00021653	0.000324358	0.000783925	0.000792244
Bacteria	Actinobacteria	Actinobacteria	Micrococcales	Dermabacteraceae	Brachybacterium	Brachybacterium saurashtrense	0.000133382	0.000506301	0	0.000425136	0.000148284	0.000522726	0.000817258	0.00039633	0.000289418	0.000376056	0.000713925	0.0001073	0.00051781	0.000450601	0.000192324	0.00039802	0	0.000535592	0.000139469	0.0003443	0.000645877	0.000508524	0.000321474	0.000432796	0.00026025	0.000681884	0.000602377	0.000484771	0.000517109	0.000551639	0.000985055	0	0.000576182	0.00116741	0.000892699	0.000509986	0.000631541	0.000986463	0.000249	0.000323907	0.000651505	0.000750903	0.000900767
Bacteria	Actinobacteria	Actinobacteria	Micrococcales	Dermabacteraceae	Brachybacterium	Brachybacterium sp. P6-10-X1	0	0.000213611	8.34e-05	0.00037914	0.000148284	0.000236404	0.000658278	0.000177592	0.000388764	0.000279416	0.000521263	0.0001073	0.000394478	0.000502528	0.000128909	0.000210629	7.28e-05	0.00027968	0.000440154	0.00025004	0.000479982	0.000367601	0.000331403	0.00029171	0.000443203	0.0004691	0.000464554	0.000316219	0.00021161	0.00023038	0.000327518	0	0.000353622	0	0.000913279	0.000356373	0.000352768	0.0008196	0.000364298	5.48e-05	0.000393128	0.000549244	9.09e-05
Bacteria	Actinobacteria	Actinobacteria	Micrococcales	Dermabacteraceae	Brachybacterium	Brachybacterium vulturis	0	0.000258669	0	0.000403413	0	0	0.000705429	0.000368309	0.000438306	0.000333923	0.000459597	0.000184697	0.000366299	0.000491163	8.71e-05	0.000222617	0.000367319	0.000387146	8.15e-05	0.000356916	0.00052831	0.000412905	0.000300052	0.00029171	0.000360173	0.000480913	0.000633632	0.000248098	0	0.000409341	0.000323705	0.000381532	0.000485667	0.00102615	0.000922908	0.000328278	0.000362357	0.000675063	0.000301666	0.000281457	0.000445786	0.000367413	0.000279084
Bacteria	Spirochaetes	Spirochaetia	Brachyspirales	Brachyspiraceae	Brachyspira	Brachyspira hampsonii	0.000711517	0.000177106	0.000544742	0.000444795	0.000981601	0.000332283	6.82e-05	0.000822857	0.000384622	0.000350034	0.000477369	0.000783717	0.000243503	0.000493749	0.000645213	0.000706088	0.000302077	0.000622711	0.000558559	0.000659789	0.000113166	0.000300984	0.000160094	0.000185676	0.000360173	0.000138174	8.21e-05	6.71e-05	0.000152858	0.00017229	0.000239214	0.000462643	0.000102148	0.000838783	0.000232715	0.000100412	0.000229176	0.000240503	0.000256461	0.000159814	0.000788923	0.000576196	0.000637863
Bacteria	Spirochaetes	Spirochaetia	Brachyspirales	Brachyspiraceae	Brachyspira	Brachyspira hyodysenteriae	0.000745253	0.000177106	0.000684288	0.000471171	0.00074025	0.000348869	8.01e-05	0.00078942	0.000408114	0.000373295	0.000466443	0.000791578	0.000151229	0.000438915	0.000594244	0.000647032	0.000402856	0.000606328	0.000505104	0.000588564	0.000160682	0.00050541	7.94e-05	0.000283195	0.000269862	0.000208975	0.000375777	0.000108333	0.000308756	0.000197387	0.000193937	0.000610001	0.000102148	0.000838783	0.00024979	0.000166869	0.000172571	0.000354063	9.05e-05	0	0.000619646	0.000596586	0.000541369
Bacteria	Spirochaetes	Spirochaetia	Brachyspirales	Brachyspiraceae	Brachyspira	Brachyspira intermedia	0.000299521	4.19e-05	0.000236871	0.000302017	0.000148284	0.000153096	3.88e-05	0.000570538	0.000219029	0.000221675	0.000303992	0.000461901	7.11e-05	0.000303109	0.000396745	0.000476696	0.000246475	0.000411692	0.000155626	0.000391171	7.79e-05	7.64e-05	0	0.000122007	0.000181064	0.000101702	8.21e-05	2.53e-05	0.000228268	7.34e-05	0.000154234	0.000270446	2.5e-05	0	0.000161992	0.000100412	6.64e-05	0.000170542	0	0	0.000499315	0.000404452	0.000385483
Bacteria	Spirochaetes	Spirochaetia	Brachyspirales	Brachyspiraceae	Brachyspira	Brachyspira murdochii	0.000673785	0.000106706	0.00053347	0.000453965	0.00074025	0.000226532	8.58e-05	0.000775267	0.000278207	0.000241182	0.000461904	0.000758716	0.000197703	0.000433674	0.000549364	0.000652055	7.28e-05	0.000535592	0.000367288	0.000652854	0.000113166	0.000282328	4.35e-05	0.000343323	0.000269862	0.000141786	0.000114401	6.71e-05	0.00021161	0.000143969	0.000405849	0.000462643	8.54e-05	0.000559809	0.00024979	0.000207615	0.000104664	0.000264396	2.71e-05	7.71e-05	0.000712669	0.000534564	0.000503149
Bacteria	Spirochaetes	Spirochaetia	Brachyspirales	Brachyspiraceae	Brachyspira	Brachyspira pilosicoli	0.000914984	0.000271768	0.000730018	0.000616391	0.00110002	0.0001675	8.2e-05	0.000854476	0.000357463	0.000263014	0.000489755	0.000888839	0.000299767	0.000504962	0.000610236	0.000708663	0.000539218	0.000673719	0.000562787	0.000642056	0.000374925	0.000178724	7.94e-05	0.000283195	0.000332564	0.000253454	0.000385398	0.000122463	0.000284932	0.000299907	0.000193937	0.000562739	0.000268139	0	0.000368967	0.000198183	0.0002411	0.000352077	2.71e-05	7.71e-05	0.000669665	0.00065541	0.000607029
Bacteria	Proteobacteria	Deltaproteobacteria	Bradymonadales	Bradymonadaceae	Bradymonas	Bradymonas sediminis	0.000299521	0.000106706	0.000145705	0.000236621	0	0.000534933	0.000114569	0.000502676	0.000239465	0.000196408	0.000313669	0.00059848	0.000137635	0.000181824	0.000445834	0.000553457	0.000174595	0.000292926	0.000689415	0.000513073	0.000123633	0.000229317	0.00049603	0.000171458	0.000269862	0.000237837	0.000248255	0.000345315	0.000193647	0.00017229	0.000216253	0.000222054	0.000102148	0	0.000185985	0.000388566	0.000155443	0.00022924	0.000417286	0.00041222	0.000767329	0.000357204	0.000365107
Bacteria	Proteobacteria	Alphaproteobacteria	Rhizobiales	Bradyrhizobiaceae	NA	Bradyrhizobiaceae bacterium SG-6C	0	0.00131092	0	0	0	0	0.000174422	0.000234236	7.6e-05	0.000828021	5.68e-05	0	0.000982497	6.12e-05	6.22e-05	0.000120533	7.28e-05	0	0	4.99e-05	0.000914542	0.000692822	0	0.00110796	0	0.000966846	0.000114401	0.0010133	0.001141	0.000913787	0.000526117	0.000791195	0.000969882	0	3.53e-05	0.00106773	0.000914735	0.000950043	0	0	4.37e-05	0.000134868	0.000715029
Bacteria	Proteobacteria	Alphaproteobacteria	Rhizobiales	Bradyrhizobiaceae	Bradyrhizobium	Bradyrhizobium amphicarpaeae	0.000133382	0.00104031	0	0	0	0	0.000160947	5.75e-05	0	0.000608774	0	0	0.000794369	0	0	3e-05	0	4.1e-05	0	0	0.000750628	0.000390493	0	0.000753085	1.96e-05	0.000697481	0	0.000564951	0.00089529	0.000685226	0.000394504	0.000650878	0.000767721	0	0	0.000714072	0.000640821	0.000703866	0	0	4.37e-05	0.000134868	0
Bacteria	Proteobacteria	Alphaproteobacteria	Rhizobiales	Bradyrhizobiaceae	Bradyrhizobium	Bradyrhizobium diazoefficiens	0.000133382	0.00128424	8.34e-05	3.67e-05	0	0.000101793	0.00030625	0.000280388	0.000285761	0.00084355	0.000148537	0	0.000958668	8.56e-05	0.000178323	0.00033797	0	7.59e-05	3.09e-05	4.99e-05	0.000905244	0.000542698	7.94e-05	0.00104714	0.000156573	0.000823627	0	0.000753642	0.00100328	0.000908643	0.000527987	0.000595051	0.000921413	0	5.08e-05	0.000805562	0.000810842	0.000866104	5.07e-05	0.000131049	0.000300142	0.000159492	0.000299196
Bacteria	Proteobacteria	Alphaproteobacteria	Rhizobiales	Bradyrhizobiaceae	Bradyrhizobium	Bradyrhizobium erythrophlei	0.000728831	0.00110895	0	0.000440052	0.000395972	0.00018088	0.000310761	0.000850196	0.000239465	0.000694818	0.000318342	0.000938876	0.000992196	0.000326544	0.000547246	0.000664915	7.28e-05	0.000454216	0.000209827	0.000553816	0.000831186	0.000499016	0.000136535	0.000930162	0.00038162	0.00077161	0.000307841	0.000730497	0.000970924	0.00101242	0.000578039	0.00083587	0.000926179	0	0.000207378	0.000681848	0.000835307	0.000781185	0.000107541	2.95e-05	0.000862377	0.000221254	0.000821708
Bacteria	Proteobacteria	Alphaproteobacteria	Rhizobiales	Bradyrhizobiaceae	Bradyrhizobium	Bradyrhizobium icense	0	0.000932778	0	6.79e-05	0	8.1e-05	0.000173882	0.000207515	6.32e-05	0.000503495	7.27e-05	0.000184697	0.000820644	1.73e-05	8.71e-05	0.000101145	0.000128894	4.1e-05	3.09e-05	0	0.000669381	0.000263936	4.35e-05	0.000777308	6.83e-05	0.00061286	0	0.000451428	0.000745924	0.000794002	0.000370906	0.000698003	0.000764674	0	0	0.000464822	0.000634684	0.000505028	9.05e-05	0	0.000164061	0.000107479	0.000415732
Bacteria	Proteobacteria	Alphaproteobacteria	Rhizobiales	Bradyrhizobiaceae	Bradyrhizobium	Bradyrhizobium japonicum	0	0.00132907	0	9.5e-05	0.000395972	5.77e-05	0.000380131	0.000258375	4.94e-05	0.000785565	5.68e-05	0	0.00101228	3.31e-05	6.22e-05	0.00028339	0	0.000106287	0	0.00025004	0.000984277	0.000654364	0	0.00119722	5.34e-05	0.000987248	0	0.000893482	0.00123622	0.0010245	0.000713561	0.000506719	0.000985775	0	0.000161992	0.00143816	0.000952737	0.000823573	7.16e-05	0.000226027	0.000258128	0.000134868	0.000923163
Bacteria	Proteobacteria	Alphaproteobacteria	Rhizobiales	Bradyrhizobiaceae	Bradyrhizobium	Bradyrhizobium lablabi	0.00035847	0.00152871	0.000272349	0	0	0.000153096	0.000264525	0	0	0.00108353	0	0.0001073	0.00120859	0	0.000128909	0.000120533	0.000275838	4.1e-05	0.000261984	0	0.00113103	0.000900624	0.000160094	0.00135949	0.000215718	0.00118395	0	0.0011193	0.00139744	0.00112417	0.00071245	0.00103258	0.00121587	0	0.000161992	0.00106859	0.00116026	0.00119713	0.000107541	9.69e-05	8.03e-05	0.000221254	0.000456844
Bacteria	Proteobacteria	Alphaproteobacteria	Rhizobiales	Bradyrhizobiaceae	Bradyrhizobium	Bradyrhizobium oligotrophicum	0.000133382	0.000895332	0	0	0.000331324	3.1e-05	0.000205719	0.000143597	1.81e-05	0.000494035	0	0	0.000813431	1.73e-05	0.000109144	0.000170163	7.28e-05	7.59e-05	0	0	0.000623217	0.000339768	0	0.000685384	6.83e-05	0.000549884	0	0.000493243	0.000778813	0.000809361	0.000303323	0.000526565	0.000712453	0	0.000114114	0.000446241	0.000651121	0.000505901	7.16e-05	0	0.000139435	4.13e-05	0.000426754
Bacteria	Proteobacteria	Alphaproteobacteria	Rhizobiales	Bradyrhizobiaceae	Bradyrhizobium	Bradyrhizobium ottawaense	0	0.00145086	0	0	0	0.000101793	0.00031898	0.000104241	0	0.000907393	0	0	0.00109306	0.000117132	0	0.00013835	0	0	8.15e-05	0	0.00104492	0.000827054	0	0.00125122	0	0.00112141	0	0.00115979	0.00139911	0.00110305	0.000588978	0.00117214	0.00108759	0	0	0.00112294	0.00106264	0.00101904	0	0	0	0.000238798	0
Bacteria	Proteobacteria	Alphaproteobacteria	Rhizobiales	Bradyrhizobiaceae	Bradyrhizobium	Bradyrhizobium sp.	0	0.00112976	0	0	0	0	0.000117649	0	0	0.000772907	0	0	0.000811258	0	0	7.99e-05	0.000128894	4.1e-05	0	0	0.000706208	0	0	0.00104329	0	0.000975896	0	0.000515002	0.000794326	0.000907695	0.000343746	0	0.000827978	0	0	0.000798087	0.000838644	0.000945698	0	0	0	4.13e-05	0
Bacteria	Proteobacteria	Alphaproteobacteria	Rhizobiales	Bradyrhizobiaceae	Bradyrhizobium	Bradyrhizobium sp. BTAi1	0.0013256	0.000934405	0	0.00075971	0.000251764	0.000464006	0.000283565	0.00114112	0.000376031	0.00071759	0.000586872	0.00137322	0.000789051	0.000471982	0.000773731	0.0008675	0.000128894	0.00066595	0.000310814	0.000872662	0.00063935	0.00042013	0.000462995	0.000815251	0.000566465	0.000899996	0.00057894	0.000669411	0.000824921	0.000904825	0.000832911	0.000919966	0.000727743	0.000559809	0.000359809	0.000695847	0.000756668	0.000875132	0.000500153	0.000235054	0.00109673	0.00020235	0.00113425
Bacteria	Proteobacteria	Alphaproteobacteria	Rhizobiales	Bradyrhizobiaceae	Bradyrhizobium	Bradyrhizobium sp. CCGE-LA001	0	0.000979007	0	0	0	0	0.000213116	0	3.45e-05	0.000488817	0	0	0.000775868	3.31e-05	6.22e-05	3e-05	0	0	3.09e-05	0	0.000645163	0.00028013	0.000109931	0.000769536	6.83e-05	0.000665745	0.000142743	0.000461616	0.000953201	0.000748213	0.000282774	0.000610001	0.000674112	0	3.53e-05	0.0004097	0.000676626	0.00069839	0	0	8.03e-05	7.66e-05	0.000189262
Bacteria	Proteobacteria	Alphaproteobacteria	Rhizobiales	Bradyrhizobiaceae	Bradyrhizobium	Bradyrhizobium sp. G22	0	0.00108612	0.000195454	0	0	0	0.000197972	5.75e-05	0	0.000673511	7.27e-05	0.0001073	0.000786584	1.73e-05	3.36e-05	7.99e-05	0	0	0	0	0.000776469	0	0	0.000620091	0	0.000710741	0	0.000833651	0.000964518	0.000656046	0.000402146	0.000757275	0.000834174	0	0.000114114	0.000652492	0.000684643	0.000795443	0	0	0	7.66e-05	0.000385483
Bacteria	Proteobacteria	Alphaproteobacteria	Rhizobiales	Bradyrhizobiaceae	Bradyrhizobium	Bradyrhizobium sp. ORS 278	0.00035847	0.000921598	0	0.000365845	0.000148284	0.000153096	0.000221814	0.000455114	0.000154098	0.000562685	0.000186979	0.000565756	0.000780534	7.38e-05	0.000259927	0.000316214	0	0.000133187	3.09e-05	0.000330973	0.000652195	0.000329996	4.35e-05	0.000736282	0.000165109	0.000619853	0.000142743	0.00047587	0.000896167	0.000789179	0.000370906	0.000545191	0.000716385	0	0.000124663	0.000469828	0.000632332	0.000531118	0.000107541	0	0.000445786	0.000107479	0.000456844
Bacteria	Proteobacteria	Alphaproteobacteria	Rhizobiales	Bradyrhizobiaceae	Bradyrhizobium	Bradyrhizobium sp. ORS 285	0.000728831	0.000944425	0	0.000512219	0	0.00018088	0.000205719	0.000757154	0.000154098	0.000638035	0.000318342	0.0008476	0.000836628	0.000292088	0.000490703	0.000570891	0	0.000440879	0.000102701	0.000593137	0.000718413	0.000323172	0.000109931	0.000777308	0.000274484	0.000678304	0.00029431	0.000663219	0.000806282	0.000848047	0.000531671	0.000506719	0.000778325	0	0.000161992	0.000513986	0.000728342	0.000645112	0.000215736	0.000114765	0.000764069	7.66e-05	0.000859973
Bacteria	Proteobacteria	Alphaproteobacteria	Rhizobiales	Bradyrhizobiaceae	Bradyrhizobium	Bradyrhizobium sp. S23321	0	0.000933864	0	0	0	0.000320354	0.000206607	0	1.81e-05	0.000526826	2.07e-05	0	0.000819391	8.56e-05	3.36e-05	5.63e-05	0	7.59e-05	0	0	0.000649412	0.000403165	0.000181234	0.000752132	3.73e-05	0.000704914	0.00016801	0.000562735	0.000931757	0.000808618	0.000303323	0.000312164	0.000701859	0	0	0.000569013	0.000786878	0.000678875	0.000277196	0	4.37e-05	4.13e-05	0
Bacteria	Proteobacteria	Alphaproteobacteria	Rhizobiales	Bradyrhizobiaceae	Bradyrhizobium	Bradyrhizobium sp. SK17	0	0.00107481	0.000145705	3.67e-05	0	3.1e-05	0.000259157	0.000234236	0.000146046	0.000678516	5.68e-05	0	0.000953697	0.000117132	0	0.000233984	7.28e-05	0	0.000356025	9.1e-05	0.00081559	0.000345998	0	0.000899582	0.000188545	0.000934065	0.000375777	0.000650817	0.000812665	0.00104986	0.000367915	0.00068689	0.000937232	0	0.000336629	0.000637085	0.00080471	0.000933241	0	0	0.000206483	7.66e-05	0.000432064
Bacteria	Proteobacteria	Alphaproteobacteria	Rhizobiales	Bradyrhizobiaceae	Bradyrhizobium	Bradyrhizobium sp. WSM471	0.000299521	0.00110516	0	0	0	0	0.00011841	0.000177592	0	0.000868048	0.000158844	0.000245275	0.000833924	4.77e-05	0.000128909	0.00013835	0.000128894	4.1e-05	0	4.99e-05	0.00074468	0.0006693	0	0.000951357	9.47e-05	0.00100341	0	0.00119077	0.00148995	0.000762424	0.000530452	0.000610001	0.000865613	0	0.000134677	0.00126635	0.00081617	0.00102788	0	5.48e-05	0.000409465	0.000134868	0.000641935
Bacteria	Proteobacteria	Alphaproteobacteria	Rhizobiales	Bradyrhizobiaceae	Bradyrhizobium	Bradyrhizobium symbiodeficiens	0	0.000942875	0	0	0	0	0.000156196	0	0	0.000502727	0	0	0.000773227	0	0	7.99e-05	0	0	0	0	0.000691505	0.000316077	0	0.000739345	1.96e-05	0.000639072	0	0.000520755	0.00056988	0.00067862	0.000367915	0.000637855	0.000733551	0	0	0.000399413	0.000731222	0.000480745	0	0	0	4.13e-05	0.000189262
Viruses	Kitrinoviricota	Tolucaviricetes	Tolivirales	Luteoviridae	Polerovirus	Brassica yellows virus	0	0	0	0	0	0	0	0	0	0	0	0	0	0	0	0	0	0	0	0	0	0	0	0	0	0	0	0	0	0	0	0	0	0	0	0	0	0	0	0	0	0	0
Viruses	Nucleocytoviricota	Megaviricetes	Pimascovirales	Marseilleviridae	Marseillevirus	Brazilian marseillevirus	0	0	0	0	0	0	0	0	0	0	0	0	0	0	0	0	0	0	0	0	0	0	0	0	0	0	0	5.75e-05	0	0	0	0	0	0	0	0	0	0	0	0	4.37e-05	0	3.47e-05
Viruses	Negarnaviricota	Ellioviricetes	Bunyavirales	Peribunyaviridae	Orthobunyavirus	Brazoran virus	0.000227149	0	0.000195454	0	0.000148284	0	9.13e-06	5.75e-05	4.94e-05	5.12e-06	5.68e-05	0	0	1.73e-05	0	3e-05	7.28e-05	4.1e-05	0	0	0	0	0	3.06e-05	0	1.56e-05	0	0	0	0	0	9.32e-05	0	0	0	0	0	1.29e-05	0	0	0	7.66e-05	6.46e-05
Bacteria	Proteobacteria	Gammaproteobacteria	Enterobacterales	Pectobacteriaceae	Brenneria	Brenneria goodwinii	0	0.000106706	8.34e-05	3.67e-05	0	0	7.72e-05	0.000104241	6.32e-05	9.9e-05	0.000101193	0	7.11e-05	9.67e-05	8.71e-05	7.99e-05	0	7.59e-05	0.000155626	0.000126083	6.46e-05	6.2e-05	0.000263061	0	5.34e-05	4.31e-05	4.47e-05	0.000108333	0.000152858	0.000128318	0.000103238	9.32e-05	4.72e-05	0	5.08e-05	0	6.64e-05	5.69e-05	0.000277196	0.000184653	8.03e-05	0.000107479	9.09e-05
Bacteria	Proteobacteria	Gammaproteobacteria	Enterobacterales	Pectobacteriaceae	Brenneria	Brenneria sp. EniD312	0	0	0	6.79e-05	0	0.000137499	7.91e-05	0.000234236	1.81e-05	4.12e-05	0.000126228	0.000245275	9e-05	6.12e-05	0.000163221	0.000184495	0	0	0	4.99e-05	3.5e-05	2e-05	7.94e-05	0.000102584	6.83e-05	4.93e-05	0	1.31e-05	3.98e-05	9.32e-05	8.24e-05	0.000222054	2.5e-05	0	7.86e-05	4.64e-05	5.18e-05	0.000100377	9.05e-05	7.71e-05	0.000186266	4.13e-05	6.46e-05
Bacteria	Proteobacteria	Alphaproteobacteria	Rhizobiales	Cohaesibacteraceae	Breoghania	Breoghania sp. L-A4	0	0.000363007	0	0.000119	0	3.1e-05	0.000297601	0.000104241	3.45e-05	0.000297009	0.000178022	0	0.000280529	4.77e-05	0.000163221	0.000154831	7.28e-05	0.000106287	0	4.99e-05	0.000273219	4.64e-05	4.35e-05	0.000283195	5.34e-05	0.00016824	4.47e-05	0.000278571	0.000330338	0.000390384	0.00021272	0.000222054	0.000334109	0	3.53e-05	0.000155234	0.000262975	0.00022924	0.000123185	0.000334418	0.000111796	0.000134868	0
Bacteria	Chloroflexi	Anaerolineae	Anaerolineales	Anaerolineaceae	Brevefilum	Brevefilum fermentans	0	0.000132885	8.34e-05	0	0	0.000101793	0.000170052	0.000104241	4.94e-05	0.000388201	2.07e-05	0.0001073	0.000259171	0.000107207	6.22e-05	3e-05	0	4.1e-05	0.000406971	0	0.000494385	0.000174783	0.000136535	0.000336675	0.000165109	0.000191159	0.00016801	0.000608181	0.000606659	0.000430955	0.00018165	0.000411047	0.000220428	0.00116741	0.000594331	0.000582098	0.000589294	0.000159604	9.05e-05	2.95e-05	0.000164061	0	3.47e-05
Bacteria	Firmicutes	Bacilli	Bacillales	Paenibacillaceae	Brevibacillus	Brevibacillus brevis	0.000299521	0.000244698	0	9.5e-05	0.000331324	8.1e-05	0.000256242	0.000535127	6.32e-05	0.000177755	0.000293837	0.0001073	0	0.000520054	0.000178323	0.000184495	0.000174595	0.000106287	0.00043629	0.000663182	0.000160682	0.00018258	7.94e-05	3.06e-05	0.000138191	0.000118874	0.000264639	8.48e-05	0	0	7.49e-05	0.000222054	0.000145363	0	0.000170318	0	0	6.64e-05	0	5.48e-05	0.00022504	0.000159492	9.09e-05
Bacteria	Firmicutes	Bacilli	Bacillales	Paenibacillaceae	Brevibacillus	Brevibacillus formosus	0	0	0	0	0	0	6.4e-05	0.000207515	0.00018303	0	0.000148537	0.0001073	0	0.000326544	0.000128909	0.000120533	0	0	3.09e-05	0.0003443	0	0	0	0	0.000351429	0	0	0	7.37e-05	0	2.18e-05	0	0	0	0.000193377	0	0	2.49e-05	0.000150995	5.48e-05	0.000111796	4.13e-05	0
Bacteria	Firmicutes	Bacilli	Bacillales	Paenibacillaceae	Brevibacillus	Brevibacillus laterosporus	0.000299521	0.000540703	0.000887103	0.000403413	0.000251764	0.000522726	0.000137719	0.000409244	0.000589308	0.000367055	0.000331752	0.000374023	0.000175854	0.000438915	0.000366524	0.000274357	0.000859663	0.000265643	0.000367288	0.000708977	0.000311962	0.000558783	0.000552835	0.000538776	0.00041814	0.000338527	0.00100364	0.000304541	0.00021161	0.000128318	0.000350515	0.00016444	0.000553173	0	0.000499497	0.000307075	0.000246802	0.000233071	0.000532535	0.000456406	0.000384495	0.000311475	0.000279084
Viruses	Uroviricota	Caudoviricetes	Caudovirales	Siphoviridae	NA	Brevibacillus phage Sundance	0	0	0	0	0	0	3.1e-06	0	0	0	0	0	0	0	0	0	0	0	0	0	0	0	0	0	0	0	0	0	0	0	0	0	0	0	0	0	0	0	0	0	0	0	0
Viruses	Uroviricota	Caudoviricetes	Caudovirales	Myoviridae	Abouovirus	Brevibacillus virus Abouo	0	0	0	0	0	0	0	0	0	0	0	0	0	0	0	0	0	0	0	0	0	0	0	0	0	0	0	0	0	0	0	0	0	0	0	0	0	0	0	0	0	0	0
Viruses	Uroviricota	Caudoviricetes	Caudovirales	Siphoviridae	Jenstvirus	Brevibacillus virus Jenst	0	0	0	0	0	0	0	0	0	0	0	0	0	0	0	0	0	0	0	0	0	0	0	0	0	0	0	0	0	0	0	0	0	0	0	0	0	0	0	0	0	0	0
Viruses	Uroviricota	Caudoviricetes	Caudovirales	Myoviridae	Jimmervirus	Brevibacillus virus Osiris	0	0	0	0	0	0	0	0	0	0	0	0	0	0	0	0	0	0	0	0	0	0	0	0	0	0	0	0	0	0	0	0	0	0	0	0	0	0	0	0	0	0	0
Bacteria	Actinobacteria	Actinobacteria	Micrococcales	Brevibacteriaceae	Brevibacterium	Brevibacterium linens	0	0.000177106	0	0.000578305	0	0.000286737	0.0011699	0.000258375	0.000496652	0.000433435	0.000158844	0.0001073	0.000163932	0.000438915	0.000269198	0.000101145	0.000302077	0.000106287	0.000432352	0.000126083	0.000712406	0.00024613	0.000263061	0.000245244	0.00063919	0.000564218	0.000664057	0.00011554	0.000454536	0.000454376	0.000702601	0.000411047	0.000362717	0	0.000418796	0.000507955	0.000371499	0.000651978	0.000163478	0.00051421	0.000300142	0.000395705	0.000256942
Bacteria	Actinobacteria	Actinobacteria	Micrococcales	Brevibacteriaceae	Brevibacterium	Brevibacterium sandarakinum	0	0	0.000303381	0.000282428	0	0.000101793	0.000472127	0.000234236	0.000394798	0.000242405	0.000219341	0.0001073	0.000107206	0.000295834	0.000128909	7.99e-05	0	0.000179205	0.000209827	9.1e-05	0.000277921	8.31e-05	0.000321474	0.000185676	0.000400797	0.000237837	0.000355255	0.000184719	0.000297153	2.72e-05	0.000560274	0	0.0002292	0	0.000434391	0.000115595	0.000339208	0.000359896	9.05e-05	0.000206511	0.000286986	0	3.47e-05
Bacteria	Actinobacteria	Actinobacteria	Micrococcales	Brevibacteriaceae	Brevibacterium	Brevibacterium siliguriense	0.000133382	0.000196151	0	0	0	0.000245783	0.000849574	0.000234236	0.000425528	0.000339468	0.000259952	0	0.000123016	0.000710503	0.000192324	0.000101145	0	0.000199223	0.000815632	0.000126083	0.000311962	0.000139677	0.000136535	0.000156219	0.0006398	0.000227302	0.000394638	0.000122463	0.000174157	0.000276325	0.000435104	0	0.000191579	0	0.000325797	0	0.00022293	0.000267571	0.00049416	0.000339455	0.000186266	0.00028494	9.09e-05
Bacteria	Proteobacteria	Alphaproteobacteria	Rhodobacterales	Rhodobacteraceae	Brevirhabdus	Brevirhabdus pacifica	0.00035847	0.000465132	0	0.000177707	0.000251764	0	0.000467882	5.75e-05	1.81e-05	0.000181305	3.95e-05	0	0.000107206	7.38e-05	0.000109144	0.00019795	0	4.1e-05	0	4.99e-05	6.46e-05	0	0	0.000185676	1.96e-05	0.000299072	0	0.000122463	0.000129377	0	1.13e-05	0	0.000102148	0	0	0.000115595	1.88e-05	0.000221333	0	0	0.000139435	0.000221254	6.46e-05
Bacteria	Proteobacteria	Alphaproteobacteria	Caulobacterales	Caulobacteraceae	Brevundimonas	Brevundimonas diminuta	0.000133382	0.000894681	0	0.000391632	0	0.000466856	0.00105162	0.000368309	0.000376031	0.000786789	0.000894491	0	0.00104065	0.000363525	0.000205374	0.000825888	0.000680404	0.000585031	0.000139469	0.000714464	0.000913632	0.00069974	0.000636101	0.000751175	0.000233722	0.000989472	0.000990652	0.000714759	0.000998284	0.00083589	0.00150623	0.000862369	0.000984947	0.00145703	0.000908478	0.000751658	0.00100814	0.000747	0.000554315	0.000764063	0.000424701	0.000920793	0.000704668
Bacteria	Proteobacteria	Alphaproteobacteria	Caulobacterales	Caulobacteraceae	Brevundimonas	Brevundimonas naejangsanensis	0	0.000443875	0	0.000119	0.000148284	0.000120491	0.000834132	0.000207515	0.00018303	0.000356314	0.000598986	0.000435557	0.000595291	0.000201274	0	0.000408286	0	0.000411692	0	0.00025004	0.000539659	0.000385653	0	0.000373762	0.000269862	0.000721345	0.000471171	0.000272883	0.000193647	0.000491762	0.000619796	0.000348828	0.00049282	0	0.000490029	0.000312591	0.000304768	0.000497889	0.000186176	0.00101379	0.000111796	0.000395705	9.09e-05
Bacteria	Proteobacteria	Alphaproteobacteria	Caulobacterales	Caulobacteraceae	Brevundimonas	Brevundimonas sp. DS20	0	0.000674341	0.000355772	0.000209253	0	0.0015051	0.000809413	0.000336748	0.000239465	0.000502727	0.000688954	0.000654302	0.000679298	0.000160107	0.00014683	0.000308456	0.000645836	0.000411692	0	0.000356916	0.000685767	0.000508524	0.00159668	0.000609147	0.00022192	0.000950399	0.000501701	0.000454547	0.000771399	0.000531694	0.000770135	0.000799113	0.000671214	0	0.00067595	0.000129702	0.000974609	0.000822627	0.00148801	0.00186798	0.000533643	0.000622544	0.000342645
Bacteria	Proteobacteria	Alphaproteobacteria	Caulobacterales	Caulobacteraceae	Brevundimonas	Brevundimonas sp. GW460-12-10-14-LB2	0.000553602	0.000662841	0	0.000271891	0	0.000425954	0.000819934	0.000234236	0.000262041	0.000504514	0.000491749	0.000820987	0.00055226	8.56e-05	0.000128909	0.000370038	0.000639573	0.000540134	0	0.000531399	0.000586333	0.000226355	0.000482515	0.000583302	0.000117735	0.000684634	0.000428319	0	0.000703505	0.000539386	0.000626024	0.00132624	0.000579266	0	0.000626789	0.000651501	0.000717912	0.000613327	0.000342638	0.000862328	0	0	0
Bacteria	Proteobacteria	Alphaproteobacteria	Caulobacterales	Caulobacteraceae	Brevundimonas	Brevundimonas sp. LM2	0	0.000345885	8.34e-05	6.79e-05	0.000251764	0	0.000543666	0.000104241	0.000146046	0.000154709	0.00034837	0	0.000259171	7.38e-05	0	0.000170163	0.000385726	0.00015732	8.15e-05	9.1e-05	0.000282513	4.64e-05	0.000109931	0.000274324	6.83e-05	0.00070639	0.000114401	0.000215281	0	0.000276325	0.000242267	0.000485481	0.00031252	0	0.000124663	0.000155234	3.6e-05	0.000345989	9.05e-05	0.000243654	0.000164061	0.000507947	0.000189262
Bacteria	Proteobacteria	Alphaproteobacteria	Caulobacterales	Caulobacteraceae	Brevundimonas	Brevundimonas subvibrioides	0	0.000244698	0	0	0	0.000120491	0.000534747	0.000104241	4.94e-05	0.000202706	0.000148537	0	0.000343329	0	0	0.000120533	0	7.59e-05	0	0	0.000323346	0.000226355	0.000200405	0.000255386	0.000188545	0.000294725	0	0.000474955	0.000193647	0.00017229	0.000305468	0.000222054	0.00015794	0	0.000161992	0.000422639	0.000304768	0.00019995	7.16e-05	0.000358317	8.03e-05	0.000255167	6.46e-05
Bacteria	Proteobacteria	Alphaproteobacteria	Caulobacterales	Caulobacteraceae	Brevundimonas	Brevundimonas vesicularis	0.000522987	0.000650674	0	0.000425136	0.000148284	0.000226532	0.000792075	0	0.00018303	0.000475467	0.000450098	0.0011373	0.000540268	0.000326544	0.000330647	0.000244794	0	0.000349837	0	0	0.000627963	0.000197224	0.000249091	0	0.000165109	0.000604366	0	0.000407595	0.000728435	0.000653055	0.000484725	0.00107315	0.000661244	0	0.00058456	0.000270328	0.000613298	0.000671885	0.000186176	0.000131049	0	0.000780264	0.000432064
Viruses	Pisuviricota	Pisoniviricetes	Picornavirales	Secoviridae	Comovirus	Broad bean true mosaic virus	0	0	0	0	0	0	0	0	0	0	0	0	0	0	0	0	0	0	0	0	0	0	0	0	0	0	0	0	0	0	0	0	0	0	0	0	0	0	0	0	0	0	0
Viruses	Pisuviricota	Pisoniviricetes	Picornavirales	Secoviridae	Fabavirus	Broad bean wilt virus 2	0	0	0	0	0	0	0	0	0	0	0	0	0	0	0	0	0	0	0	0	0	0	0	0	0	0	0	0	0	0	0	0	0	0	0	0	0	0	0	0	0	0	0
Viruses	Uroviricota	Caudoviricetes	Caudovirales	Siphoviridae	NA	Brochothrix phage NF5	0	0	0	0	0	0	0	0	0	0	0	0	0	0	0	0	0	0	0	0	0	0	0	0	0	0	8.21e-05	0	0	0	0	0	0	0	0	0	0	0	0	0	0	0	0
Bacteria	Firmicutes	Bacilli	Bacillales	Listeriaceae	Brochothrix	Brochothrix thermosphacta	0.00035847	4.19e-05	0.000303381	9.5e-05	0.000251764	0.000373628	0.000126553	0.000143597	0.000611753	0.00033108	0.000178022	0.000184697	0.000107206	0.000368616	0.00038719	0.000120533	0.000246475	0.000179205	0.000702449	0.000537206	9.04e-05	0.000404274	0.000249091	0.000185676	0.000512667	0.000247763	0.000344275	8.48e-05	0.000103218	5.15e-05	0.000282774	0.000526565	0.000220428	0	0.000161992	4.64e-05	0.000172571	0.000129052	0.000283623	0.000312752	0.000186266	0.00018186	0.000256942
Viruses	Uroviricota	Caudoviricetes	Caudovirales	Herelleviridae	NA	Brochothrix virus A9	0	0	0	0	0	0	3.1e-06	5.75e-05	0	0	2.07e-05	0	0	0	3.36e-05	0	0	0	0	4.99e-05	0	0	0	0	0	0	0	0	0	0	0	0	0	0	0	0	0	0	0	0	0	0	0
Viruses	Kitrinoviricota	Alsuviricetes	Martellivirales	Bromoviridae	Bromovirus	Brome mosaic virus	0	0	0	0	0	0	0	0	0	0	0	0	0	0	0	0	0	0	0	0	0	0	0	0	0	0	0	0	0	0	0	0	0	0	0	0	0	0	0	0	0	0	0
Bacteria	Proteobacteria	Alphaproteobacteria	Rhizobiales	Brucellaceae	Brucella	Brucella abortus	0	0.0014144	0	0	0	0.000505112	0.000581088	0	0	0.00110844	0.000649783	0	0.00132494	0	0	0.000170163	0	0.000250715	0.000726247	0	0.00109434	0.00124504	0.000708095	0.00082898	0.000757539	0.00148638	0	0.001418	0.0014873	0.000512629	0.00115754	0	0.00111296	0	0.000289206	0.00141855	0.00160335	0.00127955	0.000455974	0.000712362	0	0	0
Bacteria	Proteobacteria	Alphaproteobacteria	Rhizobiales	Brucellaceae	Brucella	Brucella canis	0	0.000951015	0.000236871	0.000560328	0	0	0.000173882	0	0	0.000437276	0.00034837	0	0.000415748	0	0	0	0	0	0.00025257	0	0.000591105	0.000607103	0	0	0	0.00079127	0	0.000842182	0	0	0.00025399	0.000998133	0	0	0	0.000790815	0.000907102	0.000435802	0	0.000800769	0	0	0
Bacteria	Proteobacteria	Alphaproteobacteria	Rhizobiales	Brucellaceae	Brucella	Brucella ceti	0	0	0	0	0	0	3.76e-05	0	0	0	0	0	0	0	0	0	0	0	0	0	0	6.93e-05	0	0	0	0.000161999	0	0	0	0	6.71e-05	0	0	0	0	0	0.000136676	0	0	0	0	0	0
Bacteria	Proteobacteria	Alphaproteobacteria	Rhizobiales	Brucellaceae	Brucella	Brucella melitensis	0.000905442	0.00120971	0.000708206	0.00061016	0.000970566	0.000263247	0.000653568	0.00043323	0.00024422	0.00116067	0.000852261	0.000627779	0.00105672	0.000542116	0.000574964	0.000330954	0.000840752	0.000616294	0.000344101	0.00123865	0.00140835	0.00123161	0.000904018	0.00117717	0.000587961	0.00132683	0.000620255	0.00139064	0.00158072	0.000865976	0.000898619	0.00135126	0.000702694	0	0.000921457	0.00147658	0.00147821	0.00133349	0	0	0.000606849	0.000819378	0.0010291
Bacteria	Proteobacteria	Alphaproteobacteria	Rhizobiales	Brucellaceae	Brucella	Brucella microti	0	0	0	0	0	0	0	0	0	0	0	0	0	0	0.000250186	0	0	0	0	0	0	0	0	0	0	0	0	0	0	0	0	0	0.000288358	0	0	0	0	0	0	0	0	0	0
Bacteria	Proteobacteria	Alphaproteobacteria	Rhizobiales	Brucellaceae	Brucella	Brucella ovis	0	0	0	0	0	0	0	0	0	0	0	0	0	0	0.000192324	0	0	0	5.78e-05	0	0	0	0	0	0	0	0	0	0	0	0	0	0	0	0	0	0	0	0	0	0	0	0
Viruses	Uroviricota	Caudoviricetes	Caudovirales	Siphoviridae	NA	Brucella phage BiPBO1	0	0	0	0	0	0	0	0	0	0	0	0	0	0	3.36e-05	0	0	0	3.09e-05	0	0	0	0	0	0	0	0	0	0	0	0	0	0	0	0	0	0	0	0	0	0	0	0
Bacteria	Proteobacteria	Alphaproteobacteria	Rhizobiales	Brucellaceae	Brucella	Brucella pinnipedialis	0	0	0	0	0	0	8.85e-05	0	0	0	0	0	0	0	0	0	0	0	0	0	0	0	0	0	0	0	0	0	0	0	0	0	0	0	0	0	0	0	0	0	0	0	0
Bacteria	Proteobacteria	Alphaproteobacteria	Rhizobiales	Brucellaceae	Brucella	Brucella sp. 09RB8471	0	0	0	0	0	0	1.06e-05	0	0	0	0	0	2.67e-05	0	0.000205374	0	0	0	0	0	0	0	0	8.12e-05	1.96e-05	0	0	0	0	0	1.13e-05	0	4.72e-05	0	0	0	0	1.29e-05	0	0	0	0	0
[truncated: 5,843 more rows]
[truncated: 209 more columns]

## Sheet: Total TAMs_Dengue
	Total TAMs Identified in Dengue Patients
[truncated: 5,806 more rows]
[truncated: 70 more columns]

## Sheet: Abundant TAMs_COVID-19
	Abundant TAMs (0.1% Relative Abundance) Identified in COVID-19 Patients
[truncated: 81 more rows]
[truncated: 209 more columns]

## Sheet: Abundant TAMs_Dengue
	Abundant TAMs (0.1% Relative Abundance) Identified in Dengue Patients
[truncated: 122 more rows]
[truncated: 70 more columns]

## Sheet: Unique and Shared TAMs
	Unique and Shared TAMs Between Two Infections
[truncated: 73 more rows]
