# Supplementary material for: Non-canonical Metatranscriptomic analysis of COVID-19 and Dengue reveals an expanded microbial and AMR landscape in COVID-19 mortality patients
Source: PLoS Pathog. 2025 Nov 19;21(11):e1013703. doi: 10.1371/journal.ppat.1013703 (PMC12629440; doi:10.1371/journal.ppat.1013703)
Supplement: S5 Table — (XLSX) [file ppat.1013703.s012.xlsx]

## Sheet: Abundant ARGs_COVID-19 Severity
	Supplementary Table S5: Abundant ARGs (30% coverage and 10% sample occurrence) Across COVID-19 and Dengue Severity Classes
	Abundant ARGs and Their Average GCPM Values Across Mild, Moderate, Severe, and Mortality COVID-19 Cases
Mild					Moderate					Severe					Mortality
S.No.	ARGs	Average GCPM	Drug Class		S.No.	ARGs	Average GCPM	Drug Class		S.No.	ARGs	Average GCPM	Drug Class		S.No.	ARGs	Average GCPM	Drug Class
1	TEM-136	0.389923	MDR		1	TEM-197	4.68934	MDR		1	TEM-12	0.16352	MDR		1	OXA-924	0.0547307	MDR
2	TEM-149	0.455134	MDR		2	TEM-229	8.88141	MDR		2	FosA6	0.234852	phosphonic acid antibiotic		2	aadA9	0.0725129	aminoglycoside antibiotic
3	TEM-185	0.548205	MDR		3	TEM-34	10.3587	MDR		3	TEM-224	0.30065	MDR		3	abeS	0.0833164	MDR
4	TEM-110	0.630624	MDR		4	TEM-162	10.8203	MDR		4	TEM-88	0.301154	MDR		4	CTX-M-127	0.0939276	cephalosporin
5	TEM-5	0.71253	MDR		5	vanW gene in vanG cluster	10.8452	glycopeptide antibiotic		5	TEM-195	0.382146	MDR		5	OXA-547	0.0980251	MDR
6	TEM-55	0.856374	MDR		6	ErmC	11.2693	MDR		6	TEM-237	0.434909	MDR		6	dfrA21	0.107847	diaminopyrimidine antibiotic
7	TEM-209	1.25976	MDR		7	TEM-95	11.2764	MDR		7	TEM-143	0.454201	MDR		7	ArmR	0.138265	MDR
8	TEM-160	1.27256	MDR		8	bacA	14.7695	peptide antibiotic		8	TEM-55	0.480462	MDR		8	CTX-M-42	0.144944	cephalosporin
9	TEM-232	1.36002	MDR		9	APH(9)-Ic	15.1403	aminoglycoside antibiotic		9	TEM-40	0.50121	MDR		9	OXA-104	0.194108	MDR
10	TEM-194	1.58085	MDR		10	TEM-145	17.4713	MDR		10	TEM-209	0.575965	MDR		10	ADC-199	0.206916	cephalosporin
11	TEM-195	1.78691	MDR		11	ramA	18.0128	MDR		11	CTX-M-69	0.605882	cephalosporin		11	OXA-438	0.211668	MDR
12	TEM-219	1.92196	MDR		12	Erm(41)	18.0887	MDR		12	TEM-24	0.617167	MDR		12	CTX-M-69	0.238335	cephalosporin
13	TEM-40	1.95947	MDR		13	smeR	18.2677	MDR		13	TEM-4	0.635047	MDR		13	aadA12	0.264593	aminoglycoside antibiotic
14	TEM-164	2.36224	MDR		14	nimJ	19.9322	nitroimidazole antibiotic		14	OXA-923	0.664072	MDR		14	TEM-236	0.270972	MDR
15	mdtC	2.38989	aminocoumarin antibiotic		15	TEM-102	21.8812	MDR		15	FosBx1	0.669176	phosphonic acid antibiotic		15	TEM-194	0.288296	MDR
16	TEM-95	2.52824	MDR		16	smeS	22.345	MDR		16	YojI	0.682269	peptide antibiotic		16	Limosilactobacillus reuteri cat-TC	0.32474	phenicol antibiotic
17	TEM-96	2.58327	MDR		17	dfrA14	23.7853	diaminopyrimidine antibiotic		17	TEM-9	0.701808	MDR		17	vanY gene in vanA cluster	0.3266	glycopeptide antibiotic
18	TEM-127	3.02487	MDR		18	TEM-156	26.9415	MDR		18	TEM-136	0.73197	MDR		18	CTX-M-170	0.334895	cephalosporin
19	TEM-34	3.62812	MDR		19	FosA2	27.2317	phosphonic acid antibiotic		19	Plasmid-encoded cat (pp-cat)	0.802737	phenicol antibiotic		19	ANT(3'')-II-AAC(6')-IId bifunctional protein	0.344312	aminoglycoside antibiotic
20	TEM-146	3.64341	MDR		20	vanY gene in vanB cluster	30.3372	glycopeptide antibiotic		20	TEM-167	0.848286	MDR		20	MexG	0.354067	MDR
21	TEM-145	3.92122	MDR		21	YajC	30.9435	MDR		21	smeS	0.851517	MDR		21	TEM-96	0.361176	MDR
22	TEM-162	4.65623	MDR		22	arr-2	31.2979	rifamycin antibiotic		22	lnuA	0.938735	lincosamide antibiotic		22	OXA-66	0.378801	MDR
23	nimJ	5.2118	nitroimidazole antibiotic		23	TEM-169	32.3334	MDR		23	TEM-110	0.955613	MDR		23	Pseudomonas aeruginosa soxR	0.384114	MDR
24	tet(37)	5.89871	tetracycline antibiotic		24	aadA27	35.5773	aminoglycoside antibiotic		24	aadA16	0.9992	aminoglycoside antibiotic		24	MexC	0.387536	MDR
25	BRP(MBL)	6.05017	glycopeptide antibiotic		25	BRP(MBL)	36.392	glycopeptide antibiotic		25	TEM-219	1.08377	MDR		25	CTX-M-155	0.38792	cephalosporin
26	TEM-217	6.12676	MDR		26	MAB	37.3753	MDR		26	TEM-201	1.09114	MDR		26	AAC(3)-Ib	0.395688	aminoglycoside antibiotic
27	TEM-156	6.23463	MDR		27	rmtF	40.3541	aminoglycoside antibiotic		27	AcrF	1.11301	MDR		27	VIM-36	0.402093	MDR
28	TEM-157	7.19089	MDR		28	mtrC	40.6515	MDR		28	ramA	1.13538	MDR		28	ParR	0.409558	MDR
29	marA	10.1337	MDR		29	smeD	42.5803	MDR		29	dfrA1	1.24679	diaminopyrimidine antibiotic		29	tet(X3)	0.425424	MDR
30	TEM-70	11.0818	MDR		30	Klebsiella pneumoniae KpnF	43.9466	MDR		30	cmx	1.36783	phenicol antibiotic		30	NDM-33	0.436448	MDR
31	dfrA14	11.9667	diaminopyrimidine antibiotic		31	RlmA(II)	45.3234	MDR		31	TEM-128	1.3871	MDR		31	CTX-M-194	0.439869	cephalosporin
32	tetA(60)	12.5982	tetracycline antibiotic		32	smeF	47.4205	MDR		32	TEM-213	1.46079	MDR		32	NDM-4	0.445532	MDR
33	TEM-102	15.0054	MDR		33	TEM-150	47.9743	MDR		33	SAT-4	1.47418	nucleoside antibiotic		33	dfrA5	0.470447	diaminopyrimidine antibiotic
34	TEM-206	15.1712	MDR		34	smeC	48.2924	MDR		34	FosA2	1.55048	phosphonic acid antibiotic		34	TEM-163	0.50502	MDR
35	mtrC	18.8995	MDR		35	smeE	49.0293	MDR		35	TEM-194	1.56425	MDR		35	FosA	0.518506	phosphonic acid antibiotic
36	tetB(60)	20.0132	tetracycline antibiotic		36	TEM-183	56.6973	MDR		36	TEM-70	1.61377	MDR		36	mexX	0.578103	MDR
37	cprR	20.7188	peptide antibiotic		37	TEM-215	60.1776	MDR		37	TEM-164	1.67675	MDR		37	TEM-209	0.587449	MDR
38	YajC	21.0391	MDR		38	Klebsiella pneumoniae KpnE	60.4878	MDR		38	TEM-146	1.75757	MDR		38	APH(3')-IIb	0.606189	aminoglycoside antibiotic
39	CfxA2	22.5843	cephamycin		39	ErmF	63.5658	MDR		39	TEM-79	1.92654	MDR		39	Pseudomonas aeruginosa catB7	0.607372	phenicol antibiotic
40	lsaC	23.4138	MDR		40	Escherichia coli emrE	69.836	macrolide antibiotic		40	bacA	1.99472	peptide antibiotic		40	OXA-833	0.633781	MDR
41	CMY-139	23.5337	cephamycin		41	aadA	76.2065	aminoglycoside antibiotic		41	AAC(3)-IIc	2.25888	aminoglycoside antibiotic		41	dfrG	0.66565	diaminopyrimidine antibiotic
42	SHV-160	23.736	MDR		42	msbA	76.2914	nitroimidazole antibiotic		42	qacA	2.33726	fluoroquinolone antibiotic		42	vanR gene in vanA cluster	0.706377	glycopeptide antibiotic
43	CRP	27.6678	MDR		43	APH(3')-Ia	77.2755	aminoglycoside antibiotic		43	Pseudomonas aeruginosa emrE	2.40718	aminoglycoside antibiotic		43	Streptococcus suis chloramphenicol acetyltransferase	0.712687	phenicol antibiotic
44	TEM-215	28.5078	MDR		44	smeB	78.7765	MDR		44	Klebsiella pneumoniae KpnF	2.46826	MDR		44	CTX-M-68	0.860565	cephalosporin
45	rpoB2	29.2231	rifamycin antibiotic		45	CRP	80.729	MDR		45	TEM-238	2.57422	MDR		45	AAC(6')-Ii	0.872662	aminoglycoside antibiotic
46	Klebsiella pneumoniae KpnH	31.6438	MDR		46	tet(A)	106.173	tetracycline antibiotic		46	adeH	2.93074	MDR		46	Pseudomonas aeruginosa CpxR	0.875523	MDR
47	TEM-169	32.5601	MDR		47	TEM-193	106.233	MDR		47	pmrA	2.97745	fluoroquinolone antibiotic		47	PAU-1	0.904205	MDR
48	AAC(6')-Ib9	32.7457	aminoglycoside antibiotic		48	marA	107.381	MDR		48	dfrA14	3.0135	diaminopyrimidine antibiotic		48	vanA	0.934045	glycopeptide antibiotic
49	sul2	34.7496	sulfonamide antibiotic		49	tetA(60)	107.697	tetracycline antibiotic		49	rmtF	3.0379	aminoglycoside antibiotic		49	TEM-127	1.0531	MDR
50	ErmF	36.3642	MDR		50	TEM-244	113.17	MDR		50	TEM-127	3.24583	MDR		50	ANT(4')-IIb	1.05558	aminoglycoside antibiotic
51	TEM-183	36.4777	MDR		51	rsmA	133.89	MDR		51	CSP-1	3.45413	cephalosporin		51	MexA	1.11701	MDR
52	TEM-193	42.172	MDR		52	TEM-171	163.748	MDR		52	TEM-150	3.54813	MDR		52	emrK	1.17623	tetracycline antibiotic
53	RlmA(II)	43.6382	MDR		53	tetB(46)	170.856	tetracycline antibiotic		53	TEM-205	4.13842	MDR		53	ADC-80	1.22921	cephalosporin
54	pmrA	50.7636	fluoroquinolone antibiotic		54	emrR	177.872	fluoroquinolone antibiotic		54	smeF	4.45404	MDR		54	ParS	1.25765	MDR
55	rmtF	50.8482	aminoglycoside antibiotic		55	sul2	226.451	sulfonamide antibiotic		55	dfrG	4.74381	diaminopyrimidine antibiotic		55	VIM-48	1.32103	MDR
56	APH(3')-Ia	53.2834	aminoglycoside antibiotic		56	Klebsiella pneumoniae KpnH	230.941	MDR		56	AAC(6')-Ie-APH(2'')-Ia bifunctional protein	4.88445	aminoglycoside antibiotic		56	CTX-M-138	1.34455	cephalosporin
57	emrR	57.7884	fluoroquinolone antibiotic		57	TEM-181	263.201	MDR		57	TEM-244	4.92955	MDR		57	mdtB	1.38392	aminocoumarin antibiotic
58	OmpA	66.5	peptide antibiotic		58	tet(W)	267.075	tetracycline antibiotic		58	TEM-108	5.10969	MDR		58	vanX gene in vanA cluster	1.54452	glycopeptide antibiotic
59	CfxA3	68.7143	cephamycin		59	H-NS	267.083	MDR		59	TEM-32	5.26767	MDR		59	TEM-70	1.79053	MDR
60	AAC(3)-IIb	70.7349	aminoglycoside antibiotic		60	tetA(46)	267.286	tetracycline antibiotic		60	TEM-95	5.29111	MDR		60	PER-7	1.81306	MDR
61	mphE	72.5634	macrolide antibiotic		61	APH(6)-Id	268.873	aminoglycoside antibiotic		61	TEM-197	5.39545	MDR		61	oqxA	1.85858	MDR
62	msrE	81.7244	MDR		62	CfxA2	293.858	cephamycin		62	CTX-M-105	5.48503	cephalosporin		62	QnrVC1	1.92839	fluoroquinolone antibiotic
63	TEM-105	93.6388	MDR		63	ErmX	328.029	MDR		63	TEM-135	5.70174	MDR		63	FosA2	2.02757	phosphonic acid antibiotic
64	tet(Q)	99.248	tetracycline antibiotic		64	Bifidobacterium adolescentis rpoB mutants conferring resistance to rifampicin	347.969	rifamycin antibiotic		64	tet(X)	5.76649	MDR		64	adeS	2.04027	MDR
65	TEM-181	113.645	MDR		65	sul1	361.26	sulfonamide antibiotic		65	norC	5.80893	fluoroquinolone antibiotic;		65	CMY-150	2.04257	cephamycin
66	TEM-36	116.555	MDR		66	AAC(3)-IIb	367.613	aminoglycoside antibiotic		66	Enterobacter cloacae acrA	5.92612	MDR		66	aadA15	2.05099	aminoglycoside antibiotic
67	APH(6)-Id	124.029	aminoglycoside antibiotic		67	vanY gene in vanM cluster	395.483	glycopeptide antibiotic		67	vanY gene in vanM cluster	6.05448	glycopeptide antibiotic		67	cmx	2.13513	phenicol antibiotic
68	QnrVC1	136.918	fluoroquinolone antibiotic		68	APH(3'')-Ib	565.161	aminoglycoside antibiotic		68	YajC	6.64564	MDR		68	MexD	2.23646	MDR
69	Burkholderia pseudomallei Omp38	143.345	MDR		69	CfxA3	674.565	cephamycin		69	adeN	6.90223	MDR		69	NDM-10	2.24247	MDR
70	tetB(46)	154.502	tetracycline antibiotic		70	TEM-214	808.392	MDR		70	ANT(6)-Ia	6.98409	aminoglycoside antibiotic		70	mdtH	2.36396	fluoroquinolone antibiotic
71	H-NS	160.091	MDR		71	tet(M)	859.117	tetracycline antibiotic		71	smeE	7.00961	MDR		71	MexB	2.36708	MDR
72	adeF	167.401	MDR		72	adeF	867.814	MDR		72	smeB	7.03717	MDR		72	CfxA2	2.46537	cephamycin
73	ErmX	179.135	MDR		73	vanT gene in vanG cluster	887.066	glycopeptide antibiotic		73	cprR	7.09803	peptide antibiotic		73	vanH gene in vanA cluster	2.48848	glycopeptide antibiotic
74	tetA(46)	179.812	tetracycline antibiotic		74	OmpA	953.094	peptide antibiotic		74	mphC	7.15721	macrolide antibiotic		74	rmtB	2.77326	aminoglycoside antibiotic
75	Bifidobacterium adolescentis rpoB mutants conferring resistance to rifampicin	190.711	rifamycin antibiotic		75	patB	1049.95	fluoroquinolone antibiotic		75	23S rRNA (adenine(2058)-N(6))-methyltransferase Erm(A)	7.34945	MDR		75	GES-9	2.80158	MDR
76	ANT(2'')-Ia	199.683	aminoglycoside antibiotic		76	tet(Q)	1057.53	tetracycline antibiotic		76	msrE	7.51056	MDR		76	TEM-88	2.81422	MDR
77	MexH	209.83	MDR		77	ErmB	1202.79	MDR		77	msrA	7.54618	MDR		77	APH(9)-Ic	2.8216	aminoglycoside antibiotic
78	vanT gene in vanG cluster	239.122	glycopeptide antibiotic		78	TEM-84	1236.62	MDR		78	MexD	7.63005	MDR		78	aadA2	2.87591	aminoglycoside antibiotic
79	vanY gene in vanM cluster	289.89	glycopeptide antibiotic		79	mel	1420.14	MDR		79	TEM-145	7.74549	MDR		79	TEM-118	2.96435	MDR
80	mel	292.393	MDR		80	Burkholderia pseudomallei Omp38	1566.71	MDR		80	aadS	7.95517	aminoglycoside antibiotic		80	TEM-157	3.01054	MDR
81	TEM-171	330.603	MDR		81	patA	2103.91	fluoroquinolone antibiotic		81	APH(3')-IIIa	8.00515	aminoglycoside antibiotic		81	cmlA4	3.19159	phenicol antibiotic
82	patA	340.206	fluoroquinolone antibiotic		82	TEM-243	2595.85	MDR		82	adeL	8.1832	MDR		82	ErmF	3.29336	MDR
83	rsmA	344.357	MDR		83	TEM-1	2864.98	MDR		83	TEM-157	8.29043	MDR		83	vanS gene in vanA cluster	3.30129	glycopeptide antibiotic
84	TEM-214	353.598	MDR		84	aadA5	2911.23	aminoglycoside antibiotic		84	cpxA	8.42813	MDR		84	aad(6)	3.60717	aminoglycoside antibiotic
85	tet(W)	369.286	tetracycline antibiotic		85	tet(C)	5124.5	tetracycline antibiotic		85	tet(37)	8.65331	tetracycline antibiotic		85	Pseudomonas aeruginosa emrE	3.86382	aminoglycoside antibiotic
86	TEM-84	412.848	MDR		86	leuO	5310.34	nucleoside antibiotic;		86	CfxA2	9.6924	cephamycin		86	rmtC	4.05419	aminoglycoside antibiotic
87	TEM-229	429.512	MDR		87	ANT(3'')-IIa	7853.43	aminoglycoside antibiotic		87	tetB(60)	9.88163	tetracycline antibiotic		87	evgA	4.10885	MDR
88	tet(A)	430.413	tetracycline antibiotic		88	TEM-116	30991.8	MDR		88	TEM-217	9.88457	MDR		88	OXA-1	4.17069	MDR
89	patB	445.77	fluoroquinolone antibiotic		89	kdpE	329310	aminoglycoside antibiotic		89	ErmF	9.98731	MDR		89	VIM-23	4.24018	MDR
90	AcrS	488.589	MDR							90	rpoB2	10.4786	rifamycin antibiotic		90	adeG	4.25505	MDR
91	aadA17	534.016	aminoglycoside antibiotic							91	TEM-235	11.0119	MDR		91	optrA	4.25852	MDR
92	mphA	722.534	macrolide antibiotic							92	TEM-162	11.7606	MDR		92	TEM-79	4.3173	MDR
93	DIM-1	758.728	MDR							93	marA	12.1006	MDR		93	bacA	4.42841	peptide antibiotic
94	aadA5	883.07	aminoglycoside antibiotic							94	aadA	12.1877	aminoglycoside antibiotic		94	smeD	4.4626	MDR
95	TEM-98	886.27	MDR							95	mphE	12.237	macrolide antibiotic		95	oqxB	4.47613	MDR
96	TEM-243	969.583	MDR							96	tetA(60)	13.22	tetracycline antibiotic		96	MexI	4.6953	MDR
97	TEM-1	1233.37	MDR							97	aadT	13.2214	MDR		97	CTX-M-244	4.78062	cephalosporin
98	TEM-230	1247.79	MDR							98	ErmC	14.177	MDR		98	MexL	4.79836	MDR
99	tet(M)	1377.02	tetracycline antibiotic							99	aadA27	14.2397	aminoglycoside antibiotic		99	APH(3')-IIIa	4.93958	aminoglycoside antibiotic
100	ErmB	1728.66	MDR							100	Erm(41)	14.2543	MDR		100	mdtC	5.04126	aminocoumarin antibiotic
101	MexJ	1898.97	MDR							101	TEM-17	14.4944	MDR		101	SAT-4	5.18943	nucleoside antibiotic
102	aadA8b	2137.4	aminoglycoside antibiotic							102	TEM-34	14.5064	MDR		102	aadA8	5.2975	aminoglycoside antibiotic
103	tet(C)	2265.92	tetracycline antibiotic							103	ANT(4')-Ia	14.8669	aminoglycoside antibiotic		103	GES-13	5.34582	MDR
104	OprM	2594.32	MDR							104	vanY gene in vanB cluster	15.2998	glycopeptide antibiotic		104	Klebsiella pneumoniae KpnF	5.36949	MDR
105	ANT(3'')-IIa	2975.36	aminoglycoside antibiotic							105	RlmA(II)	15.9689	MDR		105	AAC(6')-Ib-cr3	5.50135	MDR
106	APH(3'')-Ib	6260.61	aminoglycoside antibiotic							106	OXA-420	16.0953	MDR		106	YojI	5.53459	peptide antibiotic
107	AAC(6')-Ib-cr6	7639.4	MDR							107	CRP	16.2796	MDR		107	TEM-55	5.61485	MDR
108	CTX-M-77	8135.71	cephalosporin							108	emrR	16.496	fluoroquinolone antibiotic		108	AAC(3)-IIe	5.99438	aminoglycoside antibiotic
109	TEM-116	18835.7	MDR							109	TEM-102	16.8475	MDR		109	CTX-M-66	6.16679	cephalosporin
110	sul1	19827.3	sulfonamide antibiotic							110	oqxA	17.152	MDR		110	Escherichia coli emrE	6.40997	macrolide antibiotic
111	AAC(6')-Ib7	20507.5	aminoglycoside antibiotic							111	TEM-156	17.9633	MDR		111	ramA	6.63397	MDR
112	aadA24	41777	aminoglycoside antibiotic							112	ErmB	21.6621	MDR		112	AAC(3)-IId	6.70754	aminoglycoside antibiotic
113	acrB	115370	MDR							113	BRP(MBL)	21.7119	glycopeptide antibiotic		113	ANT(3'')-IIc	6.90701	aminoglycoside antibiotic
114	kdpE	204879	aminoglycoside antibiotic							114	nimJ	22.5344	nitroimidazole antibiotic		114	AAC(3)-Id	7.80776	aminoglycoside antibiotic
										115	amrA	22.8002	MDR		115	AAC(3)-IIa	7.81697	aminoglycoside antibiotic
										116	Burkholderia pseudomallei Omp38	23.4974	MDR		116	MexK	7.83199	MDR
										117	MAB	23.8554	MDR		117	rpoB2	7.84958	rifamycin antibiotic
										118	msbA	24.8262	nitroimidazole antibiotic		118	Klebsiella pneumoniae KpnE	8.03998	MDR
										119	SHV-160	25.5807	MDR		119	Acinetobacter baumannii AbaF	8.30479	phosphonic acid antibiotic
										120	lsaC	26.7245	MDR		120	smeF	8.33993	MDR
										121	catA1	30.5277	phenicol antibiotic		121	mdtF	8.51277	MDR
										122	patA	32.5399	fluoroquinolone antibiotic		122	AAC(6')-Ip	8.63523	aminoglycoside antibiotic
										123	Klebsiella pneumoniae OmpK37	33.4282	MDR		123	CTX-M-105	8.74716	cephalosporin
										124	TEM-181	35.288	MDR		124	TEM-160	8.76608	MDR
										125	CfxA3	35.6001	cephamycin		125	arr-3	9.35726	rifamycin antibiotic
										126	rsmA	37.0538	MDR		126	catB3	9.37628	phenicol antibiotic
										127	TEM-63	41.6493	MDR		127	TEM-156	9.73795	MDR
										128	Bifidobacterium adolescentis rpoB mutants conferring resistance to rifampicin	41.9601	rifamycin antibiotic		128	VIM-18	9.9326	MDR
										129	AAC(3)-IIb	43.2427	aminoglycoside antibiotic		129	QnrS1	10.1461	fluoroquinolone antibiotic
										130	tet(Q)	47.387	tetracycline antibiotic		130	OXA-923	10.1703	MDR
										131	Klebsiella pneumoniae KpnH	48.1967	MDR		131	PRC-1	10.2026	MDR
										132	TEM-169	48.5877	MDR		132	AAC(3)-IIc	10.2061	aminoglycoside antibiotic
										133	CMY-139	50.4211	cephamycin		133	AcrF	11.0048	MDR
										134	TEM-105	51.6451	MDR		134	TEM-102	11.1015	MDR
										135	mdtC	55.3992	aminocoumarin antibiotic		135	YajC	11.2689	MDR
										136	vgaALC	62.8607	MDR		136	Enterobacter cloacae acrA	11.2983	MDR
										137	patB	64.6762	fluoroquinolone antibiotic		137	adeC	11.3857	MDR
										138	TEM-183	66.5286	MDR		138	tet(37)	11.5007	tetracycline antibiotic
										139	TEM-36	67.2915	MDR		139	cmlA9	11.7503	phenicol antibiotic
										140	sul2	69.5445	sulfonamide antibiotic		140	mphF	11.8359	macrolide antibiotic
										141	TEM-215	72.5291	MDR		141	OXA-10	12.0374	MDR
										142	tet(W)	75.7793	tetracycline antibiotic		142	eptB	12.0413	peptide antibiotic
										143	tetA(46)	79.1706	tetracycline antibiotic		143	AAC(6')-30/AAC(6')-Ib' bifunctional protein	12.4246	aminoglycoside antibiotic
										144	ErmX	80.889	MDR		144	dfrA17	13.8235	diaminopyrimidine antibiotic
										145	tetB(46)	91.6434	tetracycline antibiotic		145	AAC(6')-Ie-APH(2'')-Ia bifunctional protein	13.8237	aminoglycoside antibiotic
										146	tet(M)	108.504	tetracycline antibiotic		146	TEM-217	13.9992	MDR
										147	mel	109.076	MDR		147	TEM-108	15.0742	MDR
										148	TEM-193	120.217	MDR		148	AAC(6')-Ia	15.2044	aminoglycoside antibiotic
										149	APH(3')-Ia	123.653	aminoglycoside antibiotic		149	mdtG	15.2241	phosphonic acid antibiotic
										150	adeF	129.235	MDR		150	adeL	15.9551	MDR
										151	aadA17	152.499	aminoglycoside antibiotic		151	marA	16.212	MDR
										152	APH(6)-Id	156.429	aminoglycoside antibiotic		152	TEM-183	16.2396	MDR
										153	TEM-171	178.112	MDR		153	TEM-193	16.3541	MDR
										154	TEM-246	198.456	MDR		154	tet(D)	16.4168	tetracycline antibiotic
										155	OmpA	235.806	peptide antibiotic		155	AAC(6')-Ib8	16.4694	aminoglycoside antibiotic
										156	H-NS	335.627	MDR		156	cpxA	16.8228	MDR
										157	TEM-230	450.5	MDR		157	cprR	16.8999	peptide antibiotic
										158	APH(3'')-Ib	474.781	aminoglycoside antibiotic		158	MdtK	17.325	fluoroquinolone antibiotic
										159	TEM-214	501.93	MDR		159	ugd	18.0769	peptide antibiotic
										160	TEM-229	583.188	MDR		160	RlmA(II)	18.083	MDR
										161	TEM-84	597.777	MDR		161	CfxA3	18.1591	cephamycin
										162	tet(A)	659.663	tetracycline antibiotic		162	Klebsiella pneumoniae KpnG	18.4895	MDR
										163	aadA24	705.688	aminoglycoside antibiotic		163	tet(B)	18.9297	tetracycline antibiotic
										164	aadA5	937.628	aminoglycoside antibiotic		164	SAT-2	18.9602	nucleoside antibiotic
										165	AcrS	1043.93	MDR		165	Escherichia coli mdfA	19.2911	tetracycline antibiotic;
										166	TEM-1	1258.19	MDR		166	Acinetobacter baumannii AbaQ	20.3217	fluoroquinolone antibiotic
										167	mphA	1436.15	macrolide antibiotic		167	dfrB5	20.3885	diaminopyrimidine antibiotic
										168	TEM-98	1456.27	MDR		168	VIM-2	21.2261	MDR
										169	TEM-243	1462.55	MDR		169	TEM-181	21.7125	MDR
										170	tet(K)	1646.94	tetracycline antibiotic		170	emrB	21.7318	fluoroquinolone antibiotic
										171	tet(C)	3211.56	tetracycline antibiotic		171	smeB	21.732	MDR
										172	aadA8b	3216.64	aminoglycoside antibiotic		172	Acinetobacter baumannii AmvA	22.1736	macrolide antibiotic;
										173	ANT(3'')-IIa	3284.96	aminoglycoside antibiotic		173	dfrA1	22.6296	diaminopyrimidine antibiotic
										174	OprM	3509.44	MDR		174	adeR	23.0842	MDR
										175	leuO	4198.47	nucleoside antibiotic;		175	floR	23.2549	phenicol antibiotic
										176	MexJ	4612.26	MDR		176	TEM-215	23.7194	MDR
										177	CTX-M-77	7347.67	cephalosporin		177	CTX-M-212	24.9367	cephalosporin
										178	AAC(6')-Ib7	10046	aminoglycoside antibiotic		178	LptD	25.0589	MDR
										179	sul1	16125.6	sulfonamide antibiotic		179	TEM-206	25.4725	MDR
										180	TEM-116	34657.4	MDR		180	catA1	25.6793	phenicol antibiotic
										181	acrB	65521.9	MDR		181	rmtF	25.8548	aminoglycoside antibiotic
										182	kdpE	276284	aminoglycoside antibiotic		182	gadX	26.1654	MDR
															183	QnrB17	26.2202	fluoroquinolone antibiotic
															184	SHV-7	27.2339	MDR
															185	evgS	27.8095	MDR
															186	abeM	28.7249	fluoroquinolone antibiotic;
															187	AAC(6')-Il	28.951	aminoglycoside antibiotic
															188	TolC	30.0873	MDR
															189	aadA	30.8478	aminoglycoside antibiotic
															190	tet(Q)	31.3873	tetracycline antibiotic
															191	smeE	31.4918	MDR
															192	TEM-105	32.9155	MDR
															193	ErmB	33.1025	MDR
															194	MexH	37.2538	MDR
															195	cmlA5	38.6775	phenicol antibiotic
															196	TEM-36	38.9441	MDR
															197	ADC-30	39.3124	cephalosporin
															198	SHV-160	40.9351	MDR
															199	APH(3')-VIa	41.0889	aminoglycoside antibiotic
															200	Klebsiella pneumoniae KpnH	43.196	MDR
															201	DIM-1	49.3412	MDR
															202	CMY-139	51.1935	cephamycin
															203	Klebsiella pneumoniae acrA	51.6531	MDR
															204	dfrA14	52.0962	diaminopyrimidine antibiotic
															205	mphE	52.3476	macrolide antibiotic
															206	AAC(6')-Ib9	53.6229	aminoglycoside antibiotic
															207	CTX-M-225	53.9834	cephalosporin
															208	adeB	55.0693	MDR
															209	NDM-5	56.968	MDR
															210	LpsB	58.4163	peptide antibiotic
															211	CRP	58.9832	MDR
															212	Klebsiella pneumoniae OmpK37	59.5026	MDR
															213	dfrA12	60.7251	diaminopyrimidine antibiotic
															214	emrR	65.1494	fluoroquinolone antibiotic
															215	msbA	68.3763	nitroimidazole antibiotic
															216	adeA	71.6045	MDR
															217	EreA2	74.2094	macrolide antibiotic
															218	aadA17	76.3047	aminoglycoside antibiotic
															219	OXA-181	78.7678	MDR
															220	CTX-M-178	93.5556	cephalosporin
															221	CTX-M-15	98.001	MDR
															222	catB8	99.8777	phenicol antibiotic
															223	TEM-171	100.493	MDR
															224	NDM-20	101.515	MDR
															225	BRP(MBL)	102.604	glycopeptide antibiotic
															226	AAC(6')-Ib10	106.791	aminoglycoside antibiotic
															227	tetB(46)	115.278	tetracycline antibiotic
															228	mel	120.362	MDR
															229	msrE	125.287	MDR
															230	adeH	128.03	MDR
															231	tetA(46)	128.194	tetracycline antibiotic
															232	NDM-16a	138.53	MDR
															233	TEM-162	144.907	MDR
															234	OXA-23	148.377	MDR
															235	sul2	149.285	sulfonamide antibiotic
															236	AAC(3)-IIb	158.013	aminoglycoside antibiotic
															237	OXA-244	168.584	MDR
															238	arr-2	172.016	rifamycin antibiotic
															239	APH(3')-Ia	180.813	aminoglycoside antibiotic
															240	tet(M)	190.542	tetracycline antibiotic
															241	patA	192.079	fluoroquinolone antibiotic
															242	armA	198.458	aminoglycoside antibiotic
															243	TEM-214	217.118	MDR
															244	adeK	220.812	MDR
															245	Bifidobacterium adolescentis rpoB mutants conferring resistance to rifampicin	227.967	rifamycin antibiotic
															246	adeN	245.828	MDR
															247	APH(6)-Id	251.205	aminoglycoside antibiotic
															248	ErmX	276.468	MDR
															249	patB	279.353	fluoroquinolone antibiotic
															250	tet(W)	280.259	tetracycline antibiotic
															251	TEM-84	297.324	MDR
															252	adeI	298.997	MDR
															253	adeF	313.067	MDR
															254	rsmA	326.812	MDR
															255	H-NS	339.61	MDR
															256	ANT(2'')-Ia	360.575	aminoglycoside antibiotic
															257	tet(A)	363.07	tetracycline antibiotic
															258	TEM-230	384.353	MDR
															259	AcrS	429.018	MDR
															260	adeJ	475.028	MDR
															261	aadA5	571.141	aminoglycoside antibiotic
															262	TEM-229	587.627	MDR
															263	TEM-1	617.741	MDR
															264	OmpA	781.099	peptide antibiotic
															265	mphA	827.344	macrolide antibiotic
															266	TEM-243	886.863	MDR
															267	TEM-98	895.699	MDR
															268	OXA-232	1110.76	MDR
															269	leuO	1323.89	nucleoside antibiotic;
															270	ANT(3'')-IIa	1511.02	aminoglycoside antibiotic
															271	tet(C)	1597.97	tetracycline antibiotic
															272	Burkholderia pseudomallei Omp38	1978.33	MDR
															273	MuxA	2182.98	MDR
															274	MexJ	2269.75	MDR
															275	OprM	2787.72	MDR
															276	aadA8b	4419.81	aminoglycoside antibiotic
															277	AAC(6')-Ib-cr6	5869.43	MDR
															278	CTX-M-77	6116.11	cephalosporin
															279	APH(3'')-Ib	7979.95	aminoglycoside antibiotic
															280	SHV-129	13552.5	MDR
															281	sul1	17444.7	sulfonamide antibiotic
															282	TEM-116	17712.3	MDR
															283	aadA24	39033.8	aminoglycoside antibiotic
															284	AAC(6')-Ib7	81267.9	aminoglycoside antibiotic
															285	kdpE	172697	aminoglycoside antibiotic
															286	acrB	278606	MDR

## Sheet: Abundant ARGs_Dengue Severity
	Abundant ARGs and Their Average GCPM Values Across Mild, Moderate, and Severe Dengue Cases
Mild					Moderate					Severe
S.No.	ARGs	Average GCPM	Drug Class		S.No.	ARGs	Average GCPM	Drug Class		S.No.	ARGs	Average GCPM	Drug Class
1	TEM-209	0.808304	MDR		1	TEM-209	1.72455	MDR		1	TEM-9	0.519701	MDR
2	TEM-194	1.66043	MDR		2	TEM-194	2.16415	MDR		2	TEM-181	0.552444	MDR
3	TEM-55	1.96401	MDR		3	TEM-136	2.34307	MDR		3	TEM-84	1.20034	MDR
4	TEM-136	2.65917	MDR		4	TEM-131	2.419	MDR		4	TEM-150	1.21218	MDR
5	TEM-232	3.00663	MDR		5	TEM-185	2.76995	MDR		5	TEM-224	2.30512	MDR
6	TEM-149	3.89759	MDR		6	TEM-160	3.01718	MDR		6	TEM-112	2.43327	MDR
7	TEM-192	3.95733	MDR		7	OXA-923	3.12991	MDR		7	TEM-131	2.53776	MDR
8	TEM-127	5.27963	MDR		8	TEM-217	3.67396	MDR		8	TEM-162	2.64269	MDR
9	TEM-183	8.27145	MDR		9	TEM-127	4.54965	MDR		9	TEM-167	3.02209	MDR
10	TEM-102	8.44036	MDR		10	TEM-183	7.15515	MDR		10	TEM-127	3.1278	MDR
11	TEM-157	11.5448	MDR		11	TEM-102	13.0507	MDR		11	TEM-160	3.55914	MDR
12	TEM-1	18.0525	MDR		12	TEM-157	18.0159	MDR		12	PmrF	4.19872	peptide antibiotic
13	APH(3')-Ia	35.5021	aminoglycoside antibiotic		13	TEM-1	19.6745	MDR		13	TEM-128	4.6873	MDR
14	Staphylococcus aureus LmrS	54.2801	MDR		14	APH(3')-Ia	47.5217	aminoglycoside antibiotic		14	APH(3')-Ia	5.74301	aminoglycoside antibiotic
15	APH(6)-Id	67.2417	aminoglycoside antibiotic		15	APH(6)-Id	71.6859	aminoglycoside antibiotic		15	TEM-157	5.86884	MDR
16	TEM-105	108.203	MDR		16	TEM-243	83.0183	MDR		16	TEM-183	6.84138	MDR
17	ANT(3'')-IIa	110.843	aminoglycoside antibiotic		17	TEM-105	107.153	MDR		17	TEM-102	7.14351	MDR
18	TEM-243	121.612	MDR		18	cprR	133.739	peptide antibiotic		18	MexH	7.7648	MDR
19	amrA	138.516	MDR		19	ANT(3'')-IIa	141.507	aminoglycoside antibiotic		19	TEM-1	15.3349	MDR
20	cprR	154.808	peptide antibiotic		20	TEM-36	174.813	MDR		20	Staphylococcus aureus LmrS	34.7889	MDR
21	TEM-36	170.719	MDR		21	amrA	241.438	MDR		21	TEM-243	39.8893	MDR
22	TEM-171	250.853	MDR		22	TEM-171	318.427	MDR		22	TEM-105	46.3365	MDR
23	H-NS	502.999	MDR		23	APH(3'')-Ib	492.529	aminoglycoside antibiotic		23	APH(6)-Id	61.5691	aminoglycoside antibiotic
24	APH(3'')-Ib	566.022	aminoglycoside antibiotic		24	H-NS	759.697	MDR		24	TEM-36	127.304	MDR
25	aadA17	1284.35	aminoglycoside antibiotic		25	aadA17	1229.19	aminoglycoside antibiotic		25	SHV-7	130.931	MDR
26	MexH	1470.24	MDR		26	TEM-230	1382.74	MDR		26	ANT(3'')-IIa	176.621	aminoglycoside antibiotic
27	TEM-230	1644.01	MDR		27	TEM-98	1966.12	MDR		27	APH(3'')-Ib	179.584	aminoglycoside antibiotic
28	TEM-98	1931.33	MDR		28	TEM-229	2143.62	MDR		28	aadA24	222.685	aminoglycoside antibiotic
29	TEM-229	2143.46	MDR		29	tet(C)	2341.89	tetracycline antibiotic		29	TEM-171	329.588	MDR
30	tet(C)	2274.04	tetracycline antibiotic		30	AAC(6')-Ib7	2914.71	aminoglycoside antibiotic		30	cprR	341.533	peptide antibiotic
31	tet(A)	3637.18	tetracycline antibiotic		31	tet(A)	3558.33	tetracycline antibiotic		31	H-NS	716.89	MDR
32	AAC(6')-Ib7	4536.87	aminoglycoside antibiotic		32	aadA24	5006.15	aminoglycoside antibiotic		32	amrA	737.089	MDR
33	aadA24	6222.54	aminoglycoside antibiotic		33	AcrS	6357.25	MDR		33	TEM-229	1010.05	MDR
34	AcrS	6665.01	MDR		34	mphA	7249.81	macrolide antibiotic		34	aadA17	1134.47	aminoglycoside antibiotic
35	mphA	7993.53	macrolide antibiotic		35	acrB	12653.9	MDR		35	TEM-230	1991.42	MDR
36	MexJ	13830.4	MDR		36	MexJ	12897.4	MDR		36	AAC(6')-Ib7	2066.71	aminoglycoside antibiotic
37	OprM	19293.1	MDR		37	OprM	20605.9	MDR		37	tet(C)	4391.13	tetracycline antibiotic
38	acrB	25958.1	MDR		38	aadA8b	42472	aminoglycoside antibiotic		38	TEM-98	5256.29	MDR
39	aadA8b	35760.5	aminoglycoside antibiotic		39	TEM-116	48005.5	MDR		39	tet(A)	5272.29	tetracycline antibiotic
40	sul1	37217.3	sulfonamide antibiotic		40	CTX-M-77	51787.5	cephalosporin		40	AcrS	5530.39	MDR
41	TEM-116	48281.6	MDR		41	sul1	58438.7	sulfonamide antibiotic		41	mphA	6291.61	macrolide antibiotic
42	CTX-M-77	68139.8	cephalosporin		42	kdpE	145448	aminoglycoside antibiotic		42	acrB	11386.8	MDR
43	kdpE	110977	aminoglycoside antibiotic							43	aadA8b	15399.4	aminoglycoside antibiotic
										44	MexJ	15664.6	MDR
										45	OprM	23769.6	MDR
										46	CTX-M-77	31304.7	cephalosporin
										47	sul1	37485.3	sulfonamide antibiotic
										48	TEM-116	40479.9	MDR
										49	kdpE	164737	aminoglycoside antibiotic
