# Supplementary material for: Non-canonical Metatranscriptomic analysis of COVID-19 and Dengue reveals an expanded microbial and AMR landscape in COVID-19 mortality patients
Source: PLoS Pathog. 2025 Nov 19;21(11):e1013703. doi: 10.1371/journal.ppat.1013703 (PMC12629440; doi:10.1371/journal.ppat.1013703)
Supplement: S6 Table — (XLSX) [file ppat.1013703.s013.xlsx]

## Sheet: Mild
Supplementary Table S6: Logistic Regression Analysis of Antimicrobial Resistance Genes (ARGs) in Relation to Comorbidities across COVID-19 Severity Groups
Mild Patients
Gene	Comorbidity	Coefficient	P_value
TEM-193	Heart disease	0.00566567	0.0227053
vanY gene in vanM cluster	lungs	0.000362702	0.0228751
tet(W)	lungs	0.00200938	0.0232033
tet(37)	lungs	0.0229658	0.0232295
RlmA(II)	lungs	0.0033845	0.0267431
TEM-193	Thyroid	0.00498076	0.0282528
ErmF	lungs	0.00296498	0.0295509
msrE	Heart disease	0.0312846	0.0305508
msrE	Thyroid	0.0312846	0.0305508
ErmX	Thyroid	0.00669942	0.0310951
APH(3')-Ia	Thyroid	0.00555157	0.0313278
TEM-102	lungs	0.020344	0.0327643
mel	lungs	0.000425077	0.0328645
TEM-102	Thyroid	0.0193256	0.037826
TEM-156	lungs	0.0361202	0.0391089
TEM-214	Thyroid	0.00107078	0.0416924
TEM-95	Heart disease	0.052629	0.0417331
AAC(3)-IIb	Diabetes	0.00455383	0.0425443
APH(3')-Ia	Heart disease	0.00494609	0.0462463
TEM-219	Heart disease	0.12606	0.0471174
TEM-219	Thyroid	0.12606	0.0471174
TEM-102	Heart disease	0.0176826	0.0500815
TEM-169	Thyroid	0.00476272	0.0513629
tetB(60)	lungs	0.0047646	0.0522018
TEM-169	Heart disease	0.00473484	0.0525209
aadA5	Diabetes	0.00234287	0.0555994
TEM-116	Thyroid	3.33703e-05	0.0557024
Klebsiella pneumoniae KpnH	lungs	0.00765548	0.0568742
adeF	Diabetes	0.00348961	0.0571995
TEM-162	lungs	0.0381202	0.0588194
msrE	lungs	0.0266234	0.0594918
TEM-215	Thyroid	0.00935416	0.0605467
TEM-145	kidney	0.0344256	0.0610302
vanT gene in vanG cluster	lungs	0.000794853	0.0611614
TEM-214	Heart disease	0.000916214	0.0629846
TEM-34	Heart disease	0.030982	0.0646093
TEM-116	Heart disease	3.14853e-05	0.0685206
patA	lungs	0.000295744	0.0709286
TEM-206	Thyroid	0.0544699	0.0731876
mphE	lungs	0.0698039	0.0746095
TEM-215	Heart disease	0.0087653	0.0754767
TEM-84	Heart disease	0.000659078	0.0787469
Bifidobacterium adolescentis rpoB mutants conferring resistance to rifampicin	kidney	0.00119392	0.0790663
rmtF	Diabetes	0.122223	0.0797338
TEM-84	Thyroid	0.000644805	0.0851455
ErmX	Heart disease	0.00503529	0.0876544
APH(3')-Ia	kidney	0.00331061	0.0899575
tet(C)	Thyroid	0.00021427	0.090062
Bifidobacterium adolescentis rpoB mutants conferring resistance to rifampicin	other comorb	0.00229542	0.0926289
TEM-169	lungs	0.00406393	0.0931672
tetA(46)	Hypertension	-0.0228103	0.0935062
TEM-160	other comorb	0.112786	0.0943138
mtrC	Diabetes	0.0730824	0.0946814
tet(C)	Heart disease	0.000210346	0.0952529
TEM-243	Thyroid	0.000235299	0.101591
TEM-164	Heart disease	0.0749286	0.105527
TEM-164	Thyroid	0.0747989	0.106048
TEM-243	Heart disease	0.000227946	0.112906
CfxA3	lungs	0.00184344	0.117388
TEM-127	Thyroid	0.0371136	0.118321
TEM-127	Heart disease	0.0371136	0.118321
TEM-164	Hypertension	0.0409747	0.119894
TEM-217	other comorb	0.0124424	0.121492
mdtC	other comorb	0.0685259	0.131628
TEM-95	Thyroid	0.0366966	0.132467
mphE	Thyroid	0.0590911	0.133965
mphE	Heart disease	0.0590911	0.133965
patB	lungs	0.000243219	0.13485
AAC(3)-IIb	other comorb	0.00242471	0.134898
TEM-219	Hypertension	0.178669	0.135498
tetA(46)	kidney	0.00505067	0.139037
TEM-156	Diabetes	-0.133114	0.1404
TEM-183	lungs	0.00366715	0.143088
TEM-5	other comorb	0.429636	0.143912
adeF	other comorb	0.000764365	0.150914
TEM-145	Heart disease	0.0246287	0.150951
TEM-183	Heart disease	0.00359037	0.152962
msrE	Hypertension	0.0173912	0.153247
TEM-183	Diabetes	0.00265844	0.15456
rpoB2	Heart disease	0.0026058	0.154981
rpoB2	Thyroid	0.0026058	0.154981
TEM-1	lungs	0.000216529	0.155184
TEM-1	Thyroid	0.000216512	0.155221
BRP(MBL)	Heart disease	0.0397459	0.157363
TEM-102	Hypertension	0.00776156	0.158185
Burkholderia pseudomallei Omp38	Hypertension	-0.00213686	0.158805
TEM-1	Heart disease	0.000214422	0.15984
TEM-215	kidney	0.00554665	0.160363
tetA(60)	lungs	0.00917653	0.16156
tet(Q)	lungs	0.00135062	0.166789
TEM-157	other comorb	0.034237	0.169586
TEM-229	other comorb	0.000385827	0.169822
aadA24	Diabetes	2.6748e-06	0.170196
TEM-146	Heart disease	0.0360038	0.176817
TEM-183	Thyroid	0.00335024	0.188028
TEM-183	Hypertension	0.00251982	0.189166
TEM-34	Thyroid	0.0223884	0.189204
TEM-145	Thyroid	0.0227885	0.190264
TEM-36	other comorb	0.00155045	0.195083
TEM-206	kidney	0.0349077	0.197547
Bifidobacterium adolescentis rpoB mutants conferring resistance to rifampicin	Hypertension	0.00133209	0.201083
CTX-M-77	other comorb	1.55389e-05	0.201619
BRP(MBL)	Thyroid	0.0361179	0.202808
TEM-214	Diabetes	0.000343348	0.203682
TEM-185	other comorb	0.234877	0.203994
APH(6)-Id	other comorb	0.00255025	0.205468
TEM-164	Diabetes	0.0326545	0.207237
TEM-183	other comorb	0.00239798	0.211367
rsmA	Hypertension	-0.0151119	0.212599
TEM-169	Diabetes	0.00201899	0.212689
TEM-185	Hypertension	0.284422	0.214013
TEM-232	kidney	0.0660613	0.216503
TEM-195	Thyroid	0.0353793	0.216836
TEM-195	Heart disease	0.0353793	0.216836
TEM-232	Hypertension	0.103497	0.220453
ANT(3'')-IIa	lungs	0.000110757	0.226536
TEM-146	Thyroid	0.0327168	0.227298
TEM-116	Diabetes	1.28125e-05	0.233538
TEM-102	other comorb	0.00726258	0.237651
rpoB2	Diabetes	0.0737584	0.238326
tetB(46)	lungs	0.00898508	0.239319
H-NS	other comorb	-0.00997832	0.244501
tetA(46)	lungs	0.00493946	0.247152
TEM-232	other comorb	0.0583102	0.247291
TEM-181	Diabetes	0.00741388	0.251577
APH(3'')-Ib	Diabetes	1.37134e-05	0.251911
msrE	Diabetes	0.012072	0.252028
TEM-70	Diabetes	0.0307431	0.252317
TEM-146	lungs	0.0308355	0.261152
msrE	other comorb	0.0124663	0.267252
TEM-162	Thyroid	0.0238467	0.271181
tet(C)	Diabetes	7.76171e-05	0.272398
OprM	other comorb	-0.00034379	0.273001
TEM-243	Diabetes	0.00011359	0.274299
MexJ	other comorb	-0.000445739	0.27691
AAC(6')-Ib-cr6	other comorb	0.00015815	0.277219
cprR	Diabetes	0.0139435	0.277615
TEM-105	other comorb	0.00211954	0.279564
TEM-215	lungs	0.00551564	0.280035
Klebsiella pneumoniae KpnH	Hypertension	0.00342872	0.283204
BRP(MBL)	lungs	0.0310824	0.28405
mphA	other comorb	-0.00156031	0.285117
tetA(60)	Hypertension	-0.0264624	0.287531
OmpA	Hypertension	-0.00755762	0.289704
TEM-214	lungs	0.000513376	0.290781
CRP	Hypertension	0.0199043	0.298136
TEM-193	Hypertension	0.00166455	0.299467
TEM-171	other comorb	-0.00841805	0.302576
tet(M)	Diabetes	2.58874e-05	0.305747
sul1	Diabetes	-3.04081e-05	0.310815
TEM-84	Diabetes	0.000253986	0.311452
vanT gene in vanG cluster	Hypertension	0.000329749	0.312895
AcrS	other comorb	-0.00155368	0.31656
TEM-230	Hypertension	0.000169968	0.317046
ANT(3'')-IIa	other comorb	5.46673e-05	0.322093
tet(C)	kidney	0.000100278	0.322161
H-NS	Diabetes	0.00143635	0.325107
marA	Hypertension	-0.0213772	0.327475
mtrC	Hypertension	0.0345946	0.330523
TEM-162	Diabetes	-0.0245576	0.330825
tet(A)	other comorb	-0.00108931	0.331221
tetA(46)	Diabetes	-0.00487465	0.338202
TEM-116	kidney	1.41115e-05	0.338275
TEM-217	Diabetes	-0.023204	0.33843
kdpE	kidney	2.19145e-06	0.339535
rpoB2	other comorb	0.00142986	0.341511
TEM-145	Hypertension	0.0134885	0.34344
YajC	lungs	0.144804	0.344772
OmpA	Diabetes	-0.00858857	0.345946
TEM-230	other comorb	0.000159808	0.348047
marA	Diabetes	0.00925711	0.348743
APH(3')-Ia	lungs	0.0024449	0.351487
TEM-156	Hypertension	-0.0156374	0.353379
TEM-40	Heart disease	0.0557516	0.356225
TEM-40	Thyroid	0.0557516	0.356225
TEM-110	Diabetes	-0.653892	0.358444
TEM-40	Diabetes	0.0256369	0.361469
CMY-139	Hypertension	-0.0216879	0.361746
acrB	Diabetes	-1.92649e-06	0.363902
AcrS	Diabetes	0.000254345	0.364897
sul2	Diabetes	0.00240932	0.36535
TEM-183	kidney	0.00205546	0.366047
TEM-230	kidney	-0.0042908	0.368979
TEM-98	other comorb	0.00054183	0.374538
tet(M)	Hypertension	2.15062e-05	0.37486
sul2	Hypertension	-0.00513593	0.37556
tet(A)	Hypertension	0.000310339	0.377369
AAC(3)-IIb	Heart disease	0.00205399	0.385429
AAC(3)-IIb	Thyroid	0.00205399	0.385429
TEM-40	Hypertension	0.0201683	0.387549
BRP(MBL)	Diabetes	-0.0192226	0.389067
AAC(6')-Ib7	Hypertension	-1.30517e-05	0.390273
rsmA	kidney	-0.0722166	0.39088
TEM-162	kidney	0.0161703	0.39103
tetA(46)	other comorb	-0.0681018	0.391145
TEM-243	kidney	0.000113892	0.392263
mphA	Diabetes	0.000195008	0.393443
patB	Hypertension	0.000132312	0.3958
TEM-232	Diabetes	0.0415035	0.400143
TEM-160	Hypertension	-0.0752784	0.40355
AAC(6')-Ib-cr6	Hypertension	1.51086e-05	0.404806
TEM-36	Diabetes	-0.00150161	0.412881
TEM-102	Diabetes	0.00438869	0.413866
TEM-55	Diabetes	0.421866	0.414959
dfrA14	Hypertension	-0.13983	0.415951
acrB	Hypertension	-1.53563e-06	0.416924
APH(3'')-Ib	other comorb	1.09693e-05	0.418893
TEM-149	Diabetes	-0.2463	0.419051
tet(37)	Hypertension	-0.0111567	0.420924
TEM-219	Diabetes	0.0402287	0.425961
TEM-36	kidney	-0.0118647	0.427278
tet(M)	other comorb	-0.00140836	0.428843
tet(C)	lungs	0.00010555	0.429493
APH(6)-Id	Diabetes	-0.00219648	0.433993
adeF	Hypertension	0.00039593	0.436331
TEM-181	Hypertension	0.00411957	0.440968
tetB(46)	other comorb	-0.0336892	0.441135
CMY-139	Diabetes	-0.0122562	0.444735
tet(M)	lungs	1.77782e-05	0.446485
acrB	kidney	-3.56084e-06	0.451008
TEM-215	other comorb	-0.00525367	0.451029
patA	Hypertension	0.000107621	0.455487
OprM	Diabetes	7.0143e-05	0.45689
ANT(3'')-IIa	Hypertension	3.18657e-05	0.456978
ANT(3'')-IIa	kidney	5.15189e-05	0.45767
TEM-70	Hypertension	0.00337868	0.461691
TEM-181	other comorb	-0.0166386	0.465029
TEM-105	Diabetes	-0.00181226	0.465649
mdtC	Diabetes	-0.0832257	0.470357
CfxA3	Diabetes	-0.00216992	0.471791
TEM-105	kidney	-0.00838159	0.475168
TEM-98	kidney	-0.00186462	0.475523
tet(A)	Diabetes	0.000257381	0.475992
CfxA3	Hypertension	-0.00126155	0.476684
TEM-157	kidney	-0.0607909	0.477875
rsmA	lungs	0.0075677	0.47857
TEM-214	kidney	0.000282804	0.480624
rpoB2	Hypertension	0.000986603	0.481059
MexJ	Diabetes	7.12165e-05	0.486031
aadA24	other comorb	1.53632e-06	0.486196
CfxA2	Hypertension	-0.0029339	0.487513
TEM-84	kidney	0.000243339	0.487545
H-NS	Hypertension	-0.00133118	0.48769
TEM-230	Diabetes	0.000109185	0.488955
TEM-181	Thyroid	0.000840632	0.489907
APH(6)-Id	lungs	-0.0486141	0.491835
TEM-5	Diabetes	-0.361038	0.49188
TEM-95	lungs	0.0203308	0.49259
AcrS	kidney	0.000259753	0.496379
TEM-1	Diabetes	6.71794e-05	0.497398
TEM-145	Diabetes	0.00902969	0.500145
APH(6)-Id	Heart disease	-0.0155717	0.500872
TEM-243	lungs	0.000114454	0.504398
TEM-136	Diabetes	-0.19332	0.509051
TEM-209	other comorb	0.10529	0.51064
TEM-194	Diabetes	-0.0942504	0.512326
mdtC	Hypertension	-0.0395976	0.514311
aadA24	Hypertension	-1.46012e-06	0.517512
tet(Q)	Hypertension	-0.000538521	0.520368
OmpA	other comorb	-0.00924725	0.526606
TEM-34	other comorb	-0.0301587	0.528742
aadA17	Diabetes	-0.000116943	0.52894
TEM-116	lungs	1.24828e-05	0.532292
tet(C)	other comorb	5.47414e-05	0.534562
patA	Diabetes	-0.000254205	0.535408
tetB(46)	Hypertension	-0.00425528	0.536155
TEM-185	Diabetes	0.11008	0.537417
lsaC	lungs	0.015974	0.537581
H-NS	Heart disease	-0.0101963	0.537828
H-NS	Thyroid	-0.0101963	0.537828
ErmX	Diabetes	0.00132684	0.537942
TEM-157	Hypertension	-0.0148773	0.540563
TEM-34	Diabetes	-0.011008	0.541359
TEM-229	kidney	-0.00206082	0.541618
TEM-194	lungs	0.0217139	0.543457
TEM-162	other comorb	0.0103672	0.543636
marA	other comorb	-0.0945892	0.544303
CMY-139	other comorb	-0.138134	0.545653
TEM-127	other comorb	0.0126058	0.546185
TEM-96	Thyroid	0.0326657	0.546457
TEM-96	Heart disease	0.0326657	0.546457
emrR	Hypertension	-0.00813666	0.547877
aadA5	Hypertension	-0.000310339	0.549859
patB	Diabetes	-0.000289336	0.552888
TEM-194	Hypertension	-0.0293319	0.554091
AAC(6')-Ib7	other comorb	9.68166e-06	0.555623
AAC(6')-Ib7	Diabetes	-9.29877e-06	0.556976
TEM-110	other comorb	-0.580676	0.557474
TEM-171	lungs	-0.0108096	0.558233
BRP(MBL)	Hypertension	0.00958701	0.558391
TEM-195	lungs	0.0206949	0.559729
TEM-110	Hypertension	0.0942263	0.56668
rsmA	other comorb	-0.00893415	0.566973
APH(3'')-Ib	kidney	-0.00411091	0.569521
Bifidobacterium adolescentis rpoB mutants conferring resistance to rifampicin	Diabetes	0.000359435	0.571039
APH(3')-Ia	Hypertension	0.000850016	0.571093
TEM-5	Hypertension	-0.195571	0.571905
tet(Q)	Diabetes	-0.000546445	0.57219
tet(W)	Hypertension	0.00034582	0.572945
TEM-229	Diabetes	-0.000223188	0.57309
TEM-96	other comorb	-0.224278	0.573259
rmtF	Hypertension	-0.00317828	0.577017
TEM-160	Diabetes	-0.0460049	0.580521
cprR	Hypertension	-0.00817811	0.580531
tetA(60)	Diabetes	-0.00662354	0.581072
lsaC	Hypertension	-0.00737221	0.582114
TEM-156	kidney	-0.0332322	0.587806
TEM-214	Hypertension	0.00014197	0.588838
mel	other comorb	-0.00138917	0.592687
TEM-146	other comorb	-0.0180822	0.597497
TEM-193	lungs	0.00140368	0.598422
emrR	Diabetes	-0.00733652	0.600593
mel	Hypertension	8.04904e-05	0.600789
CRP	Diabetes	0.00251088	0.601508
TEM-98	Diabetes	-0.000327484	0.602128
TEM-84	lungs	0.000242028	0.603353
TEM-1	kidney	7.59051e-05	0.603482
TEM-194	other comorb	-0.135931	0.604041
TEM-229	Heart disease	-0.024453	0.605115
TEM-209	kidney	-0.250132	0.606961
emrR	other comorb	-0.0811094	0.609961
vanY gene in vanM cluster	Diabetes	-0.000566941	0.610681
sul1	Hypertension	-3.68922e-06	0.613702
APH(3'')-Ib	Hypertension	-6.84327e-06	0.614183
Klebsiella pneumoniae KpnH	other comorb	-0.00505898	0.61547
TEM-157	Diabetes	-0.0131303	0.616182
TEM-229	lungs	-0.0278395	0.619433
aadA17	Hypertension	6.64771e-05	0.620904
CfxA3	kidney	-0.0102309	0.625886
YajC	Hypertension	0.0501823	0.626577
ErmX	lungs	-0.0153546	0.627521
mphE	other comorb	0.0155799	0.630927
APH(6)-Id	kidney	-0.00297924	0.631124
ErmX	Hypertension	0.00101459	0.631475
patB	other comorb	-0.0022512	0.638009
CfxA3	other comorb	-0.00199891	0.641596
TEM-146	Hypertension	0.00782159	0.644715
CfxA2	Heart disease	-0.0187438	0.645803
nimJ	Hypertension	0.00630441	0.646362
tet(C)	Hypertension	3.0901e-05	0.652518
OmpA	kidney	-0.00682024	0.653206
kdpE	lungs	-1.73902e-06	0.655503
TEM-95	other comorb	-0.0214344	0.657642
H-NS	kidney	-0.00235211	0.658559
tet(Q)	Heart disease	-0.00427355	0.658666
TEM-164	kidney	-0.0280834	0.658855
Burkholderia pseudomallei Omp38	other comorb	-0.000454098	0.659334
TEM-171	Heart disease	-0.00266327	0.659805
TEM-146	Diabetes	0.00773334	0.659962
TEM-169	Hypertension	0.000694845	0.661897
ErmB	Hypertension	2.79047e-05	0.662493
TEM-193	other comorb	-0.0013866	0.662533
TEM-162	Heart disease	0.0116356	0.667485
nimJ	other comorb	-0.0160067	0.668939
mphE	Hypertension	0.0108959	0.673575
mel	kidney	9.40776e-05	0.673741
aadA24	kidney	-1.68883e-05	0.674772
RlmA(II)	Diabetes	-0.000583186	0.679889
ErmB	other comorb	-0.00116133	0.680271
vanT gene in vanG cluster	other comorb	-0.00844707	0.680921
lsaC	Diabetes	-0.00139218	0.683171
TEM-95	Diabetes	-0.0103414	0.686187
ErmB	Diabetes	3.19179e-05	0.691423
OmpA	Heart disease	0.00181977	0.69403
TEM-96	Diabetes	0.013122	0.694642
TEM-209	Diabetes	-0.0642742	0.69714
TEM-206	other comorb	-0.0193074	0.701946
AAC(3)-IIb	Hypertension	0.000564649	0.702848
rsmA	Diabetes	-0.00311141	0.70403
vanY gene in vanM cluster	other comorb	-0.0444963	0.70488
tet(37)	Diabetes	-0.00391592	0.70746
TEM-219	other comorb	0.023171	0.707527
CTX-M-77	kidney	-1.5588e-05	0.707538
TEM-195	Diabetes	-0.0115647	0.708974
SHV-160	Diabetes	0.00253036	0.710046
aadA8b	Diabetes	0.000108989	0.710397
nimJ	Diabetes	-0.00669518	0.710507
tetA(46)	Thyroid	-0.00612432	0.710692
tetB(60)	other comorb	-0.0023689	0.710858
OprM	Hypertension	-3.53348e-05	0.718381
TEM-1	Hypertension	-3.76797e-05	0.71922
kdpE	Hypertension	4.79163e-07	0.721207
TEM-127	kidney	0.00945144	0.724487
TEM-164	other comorb	0.0119108	0.725085
tetB(46)	kidney	-0.00557338	0.731246
TEM-156	other comorb	0.00372386	0.734247
OmpA	lungs	-0.00990678	0.735779
TEM-145	other comorb	0.00552394	0.737094
ErmX	kidney	0.00109844	0.737424
TEM-96	Hypertension	0.0108458	0.739388
mel	Diabetes	5.28364e-05	0.739859
nimJ	kidney	-0.0165786	0.746366
aadA17	kidney	-0.000113695	0.74756
TEM-171	Thyroid	-0.000821223	0.748661
TEM-171	kidney	-0.000432649	0.749306
ErmF	kidney	-0.00163015	0.749886
pmrA	Diabetes	-0.000336647	0.75062
kdpE	Heart disease	-1.17928e-06	0.750689
TEM-195	other comorb	-0.0156034	0.751329
tet(W)	Diabetes	-0.000240479	0.751918
RlmA(II)	Hypertension	0.0003251	0.75675
OmpA	Thyroid	0.00151084	0.757381
mphE	Diabetes	0.00830693	0.759227
tet(A)	kidney	0.00017859	0.759492
rmtF	other comorb	-0.00192719	0.761358
TEM-55	other comorb	-0.325166	0.761802
tet(Q)	other comorb	-0.000258154	0.767788
sul1	other comorb	-3.4577e-06	0.767869
TEM-217	Hypertension	-0.00241952	0.768468
TEM-1	other comorb	-4.75914e-05	0.768682
mel	Heart disease	-0.00169525	0.768961
aadA17	other comorb	5.11819e-05	0.771338
tet(W)	other comorb	0.000225233	0.77148
sul1	kidney	-5.75194e-06	0.771677
TEM-40	other comorb	-0.0210997	0.772414
sul2	lungs	0.00142803	0.773804
TEM-169	other comorb	0.00060241	0.774083
patA	kidney	-0.000158826	0.774247
TEM-34	lungs	0.00706118	0.775227
mphA	kidney	0.000102565	0.776116
tet(M)	Thyroid	-0.000709827	0.782575
APH(6)-Id	Hypertension	-0.000538634	0.784757
rsmA	Thyroid	0.00362015	0.787379
TEM-95	Hypertension	0.00521735	0.787859
CfxA2	other comorb	0.00121952	0.788168
CfxA3	Thyroid	-0.00304938	0.790922
YajC	Diabetes	0.0285378	0.791267
TEM-171	Hypertension	-0.00014375	0.79259
tet(W)	Heart disease	-0.000871899	0.793596
aadA5	other comorb	-0.000133354	0.794981
rsmA	Heart disease	0.00348952	0.796577
SHV-160	other comorb	0.0022531	0.796786
vanT gene in vanG cluster	Heart disease	-0.000399246	0.797713
vanT gene in vanG cluster	Thyroid	-0.000399246	0.797713
mtrC	other comorb	-0.0151101	0.798586
AAC(6')-Ib7	kidney	5.49328e-06	0.801209
TEM-156	Thyroid	-0.0108502	0.802003
mel	Thyroid	-0.000194371	0.802589
TEM-156	Heart disease	-0.0107375	0.802951
vanY gene in vanM cluster	kidney	4.82888e-05	0.810892
OprM	kidney	-4.62985e-05	0.811778
kdpE	other comorb	4.27167e-07	0.819959
ErmF	Heart disease	-0.0017806	0.823182
vanT gene in vanG cluster	kidney	0.000114004	0.823262
MexJ	Hypertension	-2.36557e-05	0.823695
TEM-215	Hypertension	0.000666516	0.824004
tetA(60)	kidney	-0.0018678	0.824105
TEM-215	Diabetes	0.000694489	0.82561
aadA5	Thyroid	9.3842e-05	0.82702
aadA5	Heart disease	9.3842e-05	0.82702
acrB	other comorb	5.2553e-07	0.827627
patB	kidney	-8.78527e-05	0.828545
lsaC	other comorb	-0.00186497	0.829829
TEM-181	kidney	0.000290526	0.830198
vanY gene in vanM cluster	Hypertension	2.79776e-05	0.830227
TEM-116	other comorb	-3.44007e-06	0.831634
tet(W)	kidney	-0.000317881	0.831926
pmrA	kidney	-0.00376318	0.832395
TEM-70	kidney	-0.00221619	0.834947
TEM-229	Hypertension	5.43952e-05	0.839396
BRP(MBL)	other comorb	-0.00520918	0.839419
TEM-127	Diabetes	-0.00417706	0.841122
Burkholderia pseudomallei Omp38	Diabetes	-6.82361e-05	0.841519
TEM-70	other comorb	-0.00807878	0.841808
lsaC	kidney	-0.00129675	0.843463
CfxA2	Diabetes	0.000718325	0.844332
dfrA14	Diabetes	0.0175919	0.844551
TEM-214	other comorb	7.00353e-05	0.847038
cprR	kidney	-0.00538117	0.84747
TEM-136	Hypertension	0.038021	0.847818
TEM-84	other comorb	-7.35308e-05	0.848826
TEM-149	other comorb	-0.0411603	0.850837
Burkholderia pseudomallei Omp38	Thyroid	-0.000242351	0.854469
Burkholderia pseudomallei Omp38	Heart disease	-0.000242351	0.854469
ErmB	kidney	-1.61399e-05	0.856712
TEM-127	Hypertension	0.00323052	0.857804
TEM-209	Hypertension	0.024301	0.858406
ErmF	Diabetes	0.000161589	0.862128
TEM-98	Hypertension	8.90548e-05	0.863466
AcrS	Hypertension	4.74466e-05	0.864837
TEM-162	Hypertension	-0.00253869	0.865552
marA	lungs	-0.00580035	0.86765
ErmX	other comorb	-0.000547247	0.871591
TEM-146	kidney	-0.00551969	0.875487
Klebsiella pneumoniae KpnH	Diabetes	0.000504054	0.87601
TEM-70	lungs	-0.00188383	0.881984
vanY gene in vanM cluster	Thyroid	-0.00122772	0.888999
aadA8b	kidney	-0.00157923	0.890919
TEM-34	Hypertension	-0.00178678	0.891766
TEM-181	lungs	-0.00054041	0.893078
marA	kidney	0.00213824	0.893115
tet(Q)	kidney	-0.000116294	0.893257
mtrC	kidney	-0.000752828	0.898953
sul2	kidney	-0.000685688	0.902896
ErmB	lungs	-5.04546e-06	0.903039
ErmF	Thyroid	-0.000371564	0.903296
TEM-105	Hypertension	-0.000219514	0.904115
ErmF	Hypertension	-0.00011307	0.904807
mtrC	Heart disease	-0.00118713	0.904851
TEM-116	Hypertension	1.25515e-06	0.905066
APH(3')-Ia	Diabetes	0.000191385	0.905621
CRP	Heart disease	-0.000415316	0.906347
CRP	Thyroid	-0.000415316	0.906347
CTX-M-77	Hypertension	-1.41203e-06	0.906437
tet(M)	Heart disease	-8.02424	0.91188
APH(3'')-Ib	Thyroid	-4.46186	0.913622
APH(3'')-Ib	lungs	-4.46186	0.913622
APH(3'')-Ib	Heart disease	-4.46186	0.913622
nimJ	Thyroid	-0.00467302	0.915264
MexJ	kidney	1.83572e-05	0.916903
TEM-149	Hypertension	0.0135376	0.918538
ANT(3'')-IIa	Heart disease	1.0644e-05	0.919851
TEM-171	Diabetes	-5.59772e-05	0.921354
ANT(3'')-IIa	Diabetes	4.50547e-06	0.92225
tet(W)	Thyroid	-0.000174879	0.925062
TEM-193	Diabetes	0.000143184	0.930098
TEM-181	Heart disease	-0.000249737	0.934188
APH(3')-Ia	other comorb	-0.000177933	0.936897
TEM-102	kidney	-0.000790245	0.938257
aadA8b	Hypertension	2.23545e-05	0.939039
RlmA(II)	kidney	0.000137854	0.940254
TEM-243	other comorb	-1.08201e-05	0.942253
sul1	Heart disease	-0.960172	0.946405
sul1	Thyroid	-0.960172	0.946405
sul1	lungs	-0.960172	0.946405
SHV-160	Hypertension	-0.000427243	0.9495
adeF	Heart disease	-8.64418e-05	0.951072
adeF	Thyroid	-8.64418e-05	0.951072
tetB(46)	Diabetes	0.000351179	0.95285
TEM-206	Hypertension	-0.00142011	0.953705
TEM-136	other comorb	0.0161202	0.953832
mtrC	Thyroid	0.000294935	0.958171
ErmB	Thyroid	-3.18827e-05	0.958744
CfxA2	kidney	-0.000315266	0.962353
TEM-145	lungs	-0.00171331	0.962592
tet(M)	kidney	1.41359e-06	0.964331
TEM-164	lungs	0.0028377	0.964532
kdpE	Thyroid	1.46313e-07	0.965361
TEM-243	Hypertension	-4.44964e-06	0.965404
ErmB	Heart disease	-1.60574	0.966809
ANT(3'')-IIa	Thyroid	-4.33516e-06	0.96908
TEM-219	lungs	0.00444521	0.971456
TEM-169	kidney	9.49789e-05	0.974029
TEM-195	Hypertension	0.000758485	0.974468
YajC	other comorb	-0.00489621	0.974646
TEM-36	Hypertension	-2.71854e-05	0.981
tetB(46)	Thyroid	0.000325225	0.981242
TEM-84	Hypertension	5.69123e-06	0.981865
kdpE	Diabetes	-3.1289e-08	0.982659
TEM-229	Thyroid	-7.08542	0.983963
tetA(60)	Thyroid	-0.000122733	0.985376
TEM-193	kidney	-41.7801	0.985579
TEM-70	Heart disease	-47.2172	0.988655
TEM-70	Thyroid	-47.2172	0.988655
aadA24	Heart disease	-0.0278542	0.989106
aadA24	Thyroid	-0.0278542	0.989106
aadA24	lungs	-0.0278542	0.989106
vanY gene in vanM cluster	Heart disease	-2.70041	0.989121
AAC(6')-Ib9	Hypertension	2.20153	0.991118
DIM-1	Hypertension	0.595008	0.991118
aadA17	Heart disease	-1.47249	0.991345
aadA17	Thyroid	-1.47249	0.991345
aadA17	lungs	-1.47249	0.991345
DIM-1	Diabetes	-0.538495	0.991961
AAC(6')-Ib9	Diabetes	-1.99243	0.991961
H-NS	lungs	-12.2365	0.99209
MexH	Hypertension	-0.0984715	0.992221
MexH	Diabetes	-0.0961865	0.992408
aadA8b	other comorb	-4.28295	0.992731
patA	other comorb	-1.44853	0.992848
TEM-55	Hypertension	-63.8051	0.992894
ANT(2'')-Ia	Hypertension	-1.56546	0.992908
vanT gene in vanG cluster	Diabetes	-3.02142e-06	0.993069
ANT(2'')-Ia	Diabetes	-1.53163	0.993136
rpoB2	kidney	-12.0579	0.993412
pmrA	Hypertension	2.44294	0.993447
tetB(60)	Hypertension	-0.396137	0.993584
patA	Thyroid	-1.30981	0.993629
patA	Heart disease	-1.30981	0.993629
ANT(2'')-Ia	other comorb	-1.43752	0.993677
emrR	kidney	-8.43751	0.993693
AAC(6')-Ib-cr6	Diabetes	-0.002591	0.993708
tet(Q)	Thyroid	-2.93957	0.993722
rpoB2	lungs	-11.4425	0.993788
tetB(60)	Diabetes	-0.388049	0.993793
aadA8b	Heart disease	-3.90463	0.993824
aadA8b	Thyroid	-3.90463	0.993824
aadA8b	lungs	-3.90463	0.993824
adeF	kidney	-3.36923	0.99384
CMY-139	kidney	-12.4209	0.993873
emrR	Heart disease	-7.97718	0.99393
emrR	Thyroid	-7.97718	0.99393
emrR	lungs	-7.97718	0.99393
Bifidobacterium adolescentis rpoB mutants conferring resistance to rifampicin	Heart disease	-5.02696	0.994029
Bifidobacterium adolescentis rpoB mutants conferring resistance to rifampicin	Thyroid	-5.02696	0.994029
Bifidobacterium adolescentis rpoB mutants conferring resistance to rifampicin	lungs	-5.02696	0.994029
CTX-M-77	Diabetes	9.29885e-08	0.994058
CRP	other comorb	-9.17682	0.994143
CRP	kidney	-8.71635	0.99418
CMY-139	Heart disease	-11.747	0.994204
CMY-139	Thyroid	-11.747	0.994204
CMY-139	lungs	-11.747	0.994204
adeF	lungs	-3.19619	0.994269
tetA(60)	other comorb	-4.82009	0.994356
patB	Heart disease	-1.11505	0.994367
patB	Thyroid	-1.11505	0.994367
pmrA	other comorb	-2.07277	0.994409
mphA	Hypertension	1.60469e-06	0.994457
CRP	lungs	-8.24125	0.99447
tetB(60)	kidney	-0.351785	0.994629
Burkholderia pseudomallei Omp38	kidney	-0.402763	0.994634
CfxA3	Heart disease	-3.38616	0.994713
RlmA(II)	other comorb	-0.805478	0.994772
Klebsiella pneumoniae KpnH	kidney	-4.91634	0.994812
ErmF	other comorb	-2.66129	0.994841
TEM-149	kidney	-23.1831	0.994852
TEM-160	kidney	-9.81682	0.994875
TEM-110	kidney	-29.3335	0.994946
DIM-1	other comorb	-0.540042	0.99511
AAC(6')-Ib9	other comorb	-1.99815	0.99511
TEM-40	kidney	-23.4984	0.995247
DIM-1	kidney	-0.51712	0.995318
AAC(6')-Ib9	kidney	-1.91334	0.995318
TEM-185	kidney	-117.189	0.995332
SHV-160	kidney	-0.816401	0.995432
dfrA14	other comorb	-6.59001	0.995448
MexH	other comorb	-0.0966978	0.995466
tet(37)	other comorb	-18.7549	0.995492
mdtC	kidney	-13.0311	0.995496
TEM-34	kidney	-13.1175	0.995653
cprR	other comorb	-6.2549	0.995654
MexH	kidney	-0.0926929	0.995672
dfrA14	kidney	-6.3302	0.995713
mphE	kidney	-3.10658	0.995729
tet(37)	kidney	-17.9924	0.99573
msrE	kidney	-2.6169	0.995846
TEM-136	kidney	-23.9434	0.995912
YajC	kidney	-25.6324	0.995989
sul2	Heart disease	-10.1106	0.99603
sul2	Thyroid	-10.1106	0.99603
AAC(3)-IIb	kidney	-0.606685	0.996072
ANT(2'')-Ia	kidney	-1.47692	0.996085
TEM-195	kidney	-12.3106	0.996088
TEM-230	Heart disease	-0.510276	0.996148
TEM-230	lungs	-0.510276	0.996148
TEM-230	Thyroid	-0.510276	0.996148
cprR	Thyroid	-5.71178	0.996149
cprR	lungs	-5.71178	0.996149
cprR	Heart disease	-5.71178	0.996149
TEM-136	Heart disease	-22.7605	0.996154
TEM-136	Thyroid	-22.7605	0.996154
TEM-136	lungs	-22.7605	0.996154
TEM-219	kidney	-10.821	0.99617
TEM-194	kidney	-52.6799	0.996199
TEM-95	kidney	-17.3757	0.99621
YajC	Heart disease	-24.3614	0.996218
YajC	Thyroid	-24.3614	0.996218
tetA(46)	Heart disease	-2.14678	0.99626
TEM-5	kidney	-60.6123	0.996269
TEM-206	Heart disease	-1.45784	0.996277
TEM-206	lungs	-1.45784	0.996277
CfxA2	lungs	-5.08573	0.996287
CfxA2	Thyroid	-5.08573	0.996287
ANT(2'')-Ia	Heart disease	-1.40302	0.996296
ANT(2'')-Ia	Thyroid	-1.40302	0.996296
ANT(2'')-Ia	lungs	-1.40302	0.996296
TEM-55	kidney	-60.5884	0.996303
AAC(3)-IIb	lungs	-0.577463	0.996315
AAC(6')-Ib-cr6	kidney	-0.00249529	0.99638
tet(A)	Thyroid	-0.82344	0.996409
tet(A)	lungs	-0.82344	0.996409
tet(A)	Heart disease	-0.82344	0.996409
BRP(MBL)	kidney	-20.7573	0.996412
tetB(46)	Heart disease	-1.11363	0.996415
TEM-194	Heart disease	-50.1335	0.996431
TEM-194	Thyroid	-50.1335	0.996431
aadA5	kidney	-0.443522	0.996451
TEM-96	kidney	-13.5203	0.996453
TEM-5	lungs	-57.6864	0.996497
TEM-5	Heart disease	-57.6864	0.996497
TEM-5	Thyroid	-57.6864	0.996497
TEM-127	lungs	-26.6993	0.996529
TEM-55	lungs	-57.6684	0.996529
TEM-55	Heart disease	-57.6684	0.996529
TEM-55	Thyroid	-57.6684	0.996529
TEM-36	lungs	-0.731698	0.996553
TEM-36	Thyroid	-0.731698	0.996553
TEM-36	Heart disease	-0.731698	0.996553
rmtF	kidney	-4.0756	0.996587
TEM-217	kidney	-1.40244	0.996593
AAC(6')-Ib-cr6	Thyroid	-0.00237523	0.9966
AAC(6')-Ib-cr6	lungs	-0.00237523	0.9966
AAC(6')-Ib-cr6	Heart disease	-0.00237523	0.9966
MexJ	Heart disease	-0.0571305	0.996604
MexJ	Thyroid	-0.0571305	0.996604
MexJ	lungs	-0.0571305	0.996604
tetB(60)	Heart disease	-0.357145	0.996625
tetB(60)	Thyroid	-0.357145	0.996625
AcrS	Thyroid	-0.645237	0.99663
AcrS	lungs	-0.645237	0.99663
AcrS	Heart disease	-0.645237	0.99663
TEM-96	lungs	-12.8684	0.996659
aadA5	lungs	-0.422178	0.996659
marA	Thyroid	-3.67477	0.996678
marA	Heart disease	-3.67477	0.996678
tetA(60)	Heart disease	-4.71411	0.996748
TEM-206	Diabetes	0.000104235	0.99677
rmtF	lungs	-3.8801	0.996785
rmtF	Heart disease	-3.8801	0.996785
rmtF	Thyroid	-3.8801	0.996785
Burkholderia pseudomallei Omp38	lungs	-0.410827	0.996789
TEM-217	Heart disease	-1.33519	0.99679
TEM-217	Thyroid	-1.33519	0.99679
TEM-217	lungs	-1.33519	0.99679
Klebsiella pneumoniae KpnH	Heart disease	-5.02193	0.99685
Klebsiella pneumoniae KpnH	Thyroid	-5.02193	0.99685
TEM-149	lungs	-23.652	0.996854
TEM-149	Thyroid	-23.652	0.996854
TEM-149	Heart disease	-23.652	0.996854
pmrA	Thyroid	-2.03744	0.996855
pmrA	lungs	-2.03744	0.996855
pmrA	Heart disease	-2.03744	0.996855
TEM-160	Heart disease	-10.0076	0.996873
TEM-160	Thyroid	-10.0076	0.996873
TEM-160	lungs	-10.0076	0.996873
TEM-209	Thyroid	-20.1274	0.996884
TEM-209	lungs	-20.1274	0.996884
TEM-209	Heart disease	-20.1274	0.996884
TEM-110	lungs	-29.9179	0.996922
TEM-110	Thyroid	-29.9179	0.996922
TEM-110	Heart disease	-29.9179	0.996922
mtrC	lungs	-1.28846	0.996942
mphA	Heart disease	-0.230752	0.996943
mphA	Thyroid	-0.230752	0.996943
mphA	lungs	-0.230752	0.996943
RlmA(II)	Thyroid	-0.787509	0.996966
RlmA(II)	Heart disease	-0.787509	0.996966
APH(6)-Id	Thyroid	-3.60925	0.996987
TEM-98	Heart disease	-0.9504	0.997056
TEM-98	lungs	-0.9504	0.997056
TEM-98	Thyroid	-0.9504	0.997056
TEM-40	lungs	-23.9246	0.997064
DIM-1	lungs	-0.52689	0.997106
DIM-1	Thyroid	-0.52689	0.997106
DIM-1	Heart disease	-0.52689	0.997106
AAC(6')-Ib9	Heart disease	-1.94949	0.997106
AAC(6')-Ib9	Thyroid	-1.94949	0.997106
AAC(6')-Ib9	lungs	-1.94949	0.997106
TEM-185	Heart disease	-119.444	0.997137
TEM-185	Thyroid	-119.444	0.997137
TEM-185	lungs	-119.444	0.997137
acrB	Thyroid	-0.000641598	0.997178
acrB	Heart disease	-0.000641598	0.997178
acrB	lungs	-0.000641598	0.997178
nimJ	Heart disease	-8.99351	0.997194
nimJ	lungs	-8.99351	0.997194
SHV-160	lungs	-0.831325	0.997198
SHV-160	Thyroid	-0.831325	0.997198
SHV-160	Heart disease	-0.831325	0.997198
mdtC	Thyroid	-13.2861	0.99725
mdtC	Heart disease	-13.2861	0.99725
mdtC	lungs	-13.2861	0.99725
TEM-105	Heart disease	-1.56791	0.99725
TEM-105	Thyroid	-1.56791	0.99725
TEM-105	lungs	-1.56791	0.99725
OprM	Heart disease	-0.0360155	0.99726
OprM	Thyroid	-0.0360155	0.99726
OprM	lungs	-0.0360155	0.99726
lsaC	Thyroid	-0.737204	0.997261
lsaC	Heart disease	-0.737204	0.997261
TEM-157	lungs	-17.7171	0.997295
TEM-157	Heart disease	-17.7171	0.997295
TEM-157	Thyroid	-17.7171	0.997295
MexH	lungs	-0.0944639	0.997335
MexH	Thyroid	-0.0944639	0.997335
MexH	Heart disease	-0.0944639	0.997335
AAC(6')-Ib7	Heart disease	-0.00966882	0.997356
AAC(6')-Ib7	Thyroid	-0.00966882	0.997356
AAC(6')-Ib7	lungs	-0.00966882	0.997356
TEM-232	Thyroid	-60.6039	0.997359
TEM-232	Heart disease	-60.6039	0.997359
TEM-232	lungs	-60.6039	0.997359
CTX-M-77	lungs	-0.0242317	0.997366
CTX-M-77	Heart disease	-0.0242317	0.997366
CTX-M-77	Thyroid	-0.0242317	0.997366
dfrA14	Thyroid	-6.4562	0.997382
dfrA14	Heart disease	-6.4562	0.997382
dfrA14	lungs	-6.4562	0.997382
tet(37)	Thyroid	-18.3686	0.997422
tet(37)	Heart disease	-18.3686	0.997422
sul2	other comorb	4.44641e-06	0.999065
TEM-55	Asthma	1.77217e-14	1
TEM-136	Asthma	1.34402e-14	1
TEM-160	Asthma	3.33119e-15	1
YajC	Asthma	2.73957e-15	1
TEM-209	Asthma	2.73931e-15	1
TEM-5	Asthma	2.04499e-15	1
TEM-185	Asthma	9.94448e-16	1
tetB(46)	Asthma	1.3337e-16	1
H-NS	Asthma	1.09788e-16	1
TEM-105	Asthma	8.58241e-17	1
APH(6)-Id	Asthma	6.30594e-17	1
TEM-183	Asthma	5.60542e-17	1
TEM-171	Asthma	5.3722e-17	1
marA	Asthma	5.19611e-17	1
TEM-195	Asthma	4.36644e-17	1
tetA(60)	Asthma	3.24676e-17	1
tetA(46)	Asthma	2.60072e-17	1
AcrS	Asthma	9.06035e-18	1
TEM-98	Asthma	8.82698e-18	1
rmtF	Asthma	5.72995e-18	1
Bifidobacterium adolescentis rpoB mutants conferring resistance to rifampicin	Asthma	5.64612e-18	1
TEM-149	Asthma	5.1192e-18	1
TEM-230	Asthma	3.26776e-18	1
lsaC	Asthma	2.99549e-18	1
mphA	Asthma	2.53071e-18	1
aadA5	Asthma	2.47048e-18	1
Burkholderia pseudomallei Omp38	Asthma	2.32957e-18	1
TEM-34	Asthma	1.6618e-18	1
rsmA	Asthma	6.61791e-19	1
TEM-194	Asthma	6.388e-19	1
TEM-229	Asthma	4.64022e-19	1
TEM-102	Asthma	4.61651e-19	1
OprM	Asthma	3.74735e-19	1
MexJ	Asthma	3.40817e-19	1
tet(M)	Asthma	2.39944e-19	1
mtrC	Asthma	1.96754e-19	1
TEM-116	Asthma	1.95633e-19	1
Klebsiella pneumoniae KpnH	Asthma	1.55358e-19	1
OmpA	Asthma	1.19678e-19	1
AAC(6')-Ib7	Asthma	9.88576e-20	1
acrB	Asthma	4.19504e-20	1
AAC(6')-Ib-cr6	Asthma	2.39413e-20	1
sul1	Asthma	0	1
sul2	Asthma	0	1
ErmB	Asthma	-6.77009e-21	1
CTX-M-77	Asthma	-9.09354e-21	1
CfxA3	Asthma	-2.01215e-20	1
kdpE	Asthma	-2.27158e-20	1
aadA24	Asthma	-4.61533e-20	1
APH(3'')-Ib	Asthma	-1.50517e-19	1
patB	Asthma	-2.81709e-19	1
CRP	Asthma	-8.1521e-19	1
CMY-139	Asthma	-8.70152e-19	1
patA	Asthma	-8.97721e-19	1
ANT(3'')-IIa	Asthma	-9.54302e-19	1
vanY gene in vanM cluster	Asthma	-9.71578e-19	1
ErmF	Asthma	-9.77087e-19	1
tetB(60)	Asthma	-1.30547e-18	1
TEM-70	Asthma	-1.40458e-18	1
aadA17	Asthma	-1.49695e-18	1
mel	Asthma	-1.85339e-18	1
vanT gene in vanG cluster	Asthma	-2.62348e-18	1
tet(C)	Asthma	-2.78322e-18	1
TEM-243	Asthma	-3.06264e-18	1
TEM-1	Asthma	-3.16995e-18	1
tet(Q)	Asthma	-3.42119e-18	1
emrR	Asthma	-3.70844e-18	1
TEM-84	Asthma	-4.84084e-18	1
TEM-36	Asthma	-5.02288e-18	1
adeF	Asthma	-5.60201e-18	1
msrE	Asthma	-5.76894e-18	1
TEM-214	Asthma	-6.91518e-18	1
TEM-169	Asthma	-8.06819e-18	1
pmrA	Asthma	-8.20983e-18	1
MexH	Asthma	-8.41015e-18	1
TEM-181	Asthma	-1.06273e-17	1
TEM-193	Asthma	-1.10874e-17	1
tet(W)	Asthma	-1.25278e-17	1
tet(A)	Asthma	-1.26198e-17	1
APH(3')-Ia	Asthma	-1.59947e-17	1
AAC(3)-IIb	Asthma	-1.7543e-17	1
RlmA(II)	Asthma	-1.78779e-17	1
TEM-156	Asthma	-2.14149e-17	1
aadA8b	Asthma	-2.47489e-17	1
TEM-40	Asthma	-2.68235e-17	1
rpoB2	Asthma	-2.70913e-17	1
ErmX	Asthma	-3.58586e-17	1
TEM-215	Asthma	-3.9613e-17	1
DIM-1	Asthma	-4.56755e-17	1
TEM-96	Asthma	-4.71125e-17	1
tet(37)	Asthma	-4.7527e-17	1
CfxA2	Asthma	-6.54808e-17	1
TEM-157	Asthma	-9.53975e-17	1
nimJ	Asthma	-1.11612e-16	1
TEM-145	Asthma	-1.30499e-16	1
TEM-217	Asthma	-1.3862e-16	1
TEM-146	Asthma	-1.48472e-16	1
cprR	Asthma	-1.54222e-16	1
TEM-127	Asthma	-1.56567e-16	1
AAC(6')-Ib9	Asthma	-1.68999e-16	1
BRP(MBL)	Asthma	-1.74465e-16	1
SHV-160	Asthma	-1.96443e-16	1
TEM-206	Asthma	-2.20403e-16	1
TEM-162	Asthma	-2.54659e-16	1
dfrA14	Asthma	-3.27933e-16	1
TEM-219	Asthma	-3.38215e-16	1
TEM-95	Asthma	-3.45201e-16	1
mphE	Asthma	-4.14584e-16	1
ANT(2'')-Ia	Asthma	-4.77771e-16	1
TEM-232	Asthma	-5.50939e-16	1
mdtC	Asthma	-6.39385e-16	1
TEM-164	Asthma	-8.29278e-16	1
TEM-110	Asthma	-1.07532e-15	1
QnrVC1	Asthma
QnrVC1	Diabetes
QnrVC1	Heart disease
QnrVC1	Hypertension
QnrVC1	Thyroid
QnrVC1	kidney
QnrVC1	lungs
QnrVC1	other comorb

## Sheet: Moderate
Moderate Patients
Gene	Comorbidity	Coefficient	P_value
ErmX	kidney	0.00675393	0.0488007
Erm(41)	Diabetes	0.0371497	0.0520654
TEM-162	Heart disease	0.0412092	0.0768358
emrR	lungs	0.0230484	0.0872575
tetA(46)	kidney	0.0119588	0.0915406
TEM-84	Diabetes	-0.0010175	0.10213
TEM-102	lungs	0.0149081	0.104469
MAB	Heart disease	0.0103957	0.104971
ErmB	kidney	0.00202384	0.107957
TEM-1	Diabetes	-0.000481541	0.113155
leuO	other comorb	5.52602e-05	0.11472
ErmX	Hypertension	0.00429295	0.129027
tet(W)	kidney	0.00746852	0.130196
TEM-116	Diabetes	-3.44154e-05	0.138819
kdpE	Hypertension	4.20781e-06	0.144042
TEM-162	Hypertension	0.0275344	0.148534
TEM-162	Diabetes	0.024407	0.150332
TEM-243	Diabetes	-0.000403223	0.152758
ErmF	kidney	0.00340998	0.153817
TEM-193	kidney	0.00218869	0.155494
marA	Asthma	0.0125597	0.159881
Erm(41)	Heart disease	0.0240706	0.164269
TEM-197	lungs	0.055088	0.167795
ANT(3'')-IIa	Hypertension	8.70606e-05	0.169603
TEM-34	kidney	0.0208949	0.170858
TEM-183	kidney	0.00404571	0.174858
TEM-156	Asthma	0.0135877	0.18481
OmpA	Hypertension	-0.0226805	0.190747
kdpE	Diabetes	3.78856e-06	0.193254
MAB	other comorb	0.00754647	0.195884
vanW gene in vanG cluster	kidney	0.0379736	0.197736
tet(M)	other comorb	0.000303061	0.201293
leuO	lungs	4.44501e-05	0.209443
tet(M)	kidney	0.000297064	0.209602
APH(3'')-Ib	Hypertension	-0.0114987	0.214555
aadA27	other comorb	0.00822224	0.220394
rsmA	Hypertension	-0.00744155	0.223793
tetA(60)	kidney	0.019315	0.228861
APH(3')-Ia	Heart disease	0.00604197	0.235348
leuO	Diabetes	3.6989e-05	0.237942
TEM-156	Diabetes	-0.0302441	0.24796
TEM-193	Hypertension	0.00237543	0.250364
TEM-156	Hypertension	-0.0141003	0.253281
TEM-162	kidney	0.0193638	0.253438
ANT(3'')-IIa	Asthma	0.00013941	0.256809
tetB(46)	other comorb	0.00715587	0.256957
rsmA	Diabetes	-0.0121656	0.262422
TEM-214	other comorb	-0.0011031	0.265491
BRP(MBL)	Diabetes	-0.0767681	0.27265
tet(W)	other comorb	0.00224158	0.278158
aadA	kidney	0.0063023	0.280661
TEM-243	Hypertension	-0.000185052	0.284195
kdpE	Heart disease	-6.95246e-06	0.28578
BRP(MBL)	Hypertension	-0.0489907	0.286789
aadA	Hypertension	0.0157836	0.299187
kdpE	Asthma	-2.19205e-05	0.306409
aadA27	Hypertension	0.0118571	0.313187
TEM-181	Hypertension	-0.037742	0.313328
kdpE	kidney	3.27495e-06	0.31408
TEM-197	Diabetes	0.0321993	0.314948
mel	Diabetes	-0.00527919	0.315194
aadA27	kidney	0.0113005	0.31535
ErmX	Diabetes	-0.0110035	0.316951
tetA(46)	other comorb	0.00187068	0.320669
ErmF	other comorb	0.00234222	0.321301
TEM-215	Diabetes	-0.00580095	0.328252
marA	lungs	0.00702016	0.329506
Erm(41)	other comorb	0.0146432	0.331686
TEM-214	Hypertension	-0.000375539	0.336435
ANT(3'')-IIa	kidney	6.67579e-05	0.33976
TEM-214	Diabetes	-0.000437847	0.346075
TEM-171	Hypertension	-0.00444489	0.346948
TEM-102	Hypertension	-0.015109	0.351559
TEM-214	lungs	-0.00171193	0.358297
CfxA2	other comorb	0.000750387	0.361746
Klebsiella pneumoniae KpnE	Hypertension	-0.072332	0.364155
tet(C)	kidney	0.00010984	0.366333
Klebsiella pneumoniae KpnE	Asthma	0.033959	0.36716
CfxA2	kidney	0.000767477	0.377506
smeD	Hypertension	0.00454132	0.380566
ErmX	other comorb	0.00248718	0.381042
ErmB	Diabetes	-0.00369093	0.381782
smeF	Hypertension	0.0055725	0.38389
smeS	Hypertension	0.00869166	0.389062
TEM-171	Diabetes	-0.00977723	0.394904
sul2	Hypertension	-0.0207101	0.400836
TEM-1	Hypertension	-0.00016979	0.40215
tet(C)	Diabetes	-9.97167e-05	0.403858
TEM-95	Diabetes	-0.0252367	0.404517
patA	Diabetes	-0.00179618	0.405096
TEM-215	Asthma	0.00631289	0.405102
ANT(3'')-IIa	other comorb	-8.96088e-05	0.40597
mtrC	kidney	0.0120792	0.408977
mtrC	other comorb	0.0120792	0.408977
patA	other comorb	0.000826291	0.409506
tet(W)	Diabetes	-0.00752487	0.410046
TEM-116	Hypertension	-1.3261e-05	0.411754
tetA(46)	Hypertension	0.00466582	0.41274
patB	Hypertension	-0.00177083	0.417669
patA	kidney	0.000812695	0.417713
vanT gene in vanG cluster	Hypertension	-0.00882847	0.418888
CfxA2	Hypertension	0.000446602	0.420462
vanT gene in vanG cluster	Diabetes	-0.019975	0.421772
tet(M)	Diabetes	-0.00090205	0.422295
TEM-193	Asthma	0.00137203	0.424137
TEM-102	Heart disease	0.00578113	0.428772
tet(C)	lungs	-0.000163378	0.430802
CfxA3	Diabetes	-0.00255514	0.434375
tet(W)	lungs	-0.0443285	0.434551
vanY gene in vanB cluster	Hypertension	-0.0130318	0.440311
TEM-84	Hypertension	-0.000290344	0.440999
mtrC	Hypertension	0.00748289	0.444998
aadA	Diabetes	0.00423504	0.446667
TEM-84	Heart disease	-0.00054322	0.447376
TEM-215	other comorb	-0.0057525	0.44785
ErmB	other comorb	0.000201858	0.452112
tet(W)	Hypertension	0.00248895	0.452252
smeC	Hypertension	0.00450662	0.456872
TEM-171	Asthma	0.00298751	0.458736
TEM-156	lungs	0.0060232	0.460027
APH(3')-Ia	other comorb	-0.00415623	0.462662
mel	Hypertension	0.000103067	0.465253
kdpE	other comorb	2.25703e-06	0.477365
mel	other comorb	0.000170643	0.477388
vanY gene in vanM cluster	Hypertension	-0.00110175	0.492794
APH(3'')-Ib	Diabetes	-0.00144644	0.495884
TEM-145	Hypertension	-0.00736321	0.497788
ANT(3'')-IIa	Heart disease	-8.66554e-05	0.503281
TEM-183	Hypertension	0.00149813	0.510388
mel	kidney	0.000177565	0.512871
patB	Diabetes	-0.00239842	0.513092
TEM-193	Heart disease	0.000959078	0.515321
APH(6)-Id	Diabetes	-0.00221532	0.516755
OmpA	kidney	-0.0121439	0.526216
aadA5	Diabetes	-5.21132e-05	0.527831
TEM-171	other comorb	-0.00642179	0.531199
ErmX	Heart disease	-0.00510409	0.533712
TEM-84	lungs	-0.00040778	0.536399
AAC(3)-IIb	Hypertension	-0.000436418	0.536576
TEM-243	other comorb	-0.00013939	0.540279
TEM-1	lungs	-0.00020972	0.54155
TEM-183	Diabetes	-0.0036127	0.5416
sul1	Hypertension	-0.0271225	0.542234
kdpE	lungs	-2.82921e-06	0.54224
rsmA	lungs	-0.0216589	0.54249
marA	Diabetes	-0.0072475	0.54307
TEM-214	Asthma	-0.000929165	0.544813
aadA5	Hypertension	-0.000186132	0.550844
APH(3')-Ia	Diabetes	0.00206113	0.556481
TEM-215	Hypertension	-0.0025601	0.556789
ramA	Heart disease	0.017141	0.558404
adeF	Hypertension	0.000146637	0.560162
rsmA	Heart disease	-0.00605379	0.561381
ErmF	Diabetes	-0.012009	0.561637
RlmA(II)	Hypertension	-0.0111783	0.562087
ErmC	Hypertension	-0.0116068	0.56346
adeF	Heart disease	-0.000663367	0.56483
TEM-243	lungs	-0.000166983	0.566054
TEM-156	Heart disease	-0.0127241	0.56808
APH(3')-Ia	lungs	-0.0038219	0.568536
TEM-116	other comorb	-1.24837e-05	0.568608
tet(Q)	Hypertension	-9.74549e-05	0.570984
CfxA3	Hypertension	-0.000198889	0.57099
vanY gene in vanM cluster	Diabetes	-0.00105967	0.57217
TEM-84	other comorb	-0.000289846	0.573729
CfxA3	other comorb	-0.00340607	0.576983
ramA	Asthma	0.0196585	0.583285
ErmB	Hypertension	0.000498712	0.583928
smeS	Heart disease	0.00512453	0.585346
TEM-116	Asthma	1.55148e-05	0.587667
ANT(3'')-IIa	Diabetes	-3.72179e-05	0.588171
TEM-1	Heart disease	-0.000174615	0.599097
vanT gene in vanG cluster	other comorb	-0.0106057	0.600153
TEM-197	Heart disease	0.0210673	0.609425
TEM-243	Heart disease	-0.000140882	0.609768
AAC(3)-IIb	kidney	-0.00162737	0.610612
mel	Heart disease	-0.00203985	0.613167
TEM-95	Heart disease	-0.0234673	0.613865
APH(3'')-Ib	other comorb	-0.00115398	0.614535
Burkholderia pseudomallei Omp38	Hypertension	-0.000126541	0.617082
TEM-116	Heart disease	-1.30998e-05	0.620268
TEM-1	kidney	0.000121075	0.621539
RlmA(II)	Diabetes	-0.00859217	0.622116
TEM-34	Hypertension	0.00639033	0.6225
vanY gene in vanB cluster	Diabetes	-0.00283168	0.623011
TEM-116	lungs	-1.26483e-05	0.63044
TEM-181	kidney	-0.0133919	0.631654
patB	other comorb	-0.00142498	0.633729
TEM-181	Diabetes	-0.00113534	0.634922
aadA5	other comorb	-5.29603e-05	0.636247
TEM-171	Heart disease	-0.00445427	0.636777
TEM-197	Hypertension	0.0145216	0.637392
sul2	Diabetes	-0.00252579	0.643387
TEM-145	other comorb	-0.00760993	0.646875
rsmA	Asthma	-0.0127705	0.64755
adeF	other comorb	0.000138746	0.648037
arr-2	Diabetes	-0.00381917	0.648161
ErmF	Heart disease	-0.00683935	0.651091
aadA27	Diabetes	-0.00255243	0.653779
dfrA14	Diabetes	-0.0035859	0.664634
TEM-215	kidney	0.00215475	0.665468
Klebsiella pneumoniae KpnE	lungs	0.0151803	0.6657
TEM-34	Diabetes	-0.0076735	0.666216
tet(W)	Heart disease	-0.004505	0.666334
TEM-244	Diabetes	-0.0016568	0.66954
tet(M)	Heart disease	-0.000255127	0.671854
sul1	Diabetes	-0.0165579	0.676046
aadA27	lungs	-0.00945139	0.677803
vanW gene in vanG cluster	Hypertension	0.0114647	0.677851
TEM-156	kidney	-0.0046765	0.680613
AAC(3)-IIb	other comorb	-0.000689988	0.681558
patA	Heart disease	-0.00088921	0.682212
vanT gene in vanG cluster	kidney	-0.00243589	0.684835
ErmB	Heart disease	-0.00111146	0.685067
Klebsiella pneumoniae KpnE	kidney	-0.0242179	0.686195
Burkholderia pseudomallei Omp38	Diabetes	-4.81317e-05	0.687657
APH(6)-Id	other comorb	-0.00131094	0.687675
Escherichia coli emrE	Diabetes	-0.00296892	0.6905
bacA	Diabetes	-0.00585172	0.69387
RlmA(II)	other comorb	-0.00585778	0.696784
vanT gene in vanG cluster	Heart disease	-0.00622229	0.699856
BRP(MBL)	lungs	-0.00452492	0.70029
BRP(MBL)	kidney	-0.0198657	0.701875
TEM-162	other comorb	0.00681275	0.702826
rsmA	kidney	-0.00182194	0.704789
vanY gene in vanB cluster	other comorb	-0.00291225	0.706065
smeD	Heart disease	0.0016593	0.715284
adeF	kidney	0.000112222	0.715535
sul1	Heart disease	-0.00662908	0.715713
TEM-145	lungs	-0.00720623	0.717376
APH(3')-Ia	kidney	-0.00170892	0.717809
APH(3'')-Ib	Heart disease	-0.000676589	0.719574
TEM-181	other comorb	-0.000585261	0.719817
CfxA3	Heart disease	-0.000841768	0.720074
TEM-193	lungs	0.00056926	0.723266
TEM-1	Asthma	0.000137903	0.726537
TEM-183	other comorb	-0.00153369	0.727154
tet(C)	other comorb	-4.61644e-05	0.729504
sul2	other comorb	-0.0026349	0.732024
aadA27	Heart disease	-0.00462747	0.734911
tet(C)	Hypertension	3.19356e-05	0.737356
Burkholderia pseudomallei Omp38	other comorb	-7.71889e-05	0.737534
TEM-95	Hypertension	-0.00493028	0.740009
TEM-95	kidney	0.0053482	0.740737
patB	Heart disease	-0.000893942	0.74102
TEM-244	other comorb	-0.00116258	0.742115
APH(3')-Ia	Hypertension	0.00106287	0.746504
Escherichia coli emrE	other comorb	-0.0022494	0.746659
Burkholderia pseudomallei Omp38	kidney	-0.000409886	0.747599
aadA5	Heart disease	-3.26352e-05	0.749158
APH(3'')-Ib	lungs	-0.000391724	0.751633
leuO	Heart disease	1.23043e-05	0.755386
TEM-95	lungs	-0.00904985	0.756653
marA	other comorb	-0.00331137	0.761989
AAC(3)-IIb	Diabetes	-0.000167501	0.766749
AAC(3)-IIb	Heart disease	-0.000375739	0.767923
patB	kidney	-0.000517923	0.768756
TEM-181	lungs	-0.00182649	0.769847
BRP(MBL)	Heart disease	-0.0171501	0.76991
TEM-84	kidney	0.000127471	0.77427
smeS	other comorb	0.00261437	0.777364
ramA	other comorb	0.0081542	0.777618
TEM-1	other comorb	-7.01641e-05	0.78488
TEM-84	Asthma	0.000191351	0.785117
TEM-243	Asthma	6.69677e-05	0.791501
Escherichia coli emrE	Heart disease	-0.00176868	0.793566
MAB	Hypertension	0.00139296	0.79853
tet(Q)	kidney	-3.58242e-05	0.799258
tet(Q)	other comorb	-3.58242e-05	0.799258
TEM-214	kidney	-0.000119576	0.800007
OmpA	other comorb	-0.000390625	0.800369
CfxA3	kidney	-6.2817e-05	0.800487
OmpA	Heart disease	-0.000266565	0.800855
TEM-116	kidney	4.72328e-06	0.801433
smeC	other comorb	-0.00113841	0.801764
Erm(41)	Hypertension	0.00332787	0.802555
patA	Hypertension	-0.000233968	0.803355
H-NS	lungs	-0.00230442	0.803513
sul2	Heart disease	-0.00156138	0.803979
aadA	lungs	-0.00280535	0.804051
TEM-244	Heart disease	-0.000840909	0.804543
OmpA	lungs	-0.000284421	0.805348
Burkholderia pseudomallei Omp38	Heart disease	-4.69284e-05	0.808378
rmtF	Diabetes	0.00087816	0.809078
ErmF	Hypertension	0.000506594	0.809082
TEM-214	Heart disease	-0.000136996	0.810299
smeF	Heart disease	0.00129002	0.810822
dfrA14	other comorb	-0.00186811	0.8127
TEM-244	lungs	-0.00180765	0.81333
ANT(3'')-IIa	lungs	1.97522e-05	0.814808
BRP(MBL)	Asthma	-0.00292619	0.815216
TEM-181	Heart disease	-0.000331808	0.815713
TEM-171	lungs	0.000862635	0.819448
Burkholderia pseudomallei Omp38	lungs	-0.000131838	0.820955
TEM-34	Heart disease	0.00393398	0.824444
APH(6)-Id	Heart disease	-0.000696196	0.828331
TEM-145	Diabetes	0.00191499	0.834676
TEM-181	Asthma	-0.000727359	0.837198
vanY gene in vanB cluster	Heart disease	-0.00139742	0.837982
arr-2	other comorb	-0.00148809	0.840383
leuO	Hypertension	5.72732e-06	0.842282
aadA27	Asthma	-0.00258551	0.84388
APH(3'')-Ib	Asthma	-0.000147526	0.84417
tet(M)	Hypertension	4.20828e-05	0.845082
tet(C)	Heart disease	-2.85817e-05	0.853422
vanY gene in vanM cluster	kidney	-0.000180613	0.853728
TEM-171	kidney	-0.000739178	0.853887
TEM-244	Asthma	-0.00117191	0.855879
H-NS	Asthma	-0.00138908	0.857135
OmpA	Asthma	-0.000176937	0.857648
Burkholderia pseudomallei Omp38	Asthma	-5.44993e-05	0.858938
tetA(60)	Hypertension	0.00252492	0.862783
rsmA	other comorb	-0.000663987	0.870155
sul2	Asthma	0.000635896	0.873753
OmpA	Diabetes	-0.0006683	0.874402
bacA	other comorb	-0.00222458	0.876402
ramA	lungs	0.00527401	0.880279
ramA	Diabetes	-0.00439269	0.880875
TEM-145	Heart disease	0.0017815	0.887763
TEM-95	Asthma	0.00357873	0.89151
vanY gene in vanM cluster	Heart disease	-0.000153218	0.894088
TEM-183	Heart disease	-0.000510308	0.895876
TEM-193	Diabetes	-0.000188292	0.896654
smeD	other comorb	0.000571854	0.899393
Erm(41)	kidney	-0.00227721	0.90236
smeC	Heart disease	-0.000489592	0.912446
sul2	lungs	-0.000456156	0.912867
adeF	Diabetes	2.97866e-05	0.913079
rmtF	Hypertension	-0.000372913	0.917877
dfrA14	Heart disease	-0.000695779	0.928483
TEM-243	kidney	-1.48085e-05	0.934266
mtrC	lungs	-0.000595997	0.934865
TEM-102	Diabetes	-0.000529876	0.940743
marA	Heart disease	-0.000759069	0.942864
TEM-215	lungs	0.000405043	0.947896
TEM-102	other comorb	0.000517192	0.948884
APH(3')-Ia	Asthma	0.000406406	0.953076
tet(C)	Asthma	1.00838e-05	0.959898
TEM-215	Heart disease	0.000290852	0.962766
TEM-34	other comorb	0.000728978	0.965169
aadA	Asthma	0.000456731	0.96806
vanY gene in vanM cluster	other comorb	-2.3521e-05	0.977679
TEM-145	Asthma	0.00043165	0.981177
smeF	other comorb	0.000113255	0.983245
bacA	Heart disease	0.000275813	0.984437
mel	lungs	-1.06779	0.9897
mel	Asthma	-0.998548	0.990188
Bifidobacterium adolescentis rpoB mutants conferring resistance to rifampicin	Hypertension	0.038591	0.99429
smeR	Hypertension	0.158223	0.99429
FosA2	Hypertension	1.58223	0.99429
smeB	Hypertension	0.0210964	0.99429
smeE	Hypertension	0.0439508	0.99429
APH(9)-Ic	Hypertension	0.131852	0.99429
nimJ	Hypertension	-0.717963	0.99461
TEM-150	Hypertension	-0.0572315	0.99461
msbA	Hypertension	-0.0572315	0.99461
TEM-229	Hypertension	-0.957284	0.99461
Klebsiella pneumoniae KpnF	Hypertension	-0.543161	0.99461
emrR	Hypertension	-0.144206	0.994617
CRP	Hypertension	-0.107926	0.994882
arr-2	Hypertension	-1.65711	0.994891
Klebsiella pneumoniae KpnH	Hypertension	-0.209927	0.994897
smeF	Diabetes	0.176997	0.995103
tetB(46)	Hypertension	0.127957	0.995124
CRP	Diabetes	-0.104659	0.995133
vanW gene in vanG cluster	Diabetes	-0.312797	0.995169
Klebsiella pneumoniae KpnH	Diabetes	-0.20348	0.995177
tetA(60)	Diabetes	-0.285656	0.995268
ramA	Hypertension	-0.932164	0.995292
APH(6)-Id	Hypertension	-0.12535	0.99542
smeC	Diabetes	0.250247	0.995487
smeD	Diabetes	0.131788	0.995509
marA	Hypertension	-0.843492	0.995527
dfrA14	Hypertension	-0.376148	0.99569
tetB(46)	Diabetes	-0.11726	0.995737
APH(6)-Id	kidney	-0.116285	0.995825
Klebsiella pneumoniae KpnE	Diabetes	-1.72931	0.995828
ramA	kidney	-0.869039	0.995861
smeC	kidney	-0.20856	0.99589
mtrC	Diabetes	-0.337653	0.995892
YajC	Hypertension	-1.6916	0.995901
YajC	Diabetes	-1.6287	0.995901
ErmC	Diabetes	-0.566939	0.995902
BRP(MBL)	other comorb	-1.68705	0.99598
aadA5	kidney	-0.00523529	0.996013
smeS	Diabetes	0.230885	0.996014
TEM-244	Hypertension	-0.95342	0.996023
TEM-244	kidney	-0.874849	0.996045
Klebsiella pneumoniae KpnF	other comorb	0.656139	0.996051
marA	kidney	-0.78436	0.996053
CfxA2	Diabetes	-0.697233	0.996063
dfrA14	kidney	-0.349965	0.996075
smeF	kidney	-0.150061	0.996089
TEM-169	Hypertension	-0.071965	0.996092
Escherichia coli emrE	kidney	-0.700475	0.996096
ErmC	kidney	-0.54459	0.996124
ErmC	other comorb	-0.54459	0.996124
Klebsiella pneumoniae KpnE	other comorb	-1.66224	0.996129
TEM-156	other comorb	-0.616674	0.99613
Escherichia coli emrE	Hypertension	-0.763857	0.996155
YajC	kidney	-1.56684	0.996189
YajC	other comorb	-1.56684	0.996189
aadA5	lungs	-0.00509033	0.996205
smeB	Diabetes	0.0230283	0.99622
Klebsiella pneumoniae KpnF	Diabetes	0.628117	0.99622
smeE	Diabetes	0.0479756	0.99622
Bifidobacterium adolescentis rpoB mutants conferring resistance to rifampicin	Diabetes	0.0421249	0.99622
FosA2	Diabetes	1.72712	0.99622
smeR	Diabetes	0.172712	0.99622
APH(9)-Ic	Diabetes	0.143927	0.99622
H-NS	Hypertension	-0.96016	0.996231
smeF	lungs	-0.145648	0.996239
TEM-169	Diabetes	-0.0697975	0.996253
YajC	Heart disease	-1.51579	0.996258
YajC	lungs	-1.51579	0.996258
ErmC	Heart disease	-0.528784	0.996268
ErmC	lungs	-0.528784	0.996268
TEM-102	kidney	-0.346417	0.996277
Klebsiella pneumoniae KpnE	Heart disease	-1.61436	0.996305
TEM-95	other comorb	-1.24164	0.996311
rmtF	kidney	-0.0540741	0.996371
rmtF	other comorb	-0.0540741	0.996371
vanY gene in vanB cluster	kidney	-0.713265	0.996396
vanT gene in vanG cluster	lungs	-0.531475	0.996397
CfxA2	Heart disease	-0.648537	0.996411
CfxA2	lungs	-0.648537	0.996411
TEM-169	kidney	-0.0670109	0.996434
TEM-169	other comorb	-0.0670109	0.996434
tet(Q)	Diabetes	-0.0759502	0.996446
bacA	Hypertension	-0.578878	0.996446
Erm(41)	lungs	-0.329313	0.996466
MAB	Diabetes	0.0743162	0.996472
Escherichia coli emrE	lungs	-0.686896	0.996493
rmtF	Heart disease	-0.0524662	0.996494
rmtF	lungs	-0.0524662	0.996494
smeD	kidney	-0.112396	0.996506
TEM-193	other comorb	-0.0334324	0.996519
H-NS	kidney	-0.891234	0.996523
H-NS	other comorb	-0.891234	0.996523
H-NS	Diabetes	-0.935668	0.996539
TEM-197	kidney	-0.719714	0.996547
TEM-197	other comorb	-0.719714	0.996547
tetA(46)	Diabetes	-0.0869343	0.99655
TEM-169	Heart disease	-0.0650201	0.996553
TEM-169	lungs	-0.0650201	0.996553
TEM-162	lungs	-0.359164	0.996553
vanY gene in vanB cluster	lungs	-0.692949	0.996569
arr-2	Heart disease	-3.00009e-05	0.996615
patB	lungs	-0.104767	0.996616
nimJ	Diabetes	-0.739277	0.996634
TEM-150	Diabetes	-0.0589305	0.996634
msbA	Diabetes	-0.0589305	0.996634
TEM-229	Diabetes	-0.985702	0.996634
sul2	kidney	-0.538659	0.996638
smeD	lungs	-0.109141	0.996638
emrR	Diabetes	-0.148371	0.996657
TEM-145	kidney	-0.714489	0.996673
H-NS	Heart disease	-0.867223	0.996706
sul1	kidney	-1.23504	0.996732
sul1	other comorb	-1.23504	0.996732
bacA	kidney	-0.539138	0.996738
smeB	kidney	-0.0196878	0.996768
smeR	kidney	-0.147658	0.996768
Bifidobacterium adolescentis rpoB mutants conferring resistance to rifampicin	kidney	-0.0360143	0.996768
TEM-229	other comorb	-0.946431	0.996768
nimJ	kidney	-0.709823	0.996768
nimJ	other comorb	-0.709823	0.996768
FosA2	kidney	-1.47658	0.996768
smeE	other comorb	-0.0410162	0.996768
Bifidobacterium adolescentis rpoB mutants conferring resistance to rifampicin	other comorb	-0.0360143	0.996768
TEM-229	kidney	-0.946431	0.996768
TEM-150	kidney	-0.0565826	0.996768
TEM-150	other comorb	-0.0565826	0.996768
FosA2	other comorb	-1.47658	0.996768
Klebsiella pneumoniae KpnF	kidney	-0.537003	0.996768
msbA	kidney	-0.0565826	0.996768
msbA	other comorb	-0.0565826	0.996768
smeB	other comorb	-0.0196878	0.996768
smeE	kidney	-0.0410162	0.996768
smeR	other comorb	-0.147658	0.996768
APH(9)-Ic	kidney	-0.123049	0.996768
APH(9)-Ic	other comorb	-0.123049	0.996768
tetB(46)	kidney	0.15018	0.996796
tet(Q)	Heart disease	-0.0707498	0.996797
tet(Q)	lungs	-0.0707498	0.996797
emrR	kidney	-0.142454	0.9968
emrR	other comorb	-0.142454	0.9968
TEM-183	lungs	-0.196491	0.996822
bacA	lungs	-0.523051	0.996835
tetA(46)	Heart disease	-0.0810252	0.996839
tetA(46)	lungs	-0.0810252	0.996839
sul1	lungs	-1.19814	0.99684
nimJ	Heart disease	-0.688808	0.996864
nimJ	lungs	-0.688808	0.996864
TEM-150	Heart disease	-0.0549074	0.996864
TEM-150	lungs	-0.0549074	0.996864
FosA2	Heart disease	-1.43287	0.996864
FosA2	lungs	-1.43287	0.996864
Klebsiella pneumoniae KpnF	lungs	-0.521104	0.996864
msbA	Heart disease	-0.0549074	0.996864
msbA	lungs	-0.0549074	0.996864
smeB	Heart disease	-0.0191049	0.996864
smeB	lungs	-0.0191049	0.996864
smeE	Heart disease	-0.0398019	0.996864
smeE	lungs	-0.0398019	0.996864
smeR	Heart disease	-0.143287	0.996864
smeR	lungs	-0.143287	0.996864
APH(9)-Ic	Heart disease	-0.119406	0.996864
APH(9)-Ic	lungs	-0.119406	0.996864
Bifidobacterium adolescentis rpoB mutants conferring resistance to rifampicin	Heart disease	-0.034948	0.996864
Bifidobacterium adolescentis rpoB mutants conferring resistance to rifampicin	lungs	-0.034948	0.996864
TEM-229	Heart disease	-0.91841	0.996864
TEM-229	lungs	-0.91841	0.996864
emrR	Heart disease	-0.138252	0.996899
tet(W)	Asthma	-2.40362	0.996903
smeS	kidney	-0.197965	0.996955
APH(3'')-Ib	kidney	-0.243731	0.996961
MAB	kidney	-0.0632622	0.99701
vanW gene in vanG cluster	other comorb	-0.318926	0.997014
CRP	other comorb	-0.106997	0.997033
CRP	kidney	-0.106997	0.997033
leuO	Asthma	2.28402e-07	0.997058
leuO	kidney	-0.00193878	0.997059
smeS	lungs	-0.192326	0.997067
arr-2	kidney	-1.63599	0.997069
tet(M)	lungs	-0.220565	0.997076
Klebsiella pneumoniae KpnH	kidney	-0.208094	0.997093
Klebsiella pneumoniae KpnH	other comorb	-0.208094	0.997093
MAB	lungs	-0.0614542	0.997095
tetA(60)	other comorb	-0.291389	0.997097
vanW gene in vanG cluster	Heart disease	-0.30983	0.997099
vanW gene in vanG cluster	lungs	-0.30983	0.997099
vanY gene in vanM cluster	lungs	-0.41008	0.99711
RlmA(II)	kidney	-0.982076	0.99712
TEM-34	lungs	-1.92231	0.997136
aadA	other comorb	-0.457994	0.99714
CRP	Heart disease	-0.103957	0.997141
CRP	lungs	-0.103957	0.997141
RlmA(II)	Heart disease	-0.951038	0.997162
RlmA(II)	lungs	-0.951038	0.997162
arr-2	lungs	-1.5888	0.997176
tetA(60)	Heart disease	-0.282917	0.997191
tetA(60)	lungs	-0.282917	0.997191
CfxA3	lungs	-0.183096	0.997196
Klebsiella pneumoniae KpnH	Heart disease	-0.202233	0.997207
Klebsiella pneumoniae KpnH	lungs	-0.202233	0.997207
smeS	Asthma	-0.183235	0.997228
MAB	Asthma	-0.0585831	0.99723
vanW gene in vanG cluster	Asthma	-0.295384	0.997234
aadA	Heart disease	-0.445098	0.99725
ErmX	lungs	-0.275777	0.997279
tet(M)	Asthma	-0.21004	0.997281
vanY gene in vanM cluster	Asthma	-0.390893	0.997287
CRP	Asthma	-0.0990583	0.997297
TEM-34	Asthma	-1.83344	0.997316
tetA(60)	Asthma	-0.269445	0.997334
RlmA(II)	Asthma	-0.907463	0.997341
arr-2	Asthma	-1.51622	0.997359
ErmB	lungs	-0.0964101	0.997372
Klebsiella pneumoniae KpnH	Asthma	-0.192903	0.997375
Klebsiella pneumoniae KpnF	Heart disease	0.715037	0.99739
adeF	lungs	-0.0579713	0.997391
smeC	lungs	-0.21531	0.997405
APH(6)-Id	lungs	-0.12025	0.997405
ErmB	Asthma	-0.0914267	0.997415
ErmF	lungs	-1.096	0.997422
patA	lungs	-0.216694	0.997422
CfxA3	Asthma	-0.17506	0.997422
AAC(3)-IIb	lungs	-0.233043	0.997437
ErmX	Asthma	-0.262812	0.997439
tetB(46)	Heart disease	-0.116475	0.997494
tetB(46)	lungs	-0.116475	0.997494
dfrA14	lungs	-0.361036	0.997513
adeF	Asthma	-0.0552303	0.997528
APH(6)-Id	Asthma	-0.114564	0.997532
smeC	Asthma	-0.205298	0.997544
mtrC	Heart disease	-0.334813	0.997554
patA	Asthma	-0.206686	0.997575
ErmF	Asthma	-1.04673	0.997592
AAC(3)-IIb	Asthma	-0.222423	0.9976
tetB(46)	Asthma	-0.111092	0.997629
dfrA14	Asthma	-0.344592	0.997657
aadA5	Asthma	-0.00516148	0.997672
Escherichia coli emrE	Asthma	-0.6902	0.99768
mtrC	Asthma	-0.319652	0.997698
smeF	Asthma	-0.148082	0.9977
ErmC	Asthma	-0.537457	0.997727
YajC	Asthma	-1.54314	0.997739
CfxA2	Asthma	-0.657232	0.997773
vanT gene in vanG cluster	Asthma	-0.539842	0.997827
Erm(41)	Asthma	-0.33432	0.997834
rmtF	Asthma	-0.0533044	0.997848
TEM-169	Asthma	-0.0660531	0.997884
TEM-162	Asthma	-0.364668	0.99789
vanY gene in vanB cluster	Asthma	-0.704368	0.997925
patB	Asthma	-0.106469	0.997942
smeD	Asthma	-0.110941	0.997945
tet(Q)	Asthma	-0.0717557	0.998036
tetA(46)	Asthma	-0.0821871	0.998048
sul1	Asthma	-1.21593	0.998062
nimJ	Asthma	-0.699541	0.998068
TEM-150	Asthma	-0.055763	0.998068
FosA2	Asthma	-1.4552	0.998068
Klebsiella pneumoniae KpnF	Asthma	-0.529224	0.998068
msbA	Asthma	-0.055763	0.998068
smeB	Asthma	-0.0194026	0.998068
smeE	Asthma	-0.0404221	0.998068
smeR	Asthma	-0.14552	0.998068
APH(9)-Ic	Asthma	-0.121266	0.998068
Bifidobacterium adolescentis rpoB mutants conferring resistance to rifampicin	Asthma	-0.0354926	0.998068
TEM-229	Asthma	-0.932721	0.998068
bacA	Asthma	-0.531823	0.998071
TEM-183	Asthma	-0.199785	0.998085
TEM-197	Asthma	8.89693	0.998534
emrR	Asthma	1.02317	0.99926
TEM-102	Asthma	0.256509	0.999641
ANT(3'')-IIa	Thyroid	-8.23404e-20	1
APH(3')-Ia	Thyroid	2.41462e-17	1
TEM-1	Thyroid	-4.07698e-18	1
TEM-116	Thyroid	1.56664e-19	1
TEM-84	Thyroid	2.27658e-18	1
kdpE	Thyroid	-2.74021e-21	1
mtrC	Thyroid	1.34299e-17	1
nimJ	Thyroid	-2.60552e-16	1
tet(C)	Thyroid	7.80733e-19	1
AAC(3)-IIb	Thyroid	-1.39327e-17	1
APH(3'')-Ib	Thyroid	0	1
APH(6)-Id	Thyroid	-3.17426e-17	1
Burkholderia pseudomallei Omp38	Thyroid	1.24915e-18	1
CfxA3	Thyroid	5.68413e-21	1
ErmX	Thyroid	-1.03774e-17	1
TEM-214	Thyroid	-3.23104e-18	1
TEM-215	Thyroid	-1.60129e-17	1
TEM-243	Thyroid	3.56186e-18	1
YajC	Thyroid	-1.06087e-16	1
aadA5	Thyroid	-1.30939e-18	1
adeF	Thyroid	4.72247e-18	1
mel	Thyroid	1.39196e-19	1
rmtF	Thyroid	2.12731e-16	1
rsmA	Thyroid	-1.20728e-18	1
sul1	Thyroid	-9.93801e-17	1
tet(Q)	Thyroid	-1.47455e-19	1
tet(W)	Thyroid	-1.74584e-18	1
TEM-150	Thyroid	3.13552e-17	1
TEM-156	Thyroid	4.87593e-17	1
TEM-169	Thyroid	-3.03456e-19	1
CRP	Thyroid	2.6161e-17	1
CfxA2	Thyroid	8.89921e-19	1
Erm(41)	Thyroid	1.13974e-16	1
Escherichia coli emrE	Thyroid	7.84668e-18	1
FosA2	Thyroid	4.78184e-16	1
H-NS	Thyroid	-1.57279e-18	1
Klebsiella pneumoniae KpnE	Thyroid	3.19374e-16	1
Klebsiella pneumoniae KpnF	Thyroid	1.73906e-16	1
MAB	Thyroid	5.22169e-18	1
OmpA	Thyroid	-2.04362e-19	1
TEM-171	Thyroid	1.8133e-17	1
TEM-181	Thyroid	-2.72941e-19	1
aadA27	Thyroid	0	1
arr-2	Thyroid	-2.22874e-18	1
dfrA14	Thyroid	-3.99708e-18	1
emrR	Thyroid	2.13095e-17	1
marA	Thyroid	-1.6006e-17	1
msbA	Thyroid	3.13552e-17	1
patA	Thyroid	9.84431e-18	1
ramA	Thyroid	2.65615e-17	1
smeB	Thyroid	6.37579e-18	1
smeD	Thyroid	3.29972e-17	1
smeE	Thyroid	1.32829e-17	1
smeF	Thyroid	3.66911e-17	1
smeR	Thyroid	4.78184e-17	1
sul2	Thyroid	-1.45446e-18	1
vanT gene in vanG cluster	Thyroid	2.31814e-17	1
vanY gene in vanM cluster	Thyroid	4.5209e-18	1
ErmB	Thyroid	2.17163e-19	1
ErmF	Thyroid	-2.87573e-17	1
tet(M)	Thyroid	1.55535e-18	1
tetA(46)	Thyroid	2.3343e-18	1
tetB(46)	Thyroid	9.48747e-18	1
APH(9)-Ic	Thyroid	3.98487e-17	1
Bifidobacterium adolescentis rpoB mutants conferring resistance to rifampicin	Thyroid	1.1663e-17	1
ErmC	Thyroid	-4.9948e-18	1
TEM-102	Thyroid	1.198e-17	1
TEM-183	Thyroid	2.07502e-17	1
TEM-197	Thyroid	-3.28609e-16	1
TEM-229	Thyroid	-3.47403e-16	1
bacA	Thyroid	-7.70801e-18	1
BRP(MBL)	Thyroid	-6.43965e-18	1
TEM-145	Thyroid	6.12654e-17	1
TEM-95	Thyroid	-1.10093e-17	1
vanY gene in vanB cluster	Thyroid	2.61933e-17	1
Klebsiella pneumoniae KpnH	Thyroid	1.82813e-17	1
TEM-244	Thyroid	-1.183e-18	1
leuO	Thyroid	1.92246e-19	1
patB	Thyroid	-1.04023e-17	1
TEM-162	Thyroid	1.08199e-17	1
TEM-193	Thyroid	-1.40281e-18	1
TEM-34	Thyroid	2.60564e-17	1
aadA	Thyroid	4.93628e-17	1
smeC	Thyroid	5.96644e-18	1
smeS	Thyroid	3.64439e-18	1
vanW gene in vanG cluster	Thyroid	1.55209e-16	1
tetA(60)	Thyroid	-9.68836e-17	1
RlmA(II)	Thyroid	1.61988e-17	1
tet(A)	Asthma
tet(A)	Diabetes
tet(A)	Heart disease
tet(A)	Hypertension
tet(A)	Thyroid
tet(A)	kidney
tet(A)	lungs
tet(A)	other comorb

## Sheet: Severe
Severe Patients
Gene	Comorbidity	Coefficient	P_value
lsaC	other comorb	0.00860516	0.189249
TEM-145	Hypertension	0.0322914	0.190528
TEM-34	Hypertension	0.0168883	0.192709
TEM-162	Hypertension	0.0214415	0.195518
tet(Q)	Hypertension	0.00491337	0.197787
ErmX	Hypertension	0.00704831	0.199999
TEM-32	Hypertension	0.0438844	0.200001
OXA-420	Hypertension	0.044516	0.203164
AAC(3)-IIc	other comorb	0.0987206	0.208116
TEM-171	other comorb	0.00654381	0.208552
leuO	Hypertension	6.4932e-05	0.214343
H-NS	other comorb	0.0119738	0.217081
FosBx1	Thyroid	0.412112	0.223418
CfxA2	Hypertension	0.0215522	0.226898
mel	Hypertension	0.00447569	0.23345
TEM-235	Thyroid	0.0337693	0.234468
TEM-102	Hypertension	0.0158591	0.242001
APH(3')-Ia	Diabetes	-0.00285987	0.244861
Erm(41)	Hypertension	0.0184758	0.246037
TEM-246	Hypertension	0.00100757	0.250265
ANT(3'')-IIa	Diabetes	-0.000212931	0.258153
MAB	Hypertension	0.0108896	0.258167
YajC	Diabetes	-0.0432461	0.258983
Burkholderia pseudomallei Omp38	other comorb	0.010538	0.269216
kdpE	Hypertension	5.71927e-06	0.271813
leuO	Diabetes	-9.30261e-05	0.271978
TEM-214	other comorb	-0.0064768	0.282041
tet(C)	other comorb	-0.000675076	0.296441
TEM-84	other comorb	-0.00332784	0.297634
tet(M)	Diabetes	0.00372557	0.300934
TEM-1	other comorb	-0.00193837	0.301792
tet(W)	Hypertension	0.00439702	0.306444
tetA(46)	Hypertension	0.00410171	0.310185
ANT(3'')-IIa	Heart disease	-0.00090861	0.312778
TEM-127	Hypertension	0.0552705	0.324429
CfxA2	Diabetes	0.0295085	0.328062
ErmB	other comorb	0.00991654	0.344375
TEM-243	other comorb	-0.00233467	0.345718
TEM-116	other comorb	-0.000109208	0.346798
tet(A)	other comorb	0.00356084	0.347823
TEM-215	other comorb	-0.00886921	0.357573
TEM-215	Hypertension	0.00332899	0.369859
APH(6)-Id	Diabetes	-0.00542376	0.373826
APH(3'')-Ib	other comorb	0.00179715	0.39256
TEM-156	other comorb	-0.0297266	0.392909
tet(C)	Diabetes	-0.000116074	0.404046
ANT(3'')-IIa	other comorb	-0.000288837	0.409166
TEM-195	Diabetes	-0.344283	0.412959
lsaC	Diabetes	0.0147074	0.41932
TEM-63	Diabetes	-0.0027915	0.427275
tet(M)	Hypertension	0.00290911	0.427993
TEM-183	Diabetes	-0.0056266	0.441794
TEM-244	Diabetes	-0.0218894	0.445862
TEM-171	Diabetes	0.00947822	0.456207
Klebsiella pneumoniae KpnH	Diabetes	-0.00249622	0.457759
APH(3')-Ia	other comorb	-0.0082915	0.46308
TEM-1	Heart disease	-0.0045269	0.470698
TEM-193	other comorb	-0.0104153	0.47383
TEM-214	Hypertension	0.000404437	0.477624
vanY gene in vanB cluster	Hypertension	0.0186651	0.483626
ANT(4')-Ia	Diabetes	-0.00642606	0.485654
TEM-243	Heart disease	-0.00217984	0.487798
tet(37)	Hypertension	0.0458324	0.488491
23S rRNA (adenine(2058)-N(6))-methyltransferase Erm(A)	other comorb	0.0170531	0.493529
ANT(3'')-IIa	Hypertension	-0.000160457	0.496464
TEM-95	Diabetes	-0.0205007	0.502293
tet(A)	Diabetes	0.00158366	0.509909
tetA(46)	Diabetes	0.00173622	0.512872
mel	Diabetes	0.00190413	0.519868
Erm(41)	other comorb	-0.048154	0.520698
rsmA	Diabetes	-0.0121063	0.522032
Burkholderia pseudomallei Omp38	Diabetes	0.00415713	0.525254
TEM-95	Hypertension	0.0201695	0.528115
tetB(46)	Hypertension	0.00558264	0.529228
vanY gene in vanB cluster	Diabetes	0.00944461	0.537192
TEM-197	Diabetes	-0.0178509	0.538914
TEM-181	Diabetes	-0.0189966	0.539734
TEM-235	Diabetes	-0.00877432	0.547322
TEM-17	Diabetes	-0.0136271	0.549474
tetB(46)	Diabetes	0.00292475	0.555638
CfxA2	other comorb	0.00982294	0.555771
sul2	Diabetes	-0.0043461	0.559206
APH(6)-Id	Hypertension	-0.00867185	0.561081
TEM-214	Thyroid	-0.000962793	0.566885
TEM-102	other comorb	-0.0454096	0.569163
TEM-84	Diabetes	-0.000274315	0.571867
ErmB	Hypertension	-0.00973009	0.572246
ErmX	other comorb	-0.0116208	0.577179
TEM-215	Thyroid	0.00253988	0.577766
MAB	Diabetes	0.00346915	0.578198
TEM-193	Hypertension	0.000886	0.583276
Erm(41)	Diabetes	0.0059175	0.584148
TEM-214	Diabetes	-0.00027157	0.584378
vanY gene in vanM cluster	Diabetes	0.0285986	0.59592
OXA-420	Diabetes	0.0139722	0.598693
sul1	Diabetes	0.00112172	0.603365
tet(W)	Diabetes	0.00429386	0.603389
vanY gene in vanM cluster	Hypertension	0.051638	0.605755
TEM-98	Diabetes	0.00670486	0.60684
kdpE	other comorb	2.411e-06	0.607249
TEM-32	Diabetes	0.013455	0.607295
sul1	other comorb	0.00200801	0.617831
TEM-98	other comorb	0.0119556	0.623301
ErmX	Diabetes	0.0023238	0.632873
ANT(3'')-IIa	Thyroid	-0.000141905	0.639645
mel	other comorb	-0.00336463	0.645351
TEM-243	Hypertension	0.000117297	0.645933
APH(6)-Id	other comorb	-0.00142268	0.651782
TEM-156	Hypertension	0.00662008	0.653353
TEM-235	Hypertension	-0.00850226	0.679926
TEM-181	other comorb	-0.0113465	0.683295
TEM-116	Diabetes	-7.95345e-06	0.683691
tet(M)	Thyroid	0.00186321	0.687693
TEM-17	other comorb	-0.00685155	0.688626
FosBx1	Diabetes	-0.0795922	0.690397
TEM-1	Diabetes	-9.99466e-05	0.693404
APH(3'')-Ib	Diabetes	-0.000758499	0.694532
kdpE	Diabetes	-1.59167e-06	0.69502
TEM-193	Diabetes	-0.00057814	0.695994
tet(37)	other comorb	-0.0127295	0.696743
TEM-169	Diabetes	-0.00138371	0.703317
tet(W)	other comorb	-0.00131228	0.709021
aadA27	Diabetes	0.00457314	0.712054
TEM-1	Hypertension	0.000103092	0.726879
TEM-243	Diabetes	-7.07899e-05	0.744754
TEM-34	Diabetes	0.00311552	0.756929
ANT(4')-Ia	Hypertension	0.0026785	0.768207
BRP(MBL)	Hypertension	0.00699993	0.770008
TEM-145	Diabetes	0.00546701	0.780903
lsaC	Hypertension	0.00148353	0.785741
TEM-116	Hypertension	5.69474e-06	0.803178
BRP(MBL)	Diabetes	0.00511731	0.806181
sul2	Thyroid	-0.00127352	0.808759
TEM-1	Thyroid	9.05232e-05	0.814827
TEM-84	Thyroid	-0.000178194	0.826105
23S rRNA (adenine(2058)-N(6))-methyltransferase Erm(A)	Hypertension	-0.00600549	0.83296
TEM-127	Diabetes	-0.0101516	0.841513
TEM-84	Hypertension	0.000110712	0.842205
aadA27	Hypertension	-0.00288884	0.848707
TEM-215	Diabetes	0.000584447	0.85292
TEM-162	Diabetes	0.00237397	0.858769
TEM-156	Diabetes	-0.00227009	0.860251
TEM-169	Hypertension	0.000720645	0.861451
TEM-243	Thyroid	5.72402e-05	0.864167
kdpE	Thyroid	-1.11594e-06	0.867678
TEM-102	Diabetes	-0.00187446	0.868484
tet(M)	other comorb	0.000584827	0.870406
TEM-246	Diabetes	-0.000121074	0.873536
TEM-244	Hypertension	0.00387173	0.887026
AAC(3)-IIc	Diabetes	0.00942514	0.889558
tet(C)	Hypertension	-2.16418e-05	0.891908
TEM-183	other comorb	0.000890038	0.894061
TEM-195	other comorb	-0.0474939	0.897499
tet(Q)	other comorb	0.000367179	0.898644
mphC	other comorb	-0.00763873	0.908574
tet(C)	Thyroid	-2.25457e-05	0.915664
TEM-116	Thyroid	2.91923e-06	0.923038
TEM-235	Heart disease	0.00206787	0.923078
H-NS	Diabetes	0.000718144	0.932229
YajC	Hypertension	0.00298301	0.932958
ErmB	Diabetes	-0.000793517	0.933135
APH(3')-Ia	Hypertension	0.000114467	0.964281
TEM-63	Hypertension	0.000131138	0.967778
23S rRNA (adenine(2058)-N(6))-methyltransferase Erm(A)	Diabetes	-0.000536714	0.980777
rsmA	Thyroid	0.000142411	0.983061
TEM-193	Thyroid	-2.94141e-05	0.98996
smeE	Diabetes	-0.855422	0.996263
tet(C)	Heart disease	-0.357631	0.996314
Enterobacter cloacae acrA	Diabetes	-0.1578	0.996354
ErmC	Diabetes	-0.0636292	0.996354
FosA2	Diabetes	-0.657502	0.996354
Klebsiella pneumoniae KpnF	Diabetes	-0.328751	0.996354
Pseudomonas aeruginosa emrE	Diabetes	-0.549964	0.996354
TEM-128	Diabetes	-0.563573	0.996354
TEM-194	Diabetes	-0.563573	0.996354
TEM-213	Diabetes	-0.789002	0.996354
TEM-219	Diabetes	-2.74982	0.996354
TEM-237	Diabetes	-4.81219	0.996354
TEM-40	Diabetes	-4.81219	0.996354
cpxA	Diabetes	-0.232059	0.996354
dfrA1	Diabetes	-0.657502	0.996354
dfrA14	Diabetes	-0.303462	0.996354
emrR	Diabetes	-0.0896593	0.996354
lnuA	Diabetes	-9.62437	0.996354
norC	Diabetes	-0.328751	0.996354
qacA	Diabetes	-0.493126	0.996354
ramA	Diabetes	-3.94501	0.996354
smeS	Diabetes	-1.37491	0.996354
vgaALC	Diabetes	-0.0121385	0.996354
SAT-4	Diabetes	-1.13727	0.996354
APH(3')-IIIa	Diabetes	-0.281786	0.996354
msbA	Diabetes	-0.103816	0.996354
oqxA	Diabetes	-0.171522	0.996354
CRP	Diabetes	-0.0939288	0.996354
rmtF	Diabetes	0.962839	0.996457
TEM-108	Diabetes	0.509472	0.996457
tetB(60)	Diabetes	0.0749556	0.996457
tetA(60)	Diabetes	0.0562167	0.996457
TEM-229	Diabetes	0.0657841	0.996457
mphE	Diabetes	1.27368	0.996457
nimJ	Diabetes	0.04392	0.996457
TEM-105	Diabetes	0.0905234	0.996457
TEM-230	Diabetes	0.0298345	0.996457
OprM	Diabetes	0.00499351	0.996457
SHV-160	Diabetes	0.168115	0.996457
rpoB2	Diabetes	1.76521	0.996457
mphA	Diabetes	0.0137907	0.996457
MexJ	Diabetes	0.00563064	0.996457
TEM-157	Diabetes	0.341288	0.996457
aadA17	Diabetes	0.0392268	0.996457
CMY-139	Diabetes	0.756517	0.996457
AcrS	Diabetes	0.0155983	0.996457
TEM-217	Diabetes	0.81471	0.996457
patB	Diabetes	0.234072	0.996457
ErmF	Diabetes	0.0960296	0.996457
TEM-36	Diabetes	0.105912	0.996457
patA	Diabetes	0.312096	0.996457
TEM-12	Diabetes	5.29562	0.996457
TEM-55	Diabetes	10.5912	0.996457
TEM-9	Diabetes	10.5912	0.996457
CTX-M-69	Diabetes	5.29562	0.996457
TEM-201	Diabetes	1.51303	0.996457
cprR	Diabetes	0.588402	0.996457
TEM-70	Diabetes	1.87258	0.996457
acrB	Diabetes	0.000110219	0.996457
CTX-M-77	Diabetes	0.00856203	0.996457
AAC(6')-Ie-APH(2'')-Ia bifunctional protein	Diabetes	2.64781	0.996457
MexD	Diabetes	1.3239	0.996457
TEM-136	Diabetes	2.64781	0.996457
aadA24	Diabetes	0.0020193	0.996457
AAC(6')-Ib7	Diabetes	0.000805907	0.996457
tet(37)	Diabetes	1.91039	0.996505
tet(Q)	Diabetes	0.0617563	0.996563
tet(A)	Hypertension	-0.0788983	0.996613
smeF	Hypertension	-0.681266	0.99662
smeF	other comorb	-0.681266	0.99662
TEM-135	Diabetes	-0.305103	0.996629
TEM-36	Hypertension	-0.0992884	0.996679
CTX-M-77	Hypertension	-0.00802655	0.996679
FosA2	Hypertension	-0.598963	0.996679
Klebsiella pneumoniae KpnF	Hypertension	-0.299481	0.996679
Pseudomonas aeruginosa emrE	Hypertension	-0.500999	0.996679
TEM-108	Hypertension	-0.477609	0.996679
TEM-12	Hypertension	-4.96442	0.996679
TEM-128	Hypertension	-0.513396	0.996679
TEM-194	Hypertension	-0.513396	0.996679
TEM-213	Hypertension	-0.718755	0.996679
TEM-230	Hypertension	-0.0279686	0.996679
TEM-55	Hypertension	-9.92884	0.996679
TEM-70	Hypertension	-1.75546	0.996679
TEM-9	Hypertension	-9.92884	0.996679
aadA17	Hypertension	-0.0367735	0.996679
dfrA1	Hypertension	-0.598963	0.996679
dfrA14	Hypertension	-0.276444	0.996679
norC	Hypertension	-0.299481	0.996679
patA	Hypertension	-0.292577	0.996679
patB	Hypertension	-0.219433	0.996679
qacA	Hypertension	-0.449222	0.996679
ramA	Hypertension	-3.59378	0.996679
rmtF	Hypertension	-0.902622	0.996679
vgaALC	Hypertension	-0.0110578	0.996679
ErmF	Hypertension	-0.0900238	0.996679
APH(3')-IIIa	Hypertension	-0.256698	0.996679
CTX-M-69	Hypertension	-4.96442	0.996679
nimJ	Hypertension	-0.0411732	0.996679
msbA	Hypertension	-0.094573	0.996679
oqxA	Hypertension	-0.156251	0.996679
AAC(6')-Ib7	Hypertension	-0.000755504	0.996679
AAC(6')-Ie-APH(2'')-Ia bifunctional protein	Hypertension	-2.48221	0.996679
AcrS	Hypertension	-0.0146227	0.996679
CRP	Hypertension	-0.0855661	0.996679
CRP	other comorb	-0.0855661	0.996679
Enterobacter cloacae acrA	Hypertension	-0.143751	0.996679
Enterobacter cloacae acrA	other comorb	-0.143751	0.996679
ErmC	Hypertension	-0.0579641	0.996679
ErmC	other comorb	-0.0579641	0.996679
FosA2	other comorb	-0.598963	0.996679
Klebsiella pneumoniae KpnF	other comorb	-0.299481	0.996679
MexD	Hypertension	-1.2411	0.996679
MexJ	Hypertension	-0.00527849	0.996679
OprM	Hypertension	-0.00468121	0.996679
Pseudomonas aeruginosa emrE	other comorb	-0.500999	0.996679
TEM-105	Hypertension	-0.0848619	0.996679
TEM-108	other comorb	-0.477609	0.996679
TEM-128	other comorb	-0.513396	0.996679
TEM-136	Hypertension	-2.48221	0.996679
TEM-157	Hypertension	-0.319943	0.996679
TEM-157	other comorb	-0.319943	0.996679
TEM-194	other comorb	-0.513396	0.996679
TEM-213	other comorb	-0.718755	0.996679
TEM-217	Hypertension	-0.763757	0.996679
TEM-219	Hypertension	-2.505	0.996679
TEM-219	other comorb	-2.505	0.996679
TEM-237	Hypertension	-4.38374	0.996679
TEM-237	other comorb	-4.38374	0.996679
TEM-40	Hypertension	-4.38374	0.996679
TEM-40	other comorb	-4.38374	0.996679
aadA24	Hypertension	-0.00189301	0.996679
cprR	Hypertension	-0.551602	0.996679
cpxA	Hypertension	-0.211399	0.996679
cpxA	other comorb	-0.211399	0.996679
dfrA1	other comorb	-0.598963	0.996679
dfrA14	other comorb	-0.276444	0.996679
emrR	Hypertension	-0.0816767	0.996679
emrR	other comorb	-0.0816767	0.996679
lnuA	Hypertension	-8.76749	0.996679
lnuA	other comorb	-8.76749	0.996679
mphA	Hypertension	-0.0129282	0.996679
mphE	Hypertension	-1.19402	0.996679
mphE	other comorb	-1.19402	0.996679
norC	other comorb	-0.299481	0.996679
qacA	other comorb	-0.449222	0.996679
ramA	other comorb	-3.59378	0.996679
smeS	Hypertension	-1.2525	0.996679
smeS	other comorb	-1.2525	0.996679
vgaALC	other comorb	-0.0110578	0.996679
CMY-139	Hypertension	-0.709203	0.996679
SAT-4	Hypertension	-1.03602	0.996679
APH(3')-IIIa	other comorb	-0.256698	0.996679
nimJ	other comorb	-0.0411732	0.996679
msbA	other comorb	-0.094573	0.996679
oqxA	other comorb	-0.156251	0.996679
tetA(60)	other comorb	-0.0527008	0.996679
tetB(60)	other comorb	-0.0702677	0.996679
TEM-201	Hypertension	-1.41841	0.996679
TEM-229	Hypertension	-0.0616698	0.996679
SAT-4	other comorb	-1.03602	0.996679
SHV-160	Hypertension	-0.157601	0.996679
acrB	Hypertension	-0.000103325	0.996679
rpoB2	Hypertension	-1.65481	0.996679
TEM-63	other comorb	-0.0711639	0.996683
APH(3'')-Ib	Hypertension	-0.180439	0.996704
FosBx1	Hypertension	-2.42466	0.996732
FosBx1	other comorb	-2.42466	0.996732
TEM-246	other comorb	-0.0326298	0.996749
smeE	other comorb	-0.774791	0.996766
smeE	Hypertension	-0.774791	0.996766
OmpA	other comorb	-0.686216	0.996795
OmpA	Hypertension	-0.686216	0.996795
TEM-145	other comorb	-1.64748	0.996809
aadA27	other comorb	-1.84696	0.99681
rsmA	other comorb	-1.53962	0.996818
rsmA	Hypertension	-1.53962	0.996818
OXA-420	other comorb	-0.541249	0.996821
aadA5	Diabetes	-0.00498447	0.99687
TEM-32	other comorb	-0.524292	0.99688
vanY gene in vanB cluster	other comorb	-0.717043	0.996905
TEM-98	Hypertension	-0.919077	0.99692
TEM-127	other comorb	-0.558151	0.996945
TEM-135	other comorb	-0.276399	0.996946
TEM-135	Hypertension	-0.276399	0.996946
sul1	Hypertension	-0.149684	0.996951
TEM-244	other comorb	-0.540099	0.996961
tetA(46)	other comorb	-0.0800842	0.996966
aadA	Diabetes	-0.366959	0.99698
YajC	other comorb	-0.555218	0.997007
vanY gene in vanM cluster	other comorb	-3.60344	0.997019
TEM-95	other comorb	-1.07675	0.997042
Klebsiella pneumoniae KpnH	Hypertension	-0.0610486	0.997081
Klebsiella pneumoniae KpnH	other comorb	-0.0610486	0.997081
TEM-235	other comorb	-0.511223	0.997084
TEM-146	Diabetes	-6.7664	0.997125
TEM-34	other comorb	-0.707197	0.997141
AAC(3)-IIb	Diabetes	-0.126247	0.997157
sul2	other comorb	-0.411894	0.997175
sul2	Hypertension	-0.411894	0.997175
TEM-238	Diabetes	-4.06865	0.997177
mphC	Diabetes	1.96334	0.997198
marA	Diabetes	-1.85152	0.997205
YajC	Heart disease	-0.527494	0.997205
YajC	Thyroid	-0.527494	0.997205
TEM-205	Diabetes	-5.09499	0.997221
marA	Hypertension	-1.65544	0.997248
marA	other comorb	-1.65544	0.997248
OmpA	Diabetes	-0.784831	0.99725
TEM-183	Hypertension	-0.872137	0.997253
TEM-146	Hypertension	-6.07516	0.997266
TEM-146	other comorb	-6.07516	0.997266
Klebsiella pneumoniae KpnH	Heart disease	-0.0580257	0.997274
Klebsiella pneumoniae KpnH	Thyroid	-0.0580257	0.997274
ANT(4')-Ia	other comorb	-0.156645	0.997284
TEM-17	Hypertension	-1.21766	0.997287
TEM-164	Diabetes	-2.27106	0.997289
adeF	Diabetes	-0.0647093	0.997299
smeB	Diabetes	-1.27811	0.997301
aadA5	Hypertension	-0.00452977	0.997309
aadA5	other comorb	-0.00452977	0.997309
TEM-205	Hypertension	-4.56873	0.997321
TEM-205	other comorb	-4.56873	0.997321
Burkholderia pseudomallei Omp38	Hypertension	-0.178438	0.997331
Erm(41)	Heart disease	-2.50837	0.997335
Erm(41)	Thyroid	-2.50837	0.997335
TEM-238	other comorb	-3.65844	0.99734
TEM-238	Hypertension	-3.65844	0.99734
TEM-34	Heart disease	-0.672019	0.99736
TEM-34	Thyroid	-0.672019	0.99736
sul2	Heart disease	-0.391611	0.997362
BRP(MBL)	other comorb	-1.11832	0.997364
TEM-146	Heart disease	-5.75282	0.997368
TEM-146	Thyroid	-5.75282	0.997368
aadA	other comorb	-0.333711	0.997408
aadA	Hypertension	-0.333711	0.997408
TEM-195	Hypertension	-10.4072	0.997435
smeF	Diabetes	-0.791296	0.997438
MAB	other comorb	-0.333145	0.997443
TEM-183	Thyroid	-0.828522	0.997452
TEM-183	Heart disease	-0.828522	0.997452
TEM-238	Heart disease	-3.46816	0.997456
TEM-238	Thyroid	-3.46816	0.997456
ANT(4')-Ia	Heart disease	-0.148918	0.997457
ANT(4')-Ia	Thyroid	-0.148918	0.997457
marA	Heart disease	-1.57747	0.997468
marA	Thyroid	-1.57747	0.997468
ErmX	Heart disease	-2.0216	0.997472
ErmX	Thyroid	-2.0216	0.997472
mphC	Hypertension	-1.84434	0.997481
aadA5	Heart disease	-0.00430904	0.99749
aadA5	Thyroid	-0.00430904	0.99749
rmtF	other comorb	1.12431	0.997491
TEM-70	other comorb	2.18662	0.997491
aadA24	other comorb	0.00235795	0.997491
patA	other comorb	0.364436	0.997491
tetB(60)	Hypertension	0.087526	0.997491
ErmF	other comorb	0.112134	0.997491
tetA(60)	Hypertension	0.0656445	0.997491
TEM-12	other comorb	6.18372	0.997491
TEM-55	other comorb	12.3674	0.997491
TEM-9	other comorb	12.3674	0.997491
CTX-M-69	other comorb	6.18372	0.997491
TEM-229	other comorb	0.0768163	0.997491
TEM-105	other comorb	0.105705	0.997491
aadA17	other comorb	0.0458053	0.997491
AAC(6')-Ib7	other comorb	0.000941062	0.997491
TEM-217	other comorb	0.951341	0.997491
acrB	other comorb	0.000128703	0.997491
AAC(6')-Ie-APH(2'')-Ia bifunctional protein	other comorb	3.09186	0.997491
MexD	other comorb	1.54593	0.997491
TEM-136	other comorb	3.09186	0.997491
OprM	other comorb	0.00583094	0.997491
CMY-139	other comorb	0.883388	0.997491
MexJ	other comorb	0.00657492	0.997491
TEM-201	other comorb	1.76678	0.997491
TEM-36	other comorb	0.123674	0.997491
AcrS	other comorb	0.0182142	0.997491
TEM-230	other comorb	0.0348378	0.997491
SHV-160	other comorb	0.196308	0.997491
rpoB2	other comorb	2.06124	0.997491
patB	other comorb	0.273327	0.997491
mphA	other comorb	0.0161034	0.997491
cprR	other comorb	0.687079	0.997491
CTX-M-77	other comorb	0.00999792	0.997491
TEM-162	other comorb	-0.779988	0.99751
Burkholderia pseudomallei Omp38	Thyroid	-0.169752	0.997511
Burkholderia pseudomallei Omp38	Heart disease	-0.169752	0.997511
TEM-17	Heart disease	-1.16133	0.997518
TEM-17	Thyroid	-1.16133	0.997518
BRP(MBL)	Heart disease	-1.05825	0.997538
smeB	Hypertension	-1.15523	0.997544
smeB	other comorb	-1.15523	0.997544
TEM-205	Heart disease	-4.35989	0.997557
TEM-205	Thyroid	-4.35989	0.997557
AAC(3)-IIb	other comorb	-0.114959	0.997569
AAC(3)-IIb	Hypertension	-0.114959	0.997569
aadA	Heart disease	-0.317531	0.997582
aadA	Thyroid	-0.317531	0.997582
TEM-195	Heart disease	-9.90339	0.997608
TEM-195	Thyroid	-9.90339	0.997608
mel	Heart disease	-0.272827	0.997611
mel	Thyroid	-0.272827	0.997611
MAB	Heart disease	-0.31691	0.997643
MAB	Thyroid	-0.31691	0.997643
mphC	Heart disease	-1.75528	0.99765
mphC	Thyroid	-1.75528	0.99765
adeF	other comorb	-0.0588742	0.997664
adeF	Hypertension	-0.0588742	0.997664
tetB(46)	other comorb	-0.272366	0.997665
smeB	Heart disease	-1.09826	0.997687
smeB	Thyroid	-1.09826	0.997687
TEM-102	Heart disease	-5.11437	0.997689
TEM-102	Thyroid	-5.11437	0.997689
TEM-164	other comorb	-2.07028	0.997691
TEM-164	Hypertension	-2.07028	0.997691
TEM-162	Heart disease	-0.741638	0.997693
TEM-162	Thyroid	-0.741638	0.997693
tet(W)	Heart disease	-3.15513	0.99772
tet(W)	Thyroid	-3.15513	0.99772
AAC(3)-IIb	Heart disease	-0.109435	0.997732
AAC(3)-IIb	Thyroid	-0.109435	0.997732
H-NS	Heart disease	-4.46501	0.997751
H-NS	Thyroid	-4.46501	0.997751
TEM-171	Heart disease	-1.42134	0.997752
TEM-171	Thyroid	-1.42134	0.997752
TEM-181	Hypertension	-0.978066	0.997754
lsaC	Heart disease	-0.55854	0.997763
lsaC	Thyroid	-0.55854	0.997763
TEM-84	Heart disease	-0.0574862	0.997767
AAC(3)-IIc	Hypertension	-0.936781	0.997788
adeF	Heart disease	-0.0559795	0.997797
adeF	Thyroid	-0.0559795	0.997797
leuO	other comorb	-0.00168775	0.997817
APH(6)-Id	Thyroid	-0.547092	0.997818
APH(6)-Id	Heart disease	-0.547092	0.997818
CfxA2	Heart disease	-0.780093	0.997826
CfxA2	Thyroid	-0.780093	0.997826
tet(M)	Heart disease	-0.0636082	0.997827
23S rRNA (adenine(2058)-N(6))-methyltransferase Erm(A)	Heart disease	-0.539506	0.997834
23S rRNA (adenine(2058)-N(6))-methyltransferase Erm(A)	Thyroid	-0.539506	0.997834
TEM-169	other comorb	-0.303119	0.997835
TEM-197	Hypertension	-6.35329	0.997839
TEM-197	other comorb	-6.35329	0.997839
tetB(46)	Heart disease	-0.259666	0.99784
tetB(46)	Thyroid	-0.259666	0.99784
H-NS	Hypertension	-4.76548	0.997841
OmpA	Heart disease	-0.682422	0.997845
OmpA	Thyroid	-0.682422	0.997845
TEM-164	Heart disease	-1.97151	0.997845
TEM-164	Thyroid	-1.97151	0.997845
TEM-193	Heart disease	-0.501416	0.99786
TEM-181	Heart disease	-0.926383	0.997865
TEM-181	Thyroid	-0.926383	0.997865
TEM-214	Heart disease	-0.117313	0.997868
TEM-215	Heart disease	-0.424616	0.997882
AAC(3)-IIc	Heart disease	-0.890752	0.997907
AAC(3)-IIc	Thyroid	-0.890752	0.997907
TEM-197	Heart disease	-6.01345	0.997912
TEM-197	Thyroid	-6.01345	0.997912
CTX-M-77	Heart disease	-0.00810098	0.997967
rpoB2	Heart disease	-1.67015	0.997967
AcrS	Heart disease	-0.0147583	0.997967
AcrS	Thyroid	-0.0147583	0.997967
MexJ	Thyroid	-0.00532744	0.997967
OprM	Heart disease	-0.00472462	0.997967
TEM-105	Heart disease	-0.0856488	0.997967
TEM-105	Thyroid	-0.0856488	0.997967
TEM-12	Heart disease	-5.01045	0.997967
TEM-201	Thyroid	-1.43156	0.997967
TEM-217	Heart disease	-0.770839	0.997967
TEM-230	Heart disease	-0.0282279	0.997967
TEM-36	Heart disease	-0.100209	0.997967
TEM-55	Heart disease	-10.0209	0.997967
TEM-9	Heart disease	-10.0209	0.997967
aadA17	Heart disease	-0.0371145	0.997967
aadA17	Thyroid	-0.0371145	0.997967
cprR	Heart disease	-0.556717	0.997967
mphA	Heart disease	-0.0130481	0.997967
rmtF	Thyroid	-0.910992	0.997967
CMY-139	Heart disease	-0.715779	0.997967
CMY-139	Thyroid	-0.715779	0.997967
CTX-M-69	Heart disease	-5.01045	0.997967
SHV-160	Heart disease	-0.159062	0.997967
TEM-201	Heart disease	-1.43156	0.997967
TEM-217	Thyroid	-0.770839	0.997967
aadA24	Heart disease	-0.00191056	0.997967
aadA24	Thyroid	-0.00191056	0.997967
acrB	Heart disease	-0.000104283	0.997967
AAC(6')-Ib7	Heart disease	-0.00076251	0.997967
AAC(6')-Ib7	Thyroid	-0.00076251	0.997967
AAC(6')-Ie-APH(2'')-Ia bifunctional protein	Thyroid	-2.50523	0.997967
CRP	Heart disease	-0.0863595	0.997967
CRP	Thyroid	-0.0863595	0.997967
Enterobacter cloacae acrA	Heart disease	-0.145084	0.997967
Enterobacter cloacae acrA	Thyroid	-0.145084	0.997967
ErmC	Heart disease	-0.0585016	0.997967
ErmC	Thyroid	-0.0585016	0.997967
FosA2	Heart disease	-0.604517	0.997967
FosA2	Thyroid	-0.604517	0.997967
Klebsiella pneumoniae KpnF	Heart disease	-0.302258	0.997967
Klebsiella pneumoniae KpnF	Thyroid	-0.302258	0.997967
MexD	Thyroid	-1.25261	0.997967
MexJ	Heart disease	-0.00532744	0.997967
Pseudomonas aeruginosa emrE	Heart disease	-0.505645	0.997967
Pseudomonas aeruginosa emrE	Thyroid	-0.505645	0.997967
SHV-160	Thyroid	-0.159062	0.997967
TEM-108	Heart disease	-0.482038	0.997967
TEM-128	Heart disease	-0.518157	0.997967
TEM-128	Thyroid	-0.518157	0.997967
TEM-136	Thyroid	-2.50523	0.997967
TEM-157	Heart disease	-0.32291	0.997967
TEM-157	Thyroid	-0.32291	0.997967
TEM-194	Heart disease	-0.518157	0.997967
TEM-194	Thyroid	-0.518157	0.997967
TEM-213	Heart disease	-0.72542	0.997967
TEM-213	Thyroid	-0.72542	0.997967
TEM-219	Heart disease	-2.52823	0.997967
TEM-219	Thyroid	-2.52823	0.997967
TEM-237	Heart disease	-4.42439	0.997967
TEM-237	Thyroid	-4.42439	0.997967
TEM-36	Thyroid	-0.100209	0.997967
TEM-40	Heart disease	-4.42439	0.997967
TEM-40	Thyroid	-4.42439	0.997967
TEM-70	Heart disease	-1.77174	0.997967
TEM-70	Thyroid	-1.77174	0.997967
cprR	Thyroid	-0.556717	0.997967
cpxA	Heart disease	-0.213359	0.997967
cpxA	Thyroid	-0.213359	0.997967
dfrA1	Heart disease	-0.604517	0.997967
dfrA1	Thyroid	-0.604517	0.997967
dfrA14	Heart disease	-0.279008	0.997967
dfrA14	Thyroid	-0.279008	0.997967
emrR	Heart disease	-0.0824341	0.997967
emrR	Thyroid	-0.0824341	0.997967
lnuA	Heart disease	-8.84879	0.997967
lnuA	Thyroid	-8.84879	0.997967
mphE	Heart disease	-1.20509	0.997967
norC	Heart disease	-0.302258	0.997967
norC	Thyroid	-0.302258	0.997967
patA	Heart disease	-0.29529	0.997967
patA	Thyroid	-0.29529	0.997967
patB	Heart disease	-0.221468	0.997967
patB	Thyroid	-0.221468	0.997967
qacA	Heart disease	-0.453388	0.997967
qacA	Thyroid	-0.453388	0.997967
ramA	Heart disease	-3.6271	0.997967
ramA	Thyroid	-3.6271	0.997967
smeS	Heart disease	-1.26411	0.997967
smeS	Thyroid	-1.26411	0.997967
vgaALC	Heart disease	-0.0111603	0.997967
vgaALC	Thyroid	-0.0111603	0.997967
SAT-4	Heart disease	-1.04562	0.997967
SAT-4	Thyroid	-1.04562	0.997967
ErmF	Heart disease	-0.0908586	0.997967
ErmF	Thyroid	-0.0908586	0.997967
APH(3')-IIIa	Heart disease	-0.259079	0.997967
APH(3')-IIIa	Thyroid	-0.259079	0.997967
nimJ	Heart disease	-0.041555	0.997967
msbA	Heart disease	-0.09545	0.997967
msbA	Thyroid	-0.09545	0.997967
oqxA	Heart disease	-0.1577	0.997967
oqxA	Thyroid	-0.1577	0.997967
tetA(60)	Heart disease	-0.0531895	0.997967
tetA(60)	Thyroid	-0.0531895	0.997967
tetB(60)	Heart disease	-0.0709193	0.997967
tetB(60)	Thyroid	-0.0709193	0.997967
AAC(6')-Ie-APH(2'')-Ia bifunctional protein	Heart disease	-2.50523	0.997967
CTX-M-77	Thyroid	-0.00810098	0.997967
MexD	Heart disease	-1.25261	0.997967
OprM	Thyroid	-0.00472462	0.997967
TEM-12	Thyroid	-5.01045	0.997967
TEM-136	Heart disease	-2.50523	0.997967
TEM-229	Heart disease	-0.0622417	0.997967
TEM-230	Thyroid	-0.0282279	0.997967
TEM-55	Thyroid	-10.0209	0.997967
TEM-9	Thyroid	-10.0209	0.997967
acrB	Thyroid	-0.000104283	0.997967
mphA	Thyroid	-0.0130481	0.997967
rmtF	Heart disease	-0.910992	0.997967
CTX-M-69	Thyroid	-5.01045	0.997967
TEM-229	Thyroid	-0.0622417	0.997967
rpoB2	Thyroid	-1.67015	0.997967
tet(A)	Heart disease	-0.079689	0.997968
tet(A)	Thyroid	-0.079689	0.997968
smeF	Heart disease	-0.688019	0.997971
smeF	Thyroid	-0.688019	0.997971
BRP(MBL)	Thyroid	15.4415	0.997978
TEM-98	Heart disease	-0.917107	0.99798
TEM-98	Thyroid	-0.917107	0.99798
FosBx1	Heart disease	-2.44351	0.998008
TEM-63	Heart disease	-0.0718661	0.998008
TEM-63	Thyroid	-0.0718661	0.998008
TEM-169	Heart disease	-0.287882	0.99801
TEM-169	Thyroid	-0.287882	0.99801
APH(3'')-Ib	Heart disease	-0.181569	0.998011
APH(3'')-Ib	Thyroid	-0.181569	0.998011
sul1	Heart disease	-0.14956	0.998019
sul1	Thyroid	-0.14956	0.998019
leuO	Thyroid	-0.0016057	0.99802
tet(37)	Heart disease	-1.80027	0.998048
tet(37)	Thyroid	-1.80027	0.998048
TEM-246	Heart disease	-0.032857	0.998048
TEM-246	Thyroid	-0.032857	0.998048
smeE	Heart disease	-0.782549	0.998061
smeE	Thyroid	-0.782549	0.998061
vanY gene in vanB cluster	Heart disease	-0.720352	0.998069
vanY gene in vanB cluster	Thyroid	-0.720352	0.998069
ErmB	Heart disease	-3.08526	0.99808
ErmB	Thyroid	-3.08526	0.99808
aadA27	Heart disease	-1.8516	0.998084
OXA-420	Heart disease	-0.546526	0.99809
OXA-420	Thyroid	-0.546526	0.99809
TEM-145	Heart disease	-1.66059	0.998099
TEM-145	Thyroid	-1.66059	0.998099
vanY gene in vanM cluster	Heart disease	-3.61303	0.998114
vanY gene in vanM cluster	Thyroid	-3.61303	0.998114
rsmA	Heart disease	-1.5473	0.998125
TEM-32	Thyroid	-0.529371	0.998126
TEM-32	Heart disease	-0.529371	0.998126
TEM-127	Heart disease	-0.562096	0.998134
TEM-127	Thyroid	-0.562096	0.998134
TEM-135	Heart disease	-0.27835	0.998135
TEM-135	Thyroid	-0.27835	0.998135
tet(Q)	Heart disease	-0.0584997	0.998152
tet(Q)	Thyroid	-0.0584997	0.998152
TEM-156	Heart disease	-0.707126	0.998163
TEM-156	Thyroid	-0.707126	0.998163
TEM-244	Heart disease	-0.545279	0.998174
TEM-244	Thyroid	-0.545279	0.998174
tetA(46)	Heart disease	-0.0808729	0.99818
tetA(46)	Thyroid	-0.0808729	0.99818
TEM-171	Hypertension	8.99516e-06	0.998217
TEM-95	Heart disease	-1.08427	0.998226
TEM-95	Thyroid	-1.08427	0.998226
APH(3')-Ia	Heart disease	-0.218354	0.998297
APH(3')-Ia	Thyroid	-0.218354	0.998297
TEM-116	Heart disease	-0.00964987	0.998658
aadA27	Thyroid	0.963238	0.99953
kdpE	Heart disease	0.000313246	0.99957
leuO	Heart disease	0.00129756	0.999655
nimJ	Thyroid	0.122844	0.999718
mphE	Thyroid	3.56247	0.999718
TEM-108	Thyroid	1.42499	0.999718
AAC(3)-IIb	Asthma	5.32012e-18	1
AAC(3)-IIb	kidney	5.32012e-18	1
AAC(3)-IIb	lungs	5.32012e-18	1
AAC(3)-IIc	Asthma	1.23417e-16	1
AAC(3)-IIc	kidney	1.23417e-16	1
AAC(3)-IIc	lungs	1.23417e-16	1
AAC(6')-Ib7	Asthma	1.46626e-18	1
AAC(6')-Ib7	kidney	1.46626e-18	1
AAC(6')-Ib7	lungs	1.46626e-18	1
AAC(6')-Ie-APH(2'')-Ia bifunctional protein	Asthma	4.81739e-15	1
AAC(6')-Ie-APH(2'')-Ia bifunctional protein	kidney	4.81739e-15	1
AAC(6')-Ie-APH(2'')-Ia bifunctional protein	lungs	4.81739e-15	1
ANT(3'')-IIa	Asthma	3.63987e-19	1
ANT(3'')-IIa	kidney	3.63987e-19	1
ANT(3'')-IIa	lungs	3.63987e-19	1
APH(3'')-Ib	Asthma	-2.0794e-17	1
APH(3'')-Ib	kidney	-2.0794e-17	1
APH(3'')-Ib	lungs	-2.0794e-17	1
APH(3')-Ia	Asthma	2.91139e-17	1
APH(3')-Ia	kidney	2.91139e-17	1
APH(3')-Ia	lungs	2.91139e-17	1
APH(6)-Id	Asthma	-3.01383e-18	1
APH(6)-Id	kidney	-3.01383e-18	1
APH(6)-Id	lungs	-3.01383e-18	1
AcrS	Asthma	1.89195e-17	1
AcrS	kidney	1.89195e-17	1
AcrS	lungs	1.89195e-17	1
BRP(MBL)	Asthma	-2.82538e-17	1
BRP(MBL)	kidney	-2.82538e-17	1
BRP(MBL)	lungs	-2.82538e-17	1
CRP	Asthma	6.91932e-18	1
CRP	kidney	6.91932e-18	1
CRP	lungs	6.91932e-18	1
CTX-M-77	Asthma	1.55776e-17	1
CTX-M-77	kidney	1.55776e-17	1
CTX-M-77	lungs	1.55776e-17	1
Enterobacter cloacae acrA	Asthma	1.16245e-17	1
Enterobacter cloacae acrA	kidney	1.16245e-17	1
Enterobacter cloacae acrA	lungs	1.16245e-17	1
ErmB	Asthma	-2.23708e-17	1
ErmB	kidney	-2.23708e-17	1
ErmB	lungs	-2.23708e-17	1
ErmC	Asthma	4.68728e-18	1
ErmC	kidney	4.68728e-18	1
ErmC	lungs	4.68728e-18	1
ErmX	Asthma	-1.36385e-17	1
ErmX	kidney	-1.36385e-17	1
ErmX	lungs	-1.36385e-17	1
FosA2	Asthma	4.84352e-17	1
FosA2	kidney	4.84352e-17	1
FosA2	lungs	4.84352e-17	1
H-NS	Asthma	-1.62891e-16	1
H-NS	kidney	-1.62891e-16	1
H-NS	lungs	-1.62891e-16	1
Klebsiella pneumoniae KpnF	Asthma	2.42176e-17	1
Klebsiella pneumoniae KpnF	kidney	2.42176e-17	1
Klebsiella pneumoniae KpnF	lungs	2.42176e-17	1
Klebsiella pneumoniae KpnH	Asthma	1.46265e-17	1
Klebsiella pneumoniae KpnH	kidney	1.46265e-17	1
Klebsiella pneumoniae KpnH	lungs	1.46265e-17	1
MexD	Asthma	2.40869e-15	1
MexD	kidney	2.40869e-15	1
MexD	lungs	2.40869e-15	1
MexJ	Asthma	1.02443e-17	1
MexJ	kidney	1.02443e-17	1
MexJ	lungs	1.02443e-17	1
OXA-420	Asthma	2.85801e-16	1
OXA-420	kidney	2.85801e-16	1
OXA-420	lungs	2.85801e-16	1
OmpA	Asthma	6.4369e-19	1
OmpA	kidney	6.4369e-19	1
OmpA	lungs	6.4369e-19	1
OprM	Asthma	9.08512e-18	1
OprM	kidney	9.08512e-18	1
OprM	lungs	9.08512e-18	1
Pseudomonas aeruginosa emrE	Asthma	-5.87445e-16	1
Pseudomonas aeruginosa emrE	kidney	-5.87445e-16	1
Pseudomonas aeruginosa emrE	lungs	-5.87445e-16	1
SHV-160	Asthma	6.11732e-16	1
SHV-160	kidney	6.11732e-16	1
SHV-160	lungs	6.11732e-16	1
TEM-1	Asthma	3.71876e-18	1
TEM-1	kidney	3.71876e-18	1
TEM-1	lungs	3.71876e-18	1
TEM-102	Asthma	-1.17929e-16	1
TEM-102	kidney	-1.17929e-16	1
TEM-102	lungs	-1.17929e-16	1
TEM-105	Asthma	1.09798e-16	1
TEM-105	kidney	1.09798e-16	1
TEM-105	lungs	1.09798e-16	1
TEM-108	Asthma	-1.64143e-16	1
TEM-108	kidney	-1.64143e-16	1
TEM-108	lungs	-1.64143e-16	1
TEM-116	Asthma	1.5371e-20	1
TEM-116	kidney	1.5371e-20	1
TEM-116	lungs	1.5371e-20	1
TEM-12	Asthma	6.42318e-15	1
TEM-12	kidney	6.42318e-15	1
TEM-12	lungs	6.42318e-15	1
TEM-127	Asthma	-2.64313e-16	1
TEM-127	kidney	-2.64313e-16	1
TEM-127	lungs	-2.64313e-16	1
TEM-128	Asthma	4.15159e-17	1
TEM-128	kidney	4.15159e-17	1
TEM-128	lungs	4.15159e-17	1
TEM-135	Asthma	1.54888e-16	1
TEM-135	kidney	1.54888e-16	1
TEM-135	lungs	1.54888e-16	1
TEM-136	Asthma	4.81739e-15	1
TEM-136	kidney	4.81739e-15	1
TEM-136	lungs	4.81739e-15	1
TEM-145	Asthma	3.53449e-17	1
TEM-145	kidney	3.53449e-17	1
TEM-145	lungs	3.53449e-17	1
TEM-146	Asthma	-1.37445e-16	1
TEM-146	kidney	-1.37445e-16	1
TEM-146	lungs	-1.37445e-16	1
TEM-156	Asthma	5.81376e-17	1
TEM-156	kidney	5.81376e-17	1
TEM-156	lungs	5.81376e-17	1
TEM-157	Asthma	-2.58723e-17	1
TEM-157	kidney	-2.58723e-17	1
TEM-157	lungs	-2.58723e-17	1
TEM-162	Asthma	0	1
TEM-162	kidney	0	1
TEM-162	lungs	0	1
TEM-169	Asthma	8.72835e-18	1
TEM-169	kidney	8.72835e-18	1
TEM-169	lungs	8.72835e-18	1
TEM-171	Asthma	1.02258e-16	1
TEM-171	kidney	1.02258e-16	1
TEM-171	lungs	1.02258e-16	1
TEM-181	Asthma	8.62108e-17	1
TEM-181	kidney	8.62108e-17	1
TEM-181	lungs	8.62108e-17	1
TEM-183	Asthma	-5.22164e-18	1
TEM-183	kidney	-5.22164e-18	1
TEM-183	lungs	-5.22164e-18	1
TEM-193	Asthma	-5.38051e-18	1
TEM-193	kidney	-5.38051e-18	1
TEM-193	lungs	-5.38051e-18	1
TEM-194	Asthma	4.15159e-17	1
TEM-194	kidney	4.15159e-17	1
TEM-194	lungs	4.15159e-17	1
TEM-197	Asthma	5.12444e-17	1
TEM-197	kidney	5.12444e-17	1
TEM-197	lungs	5.12444e-17	1
TEM-201	Asthma	2.75279e-15	1
TEM-201	kidney	2.75279e-15	1
TEM-201	lungs	2.75279e-15	1
TEM-205	Asthma	1.6099e-17	1
TEM-205	kidney	1.6099e-17	1
TEM-205	lungs	1.6099e-17	1
TEM-213	Asthma	5.81223e-17	1
TEM-213	kidney	5.81223e-17	1
TEM-213	lungs	5.81223e-17	1
TEM-214	Asthma	5.92493e-18	1
TEM-214	kidney	5.92493e-18	1
TEM-214	lungs	5.92493e-18	1
TEM-215	Asthma	-3.20606e-17	1
TEM-215	kidney	-3.20606e-17	1
TEM-215	lungs	-3.20606e-17	1
TEM-217	Asthma	-9.88182e-16	1
TEM-217	kidney	-9.88182e-16	1
TEM-217	lungs	-9.88182e-16	1
TEM-219	Asthma	-2.93722e-15	1
TEM-219	kidney	-2.93722e-15	1
TEM-219	lungs	-2.93722e-15	1
TEM-229	Asthma	1.19687e-16	1
TEM-229	kidney	1.19687e-16	1
TEM-229	lungs	1.19687e-16	1
TEM-230	Asthma	5.42804e-17	1
TEM-230	kidney	5.42804e-17	1
TEM-230	lungs	5.42804e-17	1
TEM-237	Asthma	-5.14014e-15	1
TEM-237	kidney	-5.14014e-15	1
TEM-237	lungs	-5.14014e-15	1
TEM-238	Asthma	-8.79259e-17	1
TEM-238	kidney	-8.79259e-17	1
TEM-238	lungs	-8.79259e-17	1
TEM-243	Asthma	2.72987e-18	1
TEM-243	kidney	2.72987e-18	1
TEM-243	lungs	2.72987e-18	1
TEM-32	Asthma	3.69667e-17	1
TEM-32	kidney	3.69667e-17	1
TEM-32	lungs	3.69667e-17	1
TEM-34	Asthma	1.78574e-17	1
TEM-34	kidney	1.78574e-17	1
TEM-34	lungs	1.78574e-17	1
TEM-36	Asthma	3.85391e-16	1
TEM-36	kidney	3.85391e-16	1
TEM-36	lungs	3.85391e-16	1
TEM-40	Asthma	-5.14014e-15	1
TEM-40	kidney	-5.14014e-15	1
TEM-40	lungs	-5.14014e-15	1
TEM-55	Asthma	1.28464e-14	1
TEM-55	kidney	1.28464e-14	1
TEM-55	lungs	1.28464e-14	1
TEM-70	Asthma	-1.17114e-15	1
TEM-70	kidney	-1.17114e-15	1
TEM-70	lungs	-1.17114e-15	1
TEM-84	Asthma	-2.22557e-18	1
TEM-84	kidney	-2.22557e-18	1
TEM-84	lungs	-2.22557e-18	1
TEM-9	Asthma	1.28464e-14	1
TEM-9	kidney	1.28464e-14	1
TEM-9	lungs	1.28464e-14	1
TEM-98	Asthma	-3.45386e-17	1
TEM-98	kidney	-3.45386e-17	1
TEM-98	lungs	-3.45386e-17	1
YajC	Asthma	1.56941e-16	1
YajC	kidney	1.56941e-16	1
YajC	lungs	1.56941e-16	1
aadA	Asthma	1.36965e-16	1
aadA	kidney	1.36965e-16	1
aadA	lungs	1.36965e-16	1
aadA17	Asthma	7.13687e-17	1
aadA17	kidney	7.13687e-17	1
aadA17	lungs	7.13687e-17	1
aadA24	Asthma	-2.44926e-18	1
aadA24	kidney	-2.44926e-18	1
aadA24	lungs	-2.44926e-18	1
aadA5	Asthma	1.73262e-19	1
aadA5	kidney	1.73262e-19	1
aadA5	lungs	1.73262e-19	1
acrB	Asthma	1.33687e-19	1
acrB	kidney	1.33687e-19	1
acrB	lungs	1.33687e-19	1
adeF	Asthma	1.50455e-17	1
adeF	kidney	1.50455e-17	1
adeF	lungs	1.50455e-17	1
cprR	Asthma	1.07053e-15	1
cprR	kidney	1.07053e-15	1
cprR	lungs	1.07053e-15	1
cpxA	Asthma	1.70948e-17	1
cpxA	kidney	1.70948e-17	1
cpxA	lungs	1.70948e-17	1
dfrA1	Asthma	4.84352e-17	1
dfrA1	kidney	4.84352e-17	1
dfrA1	lungs	4.84352e-17	1
dfrA14	Asthma	2.23547e-17	1
dfrA14	kidney	2.23547e-17	1
dfrA14	lungs	2.23547e-17	1
emrR	Asthma	6.60481e-18	1
emrR	kidney	6.60481e-18	1
emrR	lungs	6.60481e-18	1
kdpE	Asthma	1.63545e-20	1
kdpE	kidney	1.63545e-20	1
kdpE	lungs	1.63545e-20	1
lnuA	Asthma	-1.02803e-14	1
lnuA	kidney	-1.02803e-14	1
lnuA	lungs	-1.02803e-14	1
marA	Asthma	5.54796e-18	1
marA	kidney	5.54796e-18	1
marA	lungs	5.54796e-18	1
mphA	Asthma	2.50906e-17	1
mphA	kidney	2.50906e-17	1
mphA	lungs	2.50906e-17	1
mphC	Asthma	1.75073e-16	1
mphC	kidney	1.75073e-16	1
mphC	lungs	1.75073e-16	1
mphE	Asthma	-4.10358e-16	1
mphE	kidney	-4.10358e-16	1
mphE	lungs	-4.10358e-16	1
norC	Asthma	2.42176e-17	1
norC	kidney	2.42176e-17	1
norC	lungs	2.42176e-17	1
patA	Asthma	-1.95189e-16	1
patA	kidney	-1.95189e-16	1
patA	lungs	-1.95189e-16	1
patB	Asthma	-1.46392e-16	1
patB	kidney	-1.46392e-16	1
patB	lungs	-1.46392e-16	1
qacA	Asthma	3.63264e-17	1
qacA	kidney	3.63264e-17	1
qacA	lungs	3.63264e-17	1
ramA	Asthma	2.90611e-16	1
ramA	kidney	2.90611e-16	1
ramA	lungs	2.90611e-16	1
rmtF	Asthma	1.75178e-15	1
rmtF	kidney	1.75178e-15	1
rmtF	lungs	1.75178e-15	1
rpoB2	Asthma	3.21159e-15	1
rpoB2	kidney	3.21159e-15	1
rpoB2	lungs	3.21159e-15	1
rsmA	Asthma	-2.30563e-17	1
rsmA	kidney	-2.30563e-17	1
rsmA	lungs	-2.30563e-17	1
smeB	Asthma	-3.27412e-17	1
smeB	kidney	-3.27412e-17	1
smeB	lungs	-3.27412e-17	1
smeS	Asthma	-1.46861e-15	1
smeS	kidney	-1.46861e-15	1
smeS	lungs	-1.46861e-15	1
sul1	Asthma	-5.83508e-18	1
sul1	kidney	-5.83508e-18	1
sul1	lungs	-5.83508e-18	1
sul2	Asthma	1.30629e-18	1
sul2	kidney	1.30629e-18	1
sul2	lungs	1.30629e-18	1
tet(A)	Asthma	-2.00319e-17	1
tet(A)	kidney	-2.00319e-17	1
tet(A)	lungs	-2.00319e-17	1
tet(C)	Asthma	-2.19657e-18	1
tet(C)	kidney	-2.19657e-18	1
tet(C)	lungs	-2.19657e-18	1
tet(W)	Asthma	3.03456e-18	1
tet(W)	kidney	3.03456e-18	1
tet(W)	lungs	3.03456e-18	1
tetA(46)	Asthma	-2.02855e-18	1
tetA(46)	kidney	-2.02855e-18	1
tetA(46)	lungs	-2.02855e-18	1
tetB(46)	Asthma	-9.18418e-18	1
tetB(46)	kidney	-9.18418e-18	1
tetB(46)	lungs	-9.18418e-18	1
vgaALC	Asthma	8.94189e-19	1
vgaALC	kidney	8.94189e-19	1
vgaALC	lungs	8.94189e-19	1
CMY-139	Asthma	1.3764e-15	1
CMY-139	kidney	1.3764e-15	1
CMY-139	lungs	1.3764e-15	1
SAT-4	Asthma	-1.21478e-15	1
SAT-4	kidney	-1.21478e-15	1
SAT-4	lungs	-1.21478e-15	1
mel	Asthma	-6.17071e-20	1
mel	kidney	-6.17071e-20	1
mel	lungs	-6.17071e-20	1
tet(M)	Asthma	-4.50315e-18	1
tet(M)	kidney	-4.50315e-18	1
tet(M)	lungs	-4.50315e-18	1
ErmF	Asthma	-6.00583e-17	1
ErmF	kidney	-6.00583e-17	1
ErmF	lungs	-6.00583e-17	1
APH(3')-IIIa	Asthma	2.0758e-17	1
APH(3')-IIIa	kidney	2.0758e-17	1
APH(3')-IIIa	lungs	2.0758e-17	1
Burkholderia pseudomallei Omp38	Asthma	-1.24764e-18	1
Burkholderia pseudomallei Omp38	kidney	-1.24764e-18	1
Burkholderia pseudomallei Omp38	lungs	-1.24764e-18	1
CTX-M-69	Asthma	6.42318e-15	1
CTX-M-69	kidney	6.42318e-15	1
CTX-M-69	lungs	6.42318e-15	1
Erm(41)	Asthma	8.91897e-17	1
Erm(41)	kidney	8.91897e-17	1
Erm(41)	lungs	8.91897e-17	1
TEM-195	Asthma	4.47089e-15	1
TEM-195	kidney	4.47089e-15	1
TEM-195	lungs	4.47089e-15	1
nimJ	Asthma	-1.41503e-17	1
nimJ	kidney	-1.41503e-17	1
nimJ	lungs	-1.41503e-17	1
tet(37)	Asthma	-7.86179e-17	1
tet(37)	kidney	-7.86179e-17	1
tet(37)	lungs	-7.86179e-17	1
leuO	Asthma	-2.97921e-19	1
leuO	kidney	-2.97921e-19	1
leuO	lungs	-2.97921e-19	1
ANT(4')-Ia	Asthma	4.88606e-17	1
ANT(4')-Ia	kidney	4.88606e-17	1
ANT(4')-Ia	lungs	4.88606e-17	1
FosBx1	Asthma	4.61953e-16	1
FosBx1	kidney	4.61953e-16	1
FosBx1	lungs	4.61953e-16	1
MAB	Asthma	-1.27058e-17	1
MAB	kidney	-1.27058e-17	1
MAB	lungs	-1.27058e-17	1
TEM-244	Asthma	2.87504e-16	1
TEM-244	kidney	2.87504e-16	1
TEM-244	lungs	2.87504e-16	1
TEM-246	Asthma	1.90198e-18	1
TEM-246	kidney	1.90198e-18	1
TEM-246	lungs	1.90198e-18	1
TEM-63	Asthma	3.27148e-17	1
TEM-63	kidney	3.27148e-17	1
TEM-63	lungs	3.27148e-17	1
TEM-95	Asthma	-7.73276e-18	1
TEM-95	kidney	-7.73276e-18	1
TEM-95	lungs	-7.73276e-18	1
msbA	Asthma	7.64767e-18	1
msbA	kidney	7.64767e-18	1
msbA	lungs	7.64767e-18	1
oqxA	Asthma	1.26353e-17	1
oqxA	kidney	1.26353e-17	1
oqxA	lungs	1.26353e-17	1
smeE	Asthma	1.10653e-16	1
smeE	kidney	1.10653e-16	1
smeE	lungs	1.10653e-16	1
smeF	Asthma	4.12866e-17	1
smeF	kidney	4.12866e-17	1
smeF	lungs	4.12866e-17	1
TEM-235	Asthma	1.72709e-17	1
TEM-235	kidney	1.72709e-17	1
TEM-235	lungs	1.72709e-17	1
CfxA2	Asthma	1.60691e-16	1
CfxA2	kidney	1.60691e-16	1
CfxA2	lungs	1.60691e-16	1
TEM-164	Asthma	5.79759e-16	1
TEM-164	kidney	5.79759e-16	1
TEM-164	lungs	5.79759e-16	1
aadA27	Asthma	3.23682e-17	1
aadA27	kidney	3.23682e-17	1
aadA27	lungs	3.23682e-17	1
lsaC	Asthma	-6.34084e-17	1
lsaC	kidney	-6.34084e-17	1
lsaC	lungs	-6.34084e-17	1
vanY gene in vanB cluster	Asthma	-3.21632e-17	1
vanY gene in vanB cluster	kidney	-3.21632e-17	1
vanY gene in vanB cluster	lungs	-3.21632e-17	1
vanY gene in vanM cluster	Asthma	-7.84608e-17	1
vanY gene in vanM cluster	kidney	-7.84608e-17	1
vanY gene in vanM cluster	lungs	-7.84608e-17	1
23S rRNA (adenine(2058)-N(6))-methyltransferase Erm(A)	Asthma	7.52647e-17	1
23S rRNA (adenine(2058)-N(6))-methyltransferase Erm(A)	kidney	7.52647e-17	1
23S rRNA (adenine(2058)-N(6))-methyltransferase Erm(A)	lungs	7.52647e-17	1
TEM-17	Asthma	-5.7764e-17	1
TEM-17	kidney	-5.7764e-17	1
TEM-17	lungs	-5.7764e-17	1
tet(Q)	Asthma	1.56131e-17	1
tet(Q)	kidney	1.56131e-17	1
tet(Q)	lungs	1.56131e-17	1
tetA(60)	Asthma	-3.51587e-17	1
tetA(60)	kidney	-3.51587e-17	1
tetA(60)	lungs	-3.51587e-17	1
tetB(60)	Asthma	-4.68783e-17	1
tetB(60)	kidney	-4.68783e-17	1
tetB(60)	lungs	-4.68783e-17	1
ANT(6)-Ia	Asthma
ANT(6)-Ia	Diabetes
ANT(6)-Ia	Heart disease
ANT(6)-Ia	Hypertension
ANT(6)-Ia	Thyroid
ANT(6)-Ia	kidney
ANT(6)-Ia	lungs
ANT(6)-Ia	other comorb
AcrF	Asthma
AcrF	Diabetes
AcrF	Heart disease
AcrF	Hypertension
AcrF	Thyroid
AcrF	kidney
AcrF	lungs
AcrF	other comorb
Bifidobacterium adolescentis rpoB mutants conferring resistance to rifampicin	Asthma
Bifidobacterium adolescentis rpoB mutants conferring resistance to rifampicin	Diabetes
Bifidobacterium adolescentis rpoB mutants conferring resistance to rifampicin	Heart disease
Bifidobacterium adolescentis rpoB mutants conferring resistance to rifampicin	Hypertension
Bifidobacterium adolescentis rpoB mutants conferring resistance to rifampicin	Thyroid
Bifidobacterium adolescentis rpoB mutants conferring resistance to rifampicin	kidney
Bifidobacterium adolescentis rpoB mutants conferring resistance to rifampicin	lungs
Bifidobacterium adolescentis rpoB mutants conferring resistance to rifampicin	other comorb
CTX-M-105	Asthma
CTX-M-105	Diabetes
CTX-M-105	Heart disease
CTX-M-105	Hypertension
CTX-M-105	Thyroid
CTX-M-105	kidney
CTX-M-105	lungs
CTX-M-105	other comorb
CfxA3	Asthma
CfxA3	Diabetes
CfxA3	Heart disease
CfxA3	Hypertension
CfxA3	Thyroid
CfxA3	kidney
CfxA3	lungs
CfxA3	other comorb
FosA6	Asthma
FosA6	Diabetes
FosA6	Heart disease
FosA6	Hypertension
FosA6	Thyroid
FosA6	kidney
FosA6	lungs
FosA6	other comorb
OXA-923	Asthma
OXA-923	Diabetes
OXA-923	Heart disease
OXA-923	Hypertension
OXA-923	Thyroid
OXA-923	kidney
OXA-923	lungs
OXA-923	other comorb
Plasmid-encoded cat (pp-cat)	Asthma
Plasmid-encoded cat (pp-cat)	Diabetes
Plasmid-encoded cat (pp-cat)	Heart disease
Plasmid-encoded cat (pp-cat)	Hypertension
Plasmid-encoded cat (pp-cat)	Thyroid
Plasmid-encoded cat (pp-cat)	kidney
Plasmid-encoded cat (pp-cat)	lungs
Plasmid-encoded cat (pp-cat)	other comorb
RlmA(II)	Asthma
RlmA(II)	Diabetes
RlmA(II)	Heart disease
RlmA(II)	Hypertension
RlmA(II)	Thyroid
RlmA(II)	kidney
RlmA(II)	lungs
RlmA(II)	other comorb
TEM-110	Asthma
TEM-110	Diabetes
TEM-110	Heart disease
TEM-110	Hypertension
TEM-110	Thyroid
TEM-110	kidney
TEM-110	lungs
TEM-110	other comorb
TEM-143	Asthma
TEM-143	Diabetes
TEM-143	Heart disease
TEM-143	Hypertension
TEM-143	Thyroid
TEM-143	kidney
TEM-143	lungs
TEM-143	other comorb
TEM-150	Asthma
TEM-150	Diabetes
TEM-150	Heart disease
TEM-150	Hypertension
TEM-150	Thyroid
TEM-150	kidney
TEM-150	lungs
TEM-150	other comorb
TEM-167	Asthma
TEM-167	Diabetes
TEM-167	Heart disease
TEM-167	Hypertension
TEM-167	Thyroid
TEM-167	kidney
TEM-167	lungs
TEM-167	other comorb
TEM-209	Asthma
TEM-209	Diabetes
TEM-209	Heart disease
TEM-209	Hypertension
TEM-209	Thyroid
TEM-209	kidney
TEM-209	lungs
TEM-209	other comorb
TEM-224	Asthma
TEM-224	Diabetes
TEM-224	Heart disease
TEM-224	Hypertension
TEM-224	Thyroid
TEM-224	kidney
TEM-224	lungs
TEM-224	other comorb
TEM-24	Asthma
TEM-24	Diabetes
TEM-24	Heart disease
TEM-24	Hypertension
TEM-24	Thyroid
TEM-24	kidney
TEM-24	lungs
TEM-24	other comorb
TEM-79	Asthma
TEM-79	Diabetes
TEM-79	Heart disease
TEM-79	Hypertension
TEM-79	Thyroid
TEM-79	kidney
TEM-79	lungs
TEM-79	other comorb
TEM-88	Asthma
TEM-88	Diabetes
TEM-88	Heart disease
TEM-88	Hypertension
TEM-88	Thyroid
TEM-88	kidney
TEM-88	lungs
TEM-88	other comorb
aadA16	Asthma
aadA16	Diabetes
aadA16	Heart disease
aadA16	Hypertension
aadA16	Thyroid
aadA16	kidney
aadA16	lungs
aadA16	other comorb
aadA8b	Asthma
aadA8b	Diabetes
aadA8b	Heart disease
aadA8b	Hypertension
aadA8b	Thyroid
aadA8b	kidney
aadA8b	lungs
aadA8b	other comorb
aadS	Asthma
aadS	Diabetes
aadS	Heart disease
aadS	Hypertension
aadS	Thyroid
aadS	kidney
aadS	lungs
aadS	other comorb
aadT	Asthma
aadT	Diabetes
aadT	Heart disease
aadT	Hypertension
aadT	Thyroid
aadT	kidney
aadT	lungs
aadT	other comorb
adeH	Asthma
adeH	Diabetes
adeH	Heart disease
adeH	Hypertension
adeH	Thyroid
adeH	kidney
adeH	lungs
adeH	other comorb
adeL	Asthma
adeL	Diabetes
adeL	Heart disease
adeL	Hypertension
adeL	Thyroid
adeL	kidney
adeL	lungs
adeL	other comorb
adeN	Asthma
adeN	Diabetes
adeN	Heart disease
adeN	Hypertension
adeN	Thyroid
adeN	kidney
adeN	lungs
adeN	other comorb
amrA	Asthma
amrA	Diabetes
amrA	Heart disease
amrA	Hypertension
amrA	Thyroid
amrA	kidney
amrA	lungs
amrA	other comorb
bacA	Asthma
bacA	Diabetes
bacA	Heart disease
bacA	Hypertension
bacA	Thyroid
bacA	kidney
bacA	lungs
bacA	other comorb
catA1	Asthma
catA1	Diabetes
catA1	Heart disease
catA1	Hypertension
catA1	Thyroid
catA1	kidney
catA1	lungs
catA1	other comorb
cmx	Asthma
cmx	Diabetes
cmx	Heart disease
cmx	Hypertension
cmx	Thyroid
cmx	kidney
cmx	lungs
cmx	other comorb
dfrG	Asthma
dfrG	Diabetes
dfrG	Heart disease
dfrG	Hypertension
dfrG	Thyroid
dfrG	kidney
dfrG	lungs
dfrG	other comorb
mdtC	Asthma
mdtC	Diabetes
mdtC	Heart disease
mdtC	Hypertension
mdtC	Thyroid
mdtC	kidney
mdtC	lungs
mdtC	other comorb
msrA	Asthma
msrA	Diabetes
msrA	Heart disease
msrA	Hypertension
msrA	Thyroid
msrA	kidney
msrA	lungs
msrA	other comorb
msrE	Asthma
msrE	Diabetes
msrE	Heart disease
msrE	Hypertension
msrE	Thyroid
msrE	kidney
msrE	lungs
msrE	other comorb
tet(K)	Asthma
tet(K)	Diabetes
tet(K)	Heart disease
tet(K)	Hypertension
tet(K)	Thyroid
tet(K)	kidney
tet(K)	lungs
tet(K)	other comorb
tet(X)	Asthma
tet(X)	Diabetes
tet(X)	Heart disease
tet(X)	Hypertension
tet(X)	Thyroid
tet(X)	kidney
tet(X)	lungs
tet(X)	other comorb
YojI	Asthma
YojI	Diabetes
YojI	Heart disease
YojI	Hypertension
YojI	Thyroid
YojI	kidney
YojI	lungs
YojI	other comorb
CSP-1	Asthma
CSP-1	Diabetes
CSP-1	Heart disease
CSP-1	Hypertension
CSP-1	Thyroid
CSP-1	kidney
CSP-1	lungs
CSP-1	other comorb
Klebsiella pneumoniae OmpK37	Asthma
Klebsiella pneumoniae OmpK37	Diabetes
Klebsiella pneumoniae OmpK37	Heart disease
Klebsiella pneumoniae OmpK37	Hypertension
Klebsiella pneumoniae OmpK37	Thyroid
Klebsiella pneumoniae OmpK37	kidney
Klebsiella pneumoniae OmpK37	lungs
Klebsiella pneumoniae OmpK37	other comorb
TEM-4	Asthma
TEM-4	Diabetes
TEM-4	Heart disease
TEM-4	Hypertension
TEM-4	Thyroid
TEM-4	kidney
TEM-4	lungs
TEM-4	other comorb
pmrA	Asthma
pmrA	Diabetes
pmrA	Heart disease
pmrA	Hypertension
pmrA	Thyroid
pmrA	kidney
pmrA	lungs
pmrA	other comorb

## Sheet: Mortality
Severe Patients
Gene	Comorbidity	Coefficient	P_value
TEM-214	Hypertension	-0.0085333	0.148065
tet(W)	other comorb	0.00331712	0.212874
dfrA14	other comorb	0.00397519	0.212878
AAC(6')-Ib10	other comorb	0.00230444	0.212892
TEM-243	other comorb	0.000633416	0.233493
CRP	other comorb	0.0053861	0.237021
TEM-162	other comorb	0.000644502	0.245
arr-2	other comorb	0.0027713	0.249525
TEM-214	Diabetes	-0.0040604	0.271736
H-NS	other comorb	0.00122831	0.273574
adeF	other comorb	0.000699243	0.314172
Klebsiella pneumoniae KpnF	other comorb	0.0369088	0.316184
aadA5	other comorb	0.00078454	0.318748
ANT(3'')-IIa	Diabetes	0.000213265	0.325371
TEM-171	other comorb	0.0323284	0.330314
dfrA14	Diabetes	0.00277338	0.338443
CRP	Diabetes	0.00364795	0.340633
AAC(6')-Ib10	Diabetes	0.00157299	0.34177
TEM-162	Diabetes	0.000439129	0.342117
OXA-232	other comorb	0.000123684	0.345508
TEM-215	Hypertension	-0.0451929	0.349436
H-NS	Diabetes	0.000858435	0.350036
tet(M)	Diabetes	0.00103105	0.350382
APH(3')-Ia	Diabetes	0.0074995	0.355819
TEM-243	Hypertension	-0.000446568	0.364603
Klebsiella pneumoniae KpnF	Diabetes	0.0264333	0.369967
TEM-171	Diabetes	0.023303	0.377684
OXA-232	Diabetes	8.97287e-05	0.38645
OmpA	other comorb	0.000461521	0.392407
TEM-156	Diabetes	0.0228169	0.392945
TEM-116	Hypertension	-4.02436e-05	0.394363
TEM-181	other comorb	0.0210789	0.402875
tet(C)	Hypertension	-0.000254652	0.412223
OmpA	Diabetes	0.000340598	0.415398
adeF	Diabetes	0.000630449	0.421757
TEM-215	Diabetes	-0.032802	0.423626
tet(C)	other comorb	0.0002545	0.44508
TEM-1	Thyroid	-0.00242963	0.452369
TEM-214	other comorb	0.00239069	0.453955
tet(M)	Hypertension	0.000727853	0.457688
Klebsiella pneumoniae KpnF	Hypertension	0.0194218	0.458882
TEM-171	Hypertension	0.0172679	0.460145
APH(6)-Id	Hypertension	-0.0535894	0.463808
catA1	other comorb	0.00385383	0.464023
emrR	other comorb	0.00321153	0.464023
TEM-214	Thyroid	-0.0087456	0.485022
arr-2	Diabetes	0.00151865	0.485851
APH(3')-Ia	Hypertension	0.00475404	0.511543
TEM-1	other comorb	0.000562835	0.51605
leuO	Hypertension	-3.93981e-05	0.522249
rsmA	Diabetes	0.00124185	0.534188
ErmX	Diabetes	0.0542966	0.535416
ANT(3'')-IIa	Hypertension	0.000117284	0.53583
aadA5	Diabetes	0.00150791	0.540459
rsmA	Hypertension	0.0267382	0.541224
kdpE	Hypertension	1.87306e-06	0.546882
rsmA	other comorb	0.0015984	0.547476
BRP(MBL)	other comorb	0.00122676	0.547671
ErmX	Hypertension	0.0437338	0.553318
AAC(3)-IIb	other comorb	0.0048079	0.556148
TEM-84	Diabetes	0.000798188	0.557756
TEM-84	Thyroid	-0.00178179	0.562524
msrE	Diabetes	-0.0017548	0.569579
TEM-243	Thyroid	-0.000586003	0.576562
mphE	Diabetes	-0.00431272	0.577415
cmlA5	Diabetes	-0.00495915	0.582536
tet(W)	Hypertension	-0.00122849	0.588621
TEM-116	other comorb	2.59919e-05	0.595996
kdpE	Thyroid	3.04766e-06	0.601045
APH(6)-Id	Diabetes	-0.0342496	0.618962
Klebsiella pneumoniae KpnH	Diabetes	0.0031838	0.628943
Klebsiella pneumoniae KpnH	Hypertension	0.00263899	0.629379
ANT(3'')-IIa	Thyroid	-0.00027364	0.630023
TEM-162	Hypertension	0.00319614	0.631867
BRP(MBL)	Hypertension	0.0083076	0.63237
TEM-156	Hypertension	0.0117555	0.633569
leuO	other comorb	-0.000661307	0.638872
TEM-116	Thyroid	-3.53816e-05	0.659187
Klebsiella pneumoniae KpnH	other comorb	0.00400902	0.65987
TEM-84	other comorb	0.000624318	0.667297
ANT(3'')-IIa	other comorb	6.47918e-05	0.71705
TEM-181	Diabetes	0.00835466	0.721778
msrE	other comorb	-0.00102943	0.723746
ANT(2'')-Ia	Hypertension	0.00228009	0.723933
TEM-1	Diabetes	0.000270667	0.729176
tet(C)	Thyroid	-0.000171079	0.73042
kdpE	other comorb	1.23818e-06	0.733362
TEM-1	Hypertension	-0.000259605	0.736847
mphE	other comorb	-0.00237287	0.746695
cmlA5	other comorb	-0.00262744	0.759628
H-NS	Hypertension	0.00872432	0.766814
catA1	Diabetes	0.0012703	0.796908
emrR	Diabetes	0.00105858	0.796908
leuO	Diabetes	-1.46173e-05	0.805866
sul2	Hypertension	-0.0101479	0.808187
TEM-84	Hypertension	-0.000311162	0.812055
marA	Diabetes	-0.00372372	0.815673
TEM-243	Diabetes	-8.88597e-05	0.839903
kdpE	Diabetes	-5.82487e-07	0.84853
Burkholderia pseudomallei Omp38	Diabetes	-0.000202702	0.856211
Burkholderia pseudomallei Omp38	Hypertension	-0.000227556	0.859715
tet(W)	Diabetes	-0.00039091	0.861072
sul2	Diabetes	0.00689165	0.870132
tet(C)	Diabetes	-4.53341e-05	0.879064
TEM-156	Thyroid	0.00442104	0.88953
Burkholderia pseudomallei Omp38	other comorb	0.000302498	0.891672
BRP(MBL)	Diabetes	0.000257478	0.894058
TEM-116	Diabetes	-4.62817e-06	0.91742
Klebsiella pneumoniae KpnF	Thyroid	0.00142923	0.950201
APH(3')-Ia	Thyroid	0.000236762	0.977899
marA	other comorb	0.000146168	0.993045
rsmA	Thyroid	-5.25255	0.99388
H-NS	Thyroid	-3.72526	0.996027
CTX-M-15	Diabetes	0.00615272	0.996272
smeE	Diabetes	0.226071	0.996272
catB3	Diabetes	0.111308	0.996272
OXA-1	Diabetes	0.222617	0.996272
Klebsiella pneumoniae acrA	Diabetes	0.0084733	0.996272
msbA	Diabetes	0.0394965	0.996272
Klebsiella pneumoniae KpnE	Diabetes	0.122439	0.996272
arr-3	Diabetes	0.306098	0.996272
bacA	Diabetes	0.612196	0.996272
armA	Diabetes	0.0019606	0.996272
Escherichia coli mdfA	Diabetes	0.306811	0.996272
AAC(6')-Ib-cr6	Diabetes	0.000107318	0.996272
oqxA	Diabetes	0.408131	0.996272
EreA2	Diabetes	0.00552773	0.996272
tet(D)	Diabetes	0.0569484	0.996272
smeD	Diabetes	0.678213	0.996272
APH(9)-Ic	Diabetes	0.888693	0.996272
tet(A)	Diabetes	0.252668	0.996272
mel	Diabetes	0.0649901	0.996272
cpxA	Diabetes	0.0742056	0.996272
mdtC	Diabetes	0.212993	0.996272
Klebsiella pneumoniae KpnG	Diabetes	0.0699652	0.996272
LptD	Diabetes	0.0207524	0.996272
FosA2	Diabetes	1.22724	0.996272
QnrB17	Diabetes	0.0129565	0.996272
eptB	Diabetes	0.0360115	0.996272
Klebsiella pneumoniae OmpK37	Diabetes	0.0108353	0.996272
NDM-16a	Diabetes	0.00562939	0.996272
OXA-244	Diabetes	0.00183567	0.996272
YajC	Diabetes	1.07384	0.996272
Klebsiella pneumoniae KpnE	Hypertension	0.118275	0.996399
tet(D)	Hypertension	0.0550116	0.996399
tet(37)	Hypertension	-0.127154	0.996399
tetA(46)	Hypertension	-0.0317886	0.996399
SAT-4	Hypertension	-0.398853	0.996399
TEM-193	Hypertension	-0.0986836	0.996399
Escherichia coli mdfA	Hypertension	0.296376	0.996399
APH(3')-IIIa	Hypertension	-0.265902	0.996399
TEM-108	Hypertension	-1.40942	0.996399
smeD	Hypertension	0.655146	0.996399
armA	Hypertension	0.00189391	0.996399
EreA2	Hypertension	0.00533972	0.996399
Klebsiella pneumoniae KpnG	Hypertension	0.0675856	0.996399
Klebsiella pneumoniae OmpK37	Hypertension	0.0104668	0.996399
msbA	Hypertension	0.0381532	0.996399
OXA-244	Hypertension	0.00177324	0.996399
LptD	Hypertension	0.0200466	0.996399
eptB	Hypertension	0.0347867	0.996399
arr-3	Hypertension	0.295687	0.996399
oqxA	Hypertension	0.394249	0.996399
smeE	Hypertension	0.218382	0.996399
NDM-16a	Hypertension	0.00543792	0.996399
cpxA	Hypertension	0.0716817	0.996399
OXA-23	Hypertension	0.121963	0.996399
adeR	Hypertension	0.0609817	0.996399
NDM-5	Hypertension	0.00594944	0.996399
AAC(3)-IIc	Hypertension	0.0406545	0.996399
APH(9)-Ic	Hypertension	0.858467	0.996399
ErmB	Hypertension	0.081309	0.996399
Escherichia coli emrE	Hypertension	0.081309	0.996399
NDM-20	Hypertension	0.081309	0.996399
tet(A)	Hypertension	0.244074	0.996399
FosA2	Hypertension	1.1855	0.996399
adeL	Hypertension	0.081309	0.996399
APH(3')-VIa	Hypertension	0.162618	0.996399
Acinetobacter baumannii AmvA	Hypertension	0.081309	0.996399
adeK	Hypertension	0.0375272	0.996399
bacA	Hypertension	0.591374	0.996399
catB3	Hypertension	0.107523	0.996399
OXA-1	Hypertension	0.215045	0.996399
Klebsiella pneumoniae acrA	Hypertension	0.00818511	0.996399
QnrB17	Hypertension	0.0125159	0.996399
adeN	Hypertension	0.0443503	0.996399
YajC	Hypertension	1.03731	0.996399
mdtC	Hypertension	0.205748	0.996399
CTX-M-15	Hypertension	0.00594346	0.996399
dfrA12	Hypertension	0.0256765	0.996399
sul1	Hypertension	0.0174233	0.996399
AAC(6')-Ib-cr6	Hypertension	0.000103668	0.996399
mel	Hypertension	0.0627797	0.996399
CfxA2	Hypertension	0.243927	0.996399
mphE	Hypertension	0.269708	0.996417
AAC(3)-IIc	Diabetes	-0.0393443	0.996515
ErmB	Diabetes	-0.0786887	0.996515
Escherichia coli emrE	Diabetes	-0.0786887	0.996515
NDM-20	Diabetes	-0.0786887	0.996515
dfrA12	Diabetes	-0.024849	0.996515
tet(37)	Diabetes	-0.123057	0.996515
tetA(46)	Diabetes	-0.0307642	0.996515
adeL	Diabetes	-0.0786887	0.996515
APH(3')-IIIa	Diabetes	-0.257333	0.996515
APH(3')-VIa	Diabetes	-0.157377	0.996515
adeN	Diabetes	-0.0429211	0.996515
Acinetobacter baumannii AmvA	Diabetes	-0.0786887	0.996515
OXA-23	Diabetes	-0.118033	0.996515
adeR	Diabetes	-0.0590165	0.996515
CfxA2	Diabetes	-0.236066	0.996515
SAT-4	Diabetes	-0.385999	0.996515
TEM-193	Diabetes	-0.0955034	0.996515
sul1	Diabetes	-0.0168619	0.996515
NDM-5	Diabetes	-0.00575771	0.996515
adeK	Diabetes	-0.0363178	0.996515
TEM-108	Diabetes	-1.364	0.996515
catA1	Hypertension	0.0610072	0.996518
emrR	Hypertension	0.0508393	0.996518
cmlA5	Hypertension	0.304675	0.996536
TEM-102	Hypertension	-0.256272	0.996599
APH(9)-Ic	other comorb	-0.800576	0.996642
SAT-4	other comorb	-0.371956	0.996642
NDM-5	other comorb	-0.00554823	0.996642
CfxA2	other comorb	-0.227478	0.996642
AAC(3)-IIc	other comorb	-0.0379129	0.996642
ErmB	other comorb	-0.0758259	0.996642
Escherichia coli emrE	other comorb	-0.0758259	0.996642
NDM-20	other comorb	-0.0758259	0.996642
TEM-193	other comorb	-0.0920289	0.996642
YajC	other comorb	-0.967363	0.996642
dfrA12	other comorb	-0.023945	0.996642
mdtC	other comorb	-0.191874	0.996642
mel	other comorb	-0.0585462	0.996642
smeD	other comorb	-0.610966	0.996642
smeE	other comorb	-0.203655	0.996642
sul1	other comorb	-0.0162484	0.996642
tet(A)	other comorb	-0.227615	0.996642
Escherichia coli mdfA	other comorb	-0.276389	0.996642
FosA2	other comorb	-1.10556	0.996642
adeL	other comorb	-0.0758259	0.996642
APH(3')-IIIa	other comorb	-0.247971	0.996642
APH(3')-VIa	other comorb	-0.151652	0.996642
adeN	other comorb	-0.0413596	0.996642
Acinetobacter baumannii AmvA	other comorb	-0.0758259	0.996642
OXA-23	other comorb	-0.113739	0.996642
adeK	other comorb	-0.0349966	0.996642
adeR	other comorb	-0.0568694	0.996642
TEM-108	other comorb	-1.31438	0.996642
TEM-181	Hypertension	0.275852	0.996645
sul2	other comorb	-0.512839	0.996656
TEM-102	Diabetes	-0.246871	0.99673
TEM-102	other comorb	-0.237457	0.996858
AAC(3)-IIb	Diabetes	0.325241	0.997111
marA	Hypertension	1.95022	0.997115
AAC(6')-Ib10	Hypertension	0.447683	0.99712
TEM-156	other comorb	-0.787439	0.997172
AAC(3)-IIb	Hypertension	0.31068	0.99728
tet(W)	Thyroid	-0.689931	0.997337
aadA5	Thyroid	-0.0265595	0.997339
OmpA	Hypertension	0.0144184	0.997349
ErmX	other comorb	-4.13471	0.997373
APH(6)-Id	other comorb	-1.87397	0.997387
Burkholderia pseudomallei Omp38	Thyroid	-0.409498	0.997402
CRP	Hypertension	0.08674	0.997408
BRP(MBL)	Thyroid	-1.31965	0.997422
ANT(2'')-Ia	Diabetes	-0.866072	0.997426
TEM-162	Thyroid	-0.462242	0.997433
dfrA14	Hypertension	0.543083	0.997459
arr-3	other comorb	0.337159	0.99751
EreA2	other comorb	0.00608864	0.99751
AAC(6')-Ib-cr6	other comorb	0.000118208	0.99751
Klebsiella pneumoniae KpnE	other comorb	0.134863	0.99751
bacA	other comorb	0.674317	0.99751
eptB	other comorb	0.0396657	0.99751
catB3	other comorb	0.122603	0.99751
OXA-1	other comorb	0.245206	0.99751
CTX-M-15	other comorb	0.00677706	0.99751
Klebsiella pneumoniae KpnG	other comorb	0.0770648	0.99751
Klebsiella pneumoniae OmpK37	other comorb	0.0119348	0.99751
QnrB17	other comorb	0.0142713	0.99751
LptD	other comorb	0.0228582	0.99751
tet(D)	other comorb	0.0627272	0.99751
cpxA	other comorb	0.0817354	0.99751
OXA-244	other comorb	0.00202194	0.99751
armA	other comorb	0.00215954	0.99751
msbA	other comorb	0.0435044	0.99751
tet(37)	other comorb	0.144988	0.99751
tetA(46)	other comorb	0.0362471	0.99751
Klebsiella pneumoniae acrA	other comorb	0.00933311	0.99751
oqxA	other comorb	0.449545	0.99751
NDM-16a	other comorb	0.00620062	0.99751
ANT(2'')-Ia	Thyroid	-0.783672	0.997514
AAC(6')-Ib10	Thyroid	-0.38406	0.997516
msrE	Hypertension	0.121003	0.997558
arr-2	Hypertension	0.0308305	0.99756
APH(6)-Id	Thyroid	-1.78044	0.997572
AAC(3)-IIb	Thyroid	-0.272556	0.997588
OXA-232	Hypertension	0.00324064	0.997594
ErmX	Thyroid	-3.93876	0.997606
Klebsiella pneumoniae KpnH	Thyroid	-0.415532	0.997645
OmpA	Thyroid	-0.0126689	0.997668
ANT(2'')-Ia	other comorb	-0.84032	0.997682
marA	Thyroid	-1.69035	0.997696
tet(M)	other comorb	-0.3285	0.997758
adeF	Hypertension	0.059532	0.997811
APH(3')-Ia	other comorb	-0.286853	0.997831
tet(M)	Thyroid	-0.309893	0.997835
CRP	Thyroid	-0.076976	0.997876
TEM-215	other comorb	-1.41576	0.997889
arr-2	Thyroid	-0.0272281	0.997909
msrE	Thyroid	-0.107086	0.997941
tet(37)	Thyroid	-0.119467	0.997948
tetA(46)	Thyroid	-0.0298667	0.997948
AAC(3)-IIc	Thyroid	-0.0381965	0.997948
AAC(6')-Ib-cr6	Thyroid	-9.74002e-05	0.997948
APH(9)-Ic	Thyroid	-0.806564	0.997948
CTX-M-15	Thyroid	-0.00558412	0.997948
EreA2	Thyroid	-0.00501688	0.997948
ErmB	Thyroid	-0.076393	0.997948
Escherichia coli emrE	Thyroid	-0.076393	0.997948
Klebsiella pneumoniae KpnG	Thyroid	-0.0634994	0.997948
Klebsiella pneumoniae OmpK37	Thyroid	-0.00983398	0.997948
LptD	Thyroid	-0.0188346	0.997948
NDM-16a	Thyroid	-0.00510915	0.997948
NDM-20	Thyroid	-0.076393	0.997948
TEM-193	Thyroid	-0.0927172	0.997948
YajC	Thyroid	-0.974599	0.997948
arr-3	Thyroid	-0.27781	0.997948
catB3	Thyroid	-0.101022	0.997948
dfrA12	Thyroid	-0.0241241	0.997948
mdtC	Thyroid	-0.193309	0.997948
mel	Thyroid	-0.0589841	0.997948
smeD	Thyroid	-0.615536	0.997948
smeE	Thyroid	-0.205179	0.997948
sul1	Thyroid	-0.0163699	0.997948
tet(A)	Thyroid	-0.229317	0.997948
tet(D)	Thyroid	-0.0516855	0.997948
Escherichia coli mdfA	Thyroid	-0.278457	0.997948
FosA2	Thyroid	-1.11383	0.997948
adeL	Thyroid	-0.076393	0.997948
Klebsiella pneumoniae KpnE	Thyroid	-0.111124	0.997948
msbA	Thyroid	-0.0358464	0.997948
OXA-1	Thyroid	-0.202044	0.997948
QnrB17	Thyroid	-0.0117591	0.997948
cpxA	Thyroid	-0.0673478	0.997948
APH(3')-VIa	Thyroid	-0.152786	0.997948
Klebsiella pneumoniae acrA	Thyroid	-0.00769024	0.997948
NDM-5	Thyroid	-0.00558973	0.997948
adeN	Thyroid	-0.0416689	0.997948
bacA	Thyroid	-0.55562	0.997948
eptB	Thyroid	-0.0326835	0.997948
oqxA	Thyroid	-0.370413	0.997948
Acinetobacter baumannii AmvA	Thyroid	-0.076393	0.997948
OXA-23	Thyroid	-0.114589	0.997948
adeK	Thyroid	-0.0352583	0.997948
adeR	Thyroid	-0.0572947	0.997948
armA	Thyroid	-0.00177941	0.997948
CfxA2	Thyroid	-0.229179	0.997948
TEM-108	Thyroid	-1.32421	0.997948
OXA-244	Thyroid	-0.00166603	0.997948
dfrA14	Thyroid	-0.471392	0.997954
aadA5	Hypertension	0.032413	0.997955
OXA-232	Thyroid	-0.00287017	0.99798
TEM-215	Thyroid	-1.34346	0.998044
emrR	Thyroid	-0.0473178	0.998052
catA1	Thyroid	-0.0567814	0.998052
TEM-171	Thyroid	-0.709816	0.998072
TEM-102	Thyroid	-0.23862	0.998086
mphE	Thyroid	-0.252372	0.99809
TEM-181	Thyroid	-0.257034	0.998106
cmlA5	Thyroid	-0.285278	0.998158
adeF	Thyroid	-0.0518261	0.998239
sul2	Thyroid	3.8562	0.999505
leuO	Thyroid	0.00239995	0.999543
SAT-4	Thyroid	1.09761	0.99972
APH(3')-IIIa	Thyroid	0.731741	0.99972
TEM-1	Asthma	-6.44381e-18	1
TEM-1	Heart disease	-6.44381e-18	1
TEM-1	kidney	-6.44381e-18	1
TEM-1	lungs	-6.44381e-18	1
TEM-116	Asthma	0	1
TEM-116	Heart disease	0	1
TEM-116	kidney	0	1
TEM-116	lungs	0	1
TEM-84	Asthma	0	1
TEM-84	Heart disease	0	1
TEM-84	kidney	0	1
TEM-84	lungs	0	1
kdpE	Asthma	1.25536e-20	1
kdpE	Heart disease	1.25536e-20	1
kdpE	kidney	1.25536e-20	1
kdpE	lungs	1.25536e-20	1
AAC(3)-IIb	Asthma	-1.17657e-17	1
AAC(3)-IIb	Heart disease	-1.17657e-17	1
AAC(3)-IIb	kidney	-1.17657e-17	1
AAC(3)-IIb	lungs	-1.17657e-17	1
AAC(3)-IIc	Asthma	0	1
AAC(3)-IIc	Heart disease	0	1
AAC(3)-IIc	kidney	0	1
AAC(3)-IIc	lungs	0	1
AAC(6')-Ib-cr6	Asthma	0	1
AAC(6')-Ib-cr6	Heart disease	0	1
AAC(6')-Ib-cr6	kidney	0	1
AAC(6')-Ib-cr6	lungs	0	1
AAC(6')-Ib10	Asthma	-1.25275e-18	1
AAC(6')-Ib10	Heart disease	-1.25275e-18	1
AAC(6')-Ib10	kidney	-1.25275e-18	1
AAC(6')-Ib10	lungs	-1.25275e-18	1
ANT(2'')-Ia	Asthma	-1.41968e-18	1
ANT(2'')-Ia	Heart disease	-1.41968e-18	1
ANT(2'')-Ia	kidney	-1.41968e-18	1
ANT(2'')-Ia	lungs	-1.41968e-18	1
ANT(3'')-IIa	Asthma	0	1
ANT(3'')-IIa	Heart disease	0	1
ANT(3'')-IIa	kidney	0	1
ANT(3'')-IIa	lungs	0	1
APH(6)-Id	Asthma	-4.20871e-17	1
APH(6)-Id	Heart disease	-4.20871e-17	1
APH(6)-Id	kidney	-4.20871e-17	1
APH(6)-Id	lungs	-4.20871e-17	1
APH(9)-Ic	Asthma	3.24377e-16	1
APH(9)-Ic	Heart disease	3.24377e-16	1
APH(9)-Ic	kidney	3.24377e-16	1
APH(9)-Ic	lungs	3.24377e-16	1
BRP(MBL)	Asthma	1.33795e-17	1
BRP(MBL)	Heart disease	1.33795e-17	1
BRP(MBL)	kidney	1.33795e-17	1
BRP(MBL)	lungs	1.33795e-17	1
CRP	Asthma	9.13364e-18	1
CRP	Heart disease	9.13364e-18	1
CRP	kidney	9.13364e-18	1
CRP	lungs	9.13364e-18	1
CTX-M-15	Asthma	0	1
CTX-M-15	Heart disease	0	1
CTX-M-15	kidney	0	1
CTX-M-15	lungs	0	1
EreA2	Asthma	0	1
EreA2	Heart disease	0	1
EreA2	kidney	0	1
EreA2	lungs	0	1
ErmB	Asthma	0	1
ErmB	Heart disease	0	1
ErmB	kidney	0	1
ErmB	lungs	0	1
Escherichia coli emrE	Asthma	0	1
Escherichia coli emrE	Heart disease	0	1
Escherichia coli emrE	kidney	0	1
Escherichia coli emrE	lungs	0	1
H-NS	Asthma	1.93662e-18	1
H-NS	Heart disease	1.93662e-18	1
H-NS	kidney	1.93662e-18	1
H-NS	lungs	1.93662e-18	1
Klebsiella pneumoniae KpnG	Asthma	0	1
Klebsiella pneumoniae KpnG	Heart disease	0	1
Klebsiella pneumoniae KpnG	kidney	0	1
Klebsiella pneumoniae KpnG	lungs	0	1
Klebsiella pneumoniae OmpK37	Asthma	0	1
Klebsiella pneumoniae OmpK37	Heart disease	0	1
Klebsiella pneumoniae OmpK37	kidney	0	1
Klebsiella pneumoniae OmpK37	lungs	0	1
LptD	Asthma	0	1
LptD	Heart disease	0	1
LptD	kidney	0	1
LptD	lungs	0	1
NDM-16a	Asthma	0	1
NDM-16a	Heart disease	0	1
NDM-16a	kidney	0	1
NDM-16a	lungs	0	1
NDM-20	Asthma	0	1
NDM-20	Heart disease	0	1
NDM-20	kidney	0	1
NDM-20	lungs	0	1
OXA-232	Asthma	-3.02009e-19	1
OXA-232	Heart disease	-3.02009e-19	1
OXA-232	kidney	-3.02009e-19	1
OXA-232	lungs	-3.02009e-19	1
OmpA	Asthma	-1.23181e-18	1
OmpA	Heart disease	-1.23181e-18	1
OmpA	kidney	-1.23181e-18	1
OmpA	lungs	-1.23181e-18	1
SAT-4	Asthma	0	1
SAT-4	Heart disease	0	1
SAT-4	kidney	0	1
SAT-4	lungs	0	1
TEM-102	Asthma	2.15216e-17	1
TEM-102	Heart disease	2.15216e-17	1
TEM-102	kidney	2.15216e-17	1
TEM-102	lungs	2.15216e-17	1
TEM-181	Asthma	-1.1646e-16	1
TEM-181	Heart disease	-1.1646e-16	1
TEM-181	kidney	-1.1646e-16	1
TEM-181	lungs	-1.1646e-16	1
TEM-193	Asthma	-2.03603e-17	1
TEM-193	Heart disease	-2.03603e-17	1
TEM-193	kidney	-2.03603e-17	1
TEM-193	lungs	-2.03603e-17	1
YajC	Asthma	3.91956e-16	1
YajC	Heart disease	3.91956e-16	1
YajC	kidney	3.91956e-16	1
YajC	lungs	3.91956e-16	1
adeF	Asthma	1.05142e-18	1
adeF	Heart disease	1.05142e-18	1
adeF	kidney	1.05142e-18	1
adeF	lungs	1.05142e-18	1
arr-2	Asthma	6.34287e-18	1
arr-2	Heart disease	6.34287e-18	1
arr-2	kidney	6.34287e-18	1
arr-2	lungs	6.34287e-18	1
arr-3	Asthma	0	1
arr-3	Heart disease	0	1
arr-3	kidney	0	1
arr-3	lungs	0	1
catA1	Asthma	1.43647e-17	1
catA1	Heart disease	1.43647e-17	1
catA1	kidney	1.43647e-17	1
catA1	lungs	1.43647e-17	1
catB3	Asthma	0	1
catB3	Heart disease	0	1
catB3	kidney	0	1
catB3	lungs	0	1
cmlA5	Asthma	-1.00975e-17	1
cmlA5	Heart disease	-1.00975e-17	1
cmlA5	kidney	-1.00975e-17	1
cmlA5	lungs	-1.00975e-17	1
dfrA12	Asthma	0	1
dfrA12	Heart disease	0	1
dfrA12	kidney	0	1
dfrA12	lungs	0	1
dfrA14	Asthma	4.64017e-18	1
dfrA14	Heart disease	4.64017e-18	1
dfrA14	kidney	4.64017e-18	1
dfrA14	lungs	4.64017e-18	1
emrR	Asthma	1.19706e-17	1
emrR	Heart disease	1.19706e-17	1
emrR	kidney	1.19706e-17	1
emrR	lungs	1.19706e-17	1
marA	Asthma	-6.1819e-17	1
marA	Heart disease	-6.1819e-17	1
marA	kidney	-6.1819e-17	1
marA	lungs	-6.1819e-17	1
mdtC	Asthma	7.77433e-17	1
mdtC	Heart disease	7.77433e-17	1
mdtC	kidney	7.77433e-17	1
mdtC	lungs	7.77433e-17	1
mel	Asthma	0	1
mel	Heart disease	0	1
mel	kidney	0	1
mel	lungs	0	1
mphE	Asthma	-8.42656e-18	1
mphE	Heart disease	-8.42656e-18	1
mphE	kidney	-8.42656e-18	1
mphE	lungs	-8.42656e-18	1
msrE	Asthma	-3.16654e-18	1
msrE	Heart disease	-3.16654e-18	1
msrE	kidney	-3.16654e-18	1
msrE	lungs	-3.16654e-18	1
rsmA	Asthma	-3.95502e-18	1
rsmA	Heart disease	-3.95502e-18	1
rsmA	kidney	-3.95502e-18	1
rsmA	lungs	-3.95502e-18	1
smeD	Asthma	2.47551e-16	1
smeD	Heart disease	2.47551e-16	1
smeD	kidney	2.47551e-16	1
smeD	lungs	2.47551e-16	1
smeE	Asthma	8.2517e-17	1
smeE	Heart disease	8.2517e-17	1
smeE	kidney	8.2517e-17	1
smeE	lungs	8.2517e-17	1
sul1	Asthma	0	1
sul1	Heart disease	0	1
sul1	kidney	0	1
sul1	lungs	0	1
sul2	Asthma	2.49825e-16	1
sul2	Heart disease	2.49825e-16	1
sul2	kidney	2.49825e-16	1
sul2	lungs	2.49825e-16	1
tet(37)	Asthma	-4.29196e-16	1
tet(37)	Heart disease	-4.29196e-16	1
tet(37)	kidney	-4.29196e-16	1
tet(37)	lungs	-4.29196e-16	1
tet(A)	Asthma	9.22249e-17	1
tet(A)	Heart disease	9.22249e-17	1
tet(A)	kidney	9.22249e-17	1
tet(A)	lungs	9.22249e-17	1
tet(C)	Asthma	-1.55731e-18	1
tet(C)	Heart disease	-1.55731e-18	1
tet(C)	kidney	-1.55731e-18	1
tet(C)	lungs	-1.55731e-18	1
tet(D)	Asthma	0	1
tet(D)	Heart disease	0	1
tet(D)	kidney	0	1
tet(D)	lungs	0	1
tet(M)	Asthma	-5.14814e-18	1
tet(M)	Heart disease	-5.14814e-18	1
tet(M)	kidney	-5.14814e-18	1
tet(M)	lungs	-5.14814e-18	1
tet(W)	Asthma	-7.04608e-17	1
tet(W)	Heart disease	-7.04608e-17	1
tet(W)	kidney	-7.04608e-17	1
tet(W)	lungs	-7.04608e-17	1
tetA(46)	Asthma	-1.07299e-16	1
tetA(46)	Heart disease	-1.07299e-16	1
tetA(46)	kidney	-1.07299e-16	1
tetA(46)	lungs	-1.07299e-16	1
APH(3')-Ia	Asthma	1.87842e-17	1
APH(3')-Ia	Heart disease	1.87842e-17	1
APH(3')-Ia	kidney	1.87842e-17	1
APH(3')-Ia	lungs	1.87842e-17	1
Burkholderia pseudomallei Omp38	Asthma	-1.15861e-18	1
Burkholderia pseudomallei Omp38	Heart disease	-1.15861e-18	1
Burkholderia pseudomallei Omp38	kidney	-1.15861e-18	1
Burkholderia pseudomallei Omp38	lungs	-1.15861e-18	1
Escherichia coli mdfA	Asthma	1.11987e-16	1
Escherichia coli mdfA	Heart disease	1.11987e-16	1
Escherichia coli mdfA	kidney	1.11987e-16	1
Escherichia coli mdfA	lungs	1.11987e-16	1
FosA2	Asthma	4.4795e-16	1
FosA2	Heart disease	4.4795e-16	1
FosA2	kidney	4.4795e-16	1
FosA2	lungs	4.4795e-16	1
Klebsiella pneumoniae KpnF	Asthma	-7.04397e-17	1
Klebsiella pneumoniae KpnF	Heart disease	-7.04397e-17	1
Klebsiella pneumoniae KpnF	kidney	-7.04397e-17	1
Klebsiella pneumoniae KpnF	lungs	-7.04397e-17	1
TEM-214	Asthma	-4.07717e-17	1
TEM-214	Heart disease	-4.07717e-17	1
TEM-214	kidney	-4.07717e-17	1
TEM-214	lungs	-4.07717e-17	1
TEM-215	Asthma	-8.08656e-17	1
TEM-215	Heart disease	-8.08656e-17	1
TEM-215	kidney	-8.08656e-17	1
TEM-215	lungs	-8.08656e-17	1
TEM-243	Asthma	-1.55551e-18	1
TEM-243	Heart disease	-1.55551e-18	1
TEM-243	kidney	-1.55551e-18	1
TEM-243	lungs	-1.55551e-18	1
aadA5	Asthma	1.18419e-18	1
aadA5	Heart disease	1.18419e-18	1
aadA5	kidney	1.18419e-18	1
aadA5	lungs	1.18419e-18	1
ErmX	Asthma	-3.91018e-17	1
ErmX	Heart disease	-3.91018e-17	1
ErmX	kidney	-3.91018e-17	1
ErmX	lungs	-3.91018e-17	1
TEM-171	Asthma	-7.86504e-17	1
TEM-171	Heart disease	-7.86504e-17	1
TEM-171	kidney	-7.86504e-17	1
TEM-171	lungs	-7.86504e-17	1
adeL	Asthma	0	1
adeL	Heart disease	0	1
adeL	kidney	0	1
adeL	lungs	0	1
Klebsiella pneumoniae KpnE	Asthma	0	1
Klebsiella pneumoniae KpnE	Heart disease	0	1
Klebsiella pneumoniae KpnE	kidney	0	1
Klebsiella pneumoniae KpnE	lungs	0	1
TEM-156	Asthma	3.76176e-17	1
TEM-156	Heart disease	3.76176e-17	1
TEM-156	kidney	3.76176e-17	1
TEM-156	lungs	3.76176e-17	1
msbA	Asthma	0	1
msbA	Heart disease	0	1
msbA	kidney	0	1
msbA	lungs	0	1
OXA-1	Asthma	0	1
OXA-1	Heart disease	0	1
OXA-1	kidney	0	1
OXA-1	lungs	0	1
QnrB17	Asthma	0	1
QnrB17	Heart disease	0	1
QnrB17	kidney	0	1
QnrB17	lungs	0	1
TEM-162	Asthma	1.07582e-18	1
TEM-162	Heart disease	1.07582e-18	1
TEM-162	kidney	1.07582e-18	1
TEM-162	lungs	1.07582e-18	1
cpxA	Asthma	0	1
cpxA	Heart disease	0	1
cpxA	kidney	0	1
cpxA	lungs	0	1
Klebsiella pneumoniae KpnH	Asthma	-8.72208e-18	1
Klebsiella pneumoniae KpnH	Heart disease	-8.72208e-18	1
Klebsiella pneumoniae KpnH	kidney	-8.72208e-18	1
Klebsiella pneumoniae KpnH	lungs	-8.72208e-18	1
APH(3')-IIIa	Asthma	0	1
APH(3')-IIIa	Heart disease	0	1
APH(3')-IIIa	kidney	0	1
APH(3')-IIIa	lungs	0	1
APH(3')-VIa	Asthma	0	1
APH(3')-VIa	Heart disease	0	1
APH(3')-VIa	kidney	0	1
APH(3')-VIa	lungs	0	1
Klebsiella pneumoniae acrA	Asthma	0	1
Klebsiella pneumoniae acrA	Heart disease	0	1
Klebsiella pneumoniae acrA	kidney	0	1
Klebsiella pneumoniae acrA	lungs	0	1
NDM-5	Asthma	0	1
NDM-5	Heart disease	0	1
NDM-5	kidney	0	1
NDM-5	lungs	0	1
adeN	Asthma	0	1
adeN	Heart disease	0	1
adeN	kidney	0	1
adeN	lungs	0	1
bacA	Asthma	0	1
bacA	Heart disease	0	1
bacA	kidney	0	1
bacA	lungs	0	1
eptB	Asthma	0	1
eptB	Heart disease	0	1
eptB	kidney	0	1
eptB	lungs	0	1
oqxA	Asthma	0	1
oqxA	Heart disease	0	1
oqxA	kidney	0	1
oqxA	lungs	0	1
Acinetobacter baumannii AmvA	Asthma	0	1
Acinetobacter baumannii AmvA	Heart disease	0	1
Acinetobacter baumannii AmvA	kidney	0	1
Acinetobacter baumannii AmvA	lungs	0	1
OXA-23	Asthma	0	1
OXA-23	Heart disease	0	1
OXA-23	kidney	0	1
OXA-23	lungs	0	1
adeK	Asthma	0	1
adeK	Heart disease	0	1
adeK	kidney	0	1
adeK	lungs	0	1
adeR	Asthma	0	1
adeR	Heart disease	0	1
adeR	kidney	0	1
adeR	lungs	0	1
armA	Asthma	0	1
armA	Heart disease	0	1
armA	kidney	0	1
armA	lungs	0	1
CfxA2	Asthma	0	1
CfxA2	Heart disease	0	1
CfxA2	kidney	0	1
CfxA2	lungs	0	1
TEM-108	Asthma	-2.9079e-16	1
TEM-108	Heart disease	-2.9079e-16	1
TEM-108	kidney	-2.9079e-16	1
TEM-108	lungs	-2.9079e-16	1
leuO	Asthma	2.66898e-19	1
leuO	Heart disease	2.66898e-19	1
leuO	kidney	2.66898e-19	1
leuO	lungs	2.66898e-19	1
OXA-244	Asthma	0	1
OXA-244	Heart disease	0	1
OXA-244	kidney	0	1
OXA-244	lungs	0	1
aadA	Asthma
aadA	Diabetes
aadA	Heart disease
aadA	Hypertension
aadA	Thyroid
aadA	kidney
aadA	lungs
aadA	other comorb
AAC(3)-IIa	Asthma
AAC(3)-IIa	Diabetes
AAC(3)-IIa	Heart disease
AAC(3)-IIa	Hypertension
AAC(3)-IIa	Thyroid
AAC(3)-IIa	kidney
AAC(3)-IIa	lungs
AAC(3)-IIa	other comorb
AAC(3)-IId	Asthma
AAC(3)-IId	Diabetes
AAC(3)-IId	Heart disease
AAC(3)-IId	Hypertension
AAC(3)-IId	Thyroid
AAC(3)-IId	kidney
AAC(3)-IId	lungs
AAC(3)-IId	other comorb
AAC(3)-IIe	Asthma
AAC(3)-IIe	Diabetes
AAC(3)-IIe	Heart disease
AAC(3)-IIe	Hypertension
AAC(3)-IIe	Thyroid
AAC(3)-IIe	kidney
AAC(3)-IIe	lungs
AAC(3)-IIe	other comorb
AAC(6')-30/AAC(6')-Ib' bifunctional protein	Asthma
AAC(6')-30/AAC(6')-Ib' bifunctional protein	Diabetes
AAC(6')-30/AAC(6')-Ib' bifunctional protein	Heart disease
AAC(6')-30/AAC(6')-Ib' bifunctional protein	Hypertension
AAC(6')-30/AAC(6')-Ib' bifunctional protein	Thyroid
AAC(6')-30/AAC(6')-Ib' bifunctional protein	kidney
AAC(6')-30/AAC(6')-Ib' bifunctional protein	lungs
AAC(6')-30/AAC(6')-Ib' bifunctional protein	other comorb
AAC(6')-Ib7	Asthma
AAC(6')-Ib7	Diabetes
AAC(6')-Ib7	Heart disease
AAC(6')-Ib7	Hypertension
AAC(6')-Ib7	Thyroid
AAC(6')-Ib7	kidney
AAC(6')-Ib7	lungs
AAC(6')-Ib7	other comorb
AAC(6')-Ib8	Asthma
AAC(6')-Ib8	Diabetes
AAC(6')-Ib8	Heart disease
AAC(6')-Ib8	Hypertension
AAC(6')-Ib8	Thyroid
AAC(6')-Ib8	kidney
AAC(6')-Ib8	lungs
AAC(6')-Ib8	other comorb
AAC(6')-Ib9	Asthma
AAC(6')-Ib9	Diabetes
AAC(6')-Ib9	Heart disease
AAC(6')-Ib9	Hypertension
AAC(6')-Ib9	Thyroid
AAC(6')-Ib9	kidney
AAC(6')-Ib9	lungs
AAC(6')-Ib9	other comorb
AAC(6')-Il	Asthma
AAC(6')-Il	Diabetes
AAC(6')-Il	Heart disease
AAC(6')-Il	Hypertension
AAC(6')-Il	Thyroid
AAC(6')-Il	kidney
AAC(6')-Il	lungs
AAC(6')-Il	other comorb
APH(3'')-Ib	Asthma
APH(3'')-Ib	Diabetes
APH(3'')-Ib	Heart disease
APH(3'')-Ib	Hypertension
APH(3'')-Ib	Thyroid
APH(3'')-Ib	kidney
APH(3'')-Ib	lungs
APH(3'')-Ib	other comorb
CMY-139	Asthma
CMY-139	Diabetes
CMY-139	Heart disease
CMY-139	Hypertension
CMY-139	Thyroid
CMY-139	kidney
CMY-139	lungs
CMY-139	other comorb
CTX-M-105	Asthma
CTX-M-105	Diabetes
CTX-M-105	Heart disease
CTX-M-105	Hypertension
CTX-M-105	Thyroid
CTX-M-105	kidney
CTX-M-105	lungs
CTX-M-105	other comorb
CTX-M-138	Asthma
CTX-M-138	Diabetes
CTX-M-138	Heart disease
CTX-M-138	Hypertension
CTX-M-138	Thyroid
CTX-M-138	kidney
CTX-M-138	lungs
CTX-M-138	other comorb
CTX-M-212	Asthma
CTX-M-212	Diabetes
CTX-M-212	Heart disease
CTX-M-212	Hypertension
CTX-M-212	Thyroid
CTX-M-212	kidney
CTX-M-212	lungs
CTX-M-212	other comorb
CTX-M-225	Asthma
CTX-M-225	Diabetes
CTX-M-225	Heart disease
CTX-M-225	Hypertension
CTX-M-225	Thyroid
CTX-M-225	kidney
CTX-M-225	lungs
CTX-M-225	other comorb
CTX-M-244	Asthma
CTX-M-244	Diabetes
CTX-M-244	Heart disease
CTX-M-244	Hypertension
CTX-M-244	Thyroid
CTX-M-244	kidney
CTX-M-244	lungs
CTX-M-244	other comorb
CTX-M-68	Asthma
CTX-M-68	Diabetes
CTX-M-68	Heart disease
CTX-M-68	Hypertension
CTX-M-68	Thyroid
CTX-M-68	kidney
CTX-M-68	lungs
CTX-M-68	other comorb
CTX-M-77	Asthma
CTX-M-77	Diabetes
CTX-M-77	Heart disease
CTX-M-77	Hypertension
CTX-M-77	Thyroid
CTX-M-77	kidney
CTX-M-77	lungs
CTX-M-77	other comorb
Enterobacter cloacae acrA	Asthma
Enterobacter cloacae acrA	Diabetes
Enterobacter cloacae acrA	Heart disease
Enterobacter cloacae acrA	Hypertension
Enterobacter cloacae acrA	Thyroid
Enterobacter cloacae acrA	kidney
Enterobacter cloacae acrA	lungs
Enterobacter cloacae acrA	other comorb
GES-13	Asthma
GES-13	Diabetes
GES-13	Heart disease
GES-13	Hypertension
GES-13	Thyroid
GES-13	kidney
GES-13	lungs
GES-13	other comorb
MexB	Asthma
MexB	Diabetes
MexB	Heart disease
MexB	Hypertension
MexB	Thyroid
MexB	kidney
MexB	lungs
MexB	other comorb
MexG	Asthma
MexG	Diabetes
MexG	Heart disease
MexG	Hypertension
MexG	Thyroid
MexG	kidney
MexG	lungs
MexG	other comorb
MexH	Asthma
MexH	Diabetes
MexH	Heart disease
MexH	Hypertension
MexH	Thyroid
MexH	kidney
MexH	lungs
MexH	other comorb
MexJ	Asthma
MexJ	Diabetes
MexJ	Heart disease
MexJ	Hypertension
MexJ	Thyroid
MexJ	kidney
MexJ	lungs
MexJ	other comorb
MexL	Asthma
MexL	Diabetes
MexL	Heart disease
MexL	Hypertension
MexL	Thyroid
MexL	kidney
MexL	lungs
MexL	other comorb
OXA-181	Asthma
OXA-181	Diabetes
OXA-181	Heart disease
OXA-181	Hypertension
OXA-181	Thyroid
OXA-181	kidney
OXA-181	lungs
OXA-181	other comorb
OXA-923	Asthma
OXA-923	Diabetes
OXA-923	Heart disease
OXA-923	Hypertension
OXA-923	Thyroid
OXA-923	kidney
OXA-923	lungs
OXA-923	other comorb
OprM	Asthma
OprM	Diabetes
OprM	Heart disease
OprM	Hypertension
OprM	Thyroid
OprM	kidney
OprM	lungs
OprM	other comorb
PAU-1	Asthma
PAU-1	Diabetes
PAU-1	Heart disease
PAU-1	Hypertension
PAU-1	Thyroid
PAU-1	kidney
PAU-1	lungs
PAU-1	other comorb
Pseudomonas aeruginosa CpxR	Asthma
Pseudomonas aeruginosa CpxR	Diabetes
Pseudomonas aeruginosa CpxR	Heart disease
Pseudomonas aeruginosa CpxR	Hypertension
Pseudomonas aeruginosa CpxR	Thyroid
Pseudomonas aeruginosa CpxR	kidney
Pseudomonas aeruginosa CpxR	lungs
Pseudomonas aeruginosa CpxR	other comorb
Pseudomonas aeruginosa emrE	Asthma
Pseudomonas aeruginosa emrE	Diabetes
Pseudomonas aeruginosa emrE	Heart disease
Pseudomonas aeruginosa emrE	Hypertension
Pseudomonas aeruginosa emrE	Thyroid
Pseudomonas aeruginosa emrE	kidney
Pseudomonas aeruginosa emrE	lungs
Pseudomonas aeruginosa emrE	other comorb
SHV-160	Asthma
SHV-160	Diabetes
SHV-160	Heart disease
SHV-160	Hypertension
SHV-160	Thyroid
SHV-160	kidney
SHV-160	lungs
SHV-160	other comorb
SHV-7	Asthma
SHV-7	Diabetes
SHV-7	Heart disease
SHV-7	Hypertension
SHV-7	Thyroid
SHV-7	kidney
SHV-7	lungs
SHV-7	other comorb
TEM-105	Asthma
TEM-105	Diabetes
TEM-105	Heart disease
TEM-105	Hypertension
TEM-105	Thyroid
TEM-105	kidney
TEM-105	lungs
TEM-105	other comorb
TEM-127	Asthma
TEM-127	Diabetes
TEM-127	Heart disease
TEM-127	Hypertension
TEM-127	Thyroid
TEM-127	kidney
TEM-127	lungs
TEM-127	other comorb
TEM-183	Asthma
TEM-183	Diabetes
TEM-183	Heart disease
TEM-183	Hypertension
TEM-183	Thyroid
TEM-183	kidney
TEM-183	lungs
TEM-183	other comorb
TEM-229	Asthma
TEM-229	Diabetes
TEM-229	Heart disease
TEM-229	Hypertension
TEM-229	Thyroid
TEM-229	kidney
TEM-229	lungs
TEM-229	other comorb
TEM-230	Asthma
TEM-230	Diabetes
TEM-230	Heart disease
TEM-230	Hypertension
TEM-230	Thyroid
TEM-230	kidney
TEM-230	lungs
TEM-230	other comorb
TEM-36	Asthma
TEM-36	Diabetes
TEM-36	Heart disease
TEM-36	Hypertension
TEM-36	Thyroid
TEM-36	kidney
TEM-36	lungs
TEM-36	other comorb
TEM-79	Asthma
TEM-79	Diabetes
TEM-79	Heart disease
TEM-79	Hypertension
TEM-79	Thyroid
TEM-79	kidney
TEM-79	lungs
TEM-79	other comorb
TEM-98	Asthma
TEM-98	Diabetes
TEM-98	Heart disease
TEM-98	Hypertension
TEM-98	Thyroid
TEM-98	kidney
TEM-98	lungs
TEM-98	other comorb
TolC	Asthma
TolC	Diabetes
TolC	Heart disease
TolC	Hypertension
TolC	Thyroid
TolC	kidney
TolC	lungs
TolC	other comorb
VIM-18	Asthma
VIM-18	Diabetes
VIM-18	Heart disease
VIM-18	Hypertension
VIM-18	Thyroid
VIM-18	kidney
VIM-18	lungs
VIM-18	other comorb
VIM-2	Asthma
VIM-2	Diabetes
VIM-2	Heart disease
VIM-2	Hypertension
VIM-2	Thyroid
VIM-2	kidney
VIM-2	lungs
VIM-2	other comorb
VIM-23	Asthma
VIM-23	Diabetes
VIM-23	Heart disease
VIM-23	Hypertension
VIM-23	Thyroid
VIM-23	kidney
VIM-23	lungs
VIM-23	other comorb
aadA12	Asthma
aadA12	Diabetes
aadA12	Heart disease
aadA12	Hypertension
aadA12	Thyroid
aadA12	kidney
aadA12	lungs
aadA12	other comorb
aadA24	Asthma
aadA24	Diabetes
aadA24	Heart disease
aadA24	Hypertension
aadA24	Thyroid
aadA24	kidney
aadA24	lungs
aadA24	other comorb
aadA8	Asthma
aadA8	Diabetes
aadA8	Heart disease
aadA8	Hypertension
aadA8	Thyroid
aadA8	kidney
aadA8	lungs
aadA8	other comorb
aadA8b	Asthma
aadA8b	Diabetes
aadA8b	Heart disease
aadA8b	Hypertension
aadA8b	Thyroid
aadA8b	kidney
aadA8b	lungs
aadA8b	other comorb
acrB	Asthma
acrB	Diabetes
acrB	Heart disease
acrB	Hypertension
acrB	Thyroid
acrB	kidney
acrB	lungs
acrB	other comorb
adeA	Asthma
adeA	Diabetes
adeA	Heart disease
adeA	Hypertension
adeA	Thyroid
adeA	kidney
adeA	lungs
adeA	other comorb
adeH	Asthma
adeH	Diabetes
adeH	Heart disease
adeH	Hypertension
adeH	Thyroid
adeH	kidney
adeH	lungs
adeH	other comorb
cmlA4	Asthma
cmlA4	Diabetes
cmlA4	Heart disease
cmlA4	Hypertension
cmlA4	Thyroid
cmlA4	kidney
cmlA4	lungs
cmlA4	other comorb
cmlA9	Asthma
cmlA9	Diabetes
cmlA9	Heart disease
cmlA9	Hypertension
cmlA9	Thyroid
cmlA9	kidney
cmlA9	lungs
cmlA9	other comorb
dfrA17	Asthma
dfrA17	Diabetes
dfrA17	Heart disease
dfrA17	Hypertension
dfrA17	Thyroid
dfrA17	kidney
dfrA17	lungs
dfrA17	other comorb
dfrB5	Asthma
dfrB5	Diabetes
dfrB5	Heart disease
dfrB5	Hypertension
dfrB5	Thyroid
dfrB5	kidney
dfrB5	lungs
dfrB5	other comorb
dfrG	Asthma
dfrG	Diabetes
dfrG	Heart disease
dfrG	Hypertension
dfrG	Thyroid
dfrG	kidney
dfrG	lungs
dfrG	other comorb
emrK	Asthma
emrK	Diabetes
emrK	Heart disease
emrK	Hypertension
emrK	Thyroid
emrK	kidney
emrK	lungs
emrK	other comorb
evgS	Asthma
evgS	Diabetes
evgS	Heart disease
evgS	Hypertension
evgS	Thyroid
evgS	kidney
evgS	lungs
evgS	other comorb
floR	Asthma
floR	Diabetes
floR	Heart disease
floR	Hypertension
floR	Thyroid
floR	kidney
floR	lungs
floR	other comorb
gadX	Asthma
gadX	Diabetes
gadX	Heart disease
gadX	Hypertension
gadX	Thyroid
gadX	kidney
gadX	lungs
gadX	other comorb
mphA	Asthma
mphA	Diabetes
mphA	Heart disease
mphA	Hypertension
mphA	Thyroid
mphA	kidney
mphA	lungs
mphA	other comorb
oqxB	Asthma
oqxB	Diabetes
oqxB	Heart disease
oqxB	Hypertension
oqxB	Thyroid
oqxB	kidney
oqxB	lungs
oqxB	other comorb
rmtB	Asthma
rmtB	Diabetes
rmtB	Heart disease
rmtB	Hypertension
rmtB	Thyroid
rmtB	kidney
rmtB	lungs
rmtB	other comorb
rmtC	Asthma
rmtC	Diabetes
rmtC	Heart disease
rmtC	Hypertension
rmtC	Thyroid
rmtC	kidney
rmtC	lungs
rmtC	other comorb
rpoB2	Asthma
rpoB2	Diabetes
rpoB2	Heart disease
rpoB2	Hypertension
rpoB2	Thyroid
rpoB2	kidney
rpoB2	lungs
rpoB2	other comorb
smeF	Asthma
smeF	Diabetes
smeF	Heart disease
smeF	Hypertension
smeF	Thyroid
smeF	kidney
smeF	lungs
smeF	other comorb
tet(X3)	Asthma
tet(X3)	Diabetes
tet(X3)	Heart disease
tet(X3)	Hypertension
tet(X3)	Thyroid
tet(X3)	kidney
tet(X3)	lungs
tet(X3)	other comorb
tetB(46)	Asthma
tetB(46)	Diabetes
tetB(46)	Heart disease
tetB(46)	Hypertension
tetB(46)	Thyroid
tetB(46)	kidney
tetB(46)	lungs
tetB(46)	other comorb
MexK	Asthma
MexK	Diabetes
MexK	Heart disease
MexK	Hypertension
MexK	Thyroid
MexK	kidney
MexK	lungs
MexK	other comorb
OXA-10	Asthma
OXA-10	Diabetes
OXA-10	Heart disease
OXA-10	Hypertension
OXA-10	Thyroid
OXA-10	kidney
OXA-10	lungs
OXA-10	other comorb
PRC-1	Asthma
PRC-1	Diabetes
PRC-1	Heart disease
PRC-1	Hypertension
PRC-1	Thyroid
PRC-1	kidney
PRC-1	lungs
PRC-1	other comorb
QnrS1	Asthma
QnrS1	Diabetes
QnrS1	Heart disease
QnrS1	Hypertension
QnrS1	Thyroid
QnrS1	kidney
QnrS1	lungs
QnrS1	other comorb
catB8	Asthma
catB8	Diabetes
catB8	Heart disease
catB8	Hypertension
catB8	Thyroid
catB8	kidney
catB8	lungs
catB8	other comorb
smeB	Asthma
smeB	Diabetes
smeB	Heart disease
smeB	Hypertension
smeB	Thyroid
smeB	kidney
smeB	lungs
smeB	other comorb
AAC(6')-Ie-APH(2'')-Ia bifunctional protein	Asthma
AAC(6')-Ie-APH(2'')-Ia bifunctional protein	Diabetes
AAC(6')-Ie-APH(2'')-Ia bifunctional protein	Heart disease
AAC(6')-Ie-APH(2'')-Ia bifunctional protein	Hypertension
AAC(6')-Ie-APH(2'')-Ia bifunctional protein	Thyroid
AAC(6')-Ie-APH(2'')-Ia bifunctional protein	kidney
AAC(6')-Ie-APH(2'')-Ia bifunctional protein	lungs
AAC(6')-Ie-APH(2'')-Ia bifunctional protein	other comorb
AcrS	Asthma
AcrS	Diabetes
AcrS	Heart disease
AcrS	Hypertension
AcrS	Thyroid
AcrS	kidney
AcrS	lungs
AcrS	other comorb
Bifidobacterium adolescentis rpoB mutants conferring resistance to rifampicin	Asthma
Bifidobacterium adolescentis rpoB mutants conferring resistance to rifampicin	Diabetes
Bifidobacterium adolescentis rpoB mutants conferring resistance to rifampicin	Heart disease
Bifidobacterium adolescentis rpoB mutants conferring resistance to rifampicin	Hypertension
Bifidobacterium adolescentis rpoB mutants conferring resistance to rifampicin	Thyroid
Bifidobacterium adolescentis rpoB mutants conferring resistance to rifampicin	kidney
Bifidobacterium adolescentis rpoB mutants conferring resistance to rifampicin	lungs
Bifidobacterium adolescentis rpoB mutants conferring resistance to rifampicin	other comorb
CTX-M-178	Asthma
CTX-M-178	Diabetes
CTX-M-178	Heart disease
CTX-M-178	Hypertension
CTX-M-178	Thyroid
CTX-M-178	kidney
CTX-M-178	lungs
CTX-M-178	other comorb
CfxA3	Asthma
CfxA3	Diabetes
CfxA3	Heart disease
CfxA3	Hypertension
CfxA3	Thyroid
CfxA3	kidney
CfxA3	lungs
CfxA3	other comorb
ErmF	Asthma
ErmF	Diabetes
ErmF	Heart disease
ErmF	Hypertension
ErmF	Thyroid
ErmF	kidney
ErmF	lungs
ErmF	other comorb
Limosilactobacillus reuteri cat-TC	Asthma
Limosilactobacillus reuteri cat-TC	Diabetes
Limosilactobacillus reuteri cat-TC	Heart disease
Limosilactobacillus reuteri cat-TC	Hypertension
Limosilactobacillus reuteri cat-TC	Thyroid
Limosilactobacillus reuteri cat-TC	kidney
Limosilactobacillus reuteri cat-TC	lungs
Limosilactobacillus reuteri cat-TC	other comorb
RlmA(II)	Asthma
RlmA(II)	Diabetes
RlmA(II)	Heart disease
RlmA(II)	Hypertension
RlmA(II)	Thyroid
RlmA(II)	kidney
RlmA(II)	lungs
RlmA(II)	other comorb
TEM-209	Asthma
TEM-209	Diabetes
TEM-209	Heart disease
TEM-209	Hypertension
TEM-209	Thyroid
TEM-209	kidney
TEM-209	lungs
TEM-209	other comorb
aadA17	Asthma
aadA17	Diabetes
aadA17	Heart disease
aadA17	Hypertension
aadA17	Thyroid
aadA17	kidney
aadA17	lungs
aadA17	other comorb
patA	Asthma
patA	Diabetes
patA	Heart disease
patA	Hypertension
patA	Thyroid
patA	kidney
patA	lungs
patA	other comorb
patB	Asthma
patB	Diabetes
patB	Heart disease
patB	Hypertension
patB	Thyroid
patB	kidney
patB	lungs
patB	other comorb
tet(B)	Asthma
tet(B)	Diabetes
tet(B)	Heart disease
tet(B)	Hypertension
tet(B)	Thyroid
tet(B)	kidney
tet(B)	lungs
tet(B)	other comorb
TEM-157	Asthma
TEM-157	Diabetes
TEM-157	Heart disease
TEM-157	Hypertension
TEM-157	Thyroid
TEM-157	kidney
TEM-157	lungs
TEM-157	other comorb
dfrA1	Asthma
dfrA1	Diabetes
dfrA1	Heart disease
dfrA1	Hypertension
dfrA1	Thyroid
dfrA1	kidney
dfrA1	lungs
dfrA1	other comorb
ramA	Asthma
ramA	Diabetes
ramA	Heart disease
ramA	Hypertension
ramA	Thyroid
ramA	kidney
ramA	lungs
ramA	other comorb
AAC(3)-Ib	Asthma
AAC(3)-Ib	Diabetes
AAC(3)-Ib	Heart disease
AAC(3)-Ib	Hypertension
AAC(3)-Ib	Thyroid
AAC(3)-Ib	kidney
AAC(3)-Ib	lungs
AAC(3)-Ib	other comorb
ANT(4')-IIb	Asthma
ANT(4')-IIb	Diabetes
ANT(4')-IIb	Heart disease
ANT(4')-IIb	Hypertension
ANT(4')-IIb	Thyroid
ANT(4')-IIb	kidney
ANT(4')-IIb	lungs
ANT(4')-IIb	other comorb
APH(3')-IIb	Asthma
APH(3')-IIb	Diabetes
APH(3')-IIb	Heart disease
APH(3')-IIb	Hypertension
APH(3')-IIb	Thyroid
APH(3')-IIb	kidney
APH(3')-IIb	lungs
APH(3')-IIb	other comorb
ArmR	Asthma
ArmR	Diabetes
ArmR	Heart disease
ArmR	Hypertension
ArmR	Thyroid
ArmR	kidney
ArmR	lungs
ArmR	other comorb
CTX-M-170	Asthma
CTX-M-170	Diabetes
CTX-M-170	Heart disease
CTX-M-170	Hypertension
CTX-M-170	Thyroid
CTX-M-170	kidney
CTX-M-170	lungs
CTX-M-170	other comorb
CTX-M-66	Asthma
CTX-M-66	Diabetes
CTX-M-66	Heart disease
CTX-M-66	Hypertension
CTX-M-66	Thyroid
CTX-M-66	kidney
CTX-M-66	lungs
CTX-M-66	other comorb
FosA	Asthma
FosA	Diabetes
FosA	Heart disease
FosA	Hypertension
FosA	Thyroid
FosA	kidney
FosA	lungs
FosA	other comorb
MexA	Asthma
MexA	Diabetes
MexA	Heart disease
MexA	Hypertension
MexA	Thyroid
MexA	kidney
MexA	lungs
MexA	other comorb
MexC	Asthma
MexC	Diabetes
MexC	Heart disease
MexC	Hypertension
MexC	Thyroid
MexC	kidney
MexC	lungs
MexC	other comorb
MexD	Asthma
MexD	Diabetes
MexD	Heart disease
MexD	Hypertension
MexD	Thyroid
MexD	kidney
MexD	lungs
MexD	other comorb
MexI	Asthma
MexI	Diabetes
MexI	Heart disease
MexI	Hypertension
MexI	Thyroid
MexI	kidney
MexI	lungs
MexI	other comorb
MuxA	Asthma
MuxA	Diabetes
MuxA	Heart disease
MuxA	Hypertension
MuxA	Thyroid
MuxA	kidney
MuxA	lungs
MuxA	other comorb
OXA-438	Asthma
OXA-438	Diabetes
OXA-438	Heart disease
OXA-438	Hypertension
OXA-438	Thyroid
OXA-438	kidney
OXA-438	lungs
OXA-438	other comorb
ParR	Asthma
ParR	Diabetes
ParR	Heart disease
ParR	Hypertension
ParR	Thyroid
ParR	kidney
ParR	lungs
ParR	other comorb
ParS	Asthma
ParS	Diabetes
ParS	Heart disease
ParS	Hypertension
ParS	Thyroid
ParS	kidney
ParS	lungs
ParS	other comorb
Pseudomonas aeruginosa catB7	Asthma
Pseudomonas aeruginosa catB7	Diabetes
Pseudomonas aeruginosa catB7	Heart disease
Pseudomonas aeruginosa catB7	Hypertension
Pseudomonas aeruginosa catB7	Thyroid
Pseudomonas aeruginosa catB7	kidney
Pseudomonas aeruginosa catB7	lungs
Pseudomonas aeruginosa catB7	other comorb
Pseudomonas aeruginosa soxR	Asthma
Pseudomonas aeruginosa soxR	Diabetes
Pseudomonas aeruginosa soxR	Heart disease
Pseudomonas aeruginosa soxR	Hypertension
Pseudomonas aeruginosa soxR	Thyroid
Pseudomonas aeruginosa soxR	kidney
Pseudomonas aeruginosa soxR	lungs
Pseudomonas aeruginosa soxR	other comorb
QnrVC1	Asthma
QnrVC1	Diabetes
QnrVC1	Heart disease
QnrVC1	Hypertension
QnrVC1	Thyroid
QnrVC1	kidney
QnrVC1	lungs
QnrVC1	other comorb
SHV-129	Asthma
SHV-129	Diabetes
SHV-129	Heart disease
SHV-129	Hypertension
SHV-129	Thyroid
SHV-129	kidney
SHV-129	lungs
SHV-129	other comorb
TEM-160	Asthma
TEM-160	Diabetes
TEM-160	Heart disease
TEM-160	Hypertension
TEM-160	Thyroid
TEM-160	kidney
TEM-160	lungs
TEM-160	other comorb
TEM-163	Asthma
TEM-163	Diabetes
TEM-163	Heart disease
TEM-163	Hypertension
TEM-163	Thyroid
TEM-163	kidney
TEM-163	lungs
TEM-163	other comorb
TEM-206	Asthma
TEM-206	Diabetes
TEM-206	Heart disease
TEM-206	Hypertension
TEM-206	Thyroid
TEM-206	kidney
TEM-206	lungs
TEM-206	other comorb
VIM-36	Asthma
VIM-36	Diabetes
VIM-36	Heart disease
VIM-36	Hypertension
VIM-36	Thyroid
VIM-36	kidney
VIM-36	lungs
VIM-36	other comorb
aadA2	Asthma
aadA2	Diabetes
aadA2	Heart disease
aadA2	Hypertension
aadA2	Thyroid
aadA2	kidney
aadA2	lungs
aadA2	other comorb
cmx	Asthma
cmx	Diabetes
cmx	Heart disease
cmx	Hypertension
cmx	Thyroid
cmx	kidney
cmx	lungs
cmx	other comorb
cprR	Asthma
cprR	Diabetes
cprR	Heart disease
cprR	Hypertension
cprR	Thyroid
cprR	kidney
cprR	lungs
cprR	other comorb
mdtB	Asthma
mdtB	Diabetes
mdtB	Heart disease
mdtB	Hypertension
mdtB	Thyroid
mdtB	kidney
mdtB	lungs
mdtB	other comorb
mexX	Asthma
mexX	Diabetes
mexX	Heart disease
mexX	Hypertension
mexX	Thyroid
mexX	kidney
mexX	lungs
mexX	other comorb
mphF	Asthma
mphF	Diabetes
mphF	Heart disease
mphF	Hypertension
mphF	Thyroid
mphF	kidney
mphF	lungs
mphF	other comorb
rmtF	Asthma
rmtF	Diabetes
rmtF	Heart disease
rmtF	Hypertension
rmtF	Thyroid
rmtF	kidney
rmtF	lungs
rmtF	other comorb
tet(Q)	Asthma
tet(Q)	Diabetes
tet(Q)	Heart disease
tet(Q)	Hypertension
tet(Q)	Thyroid
tet(Q)	kidney
tet(Q)	lungs
tet(Q)	other comorb
TEM-55	Asthma
TEM-55	Diabetes
TEM-55	Heart disease
TEM-55	Hypertension
TEM-55	Thyroid
TEM-55	kidney
TEM-55	lungs
TEM-55	other comorb
TEM-88	Asthma
TEM-88	Diabetes
TEM-88	Heart disease
TEM-88	Hypertension
TEM-88	Thyroid
TEM-88	kidney
TEM-88	lungs
TEM-88	other comorb
AAC(6')-Ia	Asthma
AAC(6')-Ia	Diabetes
AAC(6')-Ia	Heart disease
AAC(6')-Ia	Hypertension
AAC(6')-Ia	Thyroid
AAC(6')-Ia	kidney
AAC(6')-Ia	lungs
AAC(6')-Ia	other comorb
AcrF	Asthma
AcrF	Diabetes
AcrF	Heart disease
AcrF	Hypertension
AcrF	Thyroid
AcrF	kidney
AcrF	lungs
AcrF	other comorb
CTX-M-194	Asthma
CTX-M-194	Diabetes
CTX-M-194	Heart disease
CTX-M-194	Hypertension
CTX-M-194	Thyroid
CTX-M-194	kidney
CTX-M-194	lungs
CTX-M-194	other comorb
CTX-M-69	Asthma
CTX-M-69	Diabetes
CTX-M-69	Heart disease
CTX-M-69	Hypertension
CTX-M-69	Thyroid
CTX-M-69	kidney
CTX-M-69	lungs
CTX-M-69	other comorb
OXA-547	Asthma
OXA-547	Diabetes
OXA-547	Heart disease
OXA-547	Hypertension
OXA-547	Thyroid
OXA-547	kidney
OXA-547	lungs
OXA-547	other comorb
OXA-833	Asthma
OXA-833	Diabetes
OXA-833	Heart disease
OXA-833	Hypertension
OXA-833	Thyroid
OXA-833	kidney
OXA-833	lungs
OXA-833	other comorb
TEM-96	Asthma
TEM-96	Diabetes
TEM-96	Heart disease
TEM-96	Hypertension
TEM-96	Thyroid
TEM-96	kidney
TEM-96	lungs
TEM-96	other comorb
aadA15	Asthma
aadA15	Diabetes
aadA15	Heart disease
aadA15	Hypertension
aadA15	Thyroid
aadA15	kidney
aadA15	lungs
aadA15	other comorb
dfrA21	Asthma
dfrA21	Diabetes
dfrA21	Heart disease
dfrA21	Hypertension
dfrA21	Thyroid
dfrA21	kidney
dfrA21	lungs
dfrA21	other comorb
mdtH	Asthma
mdtH	Diabetes
mdtH	Heart disease
mdtH	Hypertension
mdtH	Thyroid
mdtH	kidney
mdtH	lungs
mdtH	other comorb
vanX gene in vanA cluster	Asthma
vanX gene in vanA cluster	Diabetes
vanX gene in vanA cluster	Heart disease
vanX gene in vanA cluster	Hypertension
vanX gene in vanA cluster	Thyroid
vanX gene in vanA cluster	kidney
vanX gene in vanA cluster	lungs
vanX gene in vanA cluster	other comorb
AAC(3)-Id	Asthma
AAC(3)-Id	Diabetes
AAC(3)-Id	Heart disease
AAC(3)-Id	Hypertension
AAC(3)-Id	Thyroid
AAC(3)-Id	kidney
AAC(3)-Id	lungs
AAC(3)-Id	other comorb
AAC(6')-Ib-cr3	Asthma
AAC(6')-Ib-cr3	Diabetes
AAC(6')-Ib-cr3	Heart disease
AAC(6')-Ib-cr3	Hypertension
AAC(6')-Ib-cr3	Thyroid
AAC(6')-Ib-cr3	kidney
AAC(6')-Ib-cr3	lungs
AAC(6')-Ib-cr3	other comorb
AAC(6')-Ii	Asthma
AAC(6')-Ii	Diabetes
AAC(6')-Ii	Heart disease
AAC(6')-Ii	Hypertension
AAC(6')-Ii	Thyroid
AAC(6')-Ii	kidney
AAC(6')-Ii	lungs
AAC(6')-Ii	other comorb
AAC(6')-Ip	Asthma
AAC(6')-Ip	Diabetes
AAC(6')-Ip	Heart disease
AAC(6')-Ip	Hypertension
AAC(6')-Ip	Thyroid
AAC(6')-Ip	kidney
AAC(6')-Ip	lungs
AAC(6')-Ip	other comorb
ADC-30	Asthma
ADC-30	Diabetes
ADC-30	Heart disease
ADC-30	Hypertension
ADC-30	Thyroid
ADC-30	kidney
ADC-30	lungs
ADC-30	other comorb
ADC-80	Asthma
ADC-80	Diabetes
ADC-80	Heart disease
ADC-80	Hypertension
ADC-80	Thyroid
ADC-80	kidney
ADC-80	lungs
ADC-80	other comorb
ANT(3'')-IIc	Asthma
ANT(3'')-IIc	Diabetes
ANT(3'')-IIc	Heart disease
ANT(3'')-IIc	Hypertension
ANT(3'')-IIc	Thyroid
ANT(3'')-IIc	kidney
ANT(3'')-IIc	lungs
ANT(3'')-IIc	other comorb
Acinetobacter baumannii AbaF	Asthma
Acinetobacter baumannii AbaF	Diabetes
Acinetobacter baumannii AbaF	Heart disease
Acinetobacter baumannii AbaF	Hypertension
Acinetobacter baumannii AbaF	Thyroid
Acinetobacter baumannii AbaF	kidney
Acinetobacter baumannii AbaF	lungs
Acinetobacter baumannii AbaF	other comorb
Acinetobacter baumannii AbaQ	Asthma
Acinetobacter baumannii AbaQ	Diabetes
Acinetobacter baumannii AbaQ	Heart disease
Acinetobacter baumannii AbaQ	Hypertension
Acinetobacter baumannii AbaQ	Thyroid
Acinetobacter baumannii AbaQ	kidney
Acinetobacter baumannii AbaQ	lungs
Acinetobacter baumannii AbaQ	other comorb
CTX-M-127	Asthma
CTX-M-127	Diabetes
CTX-M-127	Heart disease
CTX-M-127	Hypertension
CTX-M-127	Thyroid
CTX-M-127	kidney
CTX-M-127	lungs
CTX-M-127	other comorb
CTX-M-42	Asthma
CTX-M-42	Diabetes
CTX-M-42	Heart disease
CTX-M-42	Hypertension
CTX-M-42	Thyroid
CTX-M-42	kidney
CTX-M-42	lungs
CTX-M-42	other comorb
DIM-1	Asthma
DIM-1	Diabetes
DIM-1	Heart disease
DIM-1	Hypertension
DIM-1	Thyroid
DIM-1	kidney
DIM-1	lungs
DIM-1	other comorb
GES-9	Asthma
GES-9	Diabetes
GES-9	Heart disease
GES-9	Hypertension
GES-9	Thyroid
GES-9	kidney
GES-9	lungs
GES-9	other comorb
LpsB	Asthma
LpsB	Diabetes
LpsB	Heart disease
LpsB	Hypertension
LpsB	Thyroid
LpsB	kidney
LpsB	lungs
LpsB	other comorb
MdtK	Asthma
MdtK	Diabetes
MdtK	Heart disease
MdtK	Hypertension
MdtK	Thyroid
MdtK	kidney
MdtK	lungs
MdtK	other comorb
NDM-10	Asthma
NDM-10	Diabetes
NDM-10	Heart disease
NDM-10	Hypertension
NDM-10	Thyroid
NDM-10	kidney
NDM-10	lungs
NDM-10	other comorb
NDM-33	Asthma
NDM-33	Diabetes
NDM-33	Heart disease
NDM-33	Hypertension
NDM-33	Thyroid
NDM-33	kidney
NDM-33	lungs
NDM-33	other comorb
NDM-4	Asthma
NDM-4	Diabetes
NDM-4	Heart disease
NDM-4	Hypertension
NDM-4	Thyroid
NDM-4	kidney
NDM-4	lungs
NDM-4	other comorb
OXA-924	Asthma
OXA-924	Diabetes
OXA-924	Heart disease
OXA-924	Hypertension
OXA-924	Thyroid
OXA-924	kidney
OXA-924	lungs
OXA-924	other comorb
PER-7	Asthma
PER-7	Diabetes
PER-7	Heart disease
PER-7	Hypertension
PER-7	Thyroid
PER-7	kidney
PER-7	lungs
PER-7	other comorb
SAT-2	Asthma
SAT-2	Diabetes
SAT-2	Heart disease
SAT-2	Hypertension
SAT-2	Thyroid
SAT-2	kidney
[truncated: 290 more rows]
